# Supplementary material for: Non-coding RNAs participate in the regulatory network of CLDN4 via ceRNA mediated miRNA evasion
Source: Nat Commun. 2017 Aug 18;8:289. doi: 10.1038/s41467-017-00304-1 (PMC5561086; doi:10.1038/s41467-017-00304-1)
Supplement: Supplementary file 2 — Supplementary Data 1 [file 41467_2017_304_MOESM2_ESM.xlsx]

## Sheet: Expression Matrix
Supplementary Data 1. miRNA Expression Profiling Data
# This page contains an expression matrix for all 12 slides. # Column "Name": the name of each miRNA. # Column "ID": array ID of the probes, each miRNA always has its unique probe, but some miRNAs may have two different probes. # Column "Normalized": the normalized ratio of the microRNA. Median Normalization Method was adopted. Normalized Data=(Foreground-Background)/median*
		Normalized
ID	Name	Case 1-non tumorous adjacent tissues	Case 2-non tumorous adjacent tissues	Case 3-non tumorous adjacent tissues	Case 4-non tumorous adjacent tissues	Case 5-non tumorous adjacent tissues	Case 6-non tumorous adjacent tissues	Case 1-Gastric cancer tissue	Case 2-Gastric cancer tissue	Case 3-Gastric cancer tissue	Case 4-Gastric cancer tissue	Case 5-Gastric cancer tissue	Case 6-Gastric cancer tissue
13138	Hy3	0.0181681	0.0117907	0.0140105	0.0171086	0.0245399	0.0138768	0.0176056	0.0138408	0.0091047	0.0177305	0.0229508	0.012003
42638	hsa-miR-23a-5p	0.560182	0.505527	0.677758	0.946108	0.550394	0.830876	0.690141	0.570934	0.652504	0.914894	1.35738	0.784696
42888		4.92354	5.02284	5.47986	4.26518	4.29974	2.52385	3.68134	4.74394	20.1533	2.88298	4.79672	2.83571
17519	ebv-miR-BART1-3p	0.625284	0.318349	0.600701	0.710009	0.331288	0.59497	0.501761	0.103806	0.0379363	0.640071	0.345902	0.205551
17278		0.0802422	0.128224	0.108581	0.0958084	0.0788782	0.0901995	0.130282	0.311419	0.124431	0.0797872	0.0639344	0.31958
46507	hsa-miR-921	0.482967	0.565954	0.385289	0.875962	0.902717	0.70425	1.07923	1.11246	0.591806	0.79078	0.718033	0.985746
17928	hsa-miR-181a-2-3p	0.267979	1.33382	0.688266	0.290847	0.436459	0.216826	0.376761	1.51211	9.73596	0.292553	0.0934426	0.670668
42826		4.25132	12.3405	13.5342	5.08469	8.63103	3.21075	7.26937	9.79066	24.4401	4.18262	7.58033	4.13653
17537		2.12718	4.41562	3.80035	2.20359	2.11218	1.64267	2.42782	3.14879	23.1639	1.76241	1.7082	1.85596
42722		0.0529902	0.036846	0.0472855	0.0684346	0.0210342	0.10928	0.040493	0.0726644	0.0333839	0.0797872	0.111475	0.105026
42645		0.0378501	0.0471629	0.0472855	0.0222412	N/A	0.0208153	0.0228873	0.0934256	0.110774	0.0283688	0.0147541	0.0885221
46636		0.157456	0.106116	0.224168	0.285714	0.257669	0.249783	0.191901	0.0916955	0.0546282	0.25	0.414754	0.153038
11134	hsa-miR-502-5p	1.14005	0.629329	1.0683	1.43199	0.972831	1.38075	1.36268	0.66609	0.23217	1.78546	2.64098	0.624156
17295		8.61014	7.92483	9.62347	10.5783	13.3269	9.04944	10.7201	8.34429	18.5144	11.7252	16.1557	6.37959
32825		1.31718	1.49889	2.28196	1.93499	1.92989	2.15265	1.80634	1.32526	3.99241	1.89716	3.75738	1.1988
46276		0.010598	0.00884304	0.0245184	0.00684346	N/A	0.0121422	N/A	0.00865052	0.0121396	0.0124113	0.0131148	0.00450113
42812	hsa-miR-508-5p	3.70174	2.05306	1.69002	1.39264	1.56004	1.24198	1.77641	1.08824	5.41578	1.34929	1.98033	0.789197
42918	hsa-miR-19b-2-5p	0.013626	0.0132646	0.0175131	0.011976	N/A	0.00867303	N/A	0.0242215	0.0925645	0.00886525	0.00819672	0.00900225
46457		0.516276	0.375829	0.595447	0.232678	0.241893	0.19601	0.195423	0.0588235	0.188164	0.223404	0.267213	0.0510128
42469		0.00302801	0.00589536	0.00525394	0.00684346	N/A	0.00693842	N/A	0.0190311	0.00455235	0.0141844	0.00491803	0.0225056
27575		4.41938	4.92704	8.04904	3.81694	5.30587	2.23591	3.74824	4.8218	19.9712	3.14362	3.49836	2.57914
46481		0.012112	0.00589536	0.0122592	0.00513259	0.00876424	0.00693842	N/A	0.00519031	0.00758725	0.0106383	0.0180328	0.00300075
29001	spike_control_v2_40	0.175625	0.24171	0.366025	0.196749	0.522349	0.237641	0.255282	0.524221	0.256449	0.452128	0.272131	0.468117
42516	kshv-miR-K12-12-5p	0.239213	0.169492	0.126095	0.629598	0.453988	0.624458	0.239437	0.297578	0.165402	0.611702	0.431148	0.511628
46752	hsa-miR-1270	0.454201	0.353721	0.516637	0.578272	0.320771	0.59497	0.591549	0.653979	0.658574	0.489362	0.770492	0.768192
46807		0.573808	0.885777	0.795096	0.366125	0.531113	0.317433	0.609155	1.25433	0.675266	0.333333	0.237705	0.729182
46427	hsa-miR-1248	0.0317941	0.0560059	0.0297723	0.0153978	0.00175285	0.0208153	0.0158451	0.128028	0.0515933	0.0141844	0.0262295	0.0495124
42821		0.0651022	0.036846	0.0735552	0.0547476	0.0122699	0.0555074	0.0334507	0.0207612	0.0136571	0.0691489	0.103279	0.036009
46279		0.012112	0.0073692	0.0122592	0.0102652	N/A	0.00520382	N/A	0.00519031	0.00758725	0.0070922	0.0114754	N/A
11052	hsa-miR-31-5p	0.416351	0.723655	0.297723	0.282293	0.396144	0.265395	0.43838	0.813149	0.789074	0.437943	0.0918033	0.982746
42696	hsa-miR-943	9.8274	8.18276	11.2785	7.40804	11.5933	5.47268	6.80282	6.90138	11.5842	8.79255	6.62787	3.89497
42754	hsa-miR-586	0.012112	0.0103169	0.0542907	0.00855432	N/A	0.00693842	N/A	0.00692042	0.716237	0.0124113	0.0147541	0.00750188
42632		0.016654	0.0073692	0.0175131	0.0102652	N/A	0.00520382	0.00352113	0.00346021	0.0455235	0.0106383	0.0114754	0.0195049
42818	hsa-miR-597-5p	0.0423921	0.0235814	0.0472855	0.0513259	0.0192813	0.0884649	0.0158451	0.0294118	0.016692	0.0425532	0.0196721	0.0495124
42810	hsa-miR-149-5p	0.0696442	0.0530582	0.0963222	0.0359281	0.0262927	0.0468343	0.0228873	0.0397924	0.0804249	0.0478723	0.0213115	0.0450113
42591	hsa-miR-634	1.55791	1.43994	1.98074	2.5201	2.44698	1.99133	1.97711	2.38754	5.48103	2.54255	1.69344	1.57689
17585	ebv-miR-BART20-3p	0.216503	0.153279	0.308231	0.390077	0.22787	0.388552	0.169014	0.0882353	0.0713202	0.446809	0.539344	0.166542
42848	hsa-miR-1180-3p	0.0393641	0.0191599	0.0385289	0.0290847	0.00701139	0.0260191	0.0140845	0.0190311	0.0257967	0.0248227	0.0311475	0.0195049
17506	hsa-miR-24-3p	3.9137	8.25055	6.78284	2.47904	5.78615	1.76583	4.42782	11.3149	5.38088	2.45567	0.42623	6.06752
42919		0.0333081	0.0206338	0.0402802	0.0222412	N/A	0.0416305	0.0316901	0.0363322	0.103187	0.0549645	0.0344262	0.0585146
42937		0.016654	0.00884304	0.0192644	0.0136869	N/A	0.0173461	0.00704225	0.0276817	0.0121396	0.0177305	0.0163934	0.0270068
42795	kshv-miR-K12-3-5p	3.09008	2.87546	2.8021	3.61506	4.0929	2.41284	3.19894	1.44291	4.75417	2.71631	3.87049	0.724681
42485	ebv-miR-BART10-5p	0.439061	0.364038	0.499124	0.0735672	0.0718668	0.0711188	0.0880282	0.0190311	0.121396	0.0585106	0.101639	0.0180045
11271		0.479939	0.446573	0.52014	0.222412	0.25241	0.322637	0.255282	0.204152	0.16692	0.257092	0.429508	0.301575
46633	hsa-miR-1267	0.0908403	2.87104	0.726795	0.100941	0.154251	0.126626	0.125	1.30104	11.7936	0.0833333	0.0983607	0.55814
-1		0.535958	0.778187	1.07881	0.468777	1.26205	0.39549	0.760563	1.32872	1.39605	0.879433	0.321311	1.01425
42896	hsa-miR-450b-5p	0.0317941	0.0442152	0.0420315	0.0461933	0.0122699	0.0780572	0.0246479	0.0882353	0.0364188	0.0602837	0.0655738	0.165041
42685		0.0378501	0.0147384	0.0770578	0.0444825	0.022787	0.0520382	0.0211268	0.0259516	0.0257967	0.070922	0.0409836	0.0345086
28480	hsa-miR-504-5p	0.12112	0.0987472	0.0998249	0.112917	0.0543383	0.156114	0.119718	0.147059	0.104704	0.14539	0.134426	0.208552
42681	hsa-miR-1307-3p	0.211961	0.109064	0.0980736	0.148845	0.0823839	0.124892	0.147887	0.148789	0.0713202	0.152482	0.132787	0.186047
42610	hcmv-miR-UL36-3p	0.0272521	0.0147384	0.0210158	0.0136869	N/A	0.0121422	0.0140845	0.0138408	0.0091047	0.0195035	0.0114754	0.0150038
10919	hsa-miR-103a-3p	6.79031	4.79882	3.69527	9.68349	9.67923	6.00173	7.39613	4.64014	1.98331	6.81206	11.7852	4.69767
17388		0.255867	0.249079	0.222417	0.244654	0.157756	0.28621	0.403169	0.577855	0.292868	0.338652	0.436066	0.576144
42767		0.118092	0.237288	0.252189	0.0889649	0.022787	0.135299	0.151408	0.449827	2.20334	0.193262	0.0311475	0.316579
11021		0.0893263	0.045689	0.252189	0.0872541	N/A	0.293148	0.0528169	0.0346021	0.0151745	0.258865	0.104918	0.117029
46541	hsa-miR-1225-5p	0.0181681	0.0147384	0.0385289	0.011976	N/A	0.0156114	N/A	0.0155709	0.0106222	0.0124113	0.0229508	0.0105026
5250	hsa-miR-105-5p	0.192279	0.176861	0.255692	0.183062	0.080631	0.390286	0.172535	0.268166	0.16085	0.29078	0.259016	0.31958
42734	hsa-miR-2110	0.0378501	0.0176861	0.0175131	0.0307956	0.0157756	0.0277537	0.0211268	0.017301	0.0151745	0.0265957	0.0377049	0.0150038
46518		1.14005	0.386146	0.78634	1.24038	0.834356	1.97398	1.04401	0.316609	0.159332	1.72872	2.17213	0.517629
42665		0.0968963	0.0589536	0.129597	0.037639	0.0140228	0.0416305	0.0264085	0.0242215	0.0546282	0.0478723	0.0639344	0.0285071
46923		0.514762	1.1157	0.516637	0.6929	0.63979	0.752819	0.755282	2.32699	1.40516	0.735816	0.95082	1.55589
46411	hsa-miR-1203	0.0272521	0.0191599	0.0192644	0.0410607	N/A	0.0364267	0.0352113	0.0415225	0.0197269	0.0390071	0.042623	0.0510128
46747	hsa-miR-1263	0.0605602	0.0884304	0.0963222	0.0342173	0.0210342	0.0225499	0.0528169	0.147059	0.673748	0.0248227	0.0229508	0.103526
146183		0.0211961	0.0162122	0.0262697	0.0171086	N/A	0.0208153	0.0158451	0.0294118	0.0136571	0.0177305	0.0262295	0.0330083
146190	hsa-miR-3927-3p	0.012112	0.0250553	0.0157618	0.00684346	N/A	0.00693842	0.0105634	0.0692042	0.0622155	0.0141844	0.00819672	0.0420105
146013		0.0984103	0.0663228	0.134851	0.111206	0.0666082	0.138768	0.084507	0.083045	0.0424886	0.166667	0.147541	0.106527
146061	hsa-miR-1914-3p	0.0211961	0.0103169	0.0262697	0.011976	0.00701139	0.0121422	0.00176056	0.0103806	0.0106222	0.0195035	0.0229508	0.00300075
25557	spike_control_v2_17	3.27631	4.01179	4.35377	2.59538	6.48203	1.88552	3.17782	5.04671	3.98634	2.71631	0.980328	3.1853
28568	spike_control_v2_35	0.115064	0.144436	0.446585	0.0992301	0.175285	0.0884649	0.114437	0.16436	0.280728	0.12766	0.0852459	0.138035
146060		13.4156	15.2601	39.0543	6.53208	8.30149	5.51258	5.88556	4.87716	27.258	7.61348	6.68361	3.09827
145658		16.0197	13.9219	18.0525	9.8426	14.7082	7.42931	11.3169	9.38927	15.5857	8.61525	9.03115	6.18905
146079		0.013626	0.0103169	0.0157618	0.00855432	N/A	0.0104076	N/A	0.00692042	0.0091047	0.0106383	0.0163934	0.00450113
146199		0.11355	0.613117	0.534151	0.133447	0.27695	0.15438	0.294014	0.536332	11.2049	0.237589	0.0508197	0.382596
146138	hsa-miR-1909-5p	0.0726722	0.0412675	0.0945709	0.0581694	0.0122699	0.0815265	0.040493	0.0640138	0.0409712	0.0780142	0.0967213	0.084021
146177		0.426949	0.0987472	0.0928196	0.460222	0.359334	0.333044	0.515845	0.259516	0.699545	0.202128	0.368852	0.385596
146117	hsv1-miR-H6-3p	4.80696	5.10538	5.74956	7.05731	10.7677	5.21249	7.57746	6.31315	6.49014	6.71277	6.18197	3.47337
146028		0.0560182	0.0619013	0.0525394	0.0804106	0.0543383	0.0693842	0.121479	0.143599	0.0500759	0.0602837	0.0704918	0.145536
146212		0.016654	0.0117907	0.0245184	0.0136869	N/A	0.0225499	N/A	0.00692042	0.0121396	0.0230496	0.0131148	0.00900225
146209		0.357305	1.52395	1.18214	0.51497	0.80631	0.438855	0.755282	2.54844	5.70258	0.859929	0.263934	3.04576
28393	spike_control_v2_32	1.24754	2.91083	2.39405	0.889649	2.90447	0.671292	1.49648	3.78893	2.66313	0.560284	0.242623	1.93548
146220		0.110522	0.337509	0.217163	0.135158	0.320771	0.13183	0.223592	0.887543	0.402124	0.237589	0.106557	1.01275
10902	hsa_negative_control_7	0.01514	0.0132646	0.0192644	0.011976	N/A	0.0138768	N/A	0.00519031	0.0136571	0.0212766	0.0180328	0.00750188
146055		11.0946	8.07369	10.7811	11.639	11.5776	7.97572	9.80634	6.91349	22.0091	8.21454	10.1607	5.83496
29146	spike_control_v2_43	0.202877	0.760501	0.450088	0.429427	1.46538	0.46314	0.730634	2.54152	0.610015	0.900709	0.186885	1.47637
145831	hsa-miR-625-5p	0.352763	0.333088	0.450088	0.530368	0.432954	0.640069	0.463028	0.435986	1.45524	0.783688	0.731148	0.405101
145963	hsa-miR-646	0.013626	0.0073692	0.0175131	0.0136869	N/A	0.00867303	0.00352113	0.0103806	0.0136571	0.0177305	0.0196721	0.0150038
145977	hsa-miR-1247-5p	0.696442	0.546794	0.924694	0.502994	0.606486	0.499566	0.517606	0.290657	1.70258	0.468085	0.504918	0.219055
145675	hsa-miR-501-5p	1.10522	0.835667	1.43433	0.954662	0.631025	1.13443	0.741197	0.880623	1.82398	0.998227	1.33443	1.02776
145838	hsa-miR-125b-1-3p	3.85466	2.67649	1.9965	4.63644	7.37423	4.54987	3.23063	0.513841	0.843703	3.07801	6.86885	0.453113
145953		10.2589	12.9433	11.7005	9.25749	19.4987	10.0104	12.0827	21.9844	14.9939	16.6738	6.51148	11.7254
145690	hsa-miR-512-5p	0.0454201	0.0294768	0.061296	0.0290847	0.0192813	0.0294883	0.0193662	0.0207612	0.0227618	0.0283688	0.0409836	0.0210053
27968	spike_control_v2_29	0.584406	0.74871	0.987741	0.513259	1.73181	0.416305	0.816901	1.6955	0.889226	1.06383	0.357377	1.1943
145678	hsa-miR-150-5p	1.80318	1.88357	2.16462	2.94782	2.79404	1.915	2.25528	2.86851	2.48407	3.10993	2.23607	2.25056
145884		0.246783	0.281503	0.397548	0.249786	0.212095	0.30876	0.288732	0.444637	0.259484	0.434397	0.303279	0.420105
145715	hsa-miR-648	0.0499621	0.0515844	0.056042	0.0325064	0.022787	0.0329575	0.0387324	0.0484429	0.138088	0.0390071	0.0311475	0.0585146
147199	hsa-miR-27b-3p	0.953823	2.5748	2.37303	1.23353	2.43821	1.09454	1.125	3.52076	1.43854	1.59929	0.352459	1.85746
147535	hsa-miR-4309	0.142316	0.119381	0.229422	0.215569	0.112182	0.237641	0.179577	0.212803	1.01821	0.289007	0.316393	0.348087
147892	hsa-miR-3152-3p	0.0196821	0.00884304	0.0262697	0.0205304	N/A	0.0190807	0.00352113	0.0138408	0.0121396	0.0141844	0.0180328	0.0135034
147890		2.11052	2.26824	3.21891	2.19504	2.05434	1.73807	2.04577	2.55536	8.55235	1.90071	2.51311	1.92498
147611	hsa-miR-4305	0.327025	0.254974	0.418564	0.244654	0.147239	0.289679	0.198944	0.257785	0.245827	0.349291	0.211475	0.355589
147934		0.778198	0.759027	0.711033	0.621044	0.636284	0.664354	0.825704	0.650519	5.87102	0.544326	0.601639	0.603151
147627	hsa-miR-4294	0.01514	0.0073692	0.0140105	0.00855432	N/A	0.00693842	0.00176056	0.0121107	0.0106222	0.0106383	0.0163934	0.00900225
147770	hsa-miR-4276	0.013626	0.0117907	0.0210158	0.0102652	N/A	0.0104076	0.0105634	0.0224913	0.0121396	0.0195035	0.0147541	0.024006
147165	hsa-let-7b-5p	2.42998	5.96315	3.0683	2.42258	7.09027	2.24805	2.62324	3.75779	4.44006	2.84043	1.13607	2.09602
147705	hsa-miR-4320	0.0984103	0.0663228	0.0875657	0.147134	0.0841367	0.291414	0.0739437	0.100346	0.0682853	0.136525	0.116393	0.192048
147848	hsa-miR-466	0.010598	0.0073692	0.0105079	0.00855432	N/A	0.00346921	N/A	0.0103806	0.0060698	0.00531915	0.00819672	0.00450113
147900	hsv2-miR-H6-3p	2.36185	2.11496	2.84063	1.51925	1.81245	1.17433	1.38556	4.18685	18.4006	1.39716	2.21311	1.83946
147891	hsa-miR-3175	2.89023	2.41857	2.19089	6.27887	5.33392	3.39983	7.5	5.19723	1.49317	5.32624	5.73115	4.23856
147873		0.149886	0.101695	0.232925	0.106074	0.0771253	0.0971379	0.068662	0.0190311	0.0455235	0.0886525	0.0901639	0.0195049
147186	hsa-miR-200b-3p	5.42316	6.73397	5.14886	5.05047	11.5635	5.74848	7.60915	15.8495	7.63126	10.3741	3.52623	7.2138
147844		0.01514	0.0117907	0.0140105	0.0222412	N/A	0.0190807	0.00880282	0.0121107	0.0121396	0.0141844	0.0377049	0.0135034
147283		0.711582	1.4031	1.37303	0.51497	0.373357	0.532524	0.635563	0.809689	3.59181	0.58156	0.996721	0.742686
148231	hsa-miR-3918	0.0666162	0.0692704	0.117338	0.128315	0.0964067	0.126626	0.160211	0.128028	0.0561457	0.12766	0.108197	0.181545
148635	hsa-miR-933	0.464799	0.386146	0.89317	0.424294	0.411919	0.431917	0.294014	0.392734	0.491654	0.56383	0.22623	0.64066
148660		0.122634	0.120855	0.134851	0.220701	0.163015	0.192541	0.211268	0.110727	0.0485584	0.179078	0.285246	0.153038
147660	hsa-miR-4296	0.0893263	0.0545321	0.0735552	0.104363	0.0543383	0.130095	0.105634	0.0605536	0.0227618	0.0992908	0.0803279	0.0750188
147709	hsa-miR-3185	0.0862983	0.0574797	0.0665499	0.152267	0.140228	0.116219	0.112676	0.0224913	0.0182094	0.115248	0.12459	0.024006
148251	hsa-miR-3689a-5p/hsa-miR-3689b-5p/hsa-miR-3689e	0.455715	0.316875	0.621716	0.496151	0.278703	0.546401	0.364437	0.314879	1.69044	0.542553	0.542623	0.405101
148599	hsa-miR-3680-5p	0.154428	0.194547	0.1331	0.0684346	0.106924	0.0503036	0.105634	0.295848	0.723824	0.0851064	0.0295082	0.133533
148665	hsa-miR-510-5p	0.010598	0.0073692	0.0175131	0.011976	N/A	0.0121422	N/A	0.00865052	0.0091047	0.0159574	0.0147541	0.00750188
148363	hsa-miR-3652	0.832702	0.868091	0.485114	1.8426	3.77564	1.73114	2.25176	0.645329	0.608498	1.26773	2.98361	0.354089
147703	hsa-miR-3181	0.0363361	0.0132646	0.0437828	0.0136869	0.0105171	0.0138768	0.00352113	0.00865052	0.0091047	0.0159574	0.0131148	0.00750188
148062	hsa-miR-3667-3p	0.0272521	0.0383198	0.0455342	0.0307956	0.00525855	0.0433651	0.0211268	0.0847751	0.091047	0.0514184	0.042623	0.0750188
148206	hsa-miR-3664-5p	0.0620742	0.0884304	0.084063	0.0650128	0.0438212	0.0936687	0.0721831	0.439446	0.0728376	0.106383	0.106557	0.204051
14257	spike_control_v1_i	0.104466	0.137067	0.161121	0.133447	0.148992	0.107546	0.135563	0.0899654	0.047041	0.0868794	0.0721311	0.144036
0	Empty	N/A	N/A	N/A	N/A	N/A	N/A	N/A	N/A	N/A	N/A	N/A	N/A
148496		0.0181681	0.0073692	0.0210158	0.0188195	N/A	0.0156114	0.00352113	0.0190311	0.0106222	0.035461	0.0360656	0.0285071
148322		2.01363	1.55932	2.12609	2.70317	2.98861	1.85776	2.04754	1.38927	1.24886	2.4344	2.3623	0.934734
148560		0.479939	1.50626	1.76182	0.703165	0.466258	0.725065	0.512324	1.96886	18.2868	1.21277	0.496721	0.846212
148185		0.0227101	0.0073692	0.0175131	0.0188195	N/A	0.0104076	0.00528169	0.0138408	0.00758725	0.0212766	0.0213115	0.0165041
148230		0.401211	0.879882	1.22942	0.480753	0.327783	0.421509	0.392606	0.491349	9.7481	0.501773	0.57541	0.387097
148444		2.41181	2.07959	0.78634	4.72883	6.73444	3.79705	2.26937	1.31834	5.3566	1.24291	1.57869	0.915229
148164		0.0181681	0.0265291	0.033275	0.0102652	N/A	0.0104076	0.0105634	0.032872	0.0713202	0.0106383	0.00819672	0.0300075
148232		0.0196821	0.0162122	0.033275	0.0136869	N/A	0.0138768	N/A	0.0121107	0.0136571	0.0177305	0.0196721	0.012003
148350		0.00908403	0.00442152	0.0105079	0.00342173	N/A	0.00520382	N/A	0.00692042	0.00758725	0.0070922	0.00983607	0.00150038
148090		0.909917	2.89167	2.55342	0.595381	0.56617	0.600173	0.795775	1.94464	18.1669	0.60461	0.662295	1.29932
148142		0.0726722	0.045689	0.0525394	0.0650128	0.0385627	0.0936687	0.0580986	0.103806	0.0728376	0.10461	0.103279	0.334584
148022		0.110522	0.103169	0.089317	0.275449	0.180543	0.248049	0.22007	0.195502	0.0576631	0.242908	0.37377	0.340585
148505		0.0227101	0.00589536	0.0175131	0.011976	N/A	0.00867303	N/A	0.00346021	0.0091047	0.0159574	0.0180328	0.00300075
148152		0.0287661	0.0663228	0.0420315	0.011976	N/A	0.0104076	0.0440141	0.138408	0.0758725	0.0124113	0.00819672	0.0660165
148161		0.012112	0.00589536	0.00875657	0.00684346	N/A	0.00693842	N/A	0.00519031	0.0091047	0.00531915	0.00327869	N/A
148513		0.012112	0.0073692	0.0122592	0.011976	N/A	0.00346921	N/A	0.00519031	0.00758725	0.0106383	0.0114754	0.00750188
148469		0.013626	0.0103169	0.0105079	0.00684346	N/A	0.00693842	N/A	0.00346021	0.0091047	0.0195035	0.0131148	0.00150038
148203		0.0378501	0.150332	0.255692	0.0410607	N/A	0.0468343	0.0334507	0.131488	4.1563	0.0620567	0.0557377	0.127532
148477		0.342165	0.414149	0.395797	0.564585	0.347064	0.853426	0.632042	1.12803	0.644917	0.865248	1.0082	0.930233
148572		0.0802422	0.091378	0.0683012	0.124893	0.0981595	0.164788	0.0528169	0.0778547	0.283763	0.0230496	0.0229508	0.0780195
148333		0.0378501	0.0589536	0.0718039	0.0325064	N/A	0.0364267	0.0211268	0.17128	5.81639	0.0301418	0.0229508	0.0885221
148391		0.012112	0.00589536	0.0140105	0.00171086	N/A	0.00693842	N/A	0.00692042	0.0091047	0.00531915	0.00819672	0.00900225
148450		0.168055	0.129698	0.238179	0.145423	0.0473269	0.135299	0.0985915	0.133218	0.125948	0.177305	0.183607	0.153038
148306	hsa-miR-381-3p	0.208933	0.114959	0.155867	0.345595	0.19106	0.244579	0.253521	0.181661	0.0819423	0.212766	0.178689	0.20105
148122		1.55185	1.75239	1.68301	0.992301	1.39527	0.804857	1.52993	2.32353	1.31411	0.891844	0.57377	1.70143
148150		0.0257381	0.0191599	0.0175131	0.0188195	N/A	0.0121422	0.0140845	0.0224913	0.0151745	0.0124113	0.00327869	0.0285071
148120		0.010598	0.0073692	0.0140105	0.00684346	N/A	0.00520382	N/A	0.0121107	0.0106222	0.00177305	0.00983607	0.012003
146024	hsa-miR-383-5p	0.295231	0.299189	0.355517	0.451668	0.259422	0.539462	0.40669	0.387543	1.27618	0.469858	0.688525	0.556639
42659		1.61393	1.83346	5.09282	1.06074	0.730938	1.12576	1.33627	1.88235	12.9727	1.8156	2.36557	0.927232
17287		0.0181681	0.0117907	0.0175131	0.0153978	N/A	0.0208153	0.00352113	0.0121107	0.0106222	0.00886525	0.00983607	0.012003
11234		0.0923543	0.106116	0.204904	0.121471	0.0964067	0.0763226	0.125	0.256055	0.245827	0.0815603	0.0409836	0.219055
30442	hsa-miR-802	0.013626	0.0117907	0.0192644	0.0102652	N/A	0.00693842	N/A	0.0882353	0.0288316	0.0070922	0.00983607	0.0150038
168574	hsa-miR-4428	0.131718	0.138541	0.260946	0.31651	0.20333	0.28621	0.316901	0.183391	0.174507	0.294326	0.418033	0.31808
168970	hsa-miR-5590-5p	0.0469341	0.0545321	0.056042	0.0393499	0.0333041	0.0381613	0.0422535	0.0588235	0.0455235	0.0265957	0.0131148	0.0705176
168938	hsa-miR-5692a	0.00757002	0.00442152	0.00350263	N/A	N/A	0.00173461	N/A	N/A	0.0060698	0.0035461	N/A	N/A
168825	hsa-miR-4729	0.579864	0.462786	0.756567	1.20787	0.809816	1.19341	1.01056	0.49481	0.283763	1.18262	1.56393	0.67817
168640	hsa-miR-4475	1.4701	1.38246	1.53065	1.93841	1.40403	1.32003	1.35563	2.16955	20.2049	1.10461	1.8623	1.14779
168874	hsa-miR-4535	0.225587	0.185704	0.171629	0.333618	0.171779	0.353859	0.258803	0.238754	0.163885	0.297872	0.478689	0.411103
168656	hsa-miR-5002-3p	0.267979	0.608696	0.399299	0.307956	0.290973	0.267129	0.34331	1.02249	5.60395	0.400709	0.3	0.700675
168838		31.9394	14.9831	21.9562	31.8888	38.7923	18.6383	24.8099	14.7111	11.6024	25	26.6803	11.7269
168861	hsa-miR-4754	2.24981	2.01769	1.5937	6.04962	8.87818	5.3183	5.45599	3.83045	8.88467	7.08333	8.95902	1.78545
168667	hsa-miR-4999-3p	0.0741862	0.0648489	0.0770578	0.0786997	0.0192813	0.074588	0.0704225	0.119377	0.0485584	0.0939716	0.0278689	0.162041
168910	hsa-miR-4735-5p	0.236185	0.263817	0.302977	0.234388	0.173532	0.251518	0.198944	0.377163	4.69347	0.242908	0.17377	0.489122
168664	hsa-miR-5683	0.0333081	0.0176861	0.0315236	0.0325064	N/A	0.0468343	0.0140845	0.0259516	0.0151745	0.0265957	0.0295082	0.0540135
168712		1.20212	0.692704	1.03853	1.24893	0.846626	2.04337	1.11444	1.26298	1.80121	1.93262	2.5082	1.95199
168766	hsa-miR-4772-5p	0.00757002	0.0103169	0.00875657	0.00855432	N/A	N/A	0.00176056	0.0121107	0.0106222	0.0035461	N/A	0.0105026
168569	hsa-miR-5088-5p	0.10598	0.0663228	0.0963222	0.295979	0.0753725	0.168257	0.153169	0.0761246	0.0758725	0.12766	0.270492	0.111028
168608		0.0333081	0.0987472	0.101576	0.0342173	0.0262927	0.0381613	0.056338	0.250865	0.198786	0.0939716	0.0229508	0.556639
168883	hsa-miR-3689d	0.0272521	0.0206338	0.0210158	0.0290847	0.0105171	0.0520382	0.0316901	0.050173	0.0212443	0.0478723	0.0934426	0.0810203
168669	hsa-miR-5693	0.0620742	0.117907	0.119089	0.123182	0.0718668	0.15438	0.0651408	0.119377	2.22458	0.113475	0.136066	0.180045
168791	hsa-miR-4785	0.0590462	0.0515844	0.0402802	0.0718563	0.0666082	0.0624458	0.0616197	0.0103806	0.0091047	0.0230496	0.057377	0.00750188
168804	hsa-miR-4761-3p	0.171083	0.0899042	0.119089	0.232678	0.192813	0.137034	0.228873	0.0294118	0.0257967	0.140071	0.108197	0.0330083
169368	hsa-miR-3529-3p	0.00605602	0.00442152	0.00525394	0.00171086	N/A	0.00346921	N/A	0.00865052	0.00455235	0.00531915	0.00491803	N/A
169178	hsa-miR-4665-5p	0.0302801	0.0191599	0.0192644	0.0222412	0.0140228	0.0190807	0.0105634	0.00865052	0.0136571	0.0248227	0.0180328	0.0105026
169221	hsa-miR-4748	0.496593	0.39941	0.418564	0.662104	0.567923	0.449263	0.732394	0.283737	0.136571	0.698582	0.777049	0.432108
169076	hsa-miR-345-3p	0.784254	0.574797	1.10683	0.362703	0.26468	0.346921	0.323944	0.136678	0.389985	0.397163	0.472131	0.234059
169346	hsa-miR-5195-3p	0.013626	0.0073692	0.0210158	0.00513259	N/A	0.00346921	N/A	0.00346021	0.0060698	0.0106383	0.0114754	0.00300075
169031	hsa-miR-4726-5p	3.46707	3.35888	4.02977	5.90419	4.08764	4.29488	3.91901	3.28547	3.35508	4.29787	5.8918	2.98875
169276	hsa-miR-4474-3p	0.0454201	0.0383198	0.0647986	0.0838323	0.0438212	0.0971379	0.0580986	0.0553633	0.0182094	0.10461	0.0803279	0.084021
169170	hsa-miR-4472	8.95836	7.03611	6.10333	5.46963	7.17791	3.48829	8.55634	2.23529	8.26252	4.30674	5.9918	1.42686
169168	hsa-miR-5580-3p	0.299773	0.249079	0.367776	0.506416	0.254163	0.352125	0.25	0.259516	1.62367	0.257092	0.378689	0.315079
169335	hsa-miR-4699-5p	0.284633	0.39941	0.528897	0.295979	0.275197	0.211622	0.441901	0.600346	0.490137	0.212766	0.0868852	0.627157
169043	hsa-miR-4462	7.18092	7.97347	4.91944	9.64927	23.6933	7.78317	11.1461	2.88408	2.84674	6.69504	17.1754	2.33158
169136	hsa-miR-5006-3p	0.381529	0.455416	0.509632	0.350727	0.357581	0.353859	0.369718	0.695502	0.758725	0.430851	0.360656	0.609152
169243	hsa-miR-3682-5p	0.112036	0.166544	0.119089	0.133447	0.0736196	0.171726	0.133803	0.373702	1.00759	0.171986	0.163934	0.454614
169205	hsa-miR-4640-3p	0.994701	0.691231	1.00701	0.723695	0.727432	0.548135	0.573944	0.207612	0.306525	0.693262	0.706557	0.162041
169078	hsa-miR-548ai/hsa-miR-570-5p	0.0196821	0.0250553	0.0227671	0.0136869	0.0035057	0.0121422	0.0422535	0.0622837	0.0182094	0.0212766	0.00819672	0.0540135
169130	hsa-miR-4764-3p	1.09765	0.442152	0.47986	1.27802	0.965819	0.985256	0.728873	0.934256	1.35053	0.904255	1.22295	0.532633
169358	hsa-miR-4417	6.16048	5.8364	5.30123	4.8195	2.90973	2.5013	4.64261	1.85294	2.52656	3.38475	4.16066	0.975244
169278	hsa-miR-4525	0.013626	0.0132646	0.0192644	0.0188195	0.00701139	0.0190807	0.00704225	0.017301	0.0106222	0.0124113	0.0213115	0.0165041
169167	hsa-miR-4451	4.40575	2.88283	3.64273	6.23781	5.38826	5.29748	5.16725	3.05017	8.28832	6.28369	7.23607	3.07727
169086	hsa-miR-4786-5p	0.283119	0.302137	0.229422	0.502994	0.438212	0.433651	0.403169	0.368512	0.157815	0.47695	0.606557	0.421605
168937		0.013626	0.0103169	0.0192644	0.00513259	N/A	0.00693842	0.00352113	0.0363322	0.0121396	0.00886525	0.00491803	0.0375094
168555		0.013626	0.0073692	0.0105079	0.00342173	N/A	0.00173461	N/A	0.00692042	0.0091047	0.00886525	0.00327869	0.0060015
168688		24.9432	15.9366	22.634	28.4688	35.0149	18.7719	19.4489	19.7612	16.6146	26.1613	28.6098	13.6354
169250		2.19531	5.57406	9.57793	2.03251	1.96845	0.784042	1.71831	4.39792	21.1381	0.937943	1.51475	2.66017
169398	hsa-miR-5096	0.79031	0.924097	0.875657	0.347305	0.552147	0.388552	0.760563	0.750865	0.593323	0.248227	0.193443	0.486122
169386	hsa-miR-4427	0.0393641	0.0309506	0.0385289	0.0735672	0.0648554	0.164788	0.0721831	0.115917	0.0333839	0.111702	0.142623	0.19805
168607		13.4474	13.6758	18.8301	13.521	18.1876	8.66782	12.9225	9.06401	17.4476	12.1259	11.0328	4.84171
168813		0.0560182	0.0280029	0.0647986	0.0496151	0.0280456	0.0346921	0.0475352	0.0449827	0.0212443	0.0443262	0.0131148	0.060015
28019	hsa-miR-10a-3p	0.458743	0.378777	0.665499	0.862275	0.618755	0.584562	0.614437	0.465398	1.31259	0.620567	0.844262	0.504126
28191	hsa-miR-30e-5p	2.10144	7.03169	2.43082	3.70744	7.4128	3.93408	3.34507	4.32353	1.08498	2.91135	0.865574	2.71418
42938		0.0893263	0.0810612	0.169877	0.0410607	0.0420684	0.0398959	0.0176056	0.0138408	0.0333839	0.0390071	0.057377	0.0150038
42959	hsa-miR-514a-3p	0.0787282	0.137067	0.0315236	0.0667237	0.0858896	0.0849957	0.0334507	0.0242215	0.0318665	0.0283688	0.0114754	0.0255064
17411		0.614686	0.343405	0.474606	0.634731	0.35057	0.589766	0.519366	0.32872	1.08042	0.485816	0.629508	0.637659
42678		0.00302801	0.00442152	0.00875657	0.00342173	N/A	0.00520382	N/A	0.00519031	0.0060698	0.00531915	N/A	N/A
46415	hsa-miR-548l	1.56548	1.15549	0.712785	2.9444	3.43909	2.64874	3.66901	3.42388	0.212443	1.38475	2.04098	2.57464
42877		0.016654	0.0147384	0.0245184	0.0136869	0.0280456	0.0190807	0.0264085	0.0865052	0.0318665	0.0319149	0.0163934	0.202551
42770		7.73959	5.99853	8.58144	9.74337	14.4435	6.27754	7.85387	6.09689	2.89833	6.19858	9.02295	4.54914
46558	hsa-miR-1268a/hsa-miR-1268b	0.0726722	0.045689	0.0735552	0.181352	0.115688	0.143972	0.158451	0.0622837	0.0227618	0.12766	0.239344	0.0540135
42756	hsa-miR-548d-5p	0.0968963	0.138541	0.112084	0.0889649	0.0981595	0.126626	0.126761	0.228374	0.0971168	0.0957447	0.0967213	0.291073
42539		25.1249	21.0597	27.8161	32.4944	44.1262	20.9939	28.8169	22.1938	13.9226	28.7376	28.1016	20.5686
17419	kshv-miR-K12-9-3p	0.01514	0.0147384	0.0245184	0.0102652	0.00876424	0.0104076	0.00704225	0.017301	0.0212443	0.00886525	0.0131148	0.00900225
11260	hsa-miR-151a-5p	0.1514	0.449521	0.33275	0.234388	0.383874	0.258456	0.315141	0.681661	0.23217	0.234043	0.12623	0.730683
31388		20.3195	10.6942	15.979	14.0804	12.3734	9.37554	10.0458	3.99654	15.2777	7.62234	10.541	3.74044
45985		0.1514	0.201916	0.113835	0.434559	0.389132	0.272333	0.27993	0.214533	0.0682853	0.115248	0.0868852	0.19805
28346		0.0211961	0.0132646	0.0210158	0.0136869	0.00701139	0.0156114	0.00352113	0.0190311	0.016692	0.0141844	0.0180328	0.0225056
42598	hsa-miR-452-3p	0.010598	0.0147384	0.0157618	0.00342173	0.0105171	0.00693842	0.00176056	0.0242215	0.0273141	0.0106383	0.0213115	0.0060015
31517	hsa-miR-561-3p	0.016654	0.00589536	0.0122592	0.00855432	0.00525855	0.00867303	0.00176056	0.0103806	0.00758725	0.0035461	0.0311475	0.0180045
11113	hsa-miR-448	0.0211961	0.00589536	0.0245184	0.0171086	0.0122699	0.0242845	0.0123239	0.017301	0.00758725	0.0195035	0.0557377	0.0435109
14313	hsa-miR-499a-5p	0.0272521	0.0353721	0.0367776	0.0273738	0.0175285	0.0260191	0.028169	0.0622837	0.0242792	0.0301418	0.0245902	0.0495124
11181	hsa-miR-95-3p	0.00302801	0.0073692	0.00350263	0.00342173	N/A	0.00520382	N/A	0.0986159	0.00455235	0.00886525	0.00819672	0.0660165
46510		0.01514	0.0117907	0.0192644	0.025663	0.0175285	0.0277537	0.0140845	0.0138408	0.0106222	0.0212766	0.042623	0.0150038
17470	kshv-miR-K12-2-5p	0.12869	0.0722181	0.150613	0.128315	0.080631	0.114484	0.100352	0.067474	0.100152	0.124113	0.114754	0.084021
42811	hsa-miR-542-5p	0.168055	0.0412675	0.033275	0.528657	0.28922	0.228968	0.278169	0.0899654	0.0121396	0.10461	0.414754	0.117029
46796	hsa-miR-1302	0.00302801	0.0073692	0.00700525	N/A	0.00701139	0.00173461	N/A	0.00692042	0.00758725	0.00886525	0.0147541	0.00750188
17289	hsa-miR-616-5p	0.0726722	0.0781135	0.0858144	0.0650128	0.0771253	0.065915	0.0739437	0.16263	0.060698	0.0531915	0.0409836	0.153038
42588		0.0545042	0.0707443	0.0788091	0.037639	0.0631025	0.0329575	0.0616197	0.214533	0.0955994	0.070922	0.0295082	0.493623
11208		3.68963	2.1636	3.35201	4.75962	4.92375	3.30789	3.0493	2.00692	0.968134	3.18794	4.8	2.006
46620		2.16957	1.42225	1.08056	3.89222	4.00876	1.21769	3.9243	1.11592	0.433991	1.66489	3.06557	0.816204
10954	hsa-miR-147a	0.195307	0.101695	0.119089	0.378101	0.210342	0.464874	0.323944	0.292388	0.0819423	0.443262	0.621311	0.492123
11251		0.785768	1.69049	1.96497	0.706587	0.511832	0.740676	0.59507	1.07266	8.60243	0.609929	0.440984	0.975244
11227		0.734292	0.927045	0.718039	0.826347	0.971078	0.699046	0.987676	0.927336	0.977238	0.54078	0.485246	1.33533
46875	hsa-miR-2276-3p	0.0181681	0.00589536	0.0210158	0.00342173	0.00701139	0.0104076	0.00704225	0.0103806	0.0106222	0.0124113	0.0114754	0.0060015
11018	hsa-miR-218-5p	0.0181681	0.0972734	0.0157618	0.00684346	0.0473269	0.0156114	0.00528169	0.0294118	0.0121396	0.0141844	0.0114754	0.0105026
11077	hsa-miR-363-3p	0.0590462	0.129698	0.0192644	0.0598802	0.0981595	0.0260191	0.0739437	0.150519	0.0713202	0.0212766	0.0196721	0.036009
46924	hsa-miR-1252-5p	0.396669	0.400884	0.486865	0.528657	0.571429	0.541197	0.427817	0.243945	0.180577	0.278369	0.588525	0.273068
11205		0.417865	1.38983	0.595447	0.581694	1.2007	0.470078	0.765845	0.859862	0.38695	0.450355	0.191803	0.460615
46454	hsa-miR-520g-3p	0.260409	0.166544	0.322242	0.338751	0.217353	0.478751	0.332746	0.3391	0.174507	0.512411	0.767213	0.567142
17422		1.29296	2.79587	2.01226	1.87853	1.6915	1.40676	1.47183	1.09343	13.9742	1.28546	2.84262	0.976744
17517		2.74035	1.99263	2.00701	3.23695	3.23576	2.67303	2.64085	0.650519	4.4871	1.78191	2.35574	0.56114
46453		0.454201	0.417097	0.469352	0.451668	0.359334	0.534258	0.626761	0.948097	0.576631	0.590426	0.752459	1.01125
42444		0.393641	0.287399	0.231173	0.496151	0.439965	0.638335	0.316901	0.508651	0.317147	0.648936	0.272131	0.607652
42686	hsa-miR-136-3p	0.0378501	0.0397937	0.0297723	0.025663	0.0385627	0.0225499	0.0105634	0.0155709	0.0136571	0.0177305	0.0163934	0.0060015
42558		0.010598	0.00589536	0.0105079	0.00513259	0.00525855	0.00520382	N/A	0.00346021	0.00455235	0.00886525	0.0114754	N/A
17302	hsa-miR-578	0.0257381	0.0132646	0.0245184	0.0136869	0.0175285	0.0242845	0.0123239	0.017301	0.0121396	0.0265957	0.0278689	0.0300075
42932	hsa-miR-920	2.84633	2.45247	2	2.44654	2.13497	2.31917	2.7412	2.45848	3.24734	2.11879	4.11148	2.36609
17464		9.57608	8.33604	8.82137	5.37725	4.47152	3.93929	5.16725	3.51903	11.3293	3.94326	5.74426	3.2063
13485	hsa-miR-10a-5p	0.296745	1.23655	0.802102	0.470488	1.03243	0.575889	0.498239	1.54844	0.427921	0.719858	0.237705	1.38035
46791	hsa-miR-1204	2.02725	2.04569	1.9317	2.23097	1.74759	2.26193	2.39085	0.99827	10.5797	1.60993	2.08361	1.03526
46976		0.375473	0.722181	0.553415	0.249786	0.406661	0.222029	0.43838	1.08131	0.47648	0.187943	0.214754	0.738185
42679		7.24148	5.12896	6.15236	4.70317	9.51797	5.19167	3.5493	4.22491	7.15326	5.08511	6.22951	2.96324
46750	hsa-miR-1254	0.0484481	0.0338983	0.0542907	0.114628	0.0613497	0.124892	0.0721831	0.0709343	0.0182094	0.106383	0.142623	0.11853
42503		0.122634	0.116433	0.0700525	0.0855432	0.156004	0.0832611	0.0792254	0.211073	0.106222	0.072695	0.0459016	0.171043
46624	hsa-miR-1236-3p	3.64269	3.02432	4.23117	3.80325	3.3567	2.33825	3.0757	1.65744	6.57663	2.34397	2.57541	1.14329
46917	hsa-miR-205-5p	0.0878123	0.0530582	0.103327	0.0615911	0.0403155	0.0520382	0.0316901	4.49481	4.42792	0.0567376	0.0508197	0.0495124
42769	hsa-let-7b-3p	0.210447	0.228445	0.299475	0.244654	0.24014	0.364267	0.181338	0.351211	0.198786	0.283688	0.527869	0.387097
11240	hsa-miR-409-3p	0.0726722	0.128224	0.126095	0.0735672	0.0403155	0.0988725	0.0457746	0.0622837	0.130501	0.102837	0.111475	0.0990248
42964	hsa-miR-7-2-3p	0.239213	0.461312	0.341506	0.251497	0.404908	0.270598	0.31162	0.697232	1.01517	0.216312	0.172131	0.507127
46803	hsa-miR-503-5p	0.0272521	0.0147384	0.0175131	0.0222412	0.0192813	0.0208153	0.0246479	0.0242215	0.0106222	0.0212766	0.047541	0.0225056
146105	hsa-miR-1539	0.0529902	0.0294768	0.0788091	0.0222412	0.022787	0.0294883	0.00880282	0.017301	0.0182094	0.035461	0.0442623	0.0180045
146077	hsv2-miR-H3	0.140802	0.10759	0.201401	0.331908	0.136722	0.298352	0.125	0.121107	0.221548	0.184397	0.263934	0.23856
27953	spike_control_v2_28	1.63512	1.5549	0.749562	1.57742	3.63541	1.71726	1.79577	2.46886	0.738998	2.26064	1.22131	1.5844
146051		0.0257381	0.0117907	0.0192644	0.0188195	0.0105171	0.0208153	0.00352113	0.0346021	0.0136571	0.0195035	0.0163934	0.0255064
146038		0.670704	0.512896	1.07531	0.181352	0.213848	0.152645	0.177817	0.0743945	0.264036	0.147163	0.177049	0.0825206
146146		6.05299	10.9005	15.4203	6.8982	10.8904	5.30269	7.22007	11.2215	21.4249	6.03901	6.05246	7.42386
42838		0.688872	0.470155	0.588441	0.59367	0.524102	0.679965	0.734155	0.465398	0.975721	0.507092	0.747541	0.465116
30293	spike_control_v2_49	0.0393641	0.427413	0.278459	0.0479042	0.282209	0.0711188	0.0598592	2.00346	0.62519	0.228723	0.0393443	1.04576
145661	SNORD65	0.202877	0.422992	0.28021	0.215569	0.199825	0.190807	0.130282	0.32699	0.764795	0.14539	0.208197	0.211553
19605	SNORD6	4.6707	13.913	4.76357	3.62019	4.24715	3.72593	4.96655	15.237	16.6753	4.40957	2.41475	7.9925
146097		3.05375	2.61312	2.57093	0.778443	0.937774	0.707719	0.616197	0.66609	6.58574	0.828014	0.698361	0.453113
46436		14.654	11.3397	10.8581	6.05988	14.7222	5.11882	11.2623	7.23356	11.5417	9.80496	9.20984	4.98125
146039		2.80848	1.94694	2.12785	2.645	2.22962	3.18994	3.1919	2.94983	1.50531	2.51596	4.99508	2.64816
145994		13.1037	9.33972	11.6532	11.1035	15.7248	8.71639	7.91373	10.1644	11.648	12.4574	9.43934	6.02401
146050		9.67146	5.50037	6.85639	6.26176	4.26117	4.76149	5.97711	5.00346	6.46434	4.26418	5.82131	4.13053
13430	spike_control_v2_10	0.0227101	0.0338983	0.0297723	0.0239521	0.0631025	0.0242845	0.0211268	0.100346	0.0288316	0.0390071	0.0180328	0.0555139
42831		0.233157	0.74871	0.57268	0.213858	0.673094	0.230703	0.338028	1.29758	0.409712	0.29078	0.095082	1.02326
146124		0.204391	0.306559	0.416813	0.35586	0.308501	0.277537	0.299296	0.391003	0.566009	0.248227	0.237705	0.427607
146152	hsa-miR-3179	0.0499621	0.0412675	0.0472855	0.128315	0.0595968	0.111015	0.0774648	0.0847751	0.0197269	0.0939716	0.267213	0.129032
145745	hsa-miR-335-3p	7.55942	5.28077	9.45534	10.0325	9.23225	11.5438	6.9419	5.72664	9.86343	8.74468	12.141	8.45161
145679		0.175625	0.393515	0.380035	0.15911	0.455741	0.215091	0.128521	1.44118	4.92716	0.473404	0.191803	1.63841
145697	hsa-miR-367-5p	0.013626	0.00294768	0.0105079	0.00171086	0.00701139	0.0104076	N/A	0.00519031	0.0091047	0.00531915	0.00983607	0.0060015
145701	hsa-miR-668-3p	0.679788	0.791452	0.977233	0.420873	0.478528	0.355594	0.382042	0.557093	1.01366	0.312057	0.391803	0.355589
145843	hsa-miR-330-5p	0.0999243	0.101695	0.0998249	0.123182	0.092901	0.168257	0.0880282	0.16955	0.0864947	0.16844	0.206557	0.222056
145754	hsa-miR-523-3p	0.72975	0.585114	0.93345	0.882806	0.708151	1.0425	0.850352	0.859862	0.608498	1.10461	1.29016	0.933233
145696	hsa-miR-655-3p	0.016654	0.0103169	0.0210158	0.0153978	0.00876424	0.0728534	N/A	0.0138408	0.0121396	0.0212766	0.0196721	0.00900225
145638	hsa-miR-29a-5p	0.267979	1.02284	0.619965	0.25834	0.317266	0.381613	0.302817	0.643599	13.2853	0.388298	0.278689	0.843211
145741	hsa-miR-545-3p	0.0181681	0.0235814	0.0262697	0.0153978	0.0175285	0.0138768	0.0140845	0.0553633	0.0227618	0.0177305	0.0229508	0.0570143
146100		3.2324	2.6367	3.46935	4.98033	5.49343	2.56375	3.52289	2.87716	2.37329	4.09752	4.28033	1.48687
147827	hsa-miR-3130-3p	0.0711582	0.0324245	0.0402802	0.0684346	0.0613497	0.0728534	0.0598592	0.0570934	0.0242792	0.0886525	0.119672	0.096024
147820	hsa-miR-3133	0.189251	0.333088	0.371278	0.193328	0.159509	0.137034	0.18838	0.591696	0.863429	0.202128	0.14918	0.261065
147845	hsa-miR-3173-3p	0.249811	0.219602	0.182137	0.261762	0.292726	0.215091	0.323944	0.259516	0.127466	0.230496	0.386885	0.234059
145897	hsa-miR-92b-3p	0.716124	0.542373	0.964974	0.680924	0.606486	0.761492	0.65669	0.714533	0.534143	0.810284	0.722951	0.763691
147195	hsa-miR-18a-5p	0.0196821	0.00884304	0.0175131	0.0102652	0.0245399	0.0190807	0.0299296	0.134948	0.0212443	0.0443262	0.0114754	0.300075
147203	hsa-miR-302a-3p	3.16578	12.059	13.7461	1.21471	2.77476	0.853426	2.42958	8.03287	24.6222	1.1117	0.909836	3.45836
148008		13.031	10.4097	15.3152	14.9341	14.3225	12.51	10.8275	8.00865	14.2443	11.8422	17.7869	8.09002
147865	hsa-miR-4330	0.0317941	0.0235814	0.0157618	0.011976	0.0122699	0.0138768	0.00528169	0.0155709	0.0151745	0.0124113	0.00983607	0.012003
147870	hsa-miR-548s	0.013626	0.00442152	0.0122592	0.0102652	0.00701139	0.00867303	N/A	0.00692042	0.0106222	0.00886525	0.0377049	0.00900225
147919	kshv-miR-K12-12-3p	3.63058	1.98968	2.95447	4.81608	9.63891	4.94883	5.90669	3.609	1.13961	4.09752	5.95738	1.23631
147754		2.20136	1.58732	2.21366	1.91617	1.83523	1.44146	1.46303	1.04152	0.975721	1.29255	1.9377	1.13728
147837	hsa-miR-3119	0.697956	3.9322	1.78109	0.675791	0.359334	0.437121	0.320423	0.413495	12.302	0.615248	0.385246	0.525131
147981	hsa-miR-4325	0.127176	0.210759	0.243433	0.140291	0.234882	0.143972	0.207746	0.366782	0.256449	0.164894	0.109836	0.573143
147789		5.10674	6.05453	7.76532	9.36356	5.66521	3.71552	3.23063	1.75433	12.7314	7.4805	5.02787	1.51538
147562	hsa-miR-4253	0.0181681	0.00589536	0.0122592	0.00855432	0.00175285	0.00520382	N/A	0.00865052	0.00758725	0.0124113	0.0114754	0.00150038
147846	hsa-miR-4313	0.426949	0.313928	0.61296	0.27716	0.287467	0.209887	0.18838	0.067474	0.156297	0.257092	0.308197	0.0660165
147748	hsv1-miR-H12	0.0499621	0.0280029	0.0437828	0.0667237	0.0438212	0.048569	0.0369718	0.0397924	0.047041	0.0460993	0.057377	0.0555139
148430	hsa-miR-374c-5p	0.0635882	0.338983	0.145359	0.130026	0.294479	0.133565	0.147887	0.681661	0.145675	0.223404	0.0688525	0.504126
148495	hsa-miR-3915	3.48372	3.91599	3.56918	5.0556	4.5539	3.84562	4.26232	3.53114	13.6859	3.65071	6.04262	3.22581
148335	hsa-miR-3606-5p	5.13248	8.54827	8.3958	4.66039	3.63716	4.05724	2.79754	2.72145	23.9226	3.71809	4.98197	2.4036
148208	hsa-miR-3610	0.140802	0.0972734	0.1331	0.325064	0.268186	0.28621	0.290493	0.16609	0.0576631	0.271277	0.408197	0.285071
148562	hsa-miR-128-1-5p	0.0196821	0.00442152	0.0210158	0.00855432	0.00175285	0.00520382	N/A	0.00692042	0.0106222	0.0106383	0.0147541	0.00150038
147715	hsa-miR-4251	0.575322	2.24761	1.2732	1.0864	1.12883	1.03556	1.13732	1.8737	12.3308	1.00355	1.18197	1.10578
148042	hsa-miR-3662	0.0802422	0.0795873	0.0735552	0.15911	0.0964067	0.182134	0.135563	0.134948	0.0637329	0.157801	0.186885	0.247562
148332	hsa-miR-3692-5p	0.0545042	0.036846	0.0350263	0.0786997	0.0473269	0.0607112	0.0669014	0.0536332	0.0197269	0.0638298	0.0459016	0.060015
147334	hsa-miR-3613-5p	0.0287661	0.0221076	0.0402802	0.0171086	0.0245399	0.0208153	0.00352113	0.188581	0.0500759	0.0691489	0.0147541	0.336084
147722	hsa-miR-4306	18.7721	13.1481	17.3222	18.9957	33.532	17.2836	20.6549	10.4948	21.4021	11.9096	25.0803	7.17329
147718	hsv1-miR-H3-5p	0.160484	0.116433	0.2662	0.184773	0.157756	0.267129	0.202465	0.17474	0.198786	0.347518	0.236066	0.211553
148642		62.2665	40.7015	56.1664	51.5244	69.4777	34.4389	49.3803	22.3789	13.953	22.3883	38.4459	17.8755
148040	hsa-miR-1247-3p	0.214989	0.175387	0.0928196	0.549187	0.546889	0.529055	0.299296	0.0640138	0.0546282	0.391844	0.708197	0.100525
147595	hsa-miR-3178	2.0651	3.08327	1.6655	3.53978	5.51096	2.81353	1.95775	3.81834	1.7132	2.16667	4.22951	5.06677
147712	hsv1-miR-H1-5p	0.658592	1.55195	1.08757	1.50385	0.588957	1.73114	1.09683	0.510381	7.2003	0.891844	1.28852	0.648162
148170		0.010598	0.0132646	0.00875657	0.00684346	0.00175285	0.00693842	0.00352113	0.0121107	0.0060698	0.00531915	0.042623	0.00450113
148580	hsa-miR-134-3p	0.0196821	0.00589536	0.0175131	0.00855432	0.0035057	0.0138768	N/A	0.0311419	0.0106222	0.0124113	0.0721311	0.0060015
148110		0.0333081	0.0191599	0.0315236	0.0325064	0.0245399	0.065915	0.028169	0.100346	0.0379363	0.0567376	0.0901639	0.129032
148538		0.0333081	0.0117907	0.0297723	0.0188195	0.0105171	0.0242845	0.0176056	0.0294118	0.0242792	0.0248227	0.0163934	0.0255064
148091		0.0242241	0.0117907	0.0245184	0.011976	0.00876424	0.0138768	0.00880282	0.0138408	0.0212443	0.0141844	0.00983607	0.0135034
148016		0.0211961	0.0103169	0.0175131	0.0188195	0.0105171	0.0225499	0.0105634	0.0190311	0.0121396	0.0390071	0.0278689	0.0405101
148459		0.370931	0.132646	0.416813	0.45509	0.271691	0.449263	0.320423	0.33564	0.370258	0.712766	0.772131	0.231058
148612		0.0211961	0.0235814	0.0210158	0.0136869	0.0210342	0.0190807	0.0176056	0.0519031	0.0182094	0.0265957	0.0229508	0.0495124
148511		0.0923543	0.0810612	0.127846	0.104363	0.0893953	0.190807	0.096831	0.16782	0.130501	0.16844	0.145902	0.250563
148453	hsa-miR-3074-5p	0.0499621	0.0545321	0.0858144	0.0667237	0.0297984	0.112749	0.0422535	0.050173	0.336874	0.0602837	0.0721311	0.0660165
148212		1.7941	1.47826	1.64098	1.36869	1.4759	1.30095	1.22535	2.11246	9.45827	1.55319	2.43115	1.38785
148530		0.157456	0.31098	0.194396	0.0975192	0.184049	0.0832611	0.18662	0.602076	0.242792	0.0921986	0.0672131	0.31808
148517		0.01514	N/A	0.0157618	0.00855432	0.0105171	0.00867303	N/A	0.00692042	0.00455235	0.0141844	0.0131148	0.0060015
148267		11.3384	6.19455	6.49387	6.08896	6.29448	6.19254	7.33099	5.34429	4.21851	5.39894	8.90164	4.15154
148134		0.498107	0.290346	0.817863	0.142002	0.105171	0.13183	0.100352	0.0363322	0.182094	0.141844	0.137705	0.0450113
148389		0.755488	1.50332	1.39054	0.352438	0.592463	0.281006	0.547535	1	3.63126	0.303191	0.111475	0.735184
148484		6.52536	12.5571	8.21541	5.75535	8.44347	4.68343	7.28169	16.7474	8.43551	4.32092	3.02295	9.87097
148576		0.496593	0.338983	0.262697	0.687767	0.778265	0.428448	0.515845	0.320069	0.553869	0.342199	0.362295	0.276069
148435		0.277063	0.263817	0.292469	0.318221	0.226117	0.294883	0.232394	0.491349	0.509863	0.347518	0.163934	0.708177
148329		0.012112	0.00884304	0.00875657	0.00513259	0.00175285	0.00520382	N/A	0.00865052	0.00758725	0.0070922	0.00819672	0.00450113
148600		0.0348221	0.0383198	0.0315236	0.0222412	0.0333041	0.0364267	0.0193662	0.105536	0.0515933	0.0265957	0.0196721	0.0765191
148028		0.0484481	0.0235814	0.0385289	0.0205304	0.0140228	0.0346921	0.0105634	0.0363322	0.0364188	0.0336879	0.057377	0.0300075
148555		0.0484481	0.0840088	0.105079	0.075278	0.0648554	0.0763226	0.0651408	0.219723	1.52959	0.0638298	0.057377	0.178545
148153		0.0287661	0.0235814	0.0210158	0.063302	0.0280456	0.065915	0.0316901	0.126298	0.0257967	0.0336879	0.103279	0.0675169
148392		0.0272521	0.0191599	0.0542907	0.0564585	0.0175285	0.0294883	0.0123239	0.0155709	0.0349014	0.0319149	0.0983607	0.0150038
148636		4.44663	3.17465	3.18739	3.00941	2.75548	2.9523	3.54577	3.31661	2.64036	3.12943	4.0623	2.65266
148301		0.00302801	N/A	N/A	0.00684346	0.00175285	0.00520382	N/A	0.0121107	0.00455235	0.0035461	0.00819672	0.00300075
146094	hsa-miR-1911-3p	0.0181681	0.0103169	0.0105079	0.00855432	0.0035057	0.0138768	0.00352113	0.0242215	0.0121396	0.0195035	0.0180328	0.0210053
11039		13.5912	10.6912	8.84063	12.6364	17.7108	10.68	12.4507	10.0519	4.58574	9.37943	3.39672	7.72843
46592	hsa-miR-548j-5p	0.0802422	0.0795873	0.131349	0.106074	0.103418	0.119688	0.153169	0.0640138	0.047041	0.189716	0.0754098	0.036009
27565	hsa-miR-423-5p	21.62	13.9086	12.0263	24.1146	33.2848	14.8552	18.919	11.5208	11.5175	14.844	17.9262	7.02776
146147		28.324	17.8836	26.1138	27.7211	35.7108	19.3686	24.331	17.1626	16.1487	20.0869	30.377	12.7322
168805	hsa-miR-4478	6.03179	4.44657	7.50963	7.64927	10.1157	4.39029	6.0581	4.61073	17.258	4.71454	7.3541	3.46287
168648	hsa-miR-4687-5p	1.38986	1.07738	1.80911	1.90419	2.84838	1.71552	1.72007	1.70242	0.790592	2.25177	2.02623	1.29782
46474	hsa-miR-766-5p	0.557154	0.344878	0.462347	0.75278	0.445223	0.740676	0.721831	0.529412	0.578149	0.526596	1.12623	0.67817
168799	hsa-miR-4710	0.372445	0.350774	0.378284	0.598802	0.51709	0.483955	0.676056	0.413495	0.151745	0.404255	0.64918	0.324081
168591	hsa-miR-4789-3p	0.0999243	0.741341	0.691769	0.0496151	0.0368098	0.0398959	0.040493	0.124567	12.2504	0.0336879	0.0245902	0.0885221
168675	hsa-miR-4433-3p	0.246783	0.246131	0.231173	0.484175	0.522349	0.346921	0.547535	0.17301	0.0546282	0.315603	0.798361	0.139535
168885	hsa-miR-5194	0.0484481	0.0294768	0.061296	0.0889649	0.0473269	0.114484	0.0862676	0.0570934	0.0212443	0.115248	0.163934	0.103526
168673	hsa-miR-4656	0.613172	0.411201	0.532399	0.71343	0.59071	0.582827	0.68662	0.344291	0.273141	0.526596	0.855738	0.306077
168814	hsa-miR-4463	0.101438	0.112012	0.101576	0.25834	0.20333	0.17693	0.228873	0.100346	0.0515933	0.131206	0.239344	0.109527
168744	hsa-miR-4746-5p	0.0908403	0.106116	0.122592	0.126604	0.103418	0.137034	0.125	0.143599	0.103187	0.0921986	0.139344	0.23856
168628	hsa-miR-5695	0.0196821	0.0221076	0.0157618	0.0325064	0.0262927	0.0277537	0.00880282	0.0380623	0.0151745	0.0141844	0.0163934	0.0645161
168742	hsa-miR-4722-3p	0.358819	0.299189	0.371278	0.528657	0.671341	1.12576	0.227113	0.370242	0.2261	0.255319	0.25082	0.355589
168933	hsa-miR-5581-3p	37.3111	17.7421	27.5464	32.8589	45.844	35.0824	25.7852	27.5657	20.0986	33.8954	44.9689	25.3008
168619	hsa-miR-1260b	25.9076	17.4164	22.5989	34.4893	44.1104	23.3565	26.1039	21.6384	11.5493	27.8972	35.1344	15.4869
168568	hsa-miR-1290	7.71083	9.25866	9.20841	8.73909	13.6635	7.86644	10.2042	6.57612	3.40819	5.9734	5.83607	6.63766
168620	hsa-miR-548au-3p	0.0211961	0.0677966	0.0700525	0.0136869	0.0175285	0.0156114	0.0140845	0.0951557	0.0515933	0.0248227	0.0114754	0.072018
168954	hsa-miR-5580-5p	3.74262	2.19455	3.12785	4.64671	3.78791	5.03382	3.52641	1.21107	8.01973	5.44326	8.63115	1.11628
168811	hsa-miR-1255b-2-3p	0.605602	0.66028	0.392294	0.51497	0.588957	0.329575	0.424296	1.12976	11.2473	0.515957	0.511475	0.495124
168801	hsa-miR-4477b	0.0635882	0.33014	0.208406	0.0684346	0.0508326	0.048569	0.0792254	0.283737	7.28832	0.070922	0.0590164	0.192048
168697	hsa-miR-3189-5p	0.632854	0.474576	0.992995	0.448246	0.366345	0.445794	0.353873	0.378893	1.02124	0.475177	0.52623	0.4006
169333	hsa-miR-3194-3p	0.137774	0.131172	0.113835	0.222412	0.136722	0.232437	0.15493	0.226644	0.0940819	0.244681	0.280328	0.27907
169279	hsa-miR-499b-3p	0.0242241	0.0206338	0.0297723	0.0171086	0.0157756	0.0121422	0.0176056	0.0605536	0.016692	0.0141844	0.00163934	0.0450113
169117	hsa-miR-4759	0.0378501	0.0265291	0.0210158	0.0547476	0.0280456	0.0624458	0.0598592	0.0795848	0.0257967	0.0443262	0.0360656	0.15904
169195	hsa-miR-4798-3p	N/A	N/A	0.00525394	N/A	N/A	0.00173461	N/A	N/A	0.00151745	N/A	0.00983607	0.00300075
168988	hsa-miR-4799-5p	0.00757002	N/A	0.0105079	N/A	0.00175285	0.00173461	N/A	0.00692042	0.0060698	0.0070922	0.00491803	0.00750188
169151	hsa-miR-4526	0.266465	0.170965	0.157618	0.591959	0.531113	0.407632	0.424296	0.110727	0.0622155	0.333333	0.957377	0.208552
169147	hsa-miR-548am-5p/hsa-miR-548au-5p/hsa-miR-548c-5p/hsa-miR-548o-5p	0.0923543	0.140015	0.19965	0.150556	0.0841367	0.0763226	0.0897887	0.16436	0.276176	0.14539	0.0721311	0.135034
169174	hsa-miR-4709-5p	0.0242241	0.0117907	0.0210158	0.0102652	0.0105171	0.0312229	0.00704225	0.0449827	0.0121396	0.0319149	0.0163934	0.0645161
169241	hsa-miR-5571-3p	0.723694	0.458364	0.684764	1.01454	0.923751	0.950564	0.614437	0.569204	0.327769	0.735816	0.990164	0.573143
169211	hsa-miR-5704	0.887207	1.24539	1.36252	1.29512	1.52848	1.22463	1.29401	1.96367	1.2959	1.01418	1.13443	1.73143
169188	hsa-miR-4443	14.0469	16.3301	16.1243	13.0847	19.674	8.34866	14.8398	12.8737	14.9939	10.9167	15.2803	8
169336	hsa-miR-17-5p	0.177139	0.651437	0.408056	0.239521	0.648554	0.272333	0.514085	1.85986	0.951442	0.41844	0.188525	2.27607
169354	hsa-miR-4493	0.01514	0.0103169	0.0157618	0.00855432	0.00525855	0.0138768	N/A	0.0207612	0.0106222	0.0070922	0.0163934	0.0255064
169090	hsa-miR-5186	0.0847843	0.140015	0.157618	0.0667237	0.0613497	0.0346921	0.158451	0.150519	0.136571	0.0390071	0.0213115	0.202551
169222	hsa-miR-4760-5p	0.127176	0.652911	0.523643	0.0872541	0.0964067	0.0624458	0.116197	0.740484	13.2777	0.0567376	0.0918033	0.258065
169176	hsa-miR-5587-5p	0.016654	0.00884304	0.0227671	0.0171086	0.0035057	0.0138768	0.00880282	0.0121107	0.0121396	0.0159574	0.0180328	0.0255064
169353	hsa-miR-5582-3p	0.345193	0.240236	0.190893	0.429427	0.485539	0.357329	0.276408	0.235294	1.14719	0.235816	0.765574	0.295574
169193	hsa-miR-4725-5p	0.663134	0.604274	0.730298	1.09324	1.19018	0.882914	1.11268	1.12803	0.38695	1.11525	0.965574	1.23331
169317	hsa-miR-3614-5p	0.00605602	0.00442152	0.0122592	0.0188195	0.00525855	0.0190807	0.00352113	0.0103806	0.00758725	0.0195035	0.00983607	0.0135034
169032	hsa-miR-4737	0.0908403	0.082535	0.0858144	0.314799	0.145486	0.261925	0.200704	0.17301	0.0515933	0.196809	0.260656	0.277569
168966		0.325511	0.887251	0.709282	0.354149	0.829097	0.362533	0.545775	1.60381	0.487102	0.423759	0.132787	1.24231
168828		2.80848	3.86293	3.58669	3.55175	3.46889	3.70512	3.75176	4.81834	8.66009	4.27837	5.18689	4.62866
169190		0.0878123	0.372881	0.243433	0.0615911	0.124452	0.0364267	0.161972	0.131488	0.301973	0.0460993	0.00983607	0.147037
168830		0.00757002	0.0147384	0.0157618	0.0102652	N/A	0.00867303	0.00352113	0.0259516	0.0136571	0.00531915	0.00163934	0.0255064
169175		0.0257381	0.0191599	0.0262697	0.0496151	0.0631025	0.0468343	0.0457746	0.0588235	0.016692	0.0407801	0.0163934	0.0855214
168845		0.0211961	0.0117907	0.0227671	0.0290847	0.0157756	0.0329575	0.0176056	0.0294118	0.0106222	0.0301418	0.0196721	0.0645161
168694		0.373959	0.358143	0.416813	0.350727	0.550394	0.291414	0.325704	0.522491	0.377845	0.393617	0.537705	0.408102
168752		6.16503	4.13412	5.72504	6.70317	6.44172	5.31657	5.35035	2.14706	2.83612	3.37943	4.97705	1.52738
169412	hsa-miR-1260a	7.93187	5.22771	6.7373	14.3473	16.4049	10.3833	10.9894	7.18858	3.03945	8.05851	12.6574	6.37059
17608	hsa-miR-425-5p	0.493565	0.450995	0.315236	0.405475	0.511832	0.339983	0.478873	1.22318	0.37481	0.535461	0.165574	1.15679
30787	hsa-miR-125b-5p	2.31945	8.3832	3.37128	2.92558	6.39089	3.13617	1.74824	2.36159	1.78149	1.76241	0.606557	1.5949
11159	hsa-miR-518e-3p	0.0333081	0.0294768	0.061296	0.0205304	0.0280456	0.0381613	0.0228873	0.0415225	0.0257967	0.037234	0.0163934	0.0495124
11218		0.354277	0.179808	0.322242	0.369547	0.243646	0.546401	0.429577	0.378893	0.194234	0.507092	0.578689	0.648162
46572		0.012112	0.00589536	0.0122592	0.00171086	0.00701139	0.00520382	N/A	0.00346021	0.00455235	0.00886525	0.00819672	0.00300075
42613	ebv-miR-BART19-5p	0.696442	0.521739	0.810858	0.432849	0.431201	0.359063	0.318662	0.107266	0.200303	0.370567	0.481967	0.0990248
42511		0.00908403	0.0206338	0.0227671	N/A	0.0210342	0.00693842	N/A	0.0121107	0.0136571	0.00886525	0.00327869	0.00750188
11217		0.15897	0.225497	0.21366	0.0906758	0.0788782	0.0849957	0.103873	0.16782	0.790592	0.0744681	0.042623	0.231058
46712		0.0999243	0.859248	0.565674	0.0958084	0.247152	0.133565	0.197183	1.23529	0.798179	0.289007	0.0295082	0.769692
17541	ebv-miR-BART1-5p	0.308857	0.980103	0.644483	0.609068	0.347064	0.57242	0.441901	0.531142	3.84219	0.464539	0.640984	0.915229
17596		8.43906	6.96389	9.08581	7.33447	4.8922	4.1353	6.24296	3.58651	4.77238	6.23936	7.2541	4.10503
28250		0.012112	0.00589536	0.00875657	0.00342173	N/A	0.00346921	N/A	0.00692042	0.0091047	0.0141844	0.00327869	N/A
11084	hsa-miR-372-3p	0.210447	0.212233	0.220665	0.333618	0.294479	0.398959	0.297535	0.275087	0.110774	0.390071	0.439344	0.556639
17358	ebv-miR-BART16	1.7729	0.963891	1.29422	1.95894	1.19194	1.65308	1.48944	1.13668	0.860395	1.30851	2.22459	1.48837
17312	hsa-miR-592	0.013626	0.00589536	0.0140105	N/A	0.00175285	0.00346921	0.00176056	0.017301	0.016692	0.0124113	0.00819672	0.0150038
11171	hsa-miR-521	0.148372	0.117907	0.273205	0.153978	0.145486	0.206418	0.169014	0.186851	0.0895296	0.230496	0.139344	0.312078
42803		1.40802	1.08917	1.25394	1.0556	0.990359	1.09801	1.18134	1.16263	0.745068	1.24468	1.70492	1.09377
46301	hsa-miR-621	0.013626	0.00589536	0.00875657	0.0102652	N/A	N/A	N/A	0.0138408	0.0060698	0.00531915	N/A	0.00900225
14289		0.275549	0.229919	0.224168	0.299401	0.422436	0.281006	0.433099	0.295848	0.206373	0.171986	0.12459	0.456114
42524	hsa-miR-21-3p	1.03558	0.632277	1.16112	0.615911	0.431201	0.612316	0.804577	1.17993	1.36722	0.659574	0.82459	2.87622
14301	hsa-miR-361-5p	1.3293	1.86883	1.72154	1.34987	1.30237	1.09454	1.42958	1.94291	6.72989	1.1578	0.691803	1.80795
46689	hsa-miR-1229-3p	0.127176	0.0810612	0.203152	0.0359281	0.0420684	0.0329575	0.0211268	0.0138408	0.0500759	0.0496454	0.0360656	0.0150038
46647	hsa-miR-1324	0.00757002	0.00147384	0.00875657	0.00342173	0.0035057	0.00173461	N/A	0.00346021	0.00758725	0.0035461	0.00163934	N/A
23524		0.469341	0.274134	0.632224	0.644996	0.366345	0.796184	0.602113	0.297578	0.186646	0.893617	0.75082	0.415604
42611		0.00757002	0.00442152	0.00875657	N/A	N/A	0.00346921	N/A	0.00346021	0.00455235	0.00531915	0.00983607	N/A
42970	hsa-miR-744-3p	0.0302801	0.0235814	0.0175131	0.0171086	0.0122699	0.0104076	0.0123239	0.0519031	0.0288316	0.0141844	0.00491803	0.0555139
27740	hsa-miR-574-5p	2.95231	2.05601	1.86865	1.58939	1.65819	2.25152	2.5581	2.56401	1.39909	2.29433	2.67705	2.4066
46228		2.39213	2.07222	2.66725	1.73995	1.93339	2.25325	1.73239	2.16782	1.31259	2.26596	2.31475	1.97749
11215		0.267979	0.29182	0.469352	0.25834	0.282209	0.222029	0.25	0.238754	0.39302	0.210993	0.347541	0.270068
11246		0.0484481	0.159175	0.169877	0.0171086	0.0333041	0.0156114	0.0246479	0.155709	0.274659	0.0407801	0.0131148	0.162041
17904		6.6813	5.11717	5.18214	7.63045	9.99649	6.28101	9.4331	4.12803	3.53263	6.5656	7.58197	5.51388
11273		0.149886	0.557111	0.322242	0.153978	0.79404	0.277537	0.360915	1.00173	0.453718	0.492908	0.0901639	1.04426
19583		0.109008	1.04495	0.218914	0.126604	0.131464	0.126626	0.169014	0.458478	1.57815	0.129433	0.15082	0.490623
11141	hsa-miR-509-3p	0.0484481	0.0191599	0.0507881	0.0273738	0.0192813	0.0416305	0.0176056	0.0397924	0.0318665	0.0390071	0.0311475	0.0525131
42766	hsa-miR-554	0.165026	0.134119	0.21366	0.102652	0.0701139	0.189072	0.105634	0.134948	0.0940819	0.141844	0.0983607	0.234059
17896		13.6715	9.21297	9.7268	12.1831	14.475	6.71639	11.5634	6.55882	14.8862	9.20745	12.0115	8.02101
46501	hsa-miR-1305	0.01514	0.00294768	0.0192644	0.00171086	0.0035057	0.00867303	N/A	0.00865052	0.0091047	0.0070922	0.00491803	0.0105026
17272	hsa-miR-551a	0.849357	0.754606	0.924694	0.994012	0.75723	0.999133	0.670775	0.608997	2.7997	0.945035	1.05574	0.71868
42479		0.240727	0.178335	0.30648	0.234388	0.205083	0.237641	0.216549	0.115917	0.145675	0.173759	0.265574	0.19805
42965	hsa-miR-424-5p	1.08857	2.38467	1.25219	0.675791	1.55302	0.581093	1.27641	1.51038	1.57511	0.423759	0.111475	1.39985
42913		0.0908403	0.0781135	0.115587	0.148845	0.0718668	0.175195	0.0985915	0.0899654	0.0455235	0.147163	0.272131	0.181545
42683	hsa-miR-922	0.0681302	0.147384	0.157618	0.102652	0.080631	0.0919341	0.179577	0.242215	0.185129	0.134752	0.0377049	0.271568
28450		29.1658	12.6352	22.4991	16.4996	17.5548	11.6253	12.4806	4.26644	19.352	11.3156	12.5984	4.51313
28684	spike_control_v2_37	0.269493	0.40678	0.535902	0.345595	1.04645	0.270598	0.507042	0.804498	0.456753	0.650709	0.270492	0.579145
46514		63.8668	41.8791	56.9247	54.9358	74.5434	38.0676	45.2183	23.7647	14.6419	24.9947	38.6	22.3856
42865	hsa-miR-181a-5p	1.82589	1.92041	0.854641	2.05304	1.539	1.96704	1.68134	2.51557	1.00152	1.95213	1.54426	3.01425
42894		0.675246	0.504053	0.61296	0.299401	0.341805	0.45967	0.588028	0.536332	0.361153	0.432624	0.596721	0.402101
42667	hsa-miR-302b-5p	0.479939	0.473102	0.492119	1.39093	0.522349	1.25932	0.81162	0.693772	1.44917	1.28014	1.3918	1.30983
10138	hsa-miR-130a-3p	0.248297	1.74945	0.917688	0.321642	0.957055	0.32784	0.434859	0.880623	0.628225	0.283688	0.0508197	0.505626
30681		0.414837	0.458364	0.590193	1.10009	0.778265	0.90026	0.605634	0.465398	0.16692	0.796099	1.24754	0.606152
30831		0.454201	0.246131	0.301226	0.148845	0.20333	0.192541	0.248239	0.261246	0.23824	0.177305	0.0868852	0.282071
46381	hsa-miR-1298-5p	1.30961	0.331614	1.22067	1.39435	0.729185	1.95317	0.945423	0.276817	0.499241	2.42908	1.52951	0.556639
42523	hsa-miR-26b-3p	0.134746	0.138541	0.143608	0.0393499	0.0648554	0.0589766	0.096831	0.0899654	0.101669	0.0762411	0.0213115	0.12153
42892	hsa-miR-450b-3p	0.016654	0.00884304	0.0227671	0.0153978	0.00175285	0.0138768	0.00528169	0.0103806	0.0091047	0.00531915	0.00819672	0.00900225
42824	ebv-miR-BART9-5p	0.617714	1.13338	0.598949	0.378101	0.459246	0.598439	0.47007	2.76125	5.70865	0.656028	0.921311	1.36684
17606	kshv-miR-K12-4-5p	0.122634	0.116433	0.0945709	0.0461933	0.0595968	0.0641804	0.0704225	0.0743945	0.24431	0.0230496	0.0114754	0.144036
42927		3.37472	2.85483	1.9282	4.3781	6.16126	2.31396	5.54049	2.03806	1.23672	2.99468	4.45082	3.37434
42861		0.139288	0.278556	0.187391	0.0838323	0.157756	0.0780572	0.128521	0.309689	0.188164	0.0762411	0.0508197	0.262566
46925	hsa-miR-1277-3p	0.012112	0.0073692	0.0122592	0.00342173	0.00175285	0.00520382	N/A	0.0484429	0.0182094	0.0106383	N/A	0.0225056
46832	hsa-miR-1202	0.013626	0.00442152	0.0140105	0.0102652	0.00876424	0.00693842	N/A	0.00692042	0.00758725	0.0124113	0.00655738	0.00300075
42614		0.543528	1.91599	1.00525	0.287425	0.262927	0.50477	0.265845	0.285467	8.43551	0.285461	0.337705	0.576144
146064	hsa-miR-718	0.557154	0.372881	0.672504	0.419162	0.333041	0.355594	0.28169	0.117647	0.163885	0.445035	0.436066	0.136534
146091	hsa-miR-1914-5p	0.389099	0.24171	0.579685	0.366125	0.30149	0.421509	0.28169	0.361592	0.23217	0.416667	0.511475	0.499625
42780	hsa-miR-1307-5p	0.272521	0.2535	0.245184	0.244654	0.224365	0.258456	0.262324	0.302768	0.135053	0.304965	0.262295	0.352588
145866		0.012112	0.00147384	0.0157618	0.00513259	N/A	0.00693842	N/A	0.00692042	0.0060698	N/A	0.00655738	N/A
46205	SNORD48	2.49962	4.14444	2.38704	1.73311	2.28747	1.64441	2.03169	4.03633	2.47344	1.65426	2.08197	3.11028
29138	spike_control_v2_42	2.72067	1.54606	0.816112	1.52096	2.60649	0.747615	1.86444	1.74567	0.871017	0.741135	0.57377	1.1823
146192		0.384557	0.99042	0.735552	0.270317	0.489045	0.225499	0.464789	2.07266	1.66161	0.237589	0.101639	1.02476
42802		0.770628	0.813559	1.1296	1.23353	1.11306	0.870772	0.977113	1.38581	1.01214	1.21099	1.10164	1.12528
145872		0.013626	0.00294768	0.0122592	0.00342173	N/A	0.00520382	N/A	0.00865052	0.0121396	0.0124113	0.0163934	0.00300075
146036		0.012112	0.0073692	0.0157618	0.0102652	0.00175285	0.00867303	0.00528169	0.0103806	0.00758725	0.0070922	0.00491803	0.0060015
146017		0.145344	1.10243	0.399299	0.136869	0.101665	0.114484	0.0880282	0.264706	17.5083	0.0904255	0.132787	0.129032
28488	spike_control_v2_34	0.934141	1.21297	0.718039	0.853721	2.7064	1.30963	1.40669	2.51211	0.763278	1.93972	0.983607	1.95199
145934		0.461771	0.424466	0.623468	0.405475	0.453988	0.589766	0.540493	0.385813	0.250379	0.632979	0.514754	0.676669
146020	hsa-miR-449c-3p	0.0666162	0.0442152	0.0998249	0.0290847	0.0297984	0.0676496	0.0334507	0.067474	0.0455235	0.0656028	0.0491803	0.0795199
28098	spike_control_v2_31	1.09765	0.938836	0.971979	0.434559	1.27958	0.520382	0.681338	1.10727	0.760243	0.703901	0.321311	0.865716
14258	hsa_negative_control_1	0.878123	0.397937	0.898424	1.1018	0.81858	1.06158	0.75	0.197232	0.165402	0.852837	1.2459	0.333083
145660		13.3823	14.2167	25.1156	4.01198	5.82472	3.85256	4.10387	6.5346	30.7876	5.02482	2.56721	4.98275
145990	ebv-miR-BART21-3p	0.492051	0.614591	1.18389	0.143713	0.206836	0.138768	0.28169	0.356401	0.91047	0.124113	0.106557	0.333083
146003		1.10977	0.601326	1.01401	0.944397	0.841367	1.06505	0.797535	0.591696	0.657056	1.00709	1.26721	0.970743
145717	hsa-miR-516a-3p/hsa-miR-516b-3p	0.112036	0.0884304	0.185639	0.0804106	0.0666082	0.169991	0.068662	0.157439	0.121396	0.157801	0.155738	0.301575
145944		1.24754	4.24761	3.72329	1.53293	3.5986	1.38075	1.9243	5.70934	3.26707	1.99468	0.486885	4.7877
145984	ebv-miR-BART2-3p	0.973505	1.48858	0.875657	1.12575	0.974584	0.954033	0.959507	0.634948	0.874052	0.757092	1.50328	1.2093
145760		0.69947	1.06853	0.910683	0.634731	0.962314	0.921075	0.369718	0.346021	0.280728	0.609929	0.306557	0.294074
146009	hsa-miR-376a-3p	0.0681302	0.113486	0.0683012	0.102652	0.161262	0.0971379	0.0739437	0.0692042	0.0379363	0.0815603	0.0278689	0.0630158
145785	hsa-miR-526b-3p	0.00605602	0.00589536	0.0122592	0.00855432	N/A	0.0121422	0.00704225	0.00692042	0.0091047	0.0124113	0.00655738	0.00750188
145641	hsa-miR-369-5p	0.112036	0.132646	0.169877	0.0889649	0.119194	0.0867303	0.0704225	0.0397924	6.74355	0.0585106	0.116393	0.0525131
145842	hsa-miR-658	0.0772142	0.170965	0.166375	0.0598802	0.0262927	0.0780572	0.0440141	0.0570934	1.62367	0.0620567	0.0639344	0.0900225
146086	hsa-miR-30a-5p	1.59122	4.76787	2.24168	2.72541	5.39527	2.79098	2.09331	3.0346	1.51745	1.89007	0.811475	2.55664
145905	hsa-miR-518a-5p/hsa-miR-527	0.286147	0.244657	0.366025	0.651839	0.520596	0.690373	0.535211	0.546713	0.189681	0.705674	0.927869	0.939235
147854	hsa-miR-548u	0.010598	0.0176861	0.0227671	0.00342173	N/A	0.0104076	0.00176056	0.0259516	0.0227618	0.0106383	0.00655738	0.0255064
147835	hsa-miR-3143	0.0211961	0.0117907	0.0350263	0.0359281	N/A	0.0312229	0.0105634	0.0155709	0.0121396	0.0124113	0.00491803	0.00150038
147510		0.264951	0.22255	0.460595	0.104363	0.217353	0.111015	0.0880282	0.032872	0.0834598	0.106383	0.1	0.0255064
147796	hsa-miR-4327	0.287661	0.215181	0.299475	0.222412	0.168273	0.341717	0.31338	0.0778547	0.047041	0.329787	0.532787	0.127532
147776	hsa-miR-4317	2.69947	4.20929	4.55692	1.70402	3.90885	2.28794	3.01761	5.85467	5.75721	3.22872	1.80328	5.06677
147840	hsv2-miR-H9-3p	1.30356	0.953574	1.49562	0.783576	0.739702	0.693842	0.758803	0.602076	0.576631	0.849291	0.552459	0.448612
147901	kshv-miR-K12-7-5p	0.0802422	0.0560059	0.0928196	0.107784	0.0841367	0.112749	0.0880282	0.0778547	0.0500759	0.138298	0.195082	0.211553
147941	hsa-miR-3160-3p	0.174111	0.172439	0.288967	0.318221	0.19106	0.362533	0.235915	0.197232	0.07739	0.33156	0.52459	0.364591
147767	hsa-miR-4279	22.2165	18.479	31.9002	22.7288	29.1358	13.601	18.2289	16.7664	17.8877	27.1259	21.3689	11.4404
147832	hsa-miR-4326	0.439061	0.478998	0.56042	0.31651	0.315513	0.445794	0.390845	0.600346	0.687405	0.398936	0.413115	0.691673
147851	hsa-miR-3201	3.0053	2.46131	2.70928	3.67322	4.43996	3.15351	2.97535	1.64706	1.31259	2.41489	4.61475	2.55364
147706	hsa-miR-4255	1.3293	2.14591	3.08406	1.07271	0.804557	1.40676	0.802817	1.03114	14.2701	1.03369	1.25738	0.997749
147821	hsa-miR-3169	0.0726722	0.0781135	0.227671	0.0564585	0.0315513	0.057242	0.028169	0.0570934	0.271624	0.0443262	0.042623	0.0975244
147654	hsa-miR-3138	0.118092	0.103169	0.194396	0.213858	0.148992	0.215091	0.195423	0.143599	0.0758725	0.180851	0.201639	0.292573
147623	hsa-miR-4304	0.122634	0.0589536	0.0770578	0.145423	0.0683611	0.0988725	0.133803	0.115917	0.0394537	0.0868794	0.0852459	0.12003
147836	hsv2-miR-H7-5p	1.22937	4.2535	6.01751	0.742515	0.646801	0.627927	0.65669	2.20069	25.8923	0.611702	0.472131	0.666167
148683	hsa-miR-888-3p	0.010598	0.00442152	0.0105079	0.00513259	0.00701139	0.0138768	N/A	0.00346021	0.0091047	0.0070922	0.0131148	0.00300075
148467	hsa-miR-3939	0.301287	0.120855	0.141856	0.116339	0.0666082	0.126626	0.253521	0.0311419	0.0242792	0.0549645	0.0344262	0.0315079
14261	spike_control_v1_a	0.207419	0.201916	0.325744	0.275449	0.171779	0.379879	0.216549	0.17474	0.144158	0.26773	0.272131	0.252063
147986		0.140802	0.0869565	0.120841	0.153978	0.112182	0.208153	0.0933099	0.083045	0.0576631	0.152482	0.119672	0.12153
148319		0.0832702	0.237288	0.0700525	0.0598802	0.0525855	0.0711188	0.0598592	0.202422	0.130501	0.0602837	0.0639344	0.219055
148387	hsa-miR-3942-5p	0.0484481	0.036846	0.0525394	0.0273738	0.0175285	0.0607112	0.0123239	0.0588235	0.0379363	0.0390071	0.0311475	0.147037
148658		0.0787282	0.0766396	0.120841	0.106074	0.0736196	0.13183	0.0598592	0.0951557	0.382398	0.10461	0.0737705	0.132033
148004		0.189251	0.144436	0.250438	0.203593	0.178791	0.366002	0.214789	0.200692	0.14871	0.324468	0.493443	0.444111
148671		3.60182	10.5468	5.53415	1.37553	4.95004	1.16045	6.34859	5.42561	10.2337	1.39716	1.48361	2.61665
148285	hsa-miR-3941	0.278577	0.501105	0.455342	0.145423	0.283961	0.130095	0.329225	0.679931	0.643399	0.164894	0.109836	0.451613
148466	hsa-miR-3937	0.0242241	0.0073692	0.0210158	0.0136869	0.0525855	0.0138768	0.00528169	0.0103806	0.0136571	0.0195035	0.00819672	0.0060015
148682	hsa-miR-483-3p	47.3263	31.5166	55.0683	34.9615	47.6757	28.2775	28.3961	22.1003	34.9651	44.539	31.2738	13.1088
148264	hsa-miR-3665	0.496593	0.38762	0.630473	1.05731	0.92901	0.950564	0.933099	0.16955	0.0940819	1.06915	1.19016	0.213053
148640	hsa-miR-34b-3p	0.0469341	0.0280029	0.0647986	0.0342173	0.0753725	0.0416305	0.028169	0.0467128	0.0318665	0.0531915	0.0622951	0.0615154
148327	hsa-miR-3651	11.673	12.3464	23.1734	1.06587	2.97634	3.17953	2.23768	1.79412	14.4917	1.31738	0.64918	1.56789
147555	hsv2-miR-H19	0.01514	0.00589536	0.0122592	0.00684346	0.0035057	0.00520382	N/A	0.00346021	0.00758725	0.00531915	0.00327869	0.00150038
148486		0.0423921	0.0117907	0.0385289	0.0222412	0.00701139	0.0294883	0.0123239	0.0121107	0.0212443	0.0212766	0.0131148	0.0135034
148279		0.0499621	0.0383198	0.0718039	0.0496151	0.0297984	0.0503036	0.0176056	0.0138408	0.0318665	0.0390071	0.0409836	0.0270068
148035		0.993187	1.81135	3.96147	0.747648	1.17791	0.509974	1.19014	2.55363	3.14264	0.452128	0.0770492	2.4066
148158		2.82967	1.98968	3.29422	2.56972	3.10605	2.5915	1.84331	1.87716	1.77693	2.3617	1.67213	1.6054
148611		0.013626	0.0162122	0.0210158	0.00684346	0.0140228	0.0104076	0.00528169	0.0467128	0.0349014	0.0212766	0.00655738	0.048012
148615		0.010598	0.00294768	0.0140105	N/A	0.0035057	0.00520382	N/A	0.00692042	0.0060698	0.0070922	0.00327869	0.00900225
148012	hsa-miR-203b-3p	0.010598	0.00442152	0.0210158	0.011976	0.00876424	0.0138768	0.00352113	0.0121107	0.0121396	0.00886525	0.0114754	0.0195049
148070		0.010598	0.00294768	0.00875657	0.00342173	0.00701139	0.00520382	N/A	0.00692042	0.0060698	0.0035461	0.00491803	N/A
148582		0.112036	0.137067	0.1331	0.0940975	0.0876424	0.121422	0.119718	0.209343	0.130501	0.0957447	0.0704918	0.220555
148528		0.82059	0.636699	0.754816	0.491018	0.438212	0.787511	0.489437	0.982699	1.64188	0.592199	0.413115	1.65341
148578		0.334595	3.50332	1.9352	0.263473	0.31376	0.246314	0.205986	0.32699	17.4355	0.269504	0.359016	0.672168
148130		0.012112	0.00294768	0.0140105	0.00342173	0.00701139	0.00520382	N/A	0.00346021	0.00758725	0.0035461	0.00163934	0.00150038
148258		0.0726722	0.0899042	0.0665499	0.0530368	0.0403155	0.0555074	0.0827465	0.067474	0.0440061	0.0496454	0.0147541	0.0885221
148283		0.0272521	0.0132646	0.127846	0.0461933	0.0210342	0.048569	0.0123239	0.0190311	0.0576631	0.0567376	0.0245902	0.0735184
148067		0.0635882	0.036846	0.140105	0.0581694	0.0280456	0.0641804	0.0440141	0.067474	0.15478	0.0797872	0.00983607	0.165041
148172	hsa-miR-216a-3p	1.13702	1.16728	1.04553	1.20787	1.09027	2.00867	1.19014	1.43426	2.08498	1.41135	1.7377	2.02551
148689		0.887207	0.884304	2.47636	0.708298	0.608238	0.933218	0.575704	0.809689	5.08194	0.948582	0.667213	0.75919
148191		0.242241	0.252027	0.441331	0.11805	0.0823839	0.163053	0.126761	0.276817	2.55083	0.173759	0.155738	0.325581
148094		1.79258	1.9661	1.43783	0.85201	1.34093	0.860364	1.47711	2.47578	1.10167	0.801418	0.581967	2.02851
148419		0.460257	0.331614	0.294221	0.696322	0.439965	0.962706	0.394366	0.33218	0.203338	0.595745	1.12295	0.603151
148503		0.13626	0.396463	0.180385	0.172797	0.198072	0.208153	0.112676	0.0778547	0.101669	0.125887	0.137705	0.115529
148605		0.0968963	0.0972734	0.14711	0.0444825	0.0420684	0.0503036	0.0440141	0.0363322	0.0591806	0.0336879	0.0229508	0.0420105
148025		0.01514	0.0073692	0.0105079	0.00513259	0.00701139	0.00693842	N/A	0.0138408	0.0091047	0.0035461	0.00491803	0.00750188
148661	hsa-miR-486-3p	1.02044	0.747237	1.6655	2.5047	3.11481	2.99046	1.98944	1.46713	0.514416	3.96454	2.90984	1.34884
148429		0.588948	2.0899	1.38004	1.4491	1.20421	1.61492	0.477113	0.403114	1.89833	0.861702	0.668852	1.09527
148407		0.0620742	0.0545321	0.0735552	0.0786997	0.0473269	0.0849957	0.0299296	0.0467128	0.100152	0.0868794	0.0131148	0.138035
148442		0.0363361	0.0707443	0.0770578	0.0427716	0.0297984	0.0728534	0.0492958	0.131488	0.726859	0.0620567	0.0327869	0.190548
42499		1.12036	0.850405	1.28021	0.983747	1.0149	0.763226	0.794014	0.318339	0.359636	0.769504	0.822951	0.262566
145759	hsa-miR-181c-3p	0.0878123	0.0501105	0.089317	0.0479042	0.0333041	0.0503036	0.040493	0.0588235	0.29742	0.0390071	0.0409836	0.0435109
17835	hsa-miR-450a-5p	0.0772142	0.0604274	0.0735552	0.143713	0.113935	0.130095	0.140845	0.396194	0.0986343	0.150709	0.101639	0.327082
42732	hsa-miR-532-3p	0.275549	0.221076	0.304729	0.47562	0.538124	0.376409	0.336268	0.269896	0.119879	0.420213	0.367213	0.285071
145734	hsa-miR-33b-3p	0.0196821	0.0132646	0.0297723	0.00684346	0.00876424	0.0190807	0.00880282	0.0259516	0.030349	0.0106383	0.0131148	0.036009
42493	hsa-miR-892b	0.319455	0.185704	0.273205	0.25663	0.159509	0.529055	0.133803	0.179931	0.153263	0.299645	0.303279	0.367592
168878	hsa-miR-5100	30.8388	18.2461	26.6567	33.5004	43.2428	21.4605	23.8116	16.0675	11.1229	27.883	40.3541	13.8485
168605	hsa-miR-4653-3p	6.99167	2.46573	2.35727	3.79641	2.86941	2.47702	2.22535	0.742215	6.04856	1.14007	2.40164	1.10428
168856	hsa-miR-4494	0.0317941	0.0176861	0.028021	0.0205304	0.0333041	0.0607112	0.028169	0.0432526	0.016692	0.035461	0.0491803	0.084021
168558	hsa-miR-5585-3p	0.719152	0.672071	0.558669	1.25064	1.13585	1.24718	1.19894	1.3564	0.291351	1.13121	1.72459	1.5889
168700	hsa-miR-5696	0.119606	0.0957996	0.150613	0.174508	0.122699	0.149176	0.0809859	0.083045	0.124431	0.0868794	0.142623	0.0975244
168829	hsa-miR-4794	0.012112	0.00442152	0.0105079	0.00171086	N/A	0.00693842	N/A	0.0121107	0.0060698	0.00531915	0.00327869	0.00300075
168602	hsa-miR-4666a-3p	0.0181681	0.0073692	0.033275	0.011976	0.0035057	0.0277537	N/A	0.00865052	0.0060698	0.0141844	0.00491803	0.0105026
168894	hsa-miR-3978	0.00757002	N/A	0.00875657	N/A	N/A	0.00520382	N/A	0.0017301	0.0030349	0.00177305	N/A	N/A
168918	hsa-miR-4491	0.464799	1.17612	0.385289	0.479042	0.960561	0.586297	0.705986	0.283737	0.183612	0.35461	0.459016	0.471118
168704	hsa-miR-506-5p	1.38229	4.00295	6.83187	1.25406	0.946538	1.4085	0.998239	1.17128	19.39	1.32092	2.31311	1.45236
168708	hsa-miR-296-5p	1.27176	0.935888	1.47285	1.36014	1.33041	0.99046	0.836268	0.553633	0.635812	1.3617	1.15902	0.466617
168621	hsa-miR-4796-5p	0.546556	0.560059	0.355517	0.814371	0.744961	0.711188	0.734155	0.747405	0.298938	0.484043	0.422951	0.612153
168670	hsa-miR-4694-5p	0.175625	0.262343	0.352014	0.0940975	0.103418	0.0901995	0.130282	0.460208	1.03338	0.106383	0.047541	0.508627
168767	hsa-miR-4681	0.423921	0.303611	0.52014	0.451668	0.35057	0.530789	0.383803	0.280277	0.292868	0.349291	0.418033	0.447112
168594	hsa-miR-3150b-5p	1.12339	0.823876	1.43257	0.776732	0.746713	0.633131	0.575704	0.219723	0.338392	0.613475	0.732787	0.186047
168844	hsa-miR-4532	3.30053	3.66249	3.24694	5.00086	7.00789	3.9046	3.15669	3.33737	1.52656	4.27482	3.37705	4.28357
168975	hsa-miR-4528	0.01514	0.0147384	0.0262697	0.0307956	0.0192813	0.0555074	0.00704225	0.0259516	0.0197269	0.0407801	0.0409836	0.0735184
168570	hsa-miR-2682-3p	1.86525	1.11275	2.67951	0.744226	0.638037	1.18127	0.665493	0.551903	2.42185	1.10461	0.72459	0.471118
168649	hsa-miR-3129-3p	0.00454201	0.00442152	0.0105079	0.00171086	0.00175285	0.00520382	N/A	0.00346021	0.0091047	0.0035461	N/A	0.00450113
168786	hsa-miR-3618	0.0741862	0.0957996	0.196147	0.0975192	0.0964067	0.102342	0.0669014	0.0622837	0.0698027	0.0886525	0.12459	0.100525
169074	hsa-miR-3972	0.602574	0.467207	0.796848	0.518392	0.54163	0.452732	0.376761	0.207612	0.213961	0.452128	0.496721	0.19955
169106	hsa-miR-4783-3p	0.216503	0.327192	0.204904	0.686056	1.06573	0.57242	0.607394	0.183391	0.0333839	0.446809	0.868852	0.433608
169071	hsa-miR-4639-5p	0.245269	0.197494	0.299475	0.364414	0.213848	0.442324	0.309859	0.3391	0.204856	0.384752	0.542623	0.550638
168984	hsa-miR-4637	0.00908403	0.00294768	0.0122592	N/A	N/A	0.00173461	N/A	0.00692042	0.00758725	0.0035461	N/A	0.0060015
169265	hsa-miR-4733-3p	0.879637	0.658806	1.87215	0.31651	0.28922	0.345186	0.244718	0.318339	0.911988	0.379433	0.242623	0.408102
169099	hsa-miR-4790-3p	0.016654	0.0103169	0.0630473	0.0102652	N/A	0.0156114	0.00528169	0.0190311	0.0364188	0.0177305	0.00491803	0.0300075
169201	hsa-miR-5047	0.1514	0.140015	0.136602	0.126604	0.0595968	0.161318	0.0704225	0.0761246	0.132018	0.118794	0.121311	0.168042
169132	hsa-miR-382-3p	0.013626	0.0294768	0.0385289	0.037639	0.0297984	0.0294883	0.0158451	0.0259516	0.00758725	0.0265957	0.0131148	0.0780195
169122	hsa-miR-5687	0.00908403	0.00442152	0.00875657	N/A	N/A	0.00173461	N/A	0.00519031	0.0060698	0.0070922	0.00163934	0.0060015
169227	hsa-miR-3064-5p	3.26419	3.00958	2.1944	3.03678	2.8624	4.43018	2.0088	3.01384	1.81487	3.66489	2.77213	2.84621
169289	hsa-miR-4692	0.01514	0.0206338	0.0455342	0.011976	0.0245399	0.0190807	0.0140845	0.0397924	0.0288316	0.0248227	0.00983607	0.0900225
169308	hsa-miR-4503	1.41559	2.90494	2.96322	3.08982	3.21297	2.63833	3.15845	1.79585	5.13961	1.9539	2.35574	2.99325
169282	hsa-miR-4290	17.187	12.0914	17.5289	18.7083	25.2813	12.9783	12.3908	14.6159	13.9863	19.6135	15.9279	10.2056
169172	hsa-miR-4445-3p	0.0211961	0.0353721	0.0823117	0.0684346	0.0333041	0.0589766	0.028169	0.0484429	0.0242792	0.0762411	0.047541	0.145536
169199	hsa-miR-4518	0.666162	2.32719	1.14361	0.978614	0.960561	0.846487	0.674296	2.67474	1.53111	0.881206	0.64918	2.09752
169034	hsa-miR-642b-5p	10.6662	8.0678	9.26445	9.33276	15.8405	6.58109	6.70599	6.10554	5.54932	8.21099	9.3082	4.20405
169173	hsa-miR-5590-3p	0.0181681	0.045689	0.0525394	0.0205304	0.022787	0.0329575	0.00704225	0.0380623	0.0409712	0.0106383	0.00163934	0.060015
169231	hsa-miR-4766-3p	0.231643	0.169492	0.232925	0.208725	0.112182	0.41804	0.177817	0.207612	0.15478	0.33156	0.193443	0.409602
169315	hsa-miR-4676-3p	0.0499621	0.0471629	0.0577933	0.0393499	0.0315513	0.0416305	0.0440141	0.0726644	0.0424886	0.0336879	0.0180328	0.0990248
169005	hsa-miR-520b/hsa-miR-520c-3p	0.104466	0.0619013	0.0875657	0.0958084	0.0648554	0.163053	0.0774648	0.121107	0.07739	0.131206	0.137705	0.214554
168580		0.281605	0.458364	0.392294	0.773311	0.3383	0.546401	0.612676	1.0692	0.708649	0.434397	0.472131	0.979745
169246		0.14383	0.352248	0.525394	0.133447	0.157756	0.13183	0.119718	0.66782	1.74052	0.152482	0.113115	0.462116
169291		3.26419	3.05822	2.63573	7.01967	9.36196	4.62099	5.50528	3.24913	1.4871	6.82624	6.2377	1.87697
168888		0.0787282	0.0515844	0.120841	0.037639	0.0245399	0.0450997	0.040493	0.0294118	0.0576631	0.0248227	0.0229508	0.0435109
169416		0.107494	0.38762	0.245184	0.195038	0.0788782	0.0971379	0.114437	0.368512	0.467375	0.20922	0.0737705	1.88147
168913		33.3717	23.7318	14.7128	44.2515	61.0447	32.2029	38.5739	2.0173	6.54476	20.6933	41.1787	1.56639
169060		6.29674	6.41562	8.27145	5.86313	6.86065	3.91154	5.57042	7.17128	22.0653	5.79965	4.56066	4.91523
169051		1.53369	0.937362	1.19615	2.44996	2.09816	1.9549	1.55986	0.911765	0.479514	1.75355	4.18197	1.35484
168604		0.115064	0.113486	0.201401	0.100941	0.0911481	0.102342	0.0827465	0.0882353	0.0743551	0.108156	0.0754098	0.123031
28161		0.0242241	0.170965	0.0963222	0.0136869	0.00876424	0.0138768	0.0140845	0.385813	2.37026	0.00886525	0.0131148	0.0615154
13170	hsa-miR-380-5p	0.00605602	0.00589536	0.00700525	0.00513259	0.00175285	0.00346921	N/A	0.00346021	0.00758725	0.0070922	0.00819672	0.0060015
46324	hsa-miR-320b	2.04391	1.92926	2.17163	2.18991	2.77125	2.03643	2.17077	2.0519	1.01366	2.44149	2.87049	1.57239
17433		1.03558	2.07664	2.49387	1.18905	1.08151	1.28361	1.33275	2.19204	17.9105	1.38298	1.80984	1.91898
11202		0.814534	0.542373	0.91944	0.824636	0.618755	1.04076	0.799296	0.944637	0.946889	1.27305	1.37213	1.08177
42939		0.747918	1.22623	1.02977	1.31565	1.19544	0.865568	0.943662	0.894464	1.50835	0.815603	0.991803	1.41035
17676	hsa-miR-152-3p	0.378501	0.529108	0.383538	0.232678	0.355828	0.183868	0.269366	0.297578	0.179059	0.154255	0.0606557	0.174044
17593	hsa-miR-650	0.999243	0.797347	0.796848	0.968349	0.853637	0.856895	0.878521	0.309689	0.30349	0.654255	0.404918	0.421605
46483	hsa-miR-27a-3p	1.0704	3.73324	2.45184	1.55346	3.3532	1.35299	2.44366	7.39446	3.16085	3.07624	0.545902	5.00825
46438	hsa-let-7g-5p	0.531416	3.15991	1.45184	0.79213	3.00964	1.06678	1.58803	4.13149	1.81184	1.77305	0.3	2.49512
42703	hsa-miR-490-3p	2.99621	2.56448	2.6725	4.5988	3.70377	3.83348	3.63908	2.74913	1.75721	4.0922	7.18525	3.78095
28054		0.16654	0.0987472	0.138354	0.130026	0.0841367	0.149176	0.133803	0.16782	0.14264	0.171986	0.242623	0.208552
14302		0.230129	0.608696	0.304729	0.325064	0.501315	0.33131	0.288732	0.83737	0.242792	0.404255	0.191803	0.733683
17625	hsa-miR-627-5p	0.255867	0.240236	0.215412	0.49444	0.483786	0.487424	0.396127	0.259516	0.103187	0.441489	0.686885	0.387097
27568	hsa-miR-744-5p	18.3709	10.1577	6.87215	33.509	39.3164	17.4085	30.3046	11.5934	2.11077	19.7199	34.1689	15.7794
42478	hsa-miR-593-5p	0.222559	0.23434	0.185639	0.176219	0.182296	0.150911	0.251761	0.256055	0.139605	0.129433	0.119672	0.258065
42457	hsa-miR-323a-5p	0.0847843	0.0442152	0.0858144	0.0735672	0.0245399	0.0607112	0.0510563	0.0415225	0.0682853	0.0602837	0.0688525	0.0585146
17589	ebv-miR-BART3-3p	0.0196821	0.0132646	0.0122592	0.00855432	N/A	0.00693842	0.00528169	0.0155709	0.0121396	0.0106383	0.00983607	0.0180045
42832	hsa-miR-638	13.7684	8.59101	8.8056	11.663	14.4926	7.12229	9.14437	3.55882	11.0698	8.34397	11.3607	2.13653
42712		0.625284	0.0928519	0.17338	0.694611	0.210342	0.509974	0.258803	0.0536332	0.0242792	0.228723	0.604918	0.105026
42748		0.012112	0.0117907	0.0210158	0.0136869	0.00876424	0.0173461	N/A	0.00519031	0.0091047	0.0177305	0.00983607	0.0060015
42807		0.204391	0.170965	0.313485	0.65355	0.390885	0.253252	0.385563	0.0865052	0.0682853	0.554965	0.511475	0.123031
46462	hsa-miR-1224-5p	0.0847843	0.0471629	0.10683	0.0821215	0.0771253	0.107546	0.0915493	0.0657439	0.0394537	0.115248	0.121311	0.0765191
46822	hsa-miR-1178-3p	0.0862983	0.0574797	0.0875657	0.0615911	0.0718668	0.104076	0.0316901	0.0190311	0.0349014	0.0567376	0.0606557	0.0210053
28759	hsa-miR-758-3p	0.0575322	0.0383198	0.0577933	0.0461933	0.0297984	0.065915	0.0352113	0.0519031	0.0485584	0.0656028	0.0622951	0.0735184
17527		0.0287661	0.0412675	0.033275	0.037639	0.022787	0.0364267	0.0492958	0.1609	0.0531108	0.0425532	0.0311475	0.168042
42496	hsa-miR-181c-5p	0.0181681	0.0383198	0.0455342	0.0171086	0.0210342	0.0190807	0.0140845	0.0519031	0.0318665	0.0195035	0.0196721	0.0375094
10306	hsa-miR-146b-5p	1.41257	1.39278	2.41331	0.778443	0.329535	1.01995	1.69014	1.34948	1.12747	1.45745	0.339344	1.13578
46982		0.010598	0.00589536	0.00875657	0.00342173	0.00701139	0.00520382	N/A	0.0121107	0.0060698	0.0141844	0.00983607	N/A
46538		12.3785	11.3766	16.5254	6.55432	12.3593	6.28448	7.19894	10.1384	7.62064	8.67908	4.97049	4.76219
17882	hsa-miR-20b-3p	1.10825	0.912307	1.07356	1.43713	0.979842	1.17259	1.35739	0.991349	2.86495	1.24291	0.767213	0.912228
42765		1.11582	0.742815	0.7338	1.58939	1.88606	1.18994	1.46831	0.361592	0.101669	0.900709	1.19508	0.402101
46921		23.2157	15.2808	13.8616	20.1403	25.2007	12.0885	19.4824	10.4931	8.62974	11.2128	11.5639	9.63391
27551	hsa-miR-612	0.458743	0.977155	0.740806	0.682635	0.801052	0.444059	0.841549	1.6609	6.2959	0.510638	0.765574	1.08327
42481		0.171083	0.122329	0.129597	0.246364	0.25241	0.189072	0.315141	0.176471	0.300455	0.18617	0.193443	0.204051
42864		0.246783	0.375829	0.243433	0.323353	0.312007	0.228968	0.352113	0.894464	1.38543	0.27305	0.106557	0.673668
42504	hsa-miR-593-3p	1.09614	0.685335	0.704028	1.49187	0.985101	1.58023	1.3838	0.951557	0.38695	1.67376	1.88525	1.16729
42897	ebv-miR-BART15	0.0575322	0.0176861	0.0245184	0.0205304	0.00701139	0.0225499	0.0246479	0.0121107	0.0136571	0.0212766	0.0180328	0.0150038
42874	hsa-miR-16-2-3p	1.22483	0.813559	0.753065	2.13345	1.24277	2.11622	1.71127	1.41176	0.411229	1.93794	2.85902	2.17404
42742		0.0227101	0.0280029	0.028021	0.0188195	0.0175285	0.0190807	0.0105634	0.0726644	0.0318665	0.035461	0.0245902	0.048012
17490	hsa-miR-571	0.0393641	0.045689	0.0630473	0.0461933	0.0333041	0.0555074	0.0422535	0.0397924	0.0288316	0.0549645	0.0344262	0.0555139
46565	hsa-miR-1207-5p	0.769114	0.334562	0.401051	0.920445	0.876424	0.747615	1.09683	0.273356	0.135053	1.05496	1	0.169542
15619	hsa-miR-649	0.0408781	0.0574797	0.0577933	0.0239521	0.0192813	0.0294883	0.0264085	0.0570934	0.0455235	0.0425532	0.0196721	0.0630158
10943	hsa-miR-136-5p	0.738834	1.19971	1.2697	0.607357	1.11481	0.752819	0.450704	0.49481	0.350531	0.565603	0.229508	0.309077
42706		3.53974	1.65365	2.62872	4.49786	4.38563	3.83348	3.5	2.78028	3.55539	4.24468	5.69016	3.13878
10977	hsa-miR-183-5p	2.23467	1.56669	2.95972	2.72712	2.5206	3.55421	2.58451	1.92388	0.801214	3.50532	3.38525	2.30008
42530	hsa-let-7a-2-3p	2.03179	3.54164	5.51839	1.38922	1.14987	1.75542	1.22535	2.82526	19.7011	2.37057	2.52623	1.91598
42569		0.0545042	0.0574797	0.0823117	0.0581694	0.0473269	0.048569	0.0369718	0.0813149	1.24583	0.0620567	0.0311475	0.0825206
46639		0.557154	0.781135	0.41331	0.480753	0.708151	0.416305	0.911972	1.44118	0.738998	0.41844	0.37377	0.984246
10990	hsa-miR-196a-5p	0.0196821	0.0147384	0.0262697	0.0136869	0.00876424	0.00693842	0.0299296	0.143599	0.327769	0.101064	0.1	1.36984
14285	hsa-miR-487b-3p	0.0832702	0.082535	0.0858144	0.0872541	0.0490798	0.074588	0.0545775	0.0934256	0.0637329	0.0797872	0.0311475	0.124531
27546	hsa-miR-380-3p	0.010598	0.0073692	0.0122592	0.0102652	N/A	0.00346921	N/A	0.00692042	0.0136571	0.0070922	0.0131148	0.00750188
31026	hsa-miR-101-3p	1.69417	10.7296	5.08406	2.85372	8.47853	4.70598	2.82923	5.58304	3.69044	4.76241	1.3082	4.37659
11040	hsa-miR-29b-3p	3.83043	7.32056	5.73555	5.36869	12.1472	4.71813	6.84155	10.6211	4.85736	6.54433	1.38361	8.35409
13130	hsa-miR-517-5p	0.0772142	0.0795873	0.0998249	0.131737	0.110429	0.17693	0.128521	0.17301	0.0591806	0.129433	0.139344	0.247562
46461		0.190765	0.106116	0.0963222	0.311377	0.261174	0.235906	0.494718	0.190311	0.0546282	0.352837	0.334426	0.100525
11138	hsa-miR-506-3p	0.299773	0.147384	0.215412	0.239521	0.273444	0.359063	0.204225	0.472318	0.23824	0.320922	0.134426	0.43961
46293		0.0211961	0.0132646	0.0192644	0.0153978	N/A	0.0138768	0.00704225	0.0121107	0.0091047	0.0195035	0.0131148	0.0135034
28547		1.46556	1.14665	1.55692	2.04962	1.68799	1.3183	1.73239	0.441176	6.64492	1.37057	1.80164	0.331583
146101		0.838759	3.26308	0.93345	0.424294	1.54075	0.378144	1.79049	4.1955	17.6844	0.829787	0.278689	1.17629
145998		2.26798	1.35888	1.05429	2.8195	2.22436	2.00173	2.55986	0.759516	6.0956	2.10816	1.60164	1.75544
146118		0.230129	0.206338	0.330998	0.157399	0.138475	0.145707	0.121479	0.0951557	0.115326	0.163121	0.180328	0.096024
146045	hsv2-miR-H4-5p	0.214989	0.0840088	0.131349	0.0958084	0.0736196	0.0780572	0.177817	0.0553633	0.566009	0.0762411	0.0918033	0.0540135
13146		0.124148	0.0795873	0.136602	0.152267	0.108677	0.235906	0.163732	0.1609	0.0424886	0.230496	0.268852	0.289572
145987	hsa-miR-2054	0.00454201	0.00294768	0.00700525	0.00342173	0.0035057	0.00693842	N/A	0.00346021	0.0060698	0.0070922	0.0196721	N/A
146111	hsa-miR-767-5p	4.11506	1.59912	1.58494	6.63473	5.03769	4.37641	3.1919	1.69896	1.41882	5.66844	5.50164	2.70968
145933	hsa-miR-652-5p	1.87434	1.09654	1.74781	1.45423	1.26906	0.808326	1.2993	0.676471	3.52352	1.03546	1.51311	0.535634
146058	hsv1-miR-H3-3p	0.242241	0.193073	0.194396	0.379812	0.243646	0.405898	0.373239	0.375433	0.185129	0.386525	0.591803	0.47862
145666	SNORD110	1.64118	2.6028	2.12609	1.21471	1.3532	1.06505	1.49648	2.58651	7.84825	1.11879	1.04098	1.24531
146206		1.42316	3.77303	2.9282	0.768178	2.59246	1.01301	3.00352	7.61765	15.0577	5.02837	1.00984	8.70968
146026		0.290689	0.172439	0.120841	0.53379	0.387379	0.657415	0.431338	0.285467	0.106222	0.469858	0.401639	0.310578
146098	hsv1-miR-H5-3p	0.145344	0.196021	0.155867	0.196749	0.163015	0.166522	0.211268	0.406574	0.227618	0.195035	0.163934	0.375094
146004		0.740348	0.938836	0.875657	0.87083	0.54163	0.921075	0.920775	1.3737	15.3536	1.10816	0.959016	1.33533
146161	hsa-miR-2115-3p	2.90537	2.12233	2.98774	2.88965	3.2638	2.1804	2.90141	1.3391	1.15933	2.72872	3.22131	1.12528
146168	hsa-miR-1912	0.0772142	0.0486367	0.105079	0.0598802	0.0438212	0.048569	0.0633803	0.0588235	1.09256	0.0549645	0.0344262	0.0510128
146133		0.852385	0.642594	0.591944	1.05902	0.624014	0.993929	0.864437	0.987889	1.27314	1.01596	1.65902	1.52438
146090	hsv1-miR-H7-3p	20.6616	15.0464	22.268	32.2207	35.5022	20.8708	21.838	21.564	13.4234	39.3812	32.8508	12.7172
29837	spike_control_v2_46	0.234671	0.194547	0.119089	0.15911	0.322524	0.0971379	0.234155	0.321799	0.177542	0.152482	0.0590164	0.190548
145870		0.012112	0.00589536	0.00700525	0.00855432	0.00175285	0.00693842	N/A	0.00346021	0.0060698	0.00886525	0.00819672	N/A
145736	hsa-miR-605-5p	0.604088	0.265291	0.516637	0.708298	0.436459	0.820468	0.475352	0.216263	0.198786	0.81383	0.890164	0.31808
145721	hsa-miR-875-5p	0.0196821	0.0162122	0.0192644	0.0171086	0.00175285	0.00867303	0.0123239	0.0207612	0.0455235	0.0159574	0.0114754	0.012003
145693	hsa-miR-92a-3p	0.749432	0.943257	0.542907	0.67408	0.624014	0.712923	0.676056	1.109	0.540212	0.943262	0.645902	1.09977
145962	hsa-miR-639	1.87888	1.3014	1.44308	1.47305	1.15162	1.27667	0.945423	0.385813	7.83612	1.09752	1.33279	0.475619
145705	hsa-miR-431-5p	0.0454201	0.0338983	0.0507881	0.0273738	0.0245399	0.0433651	0.0299296	0.0484429	0.171472	0.0496454	0.0540984	0.0510128
145878		0.0469341	0.0795873	0.0718039	0.025663	0.0508326	0.0364267	0.0598592	0.261246	0.153263	0.0992908	0.0245902	0.553638
145727	hsa-miR-501-3p	0.139288	0.114959	0.154116	0.0786997	0.119194	0.0693842	0.068662	0.0761246	0.0804249	0.0762411	0.0327869	0.0705176
145637	hsa-miR-187-3p	0.0635882	0.0633751	0.0823117	0.0667237	0.0490798	0.0693842	0.0633803	0.230104	3.50076	0.0656028	0.0704918	0.192048
145748	hsa-miR-518f-3p	0.0802422	0.0294768	0.0665499	0.0872541	0.0595968	0.173461	0.0792254	0.0916955	0.0197269	0.170213	0.154098	0.141035
145917		0.202877	1.59617	2.04553	0.45509	1.43032	0.7268	1.41901	5.99135	2.81942	3.08156	0.509836	6.57014
147193	hsa-miR-572	0.0181681	0.0132646	0.0175131	0.011976	0.00876424	0.0138768	0.00176056	0.00692042	0.0121396	0.0195035	0.0278689	0.0060015
147608	hsa-miR-4307	0.308857	0.380251	0.313485	0.331908	0.257669	0.612316	0.433099	0.782007	0.945372	0.533688	0.568852	1.08627
147872	hsv2-miR-H13	0.284633	0.18423	0.371278	0.492729	0.25241	0.475282	0.260563	0.0847751	0.819423	0.370567	0.352459	0.112528
147938	hsa-miR-4287	3.64269	2.46868	2.15061	4.93755	4.73795	3.84042	5.17606	1.54325	0.757208	3.26418	4.36066	1.71043
147814	hsa-miR-3159	0.01514	0.0132646	0.0157618	0.0153978	0.00876424	0.0121422	0.0105634	0.0224913	0.0091047	0.0195035	0.0196721	0.0195049
147807		10.8933	5.22476	3.28546	4.80068	9.90359	4.8569	9.38732	2.98443	11.4492	3.24468	6.04262	2.52663
147924		0.0741862	0.0589536	0.134851	0.0992301	0.0736196	0.10928	0.0809859	0.0570934	0.437026	0.132979	0.129508	0.0705176
147760	hsa-miR-4316	0.0181681	0.00589536	0.0210158	0.011976	0.0105171	0.0208153	0.00880282	0.00865052	0.0106222	0.0195035	0.0311475	0.0150038
147544	hsa-miR-4314	0.248297	0.221076	0.145359	0.588537	0.394391	0.641804	0.540493	0.472318	0.0925645	0.505319	0.878689	0.633158
147791		37.0689	20.0855	24.007	42.7511	50.1017	26.5325	31.7165	24.9429	14.2625	34.3493	37.0574	20.2401
147810		0.109008	0.928519	0.707531	0.0496151	0.0595968	0.0346921	0.0704225	0.290657	10.3399	0.0336879	0.0245902	0.154539
147737		2.70098	1.80398	2.85814	2.63815	2.35583	2.26193	2.09331	1.15398	7.67527	2.2961	2.88852	1.26182
147830	hsv1-miR-H18	0.169569	0.112012	0.148862	0.236099	0.205083	0.161318	0.146127	0.192042	0.07739	0.225177	0.216393	0.283571
147671	hsa-miR-4323	0.529902	0.408254	0.76007	0.419162	0.373357	0.326106	0.308099	0.295848	0.75569	0.413121	0.357377	0.23856
147802		5.83195	4.40973	7.08757	5.11548	4.66433	3.12576	4.82394	2.98097	8.55235	4.65957	5.50984	2.69317
147897	hsa-miR-3136-5p	0.013626	0.00884304	0.0227671	0.0136869	0.00701139	0.0121422	0.00528169	0.0242215	0.0121396	0.0124113	0.0196721	0.0150038
147698	hsv2-miR-H22	0.01514	0.00884304	0.0175131	0.011976	0.00525855	0.0104076	0.00352113	0.0121107	0.0106222	0.0141844	0.0196721	0.0060015
148627	hsa-miR-615-5p	0.198335	0.125276	0.229422	0.0410607	0.0473269	0.0450997	0.028169	0.0190311	0.0758725	0.0496454	0.0655738	0.012003
148669	hsa-miR-185-3p	0.234671	0.119381	0.180385	0.439692	0.262927	0.371206	0.315141	0.0657439	0.0288316	0.303191	0.401639	0.157539
148687	hsa-miR-1908-5p	29.9107	20.4304	18.6918	30.9991	42.7239	17.7103	28.5669	11.6419	14.0698	24.3652	30.1426	7.66242
10905	spike_control_v1_g	2.03331	1.67281	1.99475	2.07699	1.71078	1.24718	2.64085	0.16263	0.153263	1.40957	0.314754	0.354089
148234	hsa-miR-3667-5p	1.22937	4.17539	2.40105	1.13944	2.36109	1.02689	1.9331	3.891	23.5387	0.828014	0.77541	2.36609
148677	hsa-miR-637	0.0227101	0.0147384	0.0175131	0.0171086	0.00876424	0.0138768	0.00352113	0.0103806	0.0091047	0.0230496	0.0213115	0.00750188
148654	hsa-miR-184	0.183195	0.091378	0.28021	0.201882	0.0771253	0.267129	0.116197	0.0415225	0.177542	0.294326	0.270492	0.0645161
148079	hsa-miR-3673	0.01514	0.0117907	0.0402802	0.00684346	0.00525855	0.00173461	0.00528169	0.0138408	0.758725	0.0141844	0.0163934	0.036009
148474	hsa-miR-3622a-5p	0.0711582	0.0412675	0.089317	0.0786997	0.0718668	0.0936687	0.0792254	0.0276817	0.0197269	0.0762411	0.108197	0.0270068
148625	hsa-miR-941	0.779712	0.515844	1.10158	0.179641	0.20333	0.163053	0.207746	0.0865052	0.341426	0.150709	0.177049	0.0885221
147640	kshv-miR-K12-10a-5p	0.0196821	0.0117907	0.0245184	0.0171086	N/A	0.0156114	0.00880282	0.0207612	0.0136571	0.0124113	0.0163934	0.0195049
147599		0.0272521	0.0309506	0.028021	0.0290847	0.022787	0.0208153	0.0246479	0.0951557	0.047041	0.0265957	0.0163934	0.072018
147318	hsa-miR-3660	1.6321	1.19823	1.54466	2.30967	1.86328	2.60191	2.29577	1.49481	2.49469	2.49645	2.36721	1.69242
147666	hsa-miR-4277	0.0348221	0.0353721	0.0315236	0.0496151	0.0403155	0.0468343	0.0598592	0.0588235	0.016692	0.0460993	0.0262295	0.0525131
148186		0.0196821	0.0147384	0.0157618	0.0273738	0.0105171	0.0121422	0.00528169	0.0155709	0.0091047	0.0141844	0.0196721	0.0165041
148021		0.864497	0.471629	0.943958	0.947819	0.52936	0.901995	0.598592	0.287197	1.79666	0.891844	1.21967	0.426107
148131		0.0302801	0.0206338	0.0227671	0.0393499	0.0315513	0.0416305	0.0176056	0.0311419	0.0136571	0.0336879	0.0311475	0.048012
148573		0.00605602	0.00589536	0.0140105	0.011976	0.00175285	0.00693842	N/A	0.00519031	0.0030349	0.00177305	0.0114754	0.00450113
148569		0.0605602	0.0250553	0.120841	0.0838323	0.0245399	0.0693842	0.0334507	0.0207612	0.0288316	0.12766	0.0672131	0.100525
148137		0.0514762	0.045689	0.0753065	0.0581694	0.0297984	0.0780572	0.0228873	0.0138408	0.0273141	0.0478723	0.0409836	0.0390098
148359		0.133232	0.246131	0.264448	0.112917	0.28922	0.201214	0.147887	0.693772	1.50986	0.18617	0.152459	0.31958
148315		0.879637	0.868091	0.579685	0.656972	1.88431	0.615785	1.00176	0.532872	0.971168	0.480496	0.914754	0.405101
148044		1.66086	1.70376	3.12434	2.08212	1.28309	1.53859	1.47887	1.08651	18.8179	1.83333	2.94262	1.02926
148431		0.013626	0.0147384	0.0315236	0.0153978	0.0140228	0.0190807	0.00176056	0.0138408	0.0121396	0.0124113	0.0163934	0.0180045
148056		0.172597	2.60575	1.57618	0.107784	0.152498	0.121422	0.158451	0.913495	11.1684	0.125887	0.0967213	0.261065
148653		1.32324	1.02284	0.978984	0.958084	1.55478	0.634866	1.1338	0.399654	1.27314	0.671986	1.17377	0.35859
148367		0.00908403	0.00442152	0.0105079	0.011976	0.0122699	0.00693842	N/A	0.0242215	0.0091047	0.0141844	0.0147541	0.0285071
148475		0.012112	0.0073692	0.0157618	0.0102652	0.00876424	0.00693842	N/A	0.00519031	0.0091047	0.0124113	0.0131148	0.00450113
148112		0.010598	0.00442152	0.00700525	0.011976	0.0035057	0.00173461	N/A	0.00865052	0.0060698	0.00886525	0.00819672	0.00150038
148181	hsa-miR-203b-5p	0.0953823	0.176861	0.084063	0.230967	0.3383	0.228968	0.309859	0.373702	0.0743551	0.207447	0.0803279	0.289572
148076		1.48372	0.792926	0.844133	3.07784	3.03769	2.70772	3.93838	1.54152	0.446131	3.30319	4.18197	1.36234
148457		0.0227101	0.0147384	0.0192644	0.0188195	0.0157756	0.0225499	0.0105634	0.0155709	0.0121396	0.0230496	0.0262295	0.012003
148060		0.0620742	0.0501105	0.0753065	0.0393499	0.0543383	0.0398959	0.0633803	0.0795848	0.0500759	0.0496454	0.0377049	0.084021
148464		0.00757002	0.00442152	0.0140105	0.00855432	0.00175285	0.00520382	0.00352113	0.00346021	0.0698027	0.0070922	0.00491803	0.00450113
148141		0.00908403	0.00589536	0.0122592	0.00684346	0.0035057	0.00693842	N/A	0.00692042	0.00758725	0.0106383	0.00491803	0.00750188
148194		0.012112	0.0073692	0.0122592	0.00855432	N/A	0.00693842	N/A	0.00519031	0.0030349	0.0106383	0.0114754	0.00750188
148646		0.561696	0.993368	0.67951	0.319932	0.490798	0.249783	0.538732	1.87716	3.1305	0.312057	0.17377	0.793698
148386	hsa-miR-219b-5p	0.0878123	0.135593	0.0963222	0.0530368	0.138475	0.0468343	0.0616197	0.256055	1.96358	0.0514184	0.0278689	0.168042
148520		0.160484	0.190125	0.267951	0.203593	0.136722	0.213356	0.198944	0.240484	4.10926	0.228723	0.488525	0.297074
148284	hsa-miR-208b-3p	0.142316	0.225497	0.190893	0.25663	0.148992	0.137034	0.242958	0.697232	5.68437	0.195035	0.137705	0.796699
148537		0.0529902	0.0383198	0.089317	0.0461933	0.0438212	0.0433651	0.0334507	0.0363322	0.0394537	0.0549645	0.0655738	0.0390098
11255		0.0862983	0.0560059	0.150613	0.0615911	0.0105171	0.0433651	0.0193662	0.0259516	2.75873	0.0230496	0.0590164	0.0375094
42962		2.91294	2.05601	3.72504	1.81694	1.82997	1.3634	1.77641	1.11938	10.2549	1.68085	1.98361	0.903226
29650		3.79864	2.48784	2.50438	2.93926	2.922	2.38508	2.71303	1.19204	4.13809	2.61702	3.36393	1.04426
11164	hsa-miR-519e-3p	18.6344	6.43773	9.58669	12.7956	14.5697	19.0026	7.95246	8.15744	4.77693	17.1082	24.2656	9.31733
17886	hsa-miR-301b	0.016654	0.0191599	0.0245184	0.0153978	0.0175285	0.0104076	0.0123239	0.0484429	0.0197269	0.0195035	0.0147541	0.175544
168684	hsa-miR-5010-5p	0.304315	0.116433	0.176883	0.528657	0.418931	0.326106	0.43662	0.15917	0.0971168	0.452128	0.5	0.19955
168679	hsa-miR-4763-3p	0.538986	0.187178	0.162872	0.763045	0.723926	0.490893	0.774648	0.153979	0.0500759	0.659574	1.13934	0.316579
168718	hsa-miR-4684-3p	0.0711582	0.0663228	0.061296	0.130026	0.150745	0.0988725	0.105634	0.0622837	0.0546282	0.0691489	0.12459	0.0795199
168945	hsa-miR-326	0.0908403	0.0766396	0.143608	0.0667237	0.0666082	0.0728534	0.0528169	0.0882353	0.0743551	0.102837	0.114754	0.0990248
168964	hsa-miR-4450	1.69114	3.52542	4.66375	2.22926	1.74233	1.66869	2.3662	2.26471	20.0288	1.85816	2.45082	1.74344
168932	hsa-miR-5094	0.0257381	0.0280029	0.033275	0.0564585	0.0262927	0.0728534	0.0387324	0.0778547	0.0197269	0.0656028	0.0852459	0.166542
168934	hsa-miR-4999-5p	0.01514	0.0103169	0.00875657	0.0102652	0.00175285	0.00693842	N/A	0.0138408	0.0106222	0.0106383	0.0131148	0.012003
168600		3.50189	2.11349	2.39755	2.82464	3.12883	2.53426	2.92254	2.13322	1.21851	3.03191	2.89836	1.67442
168726		0.766086	0.710391	0.879159	0.91018	1.03944	0.728534	0.873239	1.08304	1.17299	0.960993	0.960656	0.886722
168795	hsa-miR-4706	0.66162	0.496684	0.58669	1.06245	0.804557	1.10147	1.06162	0.628028	0.465857	1.05674	1.31967	0.685671
168755	hsa-miR-4479	0.0423921	0.0206338	0.0525394	0.0461933	0.022787	0.0312229	0.0140845	0.0121107	0.0121396	0.037234	0.042623	0.012003
168577		0.13626	0.0854827	0.171629	0.111206	0.0893953	0.15438	0.121479	0.107266	0.0698027	0.193262	0.185246	0.147037
168827	hsa-miR-548ac	0.0272521	0.0132646	0.0192644	0.0205304	0.0105171	0.0225499	0.0228873	0.0155709	0.0060698	0.0283688	0.0278689	0.024006
168676	hsa-miR-499b-5p	0.0484481	0.0383198	0.0437828	0.0530368	0.0192813	0.0815265	0.0528169	0.0778547	0.0349014	0.072695	0.095082	0.156039
168852	hsa-miR-4764-5p	5.0159	2.53353	3.54466	4.79897	4.09115	3.28881	4.45423	3.33218	5.62974	4.24113	5.32459	3.00375
168611	hsa-miR-4753-3p	0.137774	0.250553	0.281961	0.153978	0.156004	0.281006	0.195423	0.558824	1.93171	0.276596	0.329508	0.603151
168572	hsa-miR-4507	3.62301	2.92704	2.4028	3.45595	5.06047	2.08153	4.55106	1.28028	1.72382	2.19504	2.42787	1.44636
168743	hsa-miR-548ad	0.0257381	0.0250553	0.0262697	0.0188195	N/A	0.0173461	0.0228873	0.0346021	0.0121396	0.0177305	0.0147541	0.0630158
168647		2.49811	1.9042	2.36602	2.16766	2.68536	2.25152	2.29754	2.1955	1.05463	2.8227	2.79344	1.71643
168812	hsa-miR-875-3p	0.177139	0.156227	0.444834	0.248075	0.122699	0.171726	0.181338	0.107266	0.0728376	0.187943	0.0655738	0.202551
169186	hsa-miR-4520a-3p	0.013626	0.0191599	0.0262697	0.0136869	0.0140228	0.0138768	0.0158451	0.0449827	0.0106222	0.0195035	0.0131148	0.0435109
169118	hsa-miR-5009-3p	0.0514762	0.036846	0.0770578	0.128315	0.0771253	0.211622	0.0651408	0.150519	0.0288316	0.20922	0.321311	0.345086
169320	hsa-miR-4468	2.60712	4.26382	3.13485	1.97605	2.07713	0.83608	2.3257	5.66609	8.70561	0.930851	0.944262	1.89197
169321	hsa-miR-4691-3p	0.102952	0.0869565	0.126095	0.208725	0.113935	0.223764	0.177817	0.195502	0.0682853	0.207447	0.265574	0.307577
169070	hsa-miR-4695-3p	18.1302	10.8386	14.6708	15.1959	17.3322	10.0729	13.3486	7.75087	7.26252	12.2305	12.7246	7.05626
169113	hsa-miR-4755-5p	0.788796	0.614591	0.884413	0.509837	0.455741	0.589766	0.498239	0.282007	0.305008	0.58156	0.688525	0.423106
169182	hsa-miR-4728-3p	3.06737	2.4451	3.70578	3.93157	4.68712	3.22116	3.28873	4.34256	3.38392	5.1383	4.30164	2.89572
169036	hsa-miR-4745-3p	0.0181681	0.0103169	0.0140105	0.0171086	0.0105171	0.0173461	0.00704225	0.00519031	0.0060698	0.0070922	0.0163934	0.00750188
169230	hsa-miR-4747-3p	8.88569	9.34119	2.45359	9.26946	19.5916	7.85603	13.4683	0.724913	0.352049	3.91489	11.0918	0.630158
169157	hsa-miR-4755-3p	0.327025	0.364038	0.343257	0.489307	0.37511	0.645273	0.559859	0.591696	5.61912	0.618794	0.762295	0.784696
169000	hsa-miR-5707	0.00757002	0.00589536	0.00350263	0.00513259	0.00525855	0.00867303	N/A	0.00519031	0.00455235	0.0070922	0.0131148	0.0105026
169319	hsa-miR-3136-3p	0.753974	1.21739	0.847636	0.800684	0.801052	0.471813	0.799296	2.84948	14.3961	0.471631	0.485246	0.982746
168996	hsa-miR-4524a-3p	0.0514762	0.0294768	0.0315236	0.0479042	0.0403155	0.0450997	0.0457746	0.0449827	0.0182094	0.0478723	0.0557377	0.0510128
169064	hsa-miR-4778-3p	0.222559	0.24171	0.271454	0.193328	0.192813	0.303556	0.276408	0.49654	0.224583	0.374113	0.334426	0.622656
169112	hsa-miR-4727-3p	0.367903	0.235814	0.229422	0.6929	0.475022	0.65915	0.68662	0.577855	0.118361	0.62234	0.968852	0.663166
169169	hsa-miR-5684	26.7888	16.9742	25.4326	27.7434	35.4549	24.0798	21.5458	17.5087	20.4583	25.2943	21.177	12.5521
168987	hsa-miR-4523	0.0423921	0.0265291	0.0542907	0.0530368	0.0175285	0.0520382	0.0422535	0.0207612	0.0197269	0.0656028	0.0754098	0.0300075
169365	hsa-miR-3974	0.012112	0.0265291	0.0665499	0.0102652	N/A	0.0104076	0.00528169	0.0415225	0.443096	0.0124113	0.0147541	0.0555139
169160	hsa-miR-4633-3p	0.012112	0.00884304	0.0140105	0.00684346	0.00175285	0.00867303	0.00176056	0.00692042	0.0106222	0.0070922	0.0114754	0.00900225
168992	hsa-miR-5092	0.0333081	0.0309506	0.0472855	0.0564585	0.0157756	0.057242	0.028169	0.0363322	0.0121396	0.0496454	0.057377	0.0495124
168654		0.196821	0.135593	0.339755	0.27716	0.124452	0.235906	0.228873	0.126298	0.0379363	0.207447	0.0786885	0.172543
168713		0.357305	0.338983	0.267951	0.482464	0.438212	0.431917	0.411972	0.256055	0.204856	0.351064	0.390164	0.285071
168957		0.010598	0.0132646	0.0157618	0.0102652	0.00525855	0.00867303	0.0123239	0.0155709	0.0121396	0.00531915	0.00983607	0.0180045
168706		4.13929	2.64407	2.78984	4.64671	4.24014	3.88725	6.13908	0.783737	0.60091	4.18085	5.02787	0.583646
168761		0.0408781	0.0560059	0.0683012	0.0307956	0.035057	0.0433651	0.0580986	0.257785	0.0728376	0.0673759	0.0327869	0.342086
168842		2.3785	2.31835	2.63573	1.72284	2.36985	1.4033	1.625	1.36678	6.39302	1.2961	1.28689	1.36834
169268		1.47615	1.28077	2.52189	1.49187	1.1376	1.31483	1.2007	0.525952	1.00607	1.45745	0.995082	0.922731
168936		0.743376	1.00516	1.57968	0.821215	0.960561	0.508239	0.776408	1.30104	5.34598	0.578014	0.62623	0.588147
46839		0.383043	0.49521	0.241681	0.935843	0.587204	0.801388	0.683099	0.100346	0.0424886	0.884752	1.32295	0.20105
28769		0.010598	0.00589536	0.0122592	0.00855432	N/A	0.0104076	N/A	0.00692042	0.0091047	0.00886525	0.00655738	0.00900225
42664		0.140802	0.191599	0.2662	0.157399	0.143734	0.194276	0.161972	0.243945	0.113809	0.148936	0.0836066	0.36159
46340	hsa-miR-1289	0.0257381	0.0280029	0.0192644	0.025663	0.0175285	0.0242845	0.0264085	0.0467128	0.0121396	0.0230496	0.00491803	0.0555139
46627	hsa-miR-1271-5p	0.0317941	0.0206338	0.0227671	0.0222412	0.00701139	0.0277537	0.0140845	0.0207612	0.0121396	0.0195035	0.00655738	0.0225056
42750	hsa-miR-636	0.508706	0.567428	0.434326	0.165954	0.248904	0.279271	0.195423	0.361592	1.84674	0.319149	0.386885	0.591148
42717	hsa-miR-92b-5p	0.455715	0.282977	0.278459	0.696322	0.455741	0.534258	0.443662	0.198962	0.113809	0.551418	0.639344	0.331583
11045	hsa-miR-302c-5p	1.1673	0.651437	1.22067	1.28486	2.36635	1.49523	1.0669	1.07093	0.617602	1.58333	2.25246	1.10728
11274		0.013626	0.00589536	0.0140105	0.00855432	N/A	0.00693842	N/A	0.00692042	0.00758725	0.0106383	0.00655738	N/A
42640	hsa-miR-20b-5p	0.0635882	0.45689	0.274956	0.104363	0.217353	0.107546	0.105634	1.20415	0.819423	0.345745	0.0655738	1.62041
17562	ebv-miR-BHRF1-2-5p	0.013626	0.0206338	0.0297723	0.0153978	N/A	0.0121422	0.00528169	0.0311419	0.0257967	0.0159574	0.0147541	0.036009
14189		9.36715	1.02284	0.618214	9.97434	5.69851	6.7216	4.19366	0.560554	0.311077	1.8617	8.62951	1.30383
10937	hsa-miR-132-3p	0.133232	0.0943257	0.0788091	0.212147	0.119194	0.0988725	0.146127	0.134948	0.0698027	0.0762411	0.0377049	0.12153
32731	hsa-miR-190b	0.0545042	0.0397937	0.0490368	0.107784	0.0508326	0.142238	0.0316901	0.0657439	0.224583	0.0957447	0.104918	0.0870218
46239		0.258895	0.175387	0.313485	0.183062	0.194566	0.185603	0.144366	0.114187	0.139605	0.214539	0.201639	0.142536
17359	ebv-miR-BART4-5p	0.57835	0.333088	0.366025	0.87083	0.515337	1.18474	0.607394	0.553633	0.291351	0.955674	1.18525	0.837209
19016	hsa-miR-217	0.0862983	0.117907	0.0753065	0.0906758	0.113935	0.0797918	0.144366	0.207612	0.0667678	0.0638298	0.0344262	0.213053
46684	hsa-miR-1225-3p	0.171083	0.116433	0.260946	0.104363	0.110429	0.0884649	0.0528169	0.0276817	0.0758725	0.101064	0.162295	0.0225056
46531	hsa-miR-1231	0.0333081	0.0235814	0.0157618	0.0718563	0.0403155	0.0468343	0.0316901	0.0155709	0.0121396	0.0407801	0.1	0.012003
17571	kshv-miR-K12-11-3p	0.0620742	0.0442152	0.0630473	0.0701454	0.0543383	0.104076	0.0510563	0.0795848	0.0515933	0.102837	0.113115	0.157539
11268		0.74489	0.633751	0.74606	0.923867	0.490798	0.962706	0.764085	0.823529	0.414264	0.904255	1.20656	1.27832
17691		0.0378501	0.0338983	0.0385289	0.0461933	0.0192813	0.0607112	0.0510563	0.0536332	0.016692	0.0514184	0.0508197	0.0870218
46556	hsa-miR-623	0.0772142	0.045689	0.0490368	0.0718563	0.0245399	0.0641804	0.0510563	0.0276817	0.016692	0.0797872	0.12459	0.0255064
27838	hsa-miR-302d-3p	0.0181681	0.0132646	0.0175131	0.011976	0.00701139	0.0173461	0.00176056	0.0121107	0.0106222	0.0141844	0.0163934	0.0165041
42700	hsa-miR-631	0.0862983	0.0633751	0.0735552	0.0923867	0.0438212	0.0832611	0.0704225	0.0934256	0.0531108	0.0868794	0.0852459	0.154539
46879		0.142316	0.249079	0.220665	0.367836	0.322524	0.310494	0.341549	0.389273	1.01517	0.326241	0.437705	0.646662
17508	hcmv-miR-UL112-3p	0.284633	0.436256	0.309982	0.290847	0.164768	0.320902	0.278169	0.297578	2.15478	0.31383	0.396721	0.475619
42778	hsa-let-7g-3p	0.0469341	0.0574797	0.0595447	0.0769889	0.0473269	0.0763226	0.0492958	0.0588235	0.030349	0.0620567	0.0409836	0.0735184
42536		0.01514	0.00442152	0.0140105	0.0153978	N/A	0.0190807	0.00528169	0.0103806	0.0091047	0.0159574	0.0278689	0.0060015
46835		0.107494	0.0722181	0.0455342	0.232678	0.560911	0.192541	0.65493	0.0259516	0.0106222	0.108156	0.795082	0.0255064
17463	hsa-miR-151a-3p	0.897805	0.810612	0.294221	1.09153	0.869413	1.0425	0.755282	0.742215	0.22003	0.998227	1.01148	1.76294
46944	hsa-miR-1297	0.0953823	2.28298	0.887916	0.145423	0.932515	0.209887	0.360915	1.76471	1.09105	0.29078	0.042623	1.34584
46860	hsa-miR-1205	0.0181681	0.0103169	0.0157618	0.0205304	N/A	0.0225499	0.0140845	0.0155709	0.0106222	0.0212766	0.0163934	0.0300075
42862		0.0832702	0.104643	0.0718039	0.0923867	0.0893953	0.0988725	0.184859	0.16263	0.0667678	0.0780142	0.0655738	0.277569
42822		0.0272521	0.0412675	0.0140105	0.0205304	0.022787	0.0208153	0.0334507	0.121107	0.0288316	0.0177305	0.0114754	0.096024
46661	hsa-miR-1294	0.0681302	0.0604274	0.0665499	0.0940975	0.0753725	0.0971379	0.0598592	0.0709343	0.0409712	0.101064	0.116393	0.0855214
42541	hsa-miR-302a-5p	0.013626	0.00884304	0.0175131	0.0136869	N/A	0.0190807	0.00176056	0.0190311	0.0106222	0.0212766	0.0245902	0.0195049
17749		24.7313	15.8187	8.96848	21.716	25.8405	18.9748	11.6884	6.2699	7.62671	14.9699	15.7393	5.96699
46787		0.0666162	0.0294768	0.0490368	0.426005	0.497809	0.336513	0.27993	0.0553633	0.0227618	0.230496	0.659016	0.0675169
27540		8.38304	6.41857	3.81086	10.4534	12.5662	6.33131	8.64789	2.67301	6.49772	5.95745	10.7803	2.33008
11058	hsa-miR-325	0.260409	0.430361	0.58669	0.248075	0.0876424	0.183868	0.214789	0.204152	10.6328	0.173759	0.122951	0.223556
46422		0.0378501	0.0206338	0.0315236	0.0342173	0.0175285	0.0364267	0.028169	0.0449827	0.0257967	0.0443262	0.0655738	0.0570143
42744	hsa-miR-23a-3p	4.0651	5.6846	4.79685	4.43114	5.82822	3.12229	4.32042	9.64187	3.73748	6.58333	2.17869	7.91748
33163		0.0317941	0.0176861	0.0245184	0.0239521	0.0105171	0.0346921	0.0140845	0.0242215	0.0121396	0.0336879	0.0409836	0.0330083
14271	hsa-miR-539-5p	0.0272521	0.0191599	0.0245184	0.0205304	0.0105171	0.0242845	0.00880282	0.0138408	0.0136571	0.0230496	0.0213115	0.0210053
42971	hsa-miR-96-3p	0.0348221	0.0294768	0.0385289	0.0427716	0.022787	0.0450997	0.0528169	0.0743945	0.0212443	0.0443262	0.0295082	0.0765191
42502	hsa-miR-204-3p	11.7578	17.154	12.6007	15.2678	23.2708	7.71379	10.6144	8.58131	9.26707	9.2695	14.9279	6.30008
29872	hsa-miR-340-5p	18.7479	10.0973	17.3345	27.6099	29.8598	19.9948	24.1373	7.90311	7.46434	18.8546	11.6754	9.83346
46744	hsa-miR-526b-5p	0.201363	0.157701	0.0770578	0.545766	0.238387	0.232437	0.301056	0.0622837	0.0242792	0.397163	0.309836	0.0765191
17540		0.0726722	0.0589536	0.0963222	0.0701454	0.0333041	0.0884649	0.0862676	0.119377	0.0986343	0.0904255	0.0901639	0.187547
11074	hsa-miR-34c-5p	0.0590462	0.0943257	0.084063	0.075278	0.0595968	0.0815265	0.112676	0.153979	0.0667678	0.0762411	0.0606557	0.184546
46416	hsa-miR-1293	0.947767	0.617539	0.570928	1.19932	0.694128	1.57676	1.01937	1.04152	0.347496	1.23582	1.88197	1.35184
46789	hsa-miR-513b-5p	0.788796	1.69344	1.73905	0.655261	0.54163	0.326106	0.566901	1.90657	10.3156	0.242908	0.514754	0.910728
4390		0.0545042	0.0604274	0.0735552	0.112917	0.0911481	0.150911	0.146127	0.32526	0.0531108	0.191489	0.186885	0.315079
42787		0.208933	0.262343	0.404553	0.181352	0.164768	0.334779	0.223592	0.531142	0.39302	0.406028	0.314754	0.56114
46331		0.10598	0.0766396	0.178634	0.0444825	0.0245399	0.0329575	0.0140845	0.0224913	0.0409712	0.0336879	0.0360656	0.00900225
42522	ebv-miR-BART19-3p	19.2324	6.89904	5.24694	21.266	15.6266	8.89853	10.0475	2.83391	8.06677	4.1383	13.323	2.03001
17528		0.0408781	0.0250553	0.0350263	0.0581694	0.0262927	0.065915	0.0246479	0.0432526	0.0212443	0.0691489	0.0754098	0.060015
46622	hsa-miR-518f-5p	0.301287	0.280029	0.19965	0.928999	0.54163	0.447528	0.492958	0.16436	0.0546282	0.634752	0.785246	0.196549
17612	hsa-miR-555	0.0529902	0.0383198	0.0437828	0.128315	0.057844	0.166522	0.084507	0.153979	0.0197269	0.157801	0.263934	0.342086
46616		0.01514	0.0103169	0.0192644	0.0188195	0.0105171	0.0208153	0.0105634	0.0155709	0.0121396	0.035461	0.0459016	0.0150038
146075		1.40045	1.13338	1.84238	1.18392	0.774759	0.818734	0.885563	0.259516	0.38088	0.698582	0.404918	0.192048
146181		0.0242241	0.0206338	0.0455342	0.0188195	0.00876424	0.0208153	0.00880282	0.0190311	0.0151745	0.0212766	0.0245902	0.0315079
146145		3.71537	2.92999	3.12434	3.70744	3.1078	2.85863	3.34859	2.77163	2.92868	3.17908	4.62459	3.09677
24226	spike_control_v2_16	0.140802	0.168018	0.0963222	0.111206	0.273444	0.0936687	0.165493	0.361592	0.0895296	0.143617	0.0590164	0.181545
146150		0.0923543	0.0899042	0.122592	0.0804106	0.0718668	0.0589766	0.0545775	0.0519031	0.0379363	0.0567376	0.0672131	0.072018
42650		0.133232	0.744289	0.444834	0.21728	0.49255	0.208153	0.382042	2.1436	1	0.781915	0.206557	2.59865
10991		0.0181681	0.00884304	0.0210158	0.00684346	0.0105171	0.0104076	0.0352113	0.140138	0.0273141	0.177305	0.0836066	0.282071
146005	hsa-miR-3129-5p	0.122634	0.327192	0.329247	0.167665	0.131464	0.0832611	0.211268	0.268166	0.769347	0.156028	0.0311475	0.489122
146128		0.221045	0.154753	0.481611	0.11976	0.117441	0.119688	0.0739437	0.134948	0.22003	0.141844	0.136066	0.0810203
146007		0.319455	0.225497	0.267951	1.12746	0.648554	1.27147	0.838028	0.420415	0.107739	1.19504	1.57541	1.11928
145659	RNU1	3.54126	2.77671	3.10333	3.33447	3.5057	1.26279	2.60915	2.56228	2.01669	1.16844	1.93934	1.51238
17858		1.27933	0.891673	1.58319	1.01796	1.09728	0.846487	1.01056	0.695502	0.564492	0.937943	1.01475	0.706677
146085	hsa-miR-3170	0.0227101	0.0338983	0.0262697	0.0273738	0.0105171	0.0242845	0.0369718	0.0519031	0.0212443	0.0283688	0.0213115	0.0795199
146188		44.8342	21.5151	32.9387	57.704	68.2542	33.7606	41.9648	26.6626	14.739	42.2784	56.6557	25.2903
146170		0.511734	1.08032	0.607706	1.41317	1.23225	0.950564	1.32218	1.48962	2.46737	1.5727	0.485246	1.42836
146082		1.43679	0.739867	0.42732	2.2994	2.60649	1.13443	2.19542	1.03806	0.277693	1.09397	1.66885	1.22281
46435		4.75397	15.0022	7.32224	4.77844	12.617	4.89853	4.83803	17.7301	9.69954	8.5656	2.17705	12.6362
146218		3.04769	2.23581	3.0613	4.20359	4.92025	5.0425	3.4912	4.31488	2.35964	6.54787	6.78033	5.01875
146116	hsa-miR-2116-3p	0.0469341	0.0412675	0.0472855	0.0513259	0.0333041	0.0398959	0.0299296	0.0605536	0.0273141	0.0407801	0.0540984	0.0645161
145980	hsa-miR-939-5p	0.104466	0.0427413	0.0700525	0.131737	0.0560911	0.161318	0.096831	0.067474	0.0379363	0.14539	0.263934	0.0795199
145973	hsa-miR-664a-3p	5.43679	5.06853	6.58669	5.32763	5.27607	5.2281	3.52465	3.27509	11.5083	5.76418	6.12623	2.7952
145965	hsa-miR-518d-3p	0.0787282	0.036846	0.117338	0.0359281	0.0403155	0.0468343	0.0211268	0.0224913	0.0333839	0.035461	0.057377	0.0255064
145687	hsa-miR-384	0.00757002	0.0162122	0.0140105	0.00684346	0.00701139	0.00173461	N/A	0.0103806	0.0106222	0.0141844	0.0114754	0.00900225
145651	hsa-miR-99a-3p	0.0317941	0.0530582	0.0577933	0.0342173	0.0245399	0.0676496	0.0369718	0.0449827	0.0151745	0.113475	0.052459	0.0930233
145677	hsa-miR-139-5p	0.219531	0.281503	0.192644	0.213858	0.198072	0.232437	0.147887	0.252595	0.388467	0.210993	0.170492	0.256564
145633	hsa-let-7d-3p	9.41862	6.74724	4.82312	10.7682	9.91762	7.05464	7.60563	2.28028	10.5023	5.17199	9.78197	1.84546
146008	hsa-miR-26b-5p	1.07192	11.6684	2.85989	1.87682	9.08677	2.50824	3.26937	10.7457	2.62671	3.08333	0.447541	6.31808
145720		0.013626	0.0235814	0.0227671	0.00855432	0.00701139	0.00867303	N/A	0.0449827	0.0151745	0.0141844	0.00819672	0.0810203
145643	hsa-miR-382-5p	0.314913	0.265291	0.288967	0.511548	0.30149	0.586297	0.34331	0.384083	0.481032	0.448582	0.681967	0.555139
147539		0.012112	0.00884304	0.0140105	N/A	N/A	0.00693842	N/A	0.0155709	0.0091047	0.0124113	0.0114754	0.00750188
147861		1.13853	2.38467	1.26795	1.15654	1.695	0.70425	1.53873	2.37543	1.5478	0.966312	0.477049	2.003
147910		0.0847843	0.0707443	0.0735552	0.102652	0.0525855	0.0988725	0.102113	0.0553633	0.0485584	0.0975177	0.121311	0.0615154
147864	hsv2-miR-H24	1.64269	1.27782	2.05604	1.84089	1.99649	1.15178	1.51937	0.780277	0.603945	1.58333	1.52623	0.547637
147895	kshv-miR-K12-2-3p	0.0378501	0.129698	1.08406	0.21728	0.0525855	1.75716	0.102113	0.067474	0.0257967	0.101064	0.154098	0.100525
147953	hsa-miR-491-5p	0.331567	0.266765	0.376532	0.289136	0.224365	0.312229	0.304577	0.595156	0.47648	0.33156	0.419672	0.546137
147817	hsa-miR-3196	1.50643	2.2535	0.728546	6.16253	4.18405	3.32871	2.85387	1.45329	0.629742	3.32447	3.32623	0.714179
147831	kshv-miR-K12-1-3p	0.431491	0.490789	0.938704	0.39521	0.3383	0.598439	0.341549	0.442907	0.549317	0.615248	0.234426	0.622656
147629		8.28615	6.40088	8.61646	9.91275	8.08063	7.61839	6.79401	6.11246	6.11988	7.45745	12.0541	7.26182
147898	hsa-miR-2861	0.115064	0.0795873	0.0577933	0.566296	0.32603	0.374675	0.272887	0.0484429	0.0273141	0.427305	0.434426	0.0405101
147833		0.0348221	0.0486367	0.0402802	0.037639	0.0438212	0.0346921	0.0334507	0.0467128	0.0318665	0.035461	0.0622951	0.0345086
147743	hsa-miR-4275	0.51779	0.302137	0.371278	0.318221	0.219106	0.334779	0.295775	0.356401	1.74052	0.289007	0.142623	0.298575
147799	hsa-miR-3156-5p	0.119606	0.082535	0.162872	0.266895	0.129711	0.258456	0.174296	0.124567	0.0500759	0.287234	0.391803	0.141035
147763	hsa-miR-4272	0.010598	0.00147384	0.0140105	0.00342173	N/A	0.00693842	N/A	0.00865052	0.0060698	0.0035461	0.00983607	N/A
147921	hsa-miR-3131	0.148372	0.112012	0.138354	0.362703	0.250657	0.397225	0.285211	0.224913	0.0637329	0.388298	0.565574	0.274569
148002		0.116578	0.206338	0.204904	0.150556	0.175285	0.107546	0.139085	0.202422	0.758725	0.111702	0.139344	0.193548
148593	hsa-miR-3605-3p	0.107494	0.110538	0.136602	0.111206	0.0841367	0.185603	0.103873	0.288927	1.35964	0.171986	0.22623	0.384096
147625		0.0257381	0.0162122	0.0385289	0.0239521	0.0140228	0.0173461	0.0176056	0.0397924	0.016692	0.0248227	0.0196721	0.0435109
148058	hsa-miR-3672	0.00757002	0.00442152	0.00525394	0.00513259	N/A	0.00867303	N/A	0.00519031	0.0060698	0.0070922	0.00491803	0.0060015
148420	hsa-miR-3607-3p	1.93793	4.66028	1.24694	2.74251	3.26906	2.91934	2.17606	6.42734	1.54628	5.9539	1.90492	5.2153
148434	hsa-miR-3692-3p	0.0999243	0.125276	0.15937	0.0718563	0.0420684	0.0589766	0.0774648	0.128028	1.5129	0.0585106	0.0295082	0.165041
14264	spike_control_v1_c	0.794852	0.424466	0.619965	0.610778	0.583699	0.61752	0.570423	0.313149	0.218513	0.673759	0.747541	0.309077
148063	hsa-miR-3713	0.01514	0.0073692	0.0192644	0.00513259	N/A	0.0121422	N/A	0.0121107	0.0106222	0.0141844	0.0196721	0.00300075
148679		39.0068	18.927	20.4466	37.0436	37.8896	24.6262	22.4806	20.0588	12.6555	30.1986	34.123	20.4141
148382	hsa-miR-3609	0.0423921	0.420044	0.211909	0.0598802	0.0823839	0.0832611	0.119718	0.480969	0.163885	0.161348	0.0311475	0.261065
148465	hsa-miR-3611	4.36942	3.94399	4.31524	6.39179	6.56617	4.44059	3.98592	3.13149	4.40061	3.81915	7.51311	3.53638
147589	hsa-miR-1193	0.016654	0.0073692	0.0140105	0.00855432	N/A	0.0104076	N/A	0.00865052	0.0136571	0.0124113	0.00983607	0.00300075
147621	hsa-miR-4278	0.687358	0.807664	1.23117	0.378101	0.35057	0.489159	0.422535	1.53979	2.36722	0.47695	0.47377	1.04276
147633	hsa-miR-3163	0.0681302	0.0707443	0.0630473	0.152267	0.0736196	0.130095	0.107394	0.112457	0.030349	0.124113	0.118033	0.205551
147957	hsa-miR-412-5p	0.016654	0.0073692	0.0122592	0.00684346	N/A	0.00693842	0.00352113	0.0103806	0.0121396	0.0124113	0.0147541	0.00150038
148380	hsa-miR-3913-5p	0.0302801	0.0427413	0.0858144	0.0581694	0.0105171	0.0693842	0.0369718	0.0761246	2.00303	0.072695	0.101639	0.102026
148080	hsa-miR-3921	0.01514	0.0103169	0.0140105	0.011976	N/A	0.0104076	N/A	0.0138408	0.016692	0.0106383	0.0655738	0.0150038
148403		0.0272521	0.0501105	0.0542907	0.0153978	0.0192813	0.0173461	0.0176056	0.0847751	0.138088	0.0195035	0.0344262	0.0645161
148595	hsa-miR-34a-3p	0.0393641	0.0383198	0.0858144	0.0461933	0.0245399	0.048569	0.0228873	0.0916955	0.0531108	0.0673759	0.0885246	0.102026
148581		0.440575	0.319823	0.380035	0.43627	0.366345	0.454467	0.401408	0.349481	0.169954	0.35461	0.378689	0.44111
148292		0.01514	0.0073692	0.00875657	0.0102652	N/A	0.00867303	N/A	0.0155709	0.0106222	0.00531915	0.0114754	0.0135034
148480	hsa-miR-494-5p	1.84557	1.03316	1.67776	0.576561	0.571429	0.690373	1.00176	0.548443	4.79666	0.679078	0.663934	0.756189
148373		0.351249	0.204864	0.0998249	1.13772	1.34969	0.756288	1.08275	0.067474	0.0273141	0.358156	0.378689	0.124531
148089	hsa-miR-208a-3p	0.228615	0.178335	0.246935	0.491018	0.141981	0.367736	0.285211	0.16263	0.852807	0.554965	0.354098	0.225056
148174		0.180167	0.117907	0.166375	0.378101	0.124452	0.553339	0.197183	0.114187	0.030349	0.916667	0.468852	0.484621
148213		0.0287661	0.0147384	0.0402802	0.0222412	0.0140228	0.0277537	0.0140845	0.0190311	0.0121396	0.0443262	0.0163934	0.0390098
148545		0.00908403	0.00589536	0.00875657	0.00684346	N/A	0.00867303	N/A	0.00865052	0.00758725	0.00531915	0.0147541	0.00450113
148271		0.57835	0.484893	0.732049	0.766467	0.704645	1.03729	0.653169	1.06401	0.549317	0.945035	1.1623	1.2183
148342		0.0378501	0.168018	0.0735552	0.0359281	0.0315513	0.0225499	0.0228873	0.66263	0.440061	0.0425532	0.047541	0.285071
148053		0.227101	0.201916	0.197898	0.381523	0.184049	0.260191	0.299296	0.3391	1.31563	0.241135	0.295082	0.406602
148297		0.00908403	0.00589536	0.0157618	0.00855432	N/A	0.00693842	N/A	0.00865052	0.0060698	0.0106383	0.00819672	0.00450113
148075		2.46177	1.0199	2.67951	1.70402	1.40228	4.3608	1.13732	2.17301	3.90744	3.50355	3.51311	3.48537
148175		0.641938	0.953574	0.483363	0.858854	0.734443	2.29662	0.577465	1.28547	0.494689	1.62057	2.00328	2.29107
148083		0.0772142	0.0781135	0.0718039	0.112917	0.0543383	0.150911	0.0985915	0.128028	0.0546282	0.140071	0.163934	0.276069
148337		3.1461	3.00663	5.58844	1.13772	1.31113	1.18127	1.89085	0.946367	11.5584	0.980496	1.18852	0.844711
148633		9.2324	7.96168	13.1611	8.35244	10.177	5.70512	6.34507	4.67647	10.61	8.35638	9.11475	2.85071
148564		0.73732	0.546794	1.03678	0.446536	0.606486	0.400694	0.308099	0.138408	0.314112	0.43617	0.511475	0.162041
148066		0.012112	0.0073692	0.00875657	0.00855432	N/A	0.00520382	N/A	0.0155709	0.00758725	0.00531915	0.0147541	0.0105026
148294		0.0348221	0.036846	0.0542907	0.0153978	0.0280456	0.0277537	0.0140845	0.0692042	0.122914	0.0301418	0.0672131	0.0900225
148119		0.0227101	0.0191599	0.0192644	0.0222412	0.022787	0.0364267	0.00880282	0.0761246	0.0227618	0.0336879	0.0655738	0.072018
148468		4.03785	3.17318	4.54116	3.66467	4.38913	2.51344	1.8838	2.10381	10.0303	2.0461	2.55082	1.38785
148215	hsa-miR-3591-3p	0.0893263	0.112012	0.416813	0.0290847	0.0420684	0.0312229	0.0334507	0.278547	0.370258	0.0460993	0.0245902	0.130533
148570		2.20742	1.74797	0.809107	2.46707	1.60386	1.34779	1.34331	2.43599	0.572079	1.3883	1.59344	1.38935
148395		0.01514	0.0294768	0.0122592	0.0102652	N/A	0.00867303	0.0140845	0.0519031	0.0242792	0.0159574	0.0114754	0.036009
19599		0.292203	0.710391	0.313485	0.343884	0.660824	0.298352	0.514085	1.6436	0.446131	0.551418	0.234426	1.94299
13132	hsa-miR-519e-5p	8.06964	6.84304	7.82487	13.7348	11.2165	6.9124	7.38204	2.99481	4.83005	9.01596	10.4967	3.15529
46491		0.13626	0.194547	0.204904	0.116339	0.113935	0.0936687	0.172535	0.242215	0.109256	0.0921986	0.0360656	0.246062
32711	hsa-miR-633	0.00605602	0.00442152	0.0105079	0.00684346	N/A	0.00867303	N/A	0.00519031	0.00455235	0.0035461	0.00655738	0.00300075
42629	hsa-miR-376c-3p	0.213475	0.396463	0.236427	0.55432	0.459246	0.414571	0.28169	0.235294	0.132018	0.39539	0.508197	0.363091
168734	hsa-miR-4465	0.00908403	0.00589536	0.0105079	0.00342173	N/A	0.00867303	N/A	0.00519031	0.0060698	0.00886525	0.00819672	0.00300075
46863	hsa-miR-3157-3p	0.289175	0.334562	0.644483	0.150556	0.147239	0.197745	0.151408	0.290657	3.63733	0.210993	0.227869	0.32108
168730	hsa-miR-4464	0.010598	0.0206338	0.0105079	0.0205304	0.00525855	0.0190807	0.0105634	0.0622837	0.0212443	0.0248227	0.0163934	0.0645161
168644	hsa-miR-4775	2.19985	1.25129	1.97548	2.05475	1.26205	1.67563	1.35563	0.33218	2.93778	1.26418	0.72623	0.469617
168770	hsa-miR-4699-3p	0.277063	0.299189	0.208406	0.417451	0.369851	0.457936	0.306338	0.551903	0.192716	0.60461	0.45082	0.730683
168890	hsa-miR-1306-5p	1.36412	1.06853	1.9282	1.49358	1.63365	1.27667	0.954225	1.21972	0.760243	1.9344	1.4541	0.660165
168877	hsa-miR-5583-5p	0.0287661	0.0471629	0.112084	0.0239521	0.00876424	0.0121422	0.0123239	0.136678	0.396055	0.0177305	0.0114754	0.0330083
168618	hsa-miR-4783-5p	0.0620742	0.0530582	0.0770578	0.0564585	0.0595968	0.057242	0.056338	0.0519031	0.0242792	0.0744681	0.106557	0.0450113
168855	hsa-miR-4675	0.0454201	0.0486367	0.0455342	0.112917	0.0420684	0.111015	0.0739437	0.0916955	0.0440061	0.10461	0.155738	0.172543
168919	hsa-miR-4456	23.7684	25.5284	26.7461	39.8084	31.2918	23.7624	18.338	25.5087	23.214	33.3351	25.4787	26.2851
168560	hsa-miR-4676-5p	0.208933	0.271186	0.183888	0.37639	0.22787	0.39549	0.420775	0.515571	3.01062	0.349291	0.437705	0.664666
168963	hsa-miR-664b-5p	1.38229	2.3552	1.44834	1.36185	0.753725	1.66696	1.1831	1.67993	0.714719	1.29433	1.17377	1.5904
168671	hsa-miR-3140-5p	0.013626	0.0191599	0.0175131	0.0171086	N/A	0.0190807	0.00880282	0.0415225	0.0212443	0.0230496	0.0196721	0.072018
168745	hsa-miR-4667-3p	1.02801	0.797347	1.38704	0.800684	0.91674	0.629662	0.589789	0.323529	0.361153	0.72695	0.862295	0.310578
168668	hsa-miR-4732-3p	3.41862	2.78556	3.85814	3.19589	3.40228	4.63313	2.26937	3.10208	3.4871	3.28191	3.8	3.69242
168839	hsa-miR-4774-3p	0.00908403	0.0103169	0.0122592	0.0136869	N/A	0.00867303	0.00176056	0.00865052	0.0091047	0.0124113	0.00655738	0.012003
168917	hsa-miR-4511	0.213475	1.26603	0.725044	0.121471	0.0893953	0.117953	0.102113	1.05882	12.827	0.0833333	0.0885246	0.304576
168661	hsa-miR-4531	4.37396	7.95726	7.70753	6.07528	5.93514	3.81787	5.88028	6.05536	15.9105	3.74468	5.81803	3.69692
168776	hsa-miR-4795-3p	4.99773	2.36551	2.89842	4.23439	3.45486	1.65481	2.77817	2.54498	12.088	1.0922	2.2541	1.46887
168576	hsa-miR-4693-3p	0.0227101	0.0117907	0.0245184	0.0188195	N/A	0.0208153	0.00880282	0.0346021	0.0106222	0.0230496	0.0213115	0.0150038
169098	hsa-miR-3691-3p	0.0242241	0.0147384	0.033275	0.00684346	N/A	0.00867303	0.00528169	0.017301	0.0106222	0.0106383	0.00983607	0.0210053
169107	hsa-miR-4782-5p	0.142316	0.116433	0.129597	0.330197	0.189308	0.234172	0.200704	0.491349	1.6692	0.198582	0.42459	0.553638
169272	hsa-miR-4419b	22.4921	17.8821	24.6673	20.4654	25.702	12.5204	21.412	15.6522	14.4219	24.8652	21.5377	11.1283
169159	hsa-miR-4521	0.879637	0.593957	0.465849	1.72797	1.16915	1.42585	0.596831	0.565744	0.509863	0.654255	0.703279	0.871718
169023	hsa-miR-4712-3p	0.82816	1.36035	1.27846	1.01454	0.932515	0.751084	1.03521	1.04498	4.14264	0.941489	0.918033	0.927232
169242		0.013626	0.0132646	0.0157618	0.00855432	0.0122699	0.0138768	0.00352113	0.0311419	0.0091047	0.0106383	0.00983607	0.0195049
169194	hsa-miR-4513	2.08781	1.12749	1.56743	2.17622	2.14023	1.83695	1.61972	0.543253	0.735964	2.02305	2.41311	0.546137
169311	hsa-miR-4714-5p	16.7282	13.6522	14.7776	33.4645	44.7975	34.6921	21.9331	24.1176	11.264	30.8121	25.2852	25.3203
169156	hsa-miR-4515	0.0196821	0.0132646	0.0227671	0.025663	0.00525855	0.0260191	0.0158451	0.0242215	0.016692	0.0301418	0.0262295	0.0285071
169309	hsa-miR-4802-5p	0.016654	0.00884304	0.00875657	0.0171086	N/A	0.0121422	0.00176056	0.0207612	0.0151745	0.0124113	0.0131148	0.00900225
169126	hsa-miR-4486	1.23089	0.891673	0.574431	2.2515	2.31727	1.47441	1.95599	0.745675	0.370258	1.69858	2.42131	1.15229
169083	hsa-miR-371b-3p	3.35201	2.00737	3.31874	3.80838	6.09641	3.20902	3.6338	1.98789	2.66768	4.67376	4.53934	1.57839
169247	hsa-miR-4477a	0.124148	0.281503	0.262697	0.19846	0.136722	0.168257	0.209507	0.602076	1.40516	0.200355	0.22623	0.615154
169297	hsa-miR-4777-3p	0.00908403	0.0103169	0.0175131	0.011976	N/A	0.0138768	N/A	0.0121107	0.0106222	0.0124113	0.0262295	0.0105026
168989	hsa-miR-4447	9.2536	5.90273	8.07356	12.7049	10.319	7.52819	14.1479	5.78028	4.30197	9.04965	14.0246	6.65266
169092	hsa-miR-548am-3p	0.00908403	0.00294768	0.00875657	0.00684346	N/A	0.00346921	N/A	0.00519031	0.00758725	0.00886525	0.0163934	0.00150038
169120	hsa-miR-4787-3p	0.655564	0.521739	0.894921	0.834902	0.930762	0.509974	0.600352	0.217993	0.224583	0.769504	0.732787	0.234059
169256	hsa-miR-4666a-5p	0.00605602	0.00589536	0.0105079	0.00171086	N/A	0.00693842	N/A	0.00519031	0.0030349	0.0070922	0.0114754	0.00300075
168998	hsa-miR-4508	5.42771	4.06485	4.84764	6.23097	6.81507	3.24892	6.41901	2.5346	2.76783	4.10461	3.96885	1.66542
168982	hsa-miR-4757-3p	0.0317941	0.0235814	0.0227671	0.0564585	0.022787	0.0346921	0.0492958	0.0207612	0.0106222	0.0319149	0.0147541	0.0435109
169419	hsa-miR-300	0.130204	0.151805	0.131349	0.330197	0.217353	0.232437	0.302817	0.320069	0.0849772	0.258865	0.201639	0.3991
168596		1.52914	1.11864	2.28196	1.5586	1.59159	1.35473	1.24824	1.15571	1.3915	1.69681	1.97377	1.2018
168662		0.74489	0.243183	0.390543	1.05218	0.497809	0.839549	0.772887	0.399654	0.186646	0.710993	1.36066	0.52063
168617		0.50265	0.356669	0.905429	0.414029	0.543383	0.270598	0.352113	0.0934256	0.194234	0.427305	0.363934	0.135034
169153		23.1416	13.0273	23.0823	28.8623	29.8773	20.3348	17.9595	10.9394	11.1108	24.5638	27.9541	9.69542
169415	hsa-miR-187-5p	0.0499621	0.123803	0.0577933	0.0547476	0.057844	0.0138768	0.165493	0.397924	0.0409712	0.0478723	0.0131148	0.270068
169392		0.201363	0.231393	0.189142	0.232678	0.159509	0.260191	0.241197	0.363322	0.207891	0.274823	0.322951	0.579145
168751		16.0545	9.76861	14.9755	22.4157	29.1762	16.8066	20.1039	13.1626	8.72686	26.6472	29.7	6.65116
169407	hsa-miR-4301	1.73202	2.65144	1.9352	1.53978	1.94216	0.907199	1.95599	3.07958	3.30501	1.41667	0.637705	2.46812
42843	hsa-miR-654-5p	2.27252	1.78187	1.58144	2.43456	2.7993	2.24978	1.28345	1.20934	2.6434	2.04433	1.93934	1.23481
46617	hsa-miR-1197	0.0272521	0.0722181	0.0823117	0.0205304	0.0631025	0.0277537	0.068662	0.743945	0.116844	0.0301418	0.00327869	0.307577
17438		0.00908403	0.00294768	0.00875657	0.00342173	N/A	0.00693842	N/A	0.00346021	0.00758725	0.0070922	0.00655738	0.00450113
17626	hsa-miR-575	0.334595	0.629329	0.588441	0.299401	0.297984	0.357329	0.332746	0.565744	4.61153	0.278369	0.240984	0.690173
42926	hsa-miR-92a-1-5p	0.0272521	0.0176861	0.0385289	0.0205304	0.00701139	0.0398959	0.00880282	0.0207612	0.0136571	0.0230496	0.0262295	0.0150038
10928	hsa-miR-125a-5p	4.89175	7.14812	4.89842	6.68777	7.8142	7.88552	4.24296	7.53979	15.3854	7.99468	9.03934	10.3301
11154	hsa-miR-517c-3p	0.0439061	0.0147384	0.0367776	0.0239521	0.0192813	0.0416305	0.0123239	0.0311419	0.0197269	0.037234	0.0360656	0.0300075
42953		0.109008	0.616065	0.345009	0.169376	0.680105	0.296618	0.262324	0.377163	0.305008	0.274823	0.0606557	0.388597
42746	hsa-miR-647	0.56321	0.676492	0.725044	0.506416	0.618755	0.754553	0.619718	0.870242	0.641882	0.702128	0.44918	1.11478
29529	hsa-miR-369-3p	0.267979	0.131172	0.143608	0.797263	0.711656	0.508239	0.514085	0.136678	0.239757	0.16844	0.468852	0.0915229
42782	hcmv-miR-UL148D	4.7025	3.94547	4.88091	5.28657	7.70552	4.41631	4.43134	3.88062	3.93475	7.07447	5.52459	2.72468
11229		7.26117	5.465	5.28021	8.75278	8.23313	4.51344	5.27113	1.76644	7.47496	6.35638	6.84098	1.03226
28251	hsa-miR-770-5p	0.00908403	0.00884304	0.0157618	0.00855432	0.0035057	0.0138768	N/A	0.0103806	0.0106222	0.0106383	N/A	0.00450113
33902	hsa-miR-128-3p	0.0454201	0.0854827	0.089317	0.0650128	0.185802	0.0624458	0.0457746	0.153979	0.0986343	0.106383	0.0409836	0.15904
42940	hsa-miR-876-5p	0.0529902	0.0545321	0.028021	0.0479042	0.035057	0.0294883	0.0158451	0.00865052	0.0212443	0.0248227	0.00983607	0.00450113
42568		0.0363361	0.0280029	0.033275	0.0205304	0.0280456	0.0225499	0.0211268	0.0588235	0.0273141	0.0336879	0.0278689	0.0375094
46336	hsa-miR-1284	24.0681	11.7421	11.9299	28.0359	23.7073	23.15	18.375	12.2249	31.6085	16.3121	31.9295	11.0098
42791	hsa-miR-548b-5p	0.139288	0.163596	0.176883	0.210436	0.145486	0.324371	0.232394	0.301038	0.221548	0.22695	0.308197	0.570143
17445	hsa-miR-610	0.290689	0.194547	0.360771	0.319932	0.182296	0.367736	0.242958	0.193772	0.157815	0.319149	0.480328	0.32108
11083	hsa-miR-371a-3p	0.0529902	0.0383198	0.115587	0.0136869	0.0175285	0.0294883	0.0246479	0.0588235	0.362671	0.0443262	0.0377049	0.0855214
32608	hsa-miR-761	0.422407	0.704495	0.509632	0.468777	0.3383	0.445794	0.478873	0.50346	2.74203	0.416667	0.345902	0.796699
46615		0.01514	0.00589536	0.0105079	0.00513259	0.00701139	0.0121422	N/A	0.0138408	0.00758725	0.0106383	0.0163934	0.00900225
42947		0.00757002	0.00294768	0.00525394	0.00342173	N/A	0.00346921	N/A	0.00519031	0.00151745	0.0070922	N/A	0.0060015
42615	hsa-miR-135b-3p	0.0227101	0.0162122	0.0367776	0.0188195	0.0105171	0.0190807	0.0123239	0.0346021	0.0288316	0.0248227	0.0278689	0.036009
46818	ebv-miR-BART17-5p	0.010598	0.0103169	0.0175131	0.00855432	0.0035057	0.0104076	0.0105634	0.0224913	0.0136571	0.0124113	0.0114754	0.0225056
11000		3.62755	7.06411	5.4641	3.70744	11.2848	4.71639	5.91021	16.3201	7.49621	10.4131	2.34426	7.35484
46703	hsa-miR-548e-3p	1.26117	0.817981	0.71979	1.72797	1.3532	1.54033	1.25352	1.17128	2.94841	1.31738	1.88525	1.5904
17415	ebv-miR-BART10-3p	0.956851	0.99042	0.567426	0.761334	1.19018	0.777103	0.961268	0.531142	0.256449	0.317376	0.262295	0.427607
46385		0.216503	0.160648	0.238179	0.402053	0.2156	0.568951	0.306338	0.269896	0.121396	0.54078	0.629508	0.556639
28009		0.289175	0.20339	0.28021	0.511548	0.28922	0.716392	0.241197	0.256055	0.176024	0.769504	0.47541	0.469617
17315	kshv-miR-K12-3-3p	1.12945	1.0199	1.71629	0.940975	0.678352	0.934952	0.913732	0.16782	0.511381	0.948582	0.132787	0.466617
17273		0.840273	0.688283	0.665499	1.05047	0.815074	1.19341	1.06514	0.844291	0.543247	0.973404	1.65574	1.28432
42687		2.11809	5.76566	8.42032	1.70573	2.1823	1.06158	1.76761	2.56747	20.654	1.27128	0.755738	1.26332
42850	hsa-miR-150-3p	0.0393641	0.0221076	0.0490368	0.0205304	0.0140228	0.0537728	0.0158451	0.0207612	0.0151745	0.0283688	0.0163934	0.024006
46300	hiv1-miR-TAR-3p	0.0227101	0.0162122	0.0490368	0.00684346	0.0105171	0.0173461	0.00528169	0.0103806	0.0212443	0.0141844	0.0213115	0.012003
46243		0.013626	0.0117907	0.0210158	0.011976	0.00701139	0.0121422	0.00528169	0.00865052	0.0121396	0.0141844	0.00819672	0.00450113
46724		0.776684	0.707443	0.530648	1.01967	0.788782	0.929748	0.674296	0.0121107	0.0136571	0.276596	0.642623	0.00750188
31038	hiv1-miR-N367	0.0348221	0.0132646	0.0858144	0.0547476	0.0105171	0.0988725	0.0193662	0.0121107	0.0273141	0.0762411	0.0754098	0.0375094
46450	hsa-miR-548o-3p	0.0196821	0.00442152	0.0140105	0.00171086	N/A	0.00173461	N/A	0.00865052	0.00758725	0.0070922	0.00491803	N/A
46695	hsa-miR-1228-3p	0.222559	0.153279	0.269702	0.162532	0.163015	0.140503	0.117958	0.0640138	0.0667678	0.150709	0.180328	0.0900225
17624	hsa-miR-532-5p	0.178653	0.198968	0.208406	0.123182	0.2156	0.102342	0.0915493	0.197232	0.23824	0.115248	0.042623	0.235559
11142		1.4383	1.04937	1.60946	1.25406	1.19895	1.52125	0.975352	0.557093	1.06373	0.943262	1.4623	0.690173
42666	hsa-miR-26a-2-3p	0.0757002	0.106116	0.0945709	0.0735672	0.0823839	0.0936687	0.0721831	0.138408	0.382398	0.118794	0.0540984	0.11853
42684		0.0575322	0.0515844	0.0437828	0.0581694	0.0543383	0.0884649	0.0492958	0.017301	0.0151745	0.0425532	0.0803279	0.0225056
42581	hsa-miR-513a-5p	2.28615	3.39278	6.59895	1.34474	1.46012	0.811795	1.4507	3.1955	24.0061	0.640071	1.32459	1.30683
46223	hsa-miR-1306-3p	0.0378501	0.0280029	0.0350263	0.0359281	0.022787	0.048569	0.0246479	0.0415225	0.030349	0.0478723	0.0409836	0.048012
17299	hcmv-miR-UL22A-3p	0.0348221	0.0280029	0.033275	0.0136869	0.0140228	0.0138768	0.0246479	0.0432526	0.0394537	0.0159574	0.0180328	0.0435109
46347		0.0545042	0.0294768	0.0507881	0.0188195	0.022787	0.0260191	0.0140845	0.0294118	0.0273141	0.0283688	0.0229508	0.0195049
19585	hsa-miR-148b-3p	1.35049	2.57627	1.11734	0.976903	2.22086	0.662619	1.90845	2.95156	0.875569	0.73227	0.221311	2.35859
46485		0.552612	0.794399	0.803853	0.364414	0.571429	0.369471	0.600352	1.27509	0.500759	0.43617	0.170492	0.993248
14272	hsa-miR-542-3p	0.310371	3.45763	0.898424	0.272027	0.478528	0.175195	0.644366	2.89792	9.0698	0.18617	0.0147541	0.912228
42651		0.0257381	0.0235814	0.0297723	0.0205304	0.0122699	0.0260191	0.0105634	0.0622837	0.0257967	0.0283688	0.0344262	0.0555139
11235		7.26722	4.89462	8.96322	8.75278	8.60298	10.9696	8.2412	8.67647	24.0986	14.1259	11.8902	7.75694
42772	hsa-miR-566	0.0968963	0.0943257	0.120841	0.104363	0.0999124	0.156114	0.110915	0.128028	0.060698	0.134752	0.134426	0.205551
46326	hsa-miR-1233-3p	0.0272521	0.0206338	0.0525394	0.0153978	0.0157756	0.0138768	0.00352113	0.0103806	0.0106222	0.0159574	0.0131148	0.0060015
42773	ebv-miR-BART17-3p	1.33989	0.866618	1.49912	0.947819	1.15337	1.11882	0.801056	0.302768	0.490137	1.26596	1.08689	0.406602
27541	hcmv-miR-UL70-3p	0.249811	0.0957996	0.169877	0.179641	0.262927	0.156114	0.227113	0.0570934	0.0440061	0.301418	0.695082	0.102026
10964	hsa-miR-155-5p	1.82286	1.1717	0.849387	2.45338	1.99299	1.41023	2.00352	0.624567	0.852807	0.913121	1.4918	0.940735
17332	ebv-miR-BART9-3p	0.137774	0.0957996	0.34676	0.0923867	0.0701139	0.142238	0.056338	0.0743945	0.397572	0.141844	0.0918033	0.0810203
42507	hsa-miR-202-5p	0.013626	0.00442152	0.0140105	0.00513259	0.00525855	0.00520382	0.00352113	0.00865052	0.00758725	0.00886525	0.0163934	0.00150038
19011	SNORD10	1.28842	4.52027	3.21366	1.00941	1.38475	1.13443	1.3662	3.97578	4.13657	2.23227	0.583607	4.23706
146057		0.840273	0.57185	0.95972	0.769889	0.636284	0.938422	0.693662	0.432526	0.447648	0.867021	1.07541	0.672168
26160	spike_control_v2_21	1.28842	1.66249	1.25919	1.51069	4.05259	1.26453	2.35035	3.49827	1.2868	1.80319	0.562295	2.3991
24127	spike_control_v2_11	0.0575322	0.218128	0.134851	0.037639	0.156004	0.0364267	0.0704225	0.508651	0.192716	0.102837	0.0147541	0.291073
146219		8.2922	9.53279	7.87215	10.065	12.9167	9.38248	10.8451	17.5744	15.742	10.4787	9.09016	15.6279
17848		0.13626	0.369934	0.15937	0.150556	0.103418	0.105811	0.15493	0.83564	0.558422	0.375887	0.0672131	1.83346
42492		0.0408781	0.0221076	0.0437828	0.0325064	0.0315513	0.065915	0.0176056	0.0276817	0.0318665	0.0478723	0.0754098	0.0345086
146006	hsa-miR-670-5p	0.0469341	0.0250553	0.0507881	0.0393499	0.0157756	0.0503036	0.0176056	0.0605536	0.0364188	0.0460993	0.0557377	0.0855214
146198		22.1998	10.8475	23.5131	12.5201	9.39351	9.56114	8.3662	4.73875	21.8528	9.25532	11.3574	4.53713
146078		0.0242241	0.0117907	0.0245184	0.0188195	0.00876424	0.0294883	0.0123239	0.0207612	0.016692	0.0159574	0.0229508	0.0270068
146166		0.0832702	0.0899042	0.0753065	0.0975192	0.0666082	0.10928	0.109155	0.202422	0.141123	0.0904255	0.0491803	0.300075
146164		3.9455	2.92999	2.9387	3.62019	2.62051	3.15351	4.02289	2.37889	3.94234	3.14007	3.66721	1.82446
17748		2.91294	12.2049	9.75306	4.60222	13.8931	5.76062	4.41549	11.5484	10.8923	8.31028	2.28033	8.15904
146089	hsv1-miR-H8-5p	1.09311	1.03316	0.924694	1.13088	1.47239	0.869037	1.27289	0.373702	0.511381	1.08156	0.983607	0.333083
13421	spike_control_v2_9	2.59198	3.78924	3.6042	2.08896	6.4277	1.39115	3.26408	7.57785	3.34294	2.76418	0.747541	4.57764
146144		0.237699	0.169492	0.302977	0.309666	0.331288	0.305291	0.471831	0.198962	0.0971168	0.425532	0.519672	0.322581
146154		0.317941	0.168018	0.434326	0.172797	0.119194	0.239376	0.169014	0.150519	0.16692	0.246454	0.263934	0.168042
13388	spike_control_v2_5	0.157456	0.153279	0.126095	0.131737	0.275197	0.0849957	0.161972	0.243945	0.136571	0.141844	0.0540984	0.211553
146071		0.763058	1.01105	1.03327	0.492729	0.378615	0.560278	0.362676	0.179931	1.05159	0.485816	0.483607	0.394599
145844	hsa-miR-374a-5p	0.0893263	1.26455	0.478109	0.246364	0.704645	0.268864	0.248239	1.13495	0.485584	0.455674	0.0918033	1.35934
145725		3.55942	2.63817	3.47636	3.67151	4.97634	2.99393	4.07042	2.70588	2.1654	4.35284	4.38033	1.84546
145859	hsa-miR-33a-5p	0.405753	1.62859	1.5937	0.289136	0.748466	0.357329	0.353873	1.84948	1.53263	0.531915	0.0868852	1.50638
105441	hsa-miR-518c-3p	0.482967	0.147384	0.267951	0.650128	0.583699	1.75542	0.883803	0.868512	0.209408	1.24645	1.17049	0.982746
145827	hsa-miR-200a-5p	0.14383	0.106116	0.0718039	0.0872541	0.113935	0.0693842	0.132042	0.320069	0.121396	0.0992908	0.0377049	0.0735184
145950	hsa-miR-33b-5p	0.799394	0.946205	0.530648	0.282293	0.297984	0.398959	0.271127	0.50692	0.610015	0.501773	0.134426	0.994749
145732	hsa-miR-346	0.208933	0.0854827	0.204904	0.0992301	0.057844	0.168257	0.056338	0.050173	0.060698	0.0992908	0.0803279	0.0630158
145821	hsa-miR-518c-5p	0.734292	0.761975	0.936953	2.65355	1.68975	2.03296	1.4331	0.82526	0.270106	1.71099	2.47049	0.909227
145889	hsa-miR-196b-5p	0.0211961	0.0147384	0.0227671	0.0136869	0.0122699	0.0242845	0.0176056	0.1609	0.0257967	0.148936	0.0377049	0.228057
145832		0.110522	0.103169	0.140105	0.188195	0.150745	0.166522	0.112676	0.15917	0.0576631	0.134752	0.0885246	0.177044
147794	kshv-miR-K12-8-3p	2.27403	1.46205	1.45709	2.82977	1.47765	1.98265	2.34155	1.08304	0.670713	2.07979	2.35082	1.70743
147863	hsa-miR-3155a	0.0378501	0.0294768	0.0367776	0.0444825	0.0210342	0.048569	0.0299296	0.0657439	0.0273141	0.0496454	0.0262295	0.0750188
147793	hsa-miR-4252	0.016654	0.0265291	0.0227671	0.00513259	0.00525855	0.0156114	0.00176056	0.0657439	0.0637329	0.0159574	0.0114754	0.048012
147508		0.01514	0.0235814	0.0157618	0.0171086	0.0525855	0.0277537	0.0457746	0.212803	0.016692	0.106383	0.0262295	0.405101
147829		0.380015	0.39941	0.364273	0.542344	0.324277	0.541197	0.292254	0.688581	0.540212	0.441489	0.27541	0.562641
147801	hsv1-miR-H11/hsv2-miR-H11-3p	0.0333081	0.0221076	0.0420315	0.037639	0.0175285	0.0468343	0.0158451	0.0311419	0.07739	0.0319149	0.0278689	0.0585146
147554	hsa-miR-4273	0.239213	0.299189	0.2662	0.304534	0.26468	0.44059	0.339789	0.489619	0.742033	0.333333	0.398361	0.831208
147826	hsa-miR-3153	0.0938683	0.0619013	0.0910683	0.100941	0.0823839	0.105811	0.0915493	0.112457	0.223065	0.115248	0.172131	0.156039
147803	hsv2-miR-H10	4.28917	2.78556	1.25569	3.858	6.88519	2.81873	4.82746	0.759516	0.603945	2.44326	4.01803	0.432108
147537	hsa-miR-4264	0.177139	0.290346	0.315236	0.207015	0.315513	0.216826	0.271127	0.195502	0.172989	0.159574	0.0557377	0.19955
147859		1.60333	1.47973	2.26795	1.55518	1.76337	1.0928	0.980634	0.287197	0.500759	1.32447	1.24426	0.355589
147795	hsa-miR-3186-3p	0.261923	0.197494	0.474606	0.444825	0.275197	0.575889	0.376761	0.190311	0.168437	0.471631	0.509836	0.430608
147673	hsa-miR-4262	0.0378501	0.0692704	0.0700525	0.0701454	0.103418	0.0607112	0.0704225	0.0778547	0.0424886	0.0602837	0.0131148	0.0900225
147884	hsv2-miR-H25	4.31643	2.86662	3.91594	8.39008	9.55127	6.33651	5.6919	2.27855	1.2003	6.53723	7.94426	2.45761
147929	hsa-miR-1273c	0.261923	0.458364	0.472855	0.229256	0.378615	0.182134	0.614437	0.508651	1.72838	0.171986	0.188525	0.508627
147834		1.40802	0.965365	1.22942	1.25064	0.911481	1.34605	1.23944	1.29758	1.52959	1.32092	1.45574	1.37584
148239	hsa-miR-3916	0.157456	0.163596	0.211909	0.285714	0.199825	0.456201	0.283451	0.273356	0.0880121	0.35461	0.493443	0.700675
148691	hsa-miR-602	0.0847843	0.0309506	0.0665499	0.145423	0.0701139	0.164788	0.22007	0.0224913	0.0212443	0.124113	0.157377	0.0270068
147376	hsa-miR-3679-5p	0.0333081	0.0280029	0.0350263	0.0547476	0.0525855	0.0520382	0.0704225	0.0242215	0.0151745	0.0460993	0.0622951	0.0270068
147572	hsa-miR-3120-3p	0.012112	0.0147384	0.0192644	0.011976	0.00175285	0.00693842	0.00176056	0.0207612	0.0333839	0.0035461	0.00983607	0.0180045
148398	hsa-miR-3908	0.0287661	0.207811	0.101576	0.0325064	0.0192813	0.0503036	0.0211268	0.0813149	1.51138	0.0514184	0.0344262	0.0930233
148241	hsa-miR-3649	0.572294	0.593957	0.704028	0.663815	0.520596	0.950564	0.603873	0.742215	1.64036	0.815603	0.980328	1.08027
148147	hsa-miR-181b-3p	0.016654	0.0324245	0.0262697	0.0205304	0.00876424	0.0225499	0.0140845	0.110727	0.0136571	0.0106383	0.0213115	0.0990248
148616		65.6957	31.1142	38.3082	63.9675	77.9194	37.9497	39.8891	36.5035	50.4173	45.5532	42.941	25.7419
148289	hsa-miR-3675-5p	0.0605602	0.0619013	0.0998249	0.0992301	0.0560911	0.190807	0.096831	0.119377	0.0698027	0.154255	0.190164	0.247562
147964		0.0423921	0.0383198	0.089317	0.0564585	0.0280456	0.0936687	0.0352113	0.0259516	0.0288316	0.0868794	0.1	0.0435109
148489	hsa-miR-3674	0.01514	0.00884304	0.0210158	0.011976	N/A	0.0156114	0.00352113	0.0207612	0.0197269	0.0159574	0.00655738	0.0225056
148038	hsa-miR-3679-3p	3.46556	2.49521	3.45009	2.76133	3.52147	2.42498	2.49472	1.89792	1.97572	3.63298	2.91148	1.64891
148637	hsa-miR-198	0.116578	0.129698	0.119089	0.165954	0.110429	0.138768	0.15669	0.0692042	0.0682853	0.124113	0.15082	0.0810203
148388	hsa-miR-3677-3p	0.00757002	0.00884304	0.0175131	0.00684346	0.0035057	0.0104076	N/A	0.00692042	0.0091047	0.0106383	0.0163934	0.00900225
147602	hsa-miR-2682-5p	0.00605602	0.00442152	0.0192644	0.00171086	N/A	0.00520382	0.00704225	0.00865052	0.0151745	0.0035461	0.0131148	0.00300075
148534		1.39137	0.881356	1.37303	1.70573	1.19018	2.4111	1.37324	1.60381	1.29135	2.33688	2.62459	2.60165
148143		0.652536	0.508475	0.633975	0.513259	0.476775	0.620989	0.707746	0.871972	0.546282	0.647163	0.955738	0.984246
148381		0.0862983	0.0810612	0.120841	0.0410607	0.022787	0.0555074	0.0246479	0.0449827	0.122914	0.0656028	0.042623	0.0870218
148602		0.0999243	0.0810612	0.122592	0.0975192	0.0771253	0.0988725	0.0809859	0.0570934	0.0546282	0.10461	0.131148	0.127532
148047		0.0908403	0.0265291	0.0315236	0.126604	0.0788782	0.140503	0.040493	0.0207612	0.016692	0.0673759	0.116393	0.0690173
148291		0.0787282	0.0751658	0.0858144	0.0650128	0.0560911	0.0988725	0.096831	0.185121	0.347496	0.0886525	0.0885246	0.219055
148146		1.32627	1.06411	1.15412	1.27117	1.07625	1.79185	1.27465	1.41003	1.8346	1.44681	1.72459	1.78845
148631		0.305829	0.321297	0.336252	0.328486	0.320771	0.470078	0.522887	0.773356	0.409712	0.524823	0.621311	1.00525
148286		0.310371	0.968312	0.758319	0.319932	0.287467	0.298352	0.360915	0.768166	7.73748	0.230496	0.111475	0.619655
148542		0.0196821	0.0235814	0.033275	0.0359281	0.0192813	0.0450997	0.0158451	0.0709343	0.0333839	0.0496454	0.0459016	0.126032
148556		0.230129	0.168018	0.176883	0.360992	0.312007	0.428448	0.327465	0.217993	0.0622155	0.274823	0.136066	0.346587
148252		0.451173	0.635225	0.402802	0.186484	0.198072	0.281006	0.223592	0.233564	8.14416	0.136525	0.144262	0.19805
148463		0.489023	0.582167	1.25219	1.0231	0.888694	0.985256	1.23592	0.861592	0.699545	1.26241	0.163934	1.63241
148529		0.010598	0.00589536	0.0227671	0.0102652	0.00525855	0.0156114	N/A	0.0138408	0.0136571	0.0106383	0.00983607	0.00900225
148462		0.0181681	0.0117907	0.0227671	0.00684346	0.00525855	0.0173461	0.00352113	0.0103806	0.0121396	0.0124113	0.0196721	0.00900225
148304		0.425435	0.372881	0.176883	0.727117	0.445223	0.966175	0.547535	0.647059	0.250379	0.776596	1.09672	0.907727
148501		0.599546	0.601326	0.837128	0.588537	0.673094	0.518647	0.524648	0.468858	0.843703	0.682624	0.557377	0.619655
148614		0.466313	0.598379	0.702277	0.460222	0.297984	0.423244	0.431338	0.576125	1.33991	0.398936	0.213115	0.56114
148073		0.0651022	0.0353721	0.101576	0.0564585	0.0525855	0.121422	0.0492958	0.0605536	0.0364188	0.108156	0.114754	0.100525
148563		0.00908403	0.00442152	0.0297723	0.011976	N/A	0.0242845	N/A	0.00692042	0.0060698	0.0177305	0.0131148	0.0150038
148114		0.758516	1.26161	0.633975	0.703165	0.83085	1.46921	0.605634	0.799308	2.40516	0.73227	0.711475	1.48087
148521		0.383043	0.377303	0.327496	0.335329	0.35057	0.520382	0.56162	0.925606	0.534143	0.631206	0.75082	1.2078
148436		1.56397	0.57185	0.805604	1.8426	3.01139	1.4085	1.89085	0.361592	0.200303	1.47163	1.31803	0.382596
148460		0.0620742	0.0501105	0.134851	0.0718563	0.0946538	0.156114	0.0598592	0.0934256	0.0682853	0.156028	0.127869	0.163541
148507		1.43528	0.549742	1.96673	2.62275	0.911481	3.30269	0.72007	0.192042	0.620637	3.06915	0.703279	1.75844
148099		2.34822	4.59985	4.31349	1.51583	2.16652	1.53859	1.52993	1.70588	7.36722	1.32801	1.44098	2.4021
148200		2.88721	2.55564	3.23818	3.73311	5.04119	2.48395	2.94542	3.29585	2.92109	4.12234	2.9377	2.87622
146158	hsa-miR-3202	56.5783	35.4178	34.4518	79.8323	96.7975	60.2099	61.0511	33.6194	19.7891	64.7252	111.592	28.3571
42461		2.70704	2.40383	3.26095	3.30881	2.67309	3.92021	2.8081	3.28374	2.27011	3.64007	4.17213	4.63616
11155	hsa-miR-518a-3p	0.0423921	0.0221076	0.0402802	0.0205304	N/A	0.0555074	0.0158451	0.0415225	0.0288316	0.035461	0.042623	0.0705176
46974		0.0726722	0.0722181	0.056042	0.148845	0.159509	0.111015	0.0915493	0.0743945	0.030349	0.0815603	0.12459	0.100525
42755	hcmv-miR-US33-3p	0.369417	0.489315	0.383538	0.668948	1.01665	0.490893	0.547535	0.129758	0.0637329	0.48227	0.245902	0.12003
46610		0.012112	0.00589536	0.0122592	0.00513259	N/A	0.0104076	N/A	0.00519031	0.0106222	0.0035461	0.00655738	0.00300075
168579	hsa-miR-5706	0.0181681	0.0235814	0.0367776	0.0684346	0.0192813	0.0589766	0.0369718	0.0553633	0.0288316	0.0602837	0.0229508	0.105026
168690	hsa-miR-4466	0.218017	0.173913	0.220665	0.381523	0.396144	0.385082	0.325704	0.0813149	0.0455235	0.342199	0.421311	0.105026
168698	hsa-miR-3127-3p	0.796366	0.523213	1.03853	0.528657	0.559159	0.558543	0.359155	0.1609	0.283763	0.52305	0.596721	0.144036
46808	hsa-miR-4485	1.42014	1.08032	0.644483	2.13858	2.65206	1.85082	2.40845	3.09862	0.477997	1.16667	1.02623	2.13953
168843	hsa-miR-5694	0.299773	0.20339	0.488616	0.429427	0.233129	0.503036	0.382042	0.295848	0.116844	0.450355	0.339344	0.426107
168732	hsa-miR-5011-5p	0.0862983	0.0397937	0.117338	0.0958084	0.035057	0.0624458	0.0387324	0.0380623	0.0424886	0.035461	0.0131148	0.0630158
168674	hsa-miR-4716-5p	5.24754	5.00368	5.36778	7.62874	10.0228	5.85603	4.92958	4.83737	3.95903	8.2961	7.83934	4.33308
168575	hsa-miR-4763-5p	0.193793	0.185704	0.362522	0.136869	0.113935	0.114484	0.0897887	0.0726644	0.0819423	0.147163	0.131148	0.0885221
168756	hsa-miR-548al	0.161998	0.135593	0.267951	0.311377	0.159509	0.313964	0.213028	0.0795848	0.0682853	0.237589	0.257377	0.168042
168665	hsa-miR-3619-3p	0.431491	0.409727	0.355517	0.561163	0.399649	0.803122	0.459507	0.589965	0.330804	0.636525	0.829508	1.01875
168862	hsa-miR-1343-3p	0.0469341	0.0294768	0.0770578	0.0239521	0.0140228	0.0208153	0.00528169	0.0121107	0.0212443	0.0212766	0.0147541	0.00750188
168943	hsa-miR-4769-3p	1.03255	0.769344	1.26445	0.87083	1.15688	0.934952	0.742958	0.820069	0.717754	1.32801	0.95082	0.684171
168598	hsa-miR-5007-3p	0.130204	0.176861	0.162872	0.191617	0.210342	0.182134	0.22007	0.235294	0.157815	0.150709	0.12623	0.334584
168940	hsa-miR-5579-5p	0.010598	0.00294768	0.0140105	0.00513259	N/A	0.00867303	N/A	0.00865052	0.00758725	0.00531915	N/A	0.0105026
168735	hsa-miR-5586-3p	0.171083	0.162122	0.1331	0.244654	0.163015	0.270598	0.25	0.214533	0.107739	0.212766	0.168852	0.393098
46762	hsa-miR-3928-3p	0.134746	0.082535	0.171629	0.230967	0.117441	0.322637	0.18838	0.1609	0.0864947	0.319149	0.308197	0.265566
168642	hsa-miR-642b-3p	0.280091	0.254974	0.355517	0.701454	0.61525	0.74935	0.742958	0.366782	0.127466	0.863475	1.16721	0.504126
168909	hsa-miR-3152-5p	0.305829	0.677966	0.940455	0.367836	0.25241	0.516912	0.325704	0.619377	5.30046	0.510638	0.588525	0.769692
168872	hsa-miR-24-1-5p	0.133232	0.182756	0.269702	0.207015	0.182296	0.261925	0.151408	0.276817	0.168437	0.35461	0.227869	0.325581
168763		7.80469	5.22771	7.14886	7.15997	6.36635	6.32784	9.45423	4.01903	3.96965	8.40426	6.61639	2.93923
169192	hsa-miR-4437	0.00908403	0.00589536	0.0122592	0.00342173	N/A	0.00520382	N/A	0.00865052	0.00758725	0.00531915	0.00491803	0.00150038
169019	hsa-miR-4524a-5p	0.0423921	0.0633751	0.0595447	0.0410607	0.0368098	0.0398959	0.0704225	0.152249	0.14871	0.035461	0.0147541	0.19805
169312	hsa-miR-548an	2.37396	3.19823	3.07005	3.16681	4.13322	3.80052	3.87852	2.29412	7.88012	2.98404	4.38852	2.27157
169299	hsa-miR-4538	0.660106	0.471629	1.29947	0.81095	0.345311	1.11362	0.542254	0.262976	0.233687	0.650709	0.752459	0.330083
169066	hsa-miR-4802-3p	0.0242241	0.0206338	0.0595447	0.0889649	0.0438212	0.163053	0.0651408	0.0865052	0.0288316	0.143617	0.145902	0.216054
169109	hsa-miR-5003-5p	0.0196821	0.0515844	0.0525394	0.011976	0.022787	0.0121422	0.0228873	0.0778547	0.0698027	0.0212766	0.00819672	0.0885221
169006	hsa-miR-4527	0.0408781	0.0633751	0.0998249	0.169376	0.105171	0.209887	0.119718	0.131488	0.060698	0.184397	0.222951	0.435109
169018	hsa-miR-4640-5p	1.2975	1.03906	1.00701	1.35672	1.34443	1.34258	1.40669	0.918685	0.465857	1.16312	1.23607	1.09527
169009	hsa-miR-548ap-5p/hsa-miR-548j-5p	5.514	4.20486	5.12259	7.24722	8.92025	4.17173	4.72007	2.8045	7.33384	5.60106	6.38197	1.6189
169142	hsa-miR-550a-5p	0.251325	0.371408	0.330998	1.13601	1.05872	1.19514	1.06162	0.387543	0.14264	1.1383	1.19508	0.76069
169295	hsa-miR-4725-3p	5.72597	6.47605	8.59194	3.64072	4.80631	2.86036	3.84859	2.24567	18.0425	3.52482	4.23115	1.48537
169370	hsa-miR-4693-5p	0.012112	0.00442152	0.00700525	0.00513259	0.00175285	0.00346921	N/A	0.00692042	0.00455235	0.00531915	0.00327869	0.00150038
168995	hsa-miR-4791	0.340651	1.09654	0.562172	0.636441	0.574934	0.88118	0.623239	1.4083	0.869499	0.781915	0.631148	1.29332
168976	hsa-miR-3135b	1.46556	1.45468	1	1.04021	0.920245	0.834345	0.875	0.621107	5.55387	0.73227	0.862295	1.03076
169016	hsa-miR-4743-5p	0.667676	0.462786	0.646235	0.829769	0.848379	0.770165	0.894366	0.49308	0.291351	0.787234	0.913115	0.571643
169154	hsa-miR-4803	0.107494	0.106116	0.15937	0.136869	0.0771253	0.216826	0.117958	0.178201	0.104704	0.148936	0.204918	0.276069
169050	hsa-miR-4787-5p	36.215	26.3228	41.0315	50.6074	60.468	29.5403	34.1884	24.9152	14.8801	42.7961	45.3672	23.3413
169372	hsa-miR-5011-3p	0.01514	0.0103169	0.0192644	0.011976	0.00175285	0.0156114	0.00528169	0.00346021	0.0106222	0.0106383	0.00983607	0.00300075
169133	hsa-miR-4537	1.06132	0.710391	0.968476	1.17365	0.771253	1.47788	0.887324	0.49308	0.261002	0.771277	0.914754	0.699175
169339	hsa-miR-5579-3p	0.012112	0.00589536	0.0157618	0.00513259	N/A	0.0104076	0.00352113	0.0224913	0.0106222	0.0070922	0.00819672	0.0435109
169148		4.59803	1.74355	1.34151	7.97605	8.09465	4.76323	5.63204	1.28547	0.400607	6.1117	7.27541	0.670668
168865		0.0605602	0.0324245	0.084063	0.063302	0.0192813	0.0815265	0.0598592	0.017301	0.0151745	0.0407801	0.0229508	0.0435109
169352		0.0651022	0.0677966	0.175131	0.0496151	0.0333041	0.0503036	0.0528169	0.0761246	0.0789074	0.0585106	0.0262295	0.112528
169397	hsa-miR-3184-5p	0.862983	0.649963	0.784588	0.877673	1.1972	1.38075	0.894366	0.238754	3.60395	1.05319	1.43443	0.246062
168566		0.184709	0.140015	0.255692	0.186484	0.148992	0.234172	0.197183	0.230104	0.138088	0.234043	0.239344	0.286572
169405		5.72899	7.53427	9.45359	4.45509	8.36985	2.55334	7.99824	8.46021	8.52807	2.51418	0.177049	7.80345
169300		0.0651022	0.0677966	0.0665499	0.100941	0.103418	0.114484	0.160211	0.129758	0.0515933	0.0904255	0.0622951	0.162041
168554		0.0211961	0.0132646	0.0210158	0.0205304	0.0175285	0.0260191	0.0176056	0.0311419	0.0151745	0.0230496	0.00983607	0.0435109
168780		0.0257381	0.0265291	0.0367776	0.0290847	0.0280456	0.0277537	0.0123239	0.0224913	0.0136571	0.0301418	0.0229508	0.0225056
46210	hsa-miR-1249	0.728236	0.486367	0.661996	0.424294	0.418931	0.320902	0.364437	0.112457	0.183612	0.384752	0.432787	0.12003
42543	hsa-miR-608	0.237699	0.187178	0.220665	0.35586	0.210342	0.324371	0.28169	0.16609	0.107739	0.320922	0.436066	0.249062
17431		5.3081	4.82535	3.68301	5.30881	9.11306	4.085	6.3838	1.85986	1.2352	5.17908	9.39836	1.90848
42923	hsa-miR-30c-5p	3.61847	5.21444	2.05079	3.13088	6.29448	2.70425	3.35739	3.36678	1.47193	1.39539	0.677049	3.14029
11231		3.80621	2.60133	3.29772	4.5201	4.35232	4.51171	4.44718	2.98616	2.50228	4.73404	5.72131	3.70293
42633	hsa-miR-885-3p	0.681302	0.527634	0.623468	1.04192	0.771253	0.799653	0.880282	0.240484	0.38088	0.705674	0.965574	0.252063
42808	hsa-miR-874-3p	1.83195	1.06559	1.50263	1.43028	1.21823	1.18647	0.996479	0.901384	2.05766	1.0195	1.73607	0.468117
45775	hsa-miR-1279	0.0423921	0.0397937	0.0525394	0.0479042	0.0035057	0.119688	0.0246479	0.0743945	0.016692	0.072695	0.0819672	0.124531
42967		0.211961	0.150332	0.19965	0.174508	0.0753725	0.215091	0.151408	0.122837	0.0576631	0.212766	0.331148	0.162041
42518		2.64497	1.67723	2.44308	2.49786	2.07362	2.51865	2.0581	2.45502	5.74507	2.73404	5.44262	3.27382
17810	hsa-miR-29b-1-5p	0.372445	0.244657	0.30648	0.306245	0.262927	0.256722	0.306338	0.238754	0.274659	0.241135	0.313115	0.249062
17353	hsa-miR-609	0.016654	0.0132646	0.0157618	0.0136869	0.0122699	0.0260191	0.00704225	0.0519031	0.0106222	0.0141844	0.0360656	0.0420105
42584	hsa-miR-432-3p	1.22029	0.427413	0.625219	1.02994	1.65644	1.48829	0.494718	0.273356	0.534143	1.0461	1.20328	0.367592
42446	hsa-miR-576-5p	0.922029	0.611643	2.05604	0.266895	0.310254	0.398959	0.336268	0.491349	3.11381	0.294326	0.185246	0.516129
42608		0.0181681	0.0073692	0.0210158	0.00855432	0.00701139	0.00867303	0.00352113	0.0138408	0.0106222	0.00886525	0.0180328	0.00900225
46434		0.016654	0.0103169	0.0210158	0.0136869	0.0122699	0.0173461	0.00704225	0.0155709	0.0091047	0.0141844	0.0295082	0.0105026
10975	hsa-miR-182-5p	0.12112	0.2535	0.295972	0.181352	0.243646	0.15438	0.397887	0.480969	0.0667678	0.195035	0.0819672	0.445611
17437	kshv-miR-K12-7-3p	0.0211961	0.0103169	0.0315236	0.011976	0.00525855	0.0104076	N/A	0.00865052	0.00758725	0.0141844	0.0147541	0.0150038
19601		0.985617	0.6986	2.04378	0.234388	0.180543	0.258456	0.153169	0.0536332	0.602428	0.257092	0.195082	0.0645161
46356	hsa-miR-30b-3p	0.184709	0.156227	0.110333	0.757913	0.571429	0.48569	0.558099	0.306228	0.0531108	0.521277	0.977049	0.487622
33596	hsa-miR-126-5p	0.0817562	0.815033	0.397548	0.292558	0.457493	0.32784	0.253521	1.14014	0.438543	0.400709	0.0819672	0.751688
29190	hsa-miR-708-5p	0.363361	0.308032	0.399299	0.480753	0.3383	0.468343	0.447183	0.261246	0.277693	0.400709	0.57541	0.4006
33116		1.76533	1.00811	1.29072	1.58426	1.14286	0.825672	1.02289	0.991349	7.52807	0.734043	1.26721	0.91823
14962	hsa-miR-581	0.00908403	0.0103169	0.0140105	0.00513259	N/A	0.0104076	0.00528169	0.00519031	0.00758725	0.00886525	0.0114754	0.00450113
17946	hsa-miR-192-3p	0.0590462	0.0795873	0.0700525	0.0102652	0.00701139	0.0121422	0.0827465	0.275087	0.133536	0.0514184	0.0114754	0.234059
42709		0.210447	0.148858	0.161121	0.215569	0.0753725	0.208153	0.167254	0.243945	0.496206	0.187943	0.263934	0.387097
17563	hsa-miR-644a	0.0605602	0.0515844	0.0525394	0.0838323	0.0280456	0.143972	0.0545775	0.0847751	0.0333839	0.070922	0.111475	0.165041
17623	ebv-miR-BART14-3p	0.0257381	0.0383198	0.0910683	0.0290847	N/A	0.0190807	0.0158451	0.0363322	0.030349	0.0230496	0.00983607	0.0390098
17465		3.27782	2.13559	2.9282	3.14628	2.66608	2.48222	2.55986	1.89273	3.4522	2.43262	3.13607	1.90248
42456		0.0227101	0.00884304	0.0192644	0.0222412	N/A	0.0173461	0.0193662	0.0242215	0.0121396	0.0283688	0.0245902	0.0285071
11121	hsa-miR-489-3p	0.732778	0.549742	0.654991	1.11891	0.958808	0.811795	0.642606	0.377163	0.358118	0.593972	0.821311	0.4006
46929	hsa-miR-548n	0.165026	0.218128	0.222417	0.253208	0.115688	0.307025	0.227113	0.361592	1.81942	0.230496	0.22459	0.415604
42663	hsa-miR-20a-3p	0.01514	0.0663228	0.0210158	0.0171086	0.0175285	0.0104076	0.0105634	0.122837	0.0591806	0.0212766	0.0196721	0.129032
42883		0.0348221	0.0840088	0.0507881	0.037639	0.0368098	0.0346921	0.056338	0.290657	0.0743551	0.0390071	0.0245902	0.183046
10988	hsa-miR-194-5p	2.08933	3.82019	2.61646	1.05218	2.65206	1.07719	5.41373	10.1176	2.84674	4.98582	1.04426	8.31058
14854	hsa-miR-569	0.0878123	0.0884304	0.0665499	0.260051	0.182296	0.369471	0.135563	0.128028	0.0257967	0.198582	0.263934	0.28057
42816		0.010598	0.0162122	0.028021	0.0153978	0.0122699	0.0156114	0.0123239	0.0276817	0.0182094	0.0195035	0.0245902	0.0150038
32946	hsa-miR-486-5p	1.6215	1.19528	1.70578	1.21471	0.836109	1.42064	0.93662	0.806228	0.898331	1.51773	1.39836	0.819205
46322		0.0242241	0.138541	0.161121	0.0273738	0.022787	0.0381613	0.0387324	0.219723	4.05008	0.037234	0.0442623	0.0795199
46698		1.89705	1.10685	0.870403	7.53978	7.07099	4.58456	4.64613	3.59689	0.514416	5.08333	5.97213	3.68642
46735	hsa-miR-1179	0.013626	0.0117907	0.0175131	0.00684346	0.0140228	0.00693842	0.00352113	0.0190311	0.0121396	0.0070922	0.0147541	0.0135034
46479	hsa-miR-1304-5p	6.44663	5.66986	7.07706	5.81865	6.0929	5.14137	6.68486	5.25087	4.11684	3.9805	4.55246	3.94899
28979		0.110522	0.0884304	0.131349	0.128315	0.0666082	0.182134	0.128521	0.17474	0.165402	0.124113	0.17541	0.229557
31076	hsa-miR-559	0.0484481	0.045689	0.0385289	0.0872541	0.0315513	0.0936687	0.0457746	0.0986159	0.0424886	0.0886525	0.047541	0.147037
42557	hsa-miR-624-5p	0.0862983	0.128224	0.0367776	0.0530368	0.0508326	0.100607	0.0158451	0.0397924	0.0273141	0.0248227	0.042623	0.0420105
27537	ebv-miR-BART13-3p	2.81756	2.16212	1.98074	2.41232	2.10868	1.69124	2.11796	1.36505	3.76328	1.32801	2.2541	1.2138
42631		0.764572	2.56153	2.91243	0.23781	0.136722	0.300087	0.209507	0.207612	15.6495	0.219858	0.260656	0.304576
17525		0.0211961	0.0265291	0.0595447	0.0136869	N/A	0.0104076	0.0140845	0.0397924	0.0379363	0.0106383	0.0147541	0.0270068
11225		0.0257381	0.0147384	0.028021	0.037639	N/A	0.0225499	0.0158451	0.0397924	0.0106222	0.0177305	0.0393443	0.0705176
42553	hsa-miR-216a-5p	0.0953823	0.0869565	0.105079	0.0821215	0.0368098	0.0832611	0.0545775	0.083045	0.0986343	0.0815603	0.109836	0.12153
42546		0.00908403	0.0073692	0.00700525	0.0102652	N/A	0.00867303	N/A	0.00692042	0.0091047	0.0124113	0.0180328	0.00450113
42544		0.0181681	0.0840088	0.0297723	0.0222412	0.0438212	0.0138768	0.0176056	0.264706	0.0424886	0.0265957	0.0163934	0.172543
11253		0.0651022	0.0957996	0.0647986	0.0530368	0.0648554	0.0398959	0.0616197	0.219723	0.0864947	0.0390071	0.0377049	0.130533
42595		0.0257381	0.0221076	0.028021	0.0171086	0.00525855	0.0156114	0.00880282	0.017301	0.016692	0.0177305	0.0163934	0.0195049
32891	hsa-miR-769-5p	0.292203	0.207811	0.378284	0.167665	0.122699	0.206418	0.140845	0.148789	0.37481	0.22695	0.22459	0.175544
42763		1.75776	1.29845	2.22592	1.11548	0.927257	1.75542	1.62148	1.5692	1.00607	1.71809	1.50492	1.57539
11249		0.012112	0.00884304	0.0105079	0.00684346	0.00876424	0.0104076	N/A	0.00865052	0.0091047	0.00886525	0.0180328	0.0060015
11245	hsa-miR-433-5p	27.5549	20.6116	20.2662	11.2712	15.7423	9.18474	9.04754	12.9689	25.4932	11.3369	6.41311	7.25431
42836		0.0545042	0.0324245	0.0455342	0.0684346	0.0473269	0.0815265	0.0369718	0.0605536	0.0257967	0.070922	0.0868852	0.0870218
31867	hsa-miR-145-3p	0.289175	0.487841	0.514886	0.325064	0.429448	0.326106	0.22007	0.387543	0.221548	0.338652	0.286885	0.457614
27821	spike_control_v2_26	1.6866	1.13191	0.66725	1.71086	3.03593	1.4085	1.78345	1.65917	0.435508	1.55496	1.08033	1.15679
27291	spike_control_v2_22	0.522332	0.710391	0.476357	0.629598	0.997371	0.468343	0.619718	2.28374	2.7481	0.796099	0.437705	1.26782
146165	hsa-miR-1973	7.79712	3.76566	3.15412	4.25663	5.84575	2.5967	6.47711	2.98097	5.27769	1.55319	2.57869	1.57089
146130		0.0439061	0.0471629	0.0455342	0.0684346	0.035057	0.0607112	0.0739437	0.0553633	0.0288316	0.0531915	0.0540984	0.0660165
145996		1.95912	1.80398	3.08932	2.44825	1.87029	1.92541	2.11972	2.32699	10.4765	2.01773	3.13443	2.3916
146119		0.0893263	0.073692	0.129597	0.0496151	0.0297984	0.057242	0.028169	0.0346021	0.0394537	0.0656028	0.0770492	0.0465116
13367	spike_control_v2_3	0.271007	0.160648	0.14711	0.130026	0.178791	0.0954033	0.137324	0.17128	0.128983	0.120567	0.0819672	0.124531
146012		0.205905	0.468681	0.889667	0.136869	0.122699	0.180399	0.419014	1.9654	1.36419	0.478723	0.113115	1.5919
146210		8.36488	3.45173	4.60595	9.47819	7.15863	11.0026	7.46831	5.71107	1.46889	10.3528	15.7672	6.20705
146096	hsa-miR-764	0.110522	0.0987472	0.0963222	0.109495	0.0543383	0.130095	0.126761	0.209343	0.579666	0.152482	0.145902	0.291073
13186	spike_control_v2_2	0.177139	0.244657	0.175131	0.0855432	0.199825	0.0364267	0.18662	0.50519	0.229135	0.0992908	0.0213115	0.225056
146223		0.174111	0.153279	0.182137	0.225834	0.140228	0.197745	0.190141	0.313149	0.966616	0.219858	0.244262	0.433608
146151	hsa-miR-449c-5p	0.012112	0.0132646	0.0122592	0.00855432	N/A	0.00173461	0.00352113	0.0103806	0.0091047	0.0106383	0.0114754	0.0105026
145868		0.00605602	0.00442152	0.00525394	0.00513259	N/A	N/A	N/A	0.0017301	0.00455235	0.0070922	0.00819672	0.00150038
146173	hsa-miR-2114-3p	0.0968963	0.141489	0.134851	0.0359281	0.0210342	0.0537728	0.0158451	0.0882353	0.349014	0.0478723	0.0262295	0.0810203
29544	spike_control_v2_44	0.967449	0.813559	0.812609	0.489307	0.81858	0.409367	0.577465	0.953287	0.508346	0.620567	0.340984	0.591148
17932	hsa-miR-381-5p	0.367903	0.303611	0.495622	0.453379	0.333041	0.796184	0.528169	0.726644	1.1912	0.765957	1.15738	0.99925
146018		0.0227101	0.0235814	0.0262697	0.0222412	0.0157756	0.0260191	0.0123239	0.0276817	0.0136571	0.0265957	0.0327869	0.0300075
146155		3.80469	4.66618	5.7303	3.88879	4.25416	2.2307	2.95246	4.87543	7.8953	2.52482	3.6	3.10728
146047		0.339137	0.281503	0.355517	0.518392	0.304996	0.815265	0.417254	0.356401	0.133536	0.815603	0.704918	0.543136
146136	hsa-miR-518d-5p/hsa-miR-520c-5p/hsa-miR-526a	0.870553	0.742815	0.798599	2.25834	1.88431	1.4033	1.47711	0.607266	0.23824	1.74645	2.49672	0.630158
145852	hsa-miR-210-3p	1.7941	1.7465	1.28897	4.74765	3.9667	3.2784	3.02113	1.76471	0.661608	3.85816	4.57377	1.07127
145644		0.130204	2.44657	0.718039	0.11805	0.0964067	0.102342	0.216549	0.465398	6.54325	0.148936	0.118033	0.567142
145742	hsa-miR-935	0.423921	0.369934	0.49387	0.443114	0.315513	0.499566	0.396127	0.430796	0.854325	0.48227	0.52459	0.667667
145928		38.1302	26.4274	28.5727	45.2506	72.8694	42.3521	31.5757	35.3547	24.2382	42.8564	39.0131	37.0083
145915		0.1514	0.24171	0.416813	0.342173	0.173532	0.202949	0.15493	0.373702	0.924127	0.143617	0.116393	0.433608
145750	hsa-miR-614	0.119606	0.0692704	0.127846	0.148845	0.0560911	0.145707	0.0809859	0.124567	0.156297	0.170213	0.17541	0.246062
145981	hsa-miR-1285-3p	1.17941	1.59322	1.22942	1.24209	1.46713	1.04076	1.66549	1.53287	0.735964	0.781915	0.718033	1.15229
145634	hsa-miR-132-5p	1.64118	1.43552	0.318739	1.40804	2.45048	3.41544	0.369718	0.297578	2.21851	0.345745	0.32459	0.367592
145847	hsa-miR-766-3p	0.193793	0.190125	0.304729	0.201882	0.201578	0.246314	0.161972	0.247405	0.132018	0.251773	0.24918	0.19805
147954	hsa-miR-4318	0.012112	0.0176861	0.0175131	0.0171086	N/A	0.0173461	0.0140845	0.0259516	0.0151745	0.0159574	0.0213115	0.0300075
147902	hsa-miR-3193	0.0711582	0.0427413	0.084063	0.104363	0.0210342	0.142238	0.0721831	0.067474	0.0333839	0.131206	0.131148	0.132033
147994		1.33232	0.988946	1.24694	1.19932	0.921998	1.16045	1.41197	1.45675	0.875569	1.22163	2.02131	1.43136
147751	hsa-miR-4274	1.15367	0.865144	1.18389	0.894782	1.00263	0.72333	0.823944	0.512111	0.371775	1.02837	0.995082	0.396099
147825		12.2362	12.5158	12.7443	12.2464	21.4005	6.97138	9.20599	3.16955	11.5083	6.49823	13.023	2.70968
147979	hsa-miR-3150a-3p	0.0287661	0.0221076	0.0420315	0.0273738	0.0140228	0.057242	0.0264085	0.0207612	0.016692	0.0496454	0.0672131	0.036009
147532		40.0197	23.0199	31.958	44.7596	44.5697	25.9514	31.5757	16.1972	17.4568	33.0266	37.8361	13.4569
147808		0.0287661	0.0265291	0.0350263	0.0290847	0.0122699	0.0277537	0.0264085	0.0294118	0.0091047	0.0248227	0.0196721	0.0300075
147540	hsa-miR-4310	0.0545042	0.0545321	0.0753065	0.0342173	0.0192813	0.0277537	0.0264085	0.0484429	0.0531108	0.037234	0.042623	0.048012
147828	hsa-miR-3121-3p	0.0938683	0.101695	0.218914	0.379812	0.0858896	0.282741	0.133803	0.121107	0.0485584	0.246454	0.318033	0.192048
147878		2.87661	1.87178	1.94396	2.37981	2.88694	3.26973	2.36268	0.615917	6.67223	2.50709	4.00328	0.556639
147564	hsa-miR-4266	0.292203	0.172439	0.0542907	0.691189	0.853637	0.497832	0.119718	0.0432526	0.016692	0.120567	0.134426	0.0675169
147614	hsa-miR-4299	3.39137	7.20855	9.54116	3.13088	5.45136	1.28881	3.79225	9.03806	17.9605	2.53014	0.785246	2.92423
147822	hsv2-miR-H23-5p	0.016654	0.0073692	0.0175131	0.0205304	0.0105171	0.0225499	0.00704225	0.00865052	0.00758725	0.0159574	0.0295082	0.0165041
147780	hsa-miR-4267	0.00757002	0.00589536	0.0105079	0.0102652	N/A	0.00346921	N/A	0.00519031	0.00758725	0.00531915	0.0147541	0.00450113
148351	hsa-miR-3945	0.514762	0.396463	0.418564	0.75278	0.653812	0.65915	0.735915	0.408304	0.180577	0.597518	0.918033	0.298575
148597		4.61166	2.12675	4.39054	4.68092	3.36196	7.17259	4.23592	2.95848	3.05463	4.58865	5.42295	1.89647
147511		0.841787	1.88946	1.29422	0.492729	1.85451	0.875976	1.8169	4.95502	1.68589	3.36348	0.970492	5.33683
148454	hsa-miR-3682-3p	0.016654	0.0103169	0.0245184	0.0171086	N/A	0.0173461	0.00704225	0.017301	0.0106222	0.0177305	0.0180328	0.0315079
147486		0.00908403	0.0132646	0.00700525	0.00513259	N/A	0.00520382	N/A	0.0103806	0.0091047	0.00886525	0.0114754	0.0150038
148282	hsa-miR-3714	1.38683	0.887251	1.34151	0.776732	0.787029	0.65915	0.65493	0.275087	0.421851	0.734043	0.768852	0.252063
147949		0.013626	0.0103169	0.0140105	0.011976	N/A	0.00693842	N/A	0.0121107	0.0106222	0.0124113	0.0245902	0.00300075
148039	hsa-miR-3925-5p	0.0242241	0.0427413	0.0647986	0.0786997	0.0368098	0.0867303	0.096831	0.0968858	1.08042	0.0939716	0.168852	0.217554
148601	hsa-miR-3617-5p	0.010598	0.0103169	0.0122592	0.00342173	N/A	0.00346921	N/A	0.0103806	0.00455235	0.00531915	0.0147541	0.012003
148471	hsa-miR-152-5p	0.0423921	0.0589536	0.10683	0.0461933	0.00876424	0.0381613	0.0246479	0.0467128	0.520486	0.0390071	0.0393443	0.0585146
147638	hsv2-miR-H12	0.177139	0.173913	0.19965	0.205304	0.173532	0.187337	0.172535	0.134948	0.0986343	0.191489	0.196721	0.124531
147600	hsa-miR-4292	5.13702	3.68312	6.98599	2.63473	2.31902	2.43365	1.75	0.619377	2.72686	2.45213	1.96066	0.529632
147707	hsa-miR-3154	0.0469341	0.0530582	0.0507881	0.123182	0.0823839	0.111015	0.126761	0.0899654	0.0197269	0.102837	0.136066	0.114029
148371	hsa-miR-3620-3p	0.363361	0.299189	0.397548	0.164243	0.182296	0.15438	0.161972	0.0536332	0.103187	0.14539	0.188525	0.0495124
148061		0.0439061	0.0397937	0.0455342	0.0684346	0.0297984	0.0468343	0.056338	0.0570934	0.15478	0.0514184	0.047541	0.084021
148088		0.0302801	0.0103169	0.0262697	0.0359281	0.0175285	0.0294883	0.00880282	0.017301	0.016692	0.0425532	0.0393443	0.024006
148209		0.00908403	0.00589536	0.0140105	0.00513259	0.00701139	0.00693842	N/A	0.00865052	0.00758725	0.0124113	0.00983607	0.0060015
148227	hsa-miR-1251-3p	0.195307	0.256448	0.175131	0.0923867	0.101665	0.0763226	0.160211	0.453287	0.974203	0.0656028	0.042623	0.211553
148280		0.0757002	0.172439	0.089317	0.0598802	0.0946538	0.0537728	0.109155	0.442907	0.163885	0.0620567	0.0540984	0.271568
148277		0.0832702	0.0810612	0.084063	0.0992301	0.0613497	0.161318	0.114437	0.195502	0.0743551	0.182624	0.2	0.285071
148355		1.12339	0.868091	1.23468	1.66809	0.969325	1.73287	1.48944	1.45848	2.19423	1.9539	2.26393	1.70443
148443		0.00908403	0.0132646	0.0140105	0.0102652	0.00175285	0.00173461	0.00528169	0.0207612	0.0091047	0.0106383	0.00983607	0.0195049
148548		0.231643	0.285925	0.161121	0.371257	0.51709	0.544666	0.195423	0.219723	0.0971168	0.210993	0.206557	0.310578
148539		0.0211961	0.0250553	0.0490368	0.0239521	0.0157756	0.0156114	0.0176056	0.017301	0.0318665	0.0124113	0.0114754	0.0210053
148190		0.552612	0.548268	1.05079	0.434559	0.445223	0.339983	0.677817	0.49827	0.295903	0.370567	0.0754098	0.906227
148437		0.101438	0.147384	0.336252	0.0855432	0.057844	0.105811	0.0933099	0.186851	2.91958	0.0992908	0.0721311	0.187547
148497		0.420893	0.313928	0.378284	0.357571	0.329535	0.294883	0.322183	0.212803	0.150228	0.203901	0.357377	0.274569
148400		0.00908403	0.0103169	0.0105079	0.011976	N/A	0.0138768	N/A	0.0103806	0.0106222	0.0124113	0.0196721	0.0195049
148248		0.604088	0.719234	0.749562	0.840034	0.548642	0.732003	0.871479	0.738754	1.25341	0.625887	0.544262	1.02776
148163		0.0348221	0.0176861	0.0350263	0.0222412	0.0035057	0.0156114	0.0316901	0.0207612	0.109256	0.0177305	0.0163934	0.0210053
148045		0.598032	0.458364	0.837128	0.393499	0.275197	0.475282	0.387324	0.572664	1.59181	0.512411	0.521311	0.895724
148192	hsa-miR-421	0.00908403	0.0250553	0.0245184	0.0102652	N/A	0.00867303	0.00704225	0.0968858	0.223065	0.0124113	0.0147541	0.0780195
148369		1.07343	0.548268	0.985989	1.64927	2.88168	1.46574	1.95423	1.08997	0.277693	1.50177	1.99672	0.411103
148433		24.6086	12.0427	12.6112	15.0111	13.2077	11.183	15.3697	10.4775	5.97572	10.7199	18.8279	6.63166
148424		25.1718	7.91452	5.23117	14.3114	17.6109	14.3417	12.8327	3.47924	9.5827	7.29078	15.7705	3.78095
148198		0.81302	0.535004	0.632224	0.662104	0.434706	0.711188	0.545775	0.700692	1.34901	0.657801	0.891803	0.793698
148399		0.00757002	0.00884304	0.0105079	0.00855432	N/A	0.00693842	0.00176056	0.0121107	0.00758725	0.00886525	0.0180328	0.0165041
148487		0.202877	0.156227	0.208406	0.390077	0.163015	0.317433	0.320423	0.102076	0.145675	0.296099	0.439344	0.12003
148629		7.71385	9.69934	10.9492	4.58854	7.87905	4.2307	4.64437	7.56574	5.46737	5.1578	3.10328	3.07127
148169		0.225587	0.172439	0.295972	0.152267	0.143734	0.119688	0.102113	0.0934256	0.091047	0.138298	0.145902	0.0735184
148506		0.00454201	0.00589536	0.00875657	0.00342173	0.0035057	0.00346921	N/A	0.0017301	0.0091047	0.00531915	0.00819672	N/A
46264	hsa-miR-298	0.68433	0.879882	0.85289	0.716852	0.65206	0.638335	0.987676	1.32353	5.82246	0.569149	0.565574	0.991748
14312		0.01514	0.0191599	0.028021	0.0307956	0.0122699	0.0138768	0.00704225	0.00692042	0.0091047	0.0212766	0.0229508	0.012003
17290		4.30583	3.18497	4.12785	4.81266	5.13585	4.16479	4.76585	3.33737	2.36874	5.05319	5.31311	3.02026
42619		15.6699	12.2049	14.8914	15.1548	15.681	11.601	14.2746	10.917	6.77693	11.8546	15.1984	6.67367
42738	hsa-miR-340-3p	0.337623	0.632277	0.82662	0.196749	0.280456	0.216826	0.25	0.465398	3.88012	0.255319	0.201639	0.309077
168631	hsa-miR-4723-5p	0.314913	0.280029	0.504378	0.210436	0.161262	0.237641	0.191901	0.287197	1.57511	0.207447	0.2	0.291073
168952	hsa-miR-4781-3p	0.230129	0.2535	0.425569	0.282293	0.159509	0.357329	0.18838	0.219723	0.130501	0.310284	0.319672	0.28057
168564	hsa-miR-548at-5p	2.5193	2.50405	1.9965	3.66125	2.52936	1.47788	1.91725	0.416955	5.21396	2.30674	2.24918	0.270068
168595	hsa-miR-1185-2-3p	5.66995	4.54679	5.89667	11.0077	7.35846	8.51518	9.72359	2.05536	0.996965	10.977	11.9361	2.17554
168622	hsa-miR-4652-5p	0.0257381	0.0176861	0.0402802	0.0615911	0.0122699	0.0520382	0.0264085	0.032872	0.0227618	0.0549645	0.0786885	0.0555139
168571	hsa-miR-550b-2-5p	0.825132	0.906411	0.76007	2.0479	1.63716	1.81266	2.01408	1.03633	0.353566	1.9078	2.15246	1.25731
168727	hsa-miR-4426	3.55791	3.58732	3.64799	3.34816	2.88519	2.35039	3.08627	2.56401	8.77845	2.99291	3.89672	2.47562
168951	hsa-miR-548as-3p	0.393641	0.296242	0.262697	0.429427	0.406661	0.248049	0.378521	0.50692	0.585736	0.198582	0.222951	0.282071
168800	hsa-miR-4724-5p	0.208933	0.129698	0.120841	0.268606	0.220859	0.246314	0.184859	0.16782	0.0819423	0.156028	0.27377	0.253563
168567	hsa-miR-3177-5p	1.47161	1.01105	1.71103	1.84431	1.7213	1.61492	2.43838	1.23702	0.597876	2.1117	0.257377	2.42461
168748	hsa-miR-320e	0.363361	0.36846	0.551664	0.381523	0.574934	0.487424	0.452465	0.622837	0.224583	0.748227	0.562295	0.55964
168655	hsa-miR-5588-5p	0.0651022	0.132646	0.105079	0.0940975	0.0701139	0.0988725	0.107394	0.16782	7.22155	0.0921986	0.0934426	0.177044
168725	hsa-miR-4700-5p	0.175625	0.378777	0.187391	0.299401	0.30149	0.346921	0.323944	0.306228	0.112291	0.239362	0.288525	0.405101
168691	hsa-miR-3677-5p	0.0968963	0.0884304	0.0928196	0.0992301	0.0525855	0.0988725	0.096831	0.207612	0.0682853	0.113475	0.0967213	0.169542
168961		0.378501	0.226971	0.287215	0.343884	0.219106	0.530789	0.286972	0.415225	0.156297	0.5	0.555738	0.637659
168626	hsa-miR-4662a-5p	0.0181681	0.0338983	0.0402802	0.0325064	0.0280456	0.0242845	0.0211268	0.050173	0.016692	0.0390071	0.0344262	0.0510128
168900	hsa-miR-4721	0.0302801	0.0206338	0.0367776	0.037639	0.0035057	0.0329575	0.0193662	0.0155709	0.0106222	0.035461	0.0311475	0.0375094
168736	hsa-miR-4796-3p	0.799394	1.05232	1.11909	0.908469	0.774759	0.830876	1.13732	1.2474	4.33232	0.83156	0.663934	1.14479
168971	hsa-miR-4449	5.08251	3.27045	4.46585	5.18734	5.37423	2.95056	4.65669	3.3218	1.88467	4.29965	4.20656	2.006
168875	hsa-miR-5091	0.116578	0.129698	0.148862	0.282293	0.148992	0.19601	0.183099	0.16955	0.0485584	0.221631	0.247541	0.235559
168999	hsa-miR-4749-3p	0.564724	0.467207	0.677758	0.53379	0.485539	0.376409	0.40669	0.152249	0.177542	0.524823	0.532787	0.150038
169139	hsa-miR-5192	0.0227101	0.0162122	0.028021	0.025663	0.0122699	0.0242845	0.0123239	0.0294118	0.0136571	0.0283688	0.0262295	0.0270068
169218	hsa-miR-5189-5p	1.33989	1.13633	1.50613	3.2763	1.77739	2.18734	2.26937	0.655709	0.242792	2.54965	3.17705	0.831208
169101	hsa-miR-4469	0.0984103	0.0501105	0.260946	0.0564585	0.0105171	0.0520382	0.0123239	0.0121107	0.07739	0.0549645	0.0360656	0.0165041
169119	hsa-miR-4786-3p	0.0181681	0.0147384	0.0245184	0.0222412	N/A	0.0173461	0.0105634	0.0224913	0.0151745	0.0177305	0.0147541	0.0345086
169367	hsa-miR-4444	0.148372	0.160648	0.136602	0.294269	0.250657	0.19948	0.267606	0.153979	0.0622155	0.27305	0.385246	0.307577
169087	hsa-miR-149-3p	13.6593	9.7126	14.0736	13.6099	13.1849	8.05377	9.76056	3.14014	3.73596	8.09397	9.87705	2.12603
169081	hsa-miR-4707-3p	0.928085	0.722181	1.08231	1.00941	0.971078	0.839549	1.00176	0.903114	0.481032	1.16667	0.968852	0.64066
169033	hsa-miR-5680	0.0741862	0.0766396	0.0805604	0.242943	0.141981	0.329575	0.181338	0.148789	0.0227618	0.210993	0.342623	0.384096
169027	hsa-miR-3973	0.0196821	0.0176861	0.0455342	0.0171086	N/A	0.0156114	0.00880282	0.0259516	0.0197269	0.0230496	0.00983607	0.048012
169004	hsa-miR-4798-5p	0.00454201	0.00442152	0.0105079	0.00171086	N/A	0.00693842	N/A	0.00692042	0.00758725	0.00531915	0.00983607	0.0060015
169055	hsa-miR-3529-5p	0.0847843	0.0692704	0.10683	0.100941	0.057844	0.119688	0.107394	0.122837	0.0561457	0.152482	0.204918	0.172543
169255	hsa-miR-4708-5p	0.0348221	0.0132646	0.028021	0.0342173	0.0140228	0.0589766	0.028169	0.0449827	0.016692	0.0514184	0.0639344	0.0945236
169359	hsa-miR-3160-5p	0.625284	0.735446	0.623468	0.881095	0.748466	0.79098	1.12148	1.25433	0.525038	0.836879	0.622951	1.31133
169141	hsa-miR-4423-3p	0.0832702	0.191599	0.084063	0.126604	0.138475	0.0832611	0.190141	0.603806	0.150228	0.070922	0.042623	0.507127
169048	hsa-miR-4736	0.134746	0.131172	0.103327	0.157399	0.106924	0.135299	0.18838	0.152249	0.0819423	0.12766	0.116393	0.154539
168997	hsa-miR-5584-5p	1.35655	1.09506	0.998249	4.63986	4.41367	4.88465	3.38732	2.17301	0.427921	4.05851	5.81967	2.82071
169273	hsa-miR-548ar-3p	0.00454201	0.00294768	0.00350263	0.00171086	N/A	N/A	N/A	0.00346021	0.0030349	0.00531915	0.00163934	0.00150038
169303	hsa-miR-378g	0.410295	0.468681	0.315236	0.496151	0.934268	0.497832	0.667254	0.316609	0.144158	0.542553	0.470492	0.354089
169138	hsa-miR-4504	0.0454201	0.154753	0.215412	0.331908	0.348817	0.313964	0.455986	0.524221	0.223065	0.242908	0.131148	0.490623
168556		0.302801	0.439204	0.47986	0.581694	0.403155	0.565481	0.568662	0.852941	0.720789	0.576241	0.62459	0.981245
169104		0.613172	1.11717	1.04553	0.769889	0.704645	0.620989	0.848592	1.4654	1.88771	0.833333	0.522951	1.36084
169290		0.62377	0.282977	0.676007	0.711719	0.469763	0.692108	0.360915	0.271626	0.555387	0.592199	0.522951	0.28057
169146		0.13626	0.0854827	0.127846	0.130026	0.0666082	0.26366	0.286972	0.33391	0.180577	0.210993	0.285246	0.705176
169420	hsa-miR-193b-5p	0.564724	0.45689	0.602452	0.665526	0.439965	0.577624	0.547535	0.389273	0.720789	0.524823	0.719672	0.43811
169403		9.07494	6.31982	10.2557	13.3618	9.87905	13.0685	8.36444	7.46021	9.7648	12.4326	14.8131	10.033
169408	hsa-miR-181d-5p	0.364875	0.853353	0.714536	0.544055	0.35057	0.289679	0.327465	0.598616	4.21093	0.519504	0.363934	0.780195
168762		0.258895	0.577745	0.532399	0.57485	0.373357	0.575889	0.806338	0.865052	0.467375	0.576241	0.444262	0.970743
17313		0.016654	0.0162122	0.0192644	0.025663	0.0157756	0.0225499	0.0228873	0.0761246	0.0273141	0.0390071	0.042623	0.0810203
42576	hsa-miR-342-5p	0.199849	0.238762	0.203152	0.234388	0.189308	0.296618	0.264085	0.368512	0.893778	0.312057	0.337705	0.507127
46869	hsa-miR-1258	0.410295	0.23434	0.360771	0.556031	0.280456	0.416305	0.463028	0.420415	0.468892	0.363475	0.34918	0.553638
46429		0.01514	0.0117907	0.0210158	0.0188195	0.022787	0.0156114	0.0176056	0.0363322	0.0197269	0.0230496	0.0262295	0.0405101
42933		0.725208	0.56448	0.558669	0.638152	0.469763	0.763226	0.920775	1.00346	0.417299	0.765957	1.23115	0.979745
11004	hsa-miR-203a	0.420893	0.489315	0.467601	0.467066	0.399649	0.383348	0.378521	3.20934	2.10167	0.52305	0.2	0.84021
19588	hsa-miR-17-3p	2.92203	1.99558	1.81611	4.41574	2.87642	4.94536	2.34507	1.55882	1.16085	5.19681	5.25082	2.94524
46732	hsa-miR-1264	6.59803	3.91746	6.71629	5.17707	6.79053	6.48569	4.89261	4.3737	5.94992	6.15426	3.20328	4.7817
29328	hsa-miR-582-3p	0.0287661	0.0353721	0.0210158	0.0307956	0.0368098	0.0277537	0.0228873	0.0916955	0.0121396	0.0283688	0.0245902	0.0975244
42574		0.68433	0.537951	0.562172	1.07442	0.548642	0.756288	0.816901	0.726644	2.90137	0.739362	0.577049	0.88072
46802		6.39061	8.56743	7.61821	6.86912	8.90798	2.85863	5.94542	9.86159	11.3566	4.45567	2.73115	6.3961
42622	hsa-miR-579-3p	0.00908403	0.00589536	0.0105079	0.00684346	N/A	0.00520382	N/A	0.0103806	0.0060698	0.0070922	0.00819672	0.00450113
42907		0.0484481	0.0176861	0.0175131	0.0598802	0.0280456	0.0173461	0.0316901	0.0242215	0.0106222	0.0407801	0.0934426	0.0105026
46404	hsa-miR-1244	0.0242241	0.0353721	0.0210158	0.0153978	0.0210342	0.0225499	0.0316901	0.16609	0.0591806	0.037234	0.0868852	0.447112
17875	hsa-miR-500a-5p	1.0598	0.999263	1.28722	1.4491	1.0745	1.45013	0.911972	1.24394	1.56753	1.30674	1.94754	1.69392
42835		0.448145	0.400884	0.252189	0.65355	0.415425	0.733738	0.447183	0.558824	0.376328	0.531915	0.768852	0.946737
42916		1.34292	1.00516	1.32399	1.53807	1.85627	1.91154	1.45775	1.43772	0.893778	1.69681	1.92131	1.03076
42572	hsa-miR-154-3p	0.257381	0.224024	0.504378	0.249786	0.168273	0.185603	0.177817	0.148789	0.424886	0.150709	0.127869	0.219055
33177		0.0333081	0.0206338	0.0245184	0.0461933	0.0262927	0.0676496	0.0475352	0.0519031	0.0212443	0.0496454	0.0770492	0.072018
42646		0.012112	0.00884304	0.0140105	0.00342173	N/A	0.00867303	0.00352113	0.0103806	0.0091047	0.0070922	0.00655738	0.0135034
17378		0.0787282	0.0781135	0.134851	0.0547476	0.0595968	0.074588	0.056338	0.0968858	0.0546282	0.0992908	0.0836066	0.102026
29577	hsa-miR-374a-3p	0.00908403	0.0324245	0.0140105	0.0102652	0.00175285	0.0173461	N/A	0.0761246	0.0182094	0.0195035	0.0196721	0.0510128
46625	hsa-miR-1303	0.230129	0.170965	0.176883	0.326775	0.241893	0.341717	0.390845	0.389273	0.122914	0.33156	0.477049	0.375094
10995	hsa-miR-199a-3p/hsa-miR-199b-3p	0.234671	2.50553	0.803853	0.372968	1.09904	0.307025	0.823944	1.89619	0.52959	0.570922	0.0754098	0.993248
42880		20.5602	14.8239	8.47811	12.2994	10.8256	6.43365	8.92254	11.1765	10.5463	8.74823	7.1623	4.62416
27549	hsa-miR-548d-3p	0.0181681	0.00884304	0.0157618	0.00684346	0.00876424	0.0121422	N/A	0.0103806	0.0091047	0.00886525	0.0147541	0.0270068
17552		4.8645	7.92336	3.58669	2.20873	1.58808	1.88552	1.9912	2.07785	10.0895	2.53369	2.06557	2.11103
42915		0.0757002	0.106116	0.0647986	0.0427716	0.0560911	0.0398959	0.0598592	0.16782	0.0925645	0.0283688	0.0278689	0.109527
11182	hsa-miR-98-5p	0.213475	1.21002	0.856392	0.57485	1.90885	0.707719	0.931338	2.98789	0.931715	1.47518	0.37541	2.12303
27536	hsa-miR-190a-5p	0.01514	0.181282	0.0315236	0.0153978	0.0771253	0.0156114	0.0193662	0.143599	0.060698	0.12234	0.0196721	0.268567
42837	hsa-miR-577	0.00908403	0.0147384	0.0105079	0.0598802	0.0245399	0.0364267	0.0246479	0.0259516	0.00455235	0.035461	0.0229508	0.0615154
46788	hsa-miR-1299	1.38986	1.05085	1.33625	0.964927	0.962314	1.03036	1.27641	1.34602	3.11381	1.12766	1.46066	1.43736
11061	hsa-miR-329-3p	0.016654	0.0250553	0.0192644	0.0188195	0.0192813	0.0277537	0.0193662	0.032872	0.0151745	0.0177305	0.0409836	0.0405101
17349	hsa-miR-595	0.862983	0.71776	0.486865	0.605646	0.483786	1.09454	0.514085	1.23529	2.00759	0.824468	0.872131	1.06977
42647		0.52536	0.39941	0.292469	0.378101	0.496056	0.227233	0.366197	0.624567	0.327769	0.164894	0.319672	0.523631
16681		1.83346	1.34562	1.69702	1.89222	1.84049	1.28534	1.76761	0.716263	0.531108	1.50532	2.25738	0.684171
46766	hsa-miR-1208	0.001514	0.00294768	0.00700525	0.00342173	N/A	0.00693842	N/A	0.00519031	0.0091047	0.00531915	0.00983607	N/A
42642		0.0439061	0.045689	0.0472855	0.0804106	0.0473269	0.0589766	0.0669014	0.0692042	0.0424886	0.0638298	0.0459016	0.111028
46320	hsa-miR-31-3p	0.0545042	0.213707	0.0700525	0.0461933	0.115688	0.0433651	0.144366	0.564014	0.209408	0.129433	0.0163934	0.444111
11065	hsa-miR-335-5p	0.0469341	0.33014	0.126095	0.0650128	0.236635	0.0797918	0.0827465	0.397924	0.427921	0.212766	0.0459016	0.262566
10925	hsa-miR-10b-5p	0.634368	1.35298	1.20665	0.456801	1.06223	0.575889	0.477113	1.80796	0.675266	1.00887	0.27541	1.43436
42830		0.0514762	0.036846	0.0297723	0.0701454	0.0315513	0.0867303	0.0580986	0.0778547	0.0182094	0.070922	0.0770492	0.0795199
46872	hsa-miR-1262	0.137774	0.201916	0.101576	0.251497	0.141981	0.30876	0.272887	0.50173	1.73293	0.315603	0.457377	0.552138
21702	hsa-miR-219a-1-3p	1.91219	1.80103	1.48511	0.689478	0.506573	0.764961	0.679577	0.622837	6.95599	0.719858	0.896721	0.642161
46246	hsa-miR-1226-5p	0.01514	0.0103169	0.0175131	0.00855432	N/A	0.0121422	0.00176056	0.00865052	0.00758725	0.00886525	0.00819672	0.00450113
42594		0.00908403	0.00884304	0.0227671	0.011976	0.00175285	0.00520382	0.00352113	0.00865052	0.0106222	0.0159574	0.0147541	0.0060015
42946		0.139288	0.104643	0.0805604	0.242943	0.0858896	0.272333	0.214789	0.0778547	0.0349014	0.45922	0.218033	0.11853
46640	hsa-miR-1257	0.267979	0.229919	0.122592	0.434559	0.390885	0.539462	0.419014	0.416955	0.0804249	0.26773	0.418033	0.501125
42670		0.249811	1.22918	0.663748	0.268606	0.315513	0.261925	0.308099	0.702422	3.93171	0.289007	0.160656	0.540135
11022	hsa-miR-221-3p	1.89553	2.31982	1.07881	2.1095	1.90885	2.28968	2.0493	3.37716	0.855842	3.59043	3.61967	4.32258
30768		1.78955	1.00074	1.47986	1.5278	1.21998	1.64267	1.67077	1.00346	1.66313	1.65071	1.99016	1.05476
42627	hsa-miR-212-3p	0.499621	0.754606	0.90718	0.270317	0.262927	0.26366	0.43662	0.437716	2.92868	0.352837	0.0737705	0.52063
45745	hsa-miR-302f	0.0999243	0.119381	0.112084	0.0923867	0.0893953	0.111015	0.109155	0.231834	0.39909	0.131206	0.0868852	0.310578
10936	hsa-miR-130b-3p	1.88796	1.62417	1.77058	1.64927	1.16214	1.47441	1.5	0.731834	5.64492	1.4078	2.42295	1.11478
42555		0.195307	1.03906	0.607706	0.325064	0.192813	0.194276	0.27993	1.46886	8.52656	0.244681	0.270492	0.463616
17851	hsa-miR-200c-5p	0.187737	0.206338	0.294221	0.179641	0.168273	0.175195	0.153169	0.34083	1.74507	0.191489	0.180328	0.264066
42906	ebv-miR-BHRF1-1	2.43301	2.22108	3.22767	2.25321	2.57493	1.8699	1.82218	2.37543	4.5478	2.38298	1.94426	1.96249
42730	hsa-miR-423-3p	1.21726	1.49889	1.47636	1.00941	1.29886	0.740676	0.957746	1.53287	7.5736	0.803191	1.00328	1.28432
42489		0.0181681	0.0235814	0.0297723	0.0273738	0.022787	0.0277537	0.0228873	0.0588235	0.030349	0.037234	0.0327869	0.0660165
17825	hsa-miR-338-5p	0.567752	0.375829	0.323993	0.487596	0.341805	0.506505	0.464789	0.579585	0.324734	0.641844	0.74918	0.658665
146027		0.0560182	0.0412675	0.0577933	0.0650128	0.0560911	0.0849957	0.0528169	0.0415225	0.0333839	0.101064	0.131148	0.0615154
146109	hsa-miR-1910-5p	0.0408781	0.0235814	0.028021	0.063302	0.0490798	0.100607	0.0176056	0.0657439	0.0212443	0.0531915	0.0737705	0.084021
19004		10.8766	16.3493	12.4168	9.88024	18.4435	8.85343	6.70599	12.4619	19.7071	9.66489	6.58033	6.57014
146221		20.103	9.67281	8.94571	9.46792	7.16214	5.83695	8.13556	6.55363	6.53718	6.51064	7.69836	3.71943
11279	RNU6-1_RNU6-2	26.2135	20.0118	17.1839	27.7451	32.3839	16.9037	19.5986	21.5415	13.5903	18.0762	29.1164	19.8785
17955		14.8282	6.44657	6.72329	15.3157	16.6223	12.314	15.9208	2.88062	5.11533	9.34574	4.84262	3.12228
27833	spike_control_v2_27	0.386071	1.27929	0.618214	0.41574	1.6617	0.364267	0.728873	2.97232	0.666161	1.03546	0.195082	1.87697
13389	spike_control_v2_6	0.016654	0.0471629	0.0315236	0.0153978	0.0438212	0.0225499	0.0211268	0.179931	0.0440061	0.0585106	0.00983607	0.115529
146104		0.0454201	0.0221076	0.0245184	0.0496151	0.0455741	0.0503036	0.0352113	0.0432526	0.0121396	0.0531915	0.0704918	0.0420105
24163	spike_control_v2_13	0.0802422	0.229919	0.0998249	0.0718563	0.224365	0.065915	0.0933099	0.773356	0.163885	0.177305	0.0459016	0.429107
29564	spike_control_v2_45	0.115064	0.633751	0.257443	0.19846	0.755478	0.251518	0.258803	1.48789	0.358118	0.712766	0.116393	0.990248
146046	jcv-miR-J1-5p	1.04618	1.11422	0.751313	2.24294	1.76687	2.47875	1.51937	1.57093	0.471927	2.17908	2.92623	2.13203
19606	SNORD12	0.193793	0.26087	0.23993	0.148845	0.105171	0.142238	0.133803	0.373702	1.48862	0.141844	0.286885	0.313578
146196	hsa-miR-711	2.6268	2.99632	2.95797	3.80496	3.71429	2.67303	4.13908	3.8218	4.53263	3.10284	3.91311	3.12978
146015		0.311885	0.225497	0.166375	0.764756	0.583699	0.546401	0.540493	0.247405	0.112291	0.485816	0.878689	0.334584
145991		1.16124	1.47531	2.56042	0.855432	1.40754	0.397225	1.69718	10.8702	4.80577	0.719858	0.785246	2.89122
42839	hsa-miR-135a-5p	0.116578	0.319823	0.168126	0.0940975	0.439965	0.133565	0.0827465	1.43599	0.371775	0.398936	0.106557	1.5919
146103	hsa-miR-1913	0.822104	0.573324	1.02277	0.646707	0.674847	0.558543	0.503521	0.347751	0.396055	0.771277	0.745902	0.357089
28444	spike_control_v2_33	1.95458	3.05674	1.29772	1.4166	4.11043	1.20035	2.02465	5.28201	1.90592	2.37411	0.595082	3.6189
146149	hsv2-miR-H2	0.0393641	0.0338983	0.056042	0.063302	0.0262927	0.0641804	0.028169	0.0346021	0.0288316	0.0780142	0.0868852	0.0615154
145686	hsa-miR-548c-3p	0.00757002	0.00442152	0.00875657	0.00342173	0.00525855	0.00693842	N/A	0.00865052	0.00758725	0.0070922	0.00983607	0.00750188
145819	hsa-miR-520c-3p	0.0257381	0.0221076	0.0297723	0.0444825	0.022787	0.065915	0.0176056	0.0570934	0.0349014	0.0638298	0.0622951	0.0915229
146076		14.4784	9.83198	15.7688	15.3225	20.9886	11.6826	12.6549	11.4758	11.308	18.7074	13.5803	8.61365
145703		0.0181681	0.0117907	0.0297723	0.0153978	0.00876424	0.0208153	0.00704225	0.0138408	0.0121396	0.0106383	0.0213115	0.0135034
145724	hsa-miR-887-3p	0.0878123	0.0633751	0.145359	0.0701454	0.0648554	0.0693842	0.0669014	0.0484429	0.0561457	0.0833333	0.0688525	0.060015
145753	hsa-miR-484	0.71461	0.524687	0.915937	0.566296	0.585451	0.503036	0.410211	0.368512	0.289833	0.613475	0.536066	0.331583
145974	hsa-miR-200b-5p	0.481453	0.455416	0.359019	0.390077	0.382121	0.364267	0.482394	0.797578	0.335357	0.427305	0.240984	0.468117
145839	hsa-miR-662	0.0605602	0.0265291	0.0980736	0.0239521	0.0122699	0.0242845	0.0140845	0.0190311	0.0288316	0.0248227	0.0327869	0.0255064
145826	hsa-miR-18b-3p	1.07646	0.731024	1.98074	0.641574	0.666082	0.647008	0.501761	0.278547	1.26404	0.760638	0.695082	0.330083
145976	hsa-miR-663b	1.09765	1.12012	0.718039	0.588537	0.418931	0.532524	0.734155	0.304498	0.326252	0.491135	0.681967	0.348087
147998		0.013626	0.0117907	0.0122592	0.0102652	N/A	0.00867303	0.00704225	0.0224913	0.0060698	0.0124113	0.00491803	0.012003
147816	hsa-miR-3162-5p	0.343679	0.287399	0.056042	0.802395	0.787029	0.404163	1.40141	0.0692042	0.0379363	0.397163	1.14262	0.0510128
147819	hsa-miR-3117-3p	0.0772142	0.0854827	0.162872	0.0821215	0.0718668	0.0711188	0.0475352	0.0432526	0.0940819	0.12766	0.0409836	0.0345086
147871	hsa-miR-3180-5p	0.78274	0.535004	1.14536	0.598802	0.617003	0.473547	0.424296	0.185121	0.265554	0.567376	0.619672	0.180045
147683	hsa-miR-3188	0.01514	0.0117907	0.0192644	0.0222412	0.00175285	0.0173461	0.0105634	0.0121107	0.0106222	0.0212766	0.0852459	0.0135034
147809	hsa-miR-514b-3p	0.219531	0.252027	0.197898	0.207015	0.166521	0.291414	0.181338	0.297578	0.359636	0.210993	0.306557	0.484621
147990		0.431491	0.309506	0.0227671	0.0290847	0.133216	0.0450997	0.0440141	0.0449827	0.0288316	0.0070922	0.0245902	0.084021
147512		2.26192	6.94178	8.11734	2.56972	7.97721	3.61839	6.70951	16.8893	8.68285	12.3493	2.84754	16.4201
147912		0.0953823	0.0751658	0.0683012	0.234388	0.25241	0.211622	0.214789	0.0813149	0.030349	0.198582	0.263934	0.132033
147805	hsa-miR-3183	1.9894	0.797347	1.23292	0.805817	2.85714	1.75889	0.403169	1.0917	1.24127	1.15071	1.66721	0.963241
147913		24.6904	22.7576	26.2032	20.0445	34.1507	11.2333	21.2236	37.9516	17.8998	14.6915	8.46885	21.7809
147812		2.76003	4.04127	3.63047	1.31394	1.68799	0.686904	1.70599	6.6782	5.99697	1.06028	0.634426	2.34509
147852	hsa-miR-4295	0.01514	0.0280029	0.0262697	0.0136869	0.0140228	0.0277537	0.0176056	0.145329	0.0576631	0.0336879	0.0213115	0.142536
147882	hsa-miR-2909	0.0363361	0.0265291	0.0175131	0.0222412	0.022787	0.0260191	0.0334507	0.0553633	0.0242792	0.0248227	0.0163934	0.0705176
147866	hsa-miR-3134	0.010598	0.0103169	0.0157618	0.0102652	0.0105171	0.0121422	0.00528169	0.0224913	0.00758725	0.0177305	0.0114754	0.0330083
147786	hsa-miR-3198	0.534444	0.371408	0.423818	0.641574	0.446976	0.87771	0.68662	0.638408	0.308042	0.934397	1.20656	0.703676
148619		3.24905	3.19381	2.45534	4.03935	4.29974	3.01648	3.09507	4.26471	10.3247	2.49468	4.19672	2.66917
10907	spike_control_v1_h	0.63891	0.246131	0.262697	0.106074	0.0858896	0.15438	0.274648	0.0207612	0.0318665	0.0886525	0.103279	0.024006
148384	hsa-miR-3648	0.414837	0.445099	0.2662	0.323353	0.154251	0.228968	0.408451	0.216263	0.0864947	0.294326	0.363934	0.169542
148085	hsa-miR-3687	15.3868	11.2189	11.9072	20.0958	19.071	12.2168	18.6232	12	7.82549	14.7801	22.3902	8.87922
148188	hsa-miR-2277-5p	0.0802422	0.0574797	0.0455342	0.319932	0.306748	0.242845	0.320423	0.0346021	0.0136571	0.189716	0.255738	0.0435109
147280	hsa-miR-1185-1-3p	0.395155	0.288873	0.37303	1.213	0.986854	1.42585	1.04754	0.633218	0.174507	1.5266	1.7377	0.664666
147469	hsa-miR-3909	0.013626	0.00884304	0.0157618	0.0102652	N/A	0.00693842	N/A	0.00519031	0.0060698	0.00531915	0.0147541	0.00750188
147779	hsa-miR-3180-3p	0.0227101	0.0176861	0.0192644	0.0222412	0.00701139	0.0225499	0.0123239	0.00692042	0.0106222	0.0283688	0.0278689	0.00900225
148590	hsa-miR-3919	0.0287661	0.0191599	0.0297723	0.0855432	0.0157756	0.0988725	0.0369718	0.0259516	0.0106222	0.136525	0.108197	0.0675169
148065	hsa-miR-3689b-3p/hsa-miR-3689c	0.130204	0.123803	0.089317	0.201882	0.0893953	0.220295	0.15493	0.359862	0.549317	0.205674	0.35082	0.327082
147386	hsa-miR-212-5p	0.169569	0.154753	0.101576	0.434559	0.19106	0.523851	0.272887	0.313149	0.112291	0.533688	0.844262	0.511628
148402	hsa-miR-3920	0.125662	0.14591	0.215412	0.11976	0.057844	0.173461	0.0862676	0.434256	0.817906	0.198582	0.229508	0.4006
148628	hsa-miR-3199	0.0469341	0.0265291	0.0385289	0.0872541	0.0368098	0.0988725	0.0510563	0.050173	0.0227618	0.12234	0.172131	0.111028
148064	hsa-miR-3926	1.66086	1.42373	0.865149	1.25749	1.51271	0.99046	1.6162	1.80277	1.04097	0.888298	0.722951	1.71193
148317	hsa-miR-3621	1.27933	0.887251	0.877408	1.34474	1.49343	1.22984	1.25704	0.934256	0.843703	1.69858	1.39508	0.987247
148571		0.0711582	0.0471629	0.0700525	0.0718563	0.0368098	0.0971379	0.0633803	0.067474	0.262519	0.101064	0.108197	0.141035
148522		0.013626	0.0073692	0.0157618	0.00684346	N/A	0.0104076	N/A	0.00865052	0.0091047	0.0106383	0.0131148	0.00450113
148249		10.9251	7.5549	12.3643	11.3242	16.8834	7.79879	10.0704	7.88754	7.46889	12.9096	11.518	4.97524
148036		2.3891	1.28961	1.42732	3.44397	3.46538	2.94536	3.05634	2.2474	0.748103	3.16135	4.02951	2.57014
148020		0.952309	0.741341	0.65324	1.19076	1.00263	1.4588	1.13028	0.82872	0.556904	1.19858	1.78852	0.967742
148310		0.119606	0.0722181	0.0963222	0.188195	0.164768	0.310494	0.140845	0.153979	0.0485584	0.202128	0.259016	0.213053
148105		0.0302801	0.0383198	0.0315236	0.0359281	0.0315513	0.0780572	0.0228873	0.0536332	0.0121396	0.0744681	0.0704918	0.0750188
148187	hsa-miR-410-5p	0.0499621	0.036846	0.0367776	0.0650128	0.0490798	0.0884649	0.0545775	0.108997	0.0333839	0.0656028	0.0852459	0.154539
148690		10.7419	8.46279	3.70403	5.78956	5.23751	3.51951	4.83451	6.34948	4.80273	4.2695	4.32131	3.29632
148041		0.0484481	0.0250553	0.0472855	0.0359281	0.022787	0.0398959	0.0352113	0.0155709	0.0182094	0.0443262	0.0459016	0.0225056
148129		0.307343	0.117907	0.222417	0.378101	0.210342	0.364267	0.244718	0.117647	0.520486	0.508865	0.344262	0.168042
148218		2.42241	3.22329	2.62347	1.64756	1.70026	1.33738	1.44366	1.45675	7.01973	1.70567	1.5377	1.11478
148647		0.0423921	0.0338983	0.0507881	0.0650128	0.0368098	0.0693842	0.0528169	0.0415225	0.0197269	0.072695	0.0803279	0.0795199
148561		0.0439061	0.0442152	0.0735552	0.0427716	0.0157756	0.0503036	0.0264085	0.0986159	0.0667678	0.0390071	0.0508197	0.12003
148591		1.78501	1.20707	1.7951	2.17964	1.22524	2.36427	1.9507	2.18858	1.29135	2.92021	2.6082	2.55964
148411		0.00757002	0.0176861	0.0227671	0.00171086	0.0122699	0.0121422	0.00704225	0.110727	0.0197269	0.0212766	0.0245902	0.0705176
148010		0.0317941	0.0397937	0.084063	0.0410607	0.0210342	0.0294883	0.0440141	0.0882353	0.030349	0.0443262	0.0704918	0.0930233
148100		3.07646	2.06043	3.09632	3.23011	4.07888	2.35906	2.3257	2.30623	2.3566	3.24291	3.44754	1.95199
148148		0.296745	0.228445	0.197898	0.443114	0.268186	0.6366	0.366197	0.446367	0.186646	0.43617	0.831148	0.68117
148415		0.579864	0.464259	0.683012	0.687767	0.403155	0.777103	0.392606	0.399654	2.78756	0.659574	0.8	0.592648
148598		0.01514	0.0176861	0.0157618	0.00342173	N/A	0.0138768	0.00880282	0.067474	0.0227618	0.0124113	0.0114754	0.0945236
148390		0.010598	0.0132646	0.0157618	0.00342173	N/A	0.00693842	N/A	0.0346021	0.0318665	0.0106383	0.0114754	0.0210053
148254		0.731264	0.436256	0.360771	1.1805	0.729185	1.25585	0.899648	0.930796	0.335357	1.24113	1.71148	1.47337
148370		0.396669	0.374355	0.725044	0.603935	0.436459	0.666088	0.40669	0.524221	5.63885	0.661348	1.33443	0.525131
148177		1.80621	0.589536	1.8056	1.02994	0.632778	1.79879	0.705986	0.389273	0.383915	1.65071	1.95738	0.660165
148404		0.119606	0.104643	0.260946	0.0461933	0.0525855	0.0503036	0.0387324	0.128028	0.216995	0.0691489	0.0704918	0.147037
148341		0.0363361	0.0442152	0.0420315	0.0735672	0.0771253	0.0693842	0.0880282	0.0882353	0.016692	0.072695	0.0836066	0.123031
11144	hsa-miR-512-3p	0.0196821	0.0147384	0.0262697	0.025663	0.0122699	0.0416305	0.0140845	0.0259516	0.0197269	0.0336879	0.042623	0.0375094
11037	hsa-miR-299-3p	0.207419	0.436256	0.371278	0.307956	0.241893	0.171726	0.262324	0.33564	4.11836	0.234043	0.170492	0.385596
42774	kshv-miR-K12-9-5p	0.269493	0.201916	0.338004	0.183062	0.254163	0.159584	0.151408	0.0380623	0.0849772	0.180851	0.211475	0.0540135
17425		0.0908403	0.0677966	0.0700525	0.104363	0.0455741	0.130095	0.068662	0.115917	0.0652504	0.101064	0.111475	0.187547
146083		0.0242241	0.0191599	0.033275	0.0290847	0.0210342	0.0312229	0.0211268	0.0397924	0.0227618	0.0265957	0.0180328	0.0450113
168646	hsa-miR-4731-3p	1.16124	0.745763	1.17338	0.708298	0.755478	0.607112	0.609155	0.217993	0.344461	0.716312	0.72623	0.228057
168958	hsa-miR-2681-5p	1.10825	1.04495	0.8669	1.26433	1.20245	0.959237	2.58627	1.52595	1.28528	1.00532	0.332787	3.1913
168677		1.49886	1.23213	1.8634	1.57228	1.91762	1.57849	1.41725	1.21972	4.33232	1.98936	1.99508	1.00375
168808	hsa-miR-4779	0.010598	0.00884304	0.00875657	0.0273738	0.0122699	0.0277537	0.0211268	0.0155709	0.0030349	0.0301418	0.047541	0.0180045
168796	hsa-miR-3664-3p	0.163512	0.282977	0.220665	0.225834	0.224365	0.150911	0.336268	0.50346	0.311077	0.175532	0.101639	0.477119
168625	hsa-miR-4539	2.34217	1.77745	2.12609	3.34474	1.32691	4.63313	2.02289	1.06055	0.468892	2.74291	3.43115	1.47337
168593	hsa-miR-4726-3p	0.14383	0.0840088	0.318739	0.0410607	0.0140228	0.0416305	0.0123239	0.0103806	0.0758725	0.0390071	0.0770492	0.0105026
168632	hsa-miR-5188	0.175625	0.181282	0.231173	0.17793	0.156004	0.140503	0.146127	0.181661	1.56449	0.132979	0.162295	0.20105
168898	hsa-miR-5008-3p	0.888721	0.705969	1.09632	1.41146	1.64242	1.82307	0.765845	0.626298	0.528073	1.10106	0.913115	0.715679
168559	hsa-miR-15a-3p	0.317941	0.268239	0.339755	0.422583	0.364592	0.763226	0.244718	0.567474	0.905918	0.583333	0.652459	0.772693
168765	hsa-miR-4448	1.50038	2.30951	1.77583	2.00684	1.55478	2.84649	2.63556	8.93772	1.66464	3.44681	0.85082	3.72393
168849	hsa-miR-4635	0.109008	0.132646	0.225919	0.135158	0.0946538	0.0971379	0.0704225	0.128028	0.113809	0.111702	0.118033	0.0930233
168614	hsa-miR-5197-5p	0.228615	0.42594	0.327496	0.37639	0.494303	0.293148	0.554577	1.02941	1.01821	0.29078	0.152459	0.99925
168683	hsa-miR-4792	0.290689	0.287399	0.504378	0.241232	0.285714	0.253252	0.190141	0.465398	0.342944	0.264184	0.327869	0.366092
168790	hsa-miR-3120-5p	1.30659	0.819455	0.711033	1.37211	0.823839	1.55768	1.04754	1.28374	0.884674	1.47695	1.66393	1.5859
168806	hsa-miR-4659a-3p	0.0666162	0.0619013	0.0647986	0.19846	0.113935	0.0901995	0.0721831	0.0986159	0.118361	0.0638298	0.0983607	0.102026
168924	hsa-miR-4720-5p	0.00908403	0.00442152	0.00875657	0.00342173	0.00175285	0.00520382	N/A	0.00865052	0.0091047	0.00177305	0.00655738	0.00450113
168891	hsa-miR-1271-3p	0.0257381	0.0338983	0.0227671	0.0393499	0.0157756	0.0624458	0.0334507	0.0640138	0.0197269	0.070922	0.0672131	0.108027
168928	hsa-miR-4431	12.2877	9.2395	5.56918	5.47819	5.77213	5.49696	6.53873	2.25952	8.40971	3.79255	3.32623	2.13203
168702	hsa-miR-4540	1.0598	0.873987	1.21716	1.33276	0.950044	1.4033	1.07746	1.9827	2.15326	1.93794	2.31148	2.27457
169080	hsa-miR-4684-5p	0.0484481	0.091378	0.0420315	0.0906758	0.0718668	0.187337	0.0580986	0.148789	0.101669	0.0691489	0.0606557	0.24156
169056	hsa-miR-4669	0.328539	0.378777	0.309982	0.545766	0.432954	0.535993	0.580986	0.565744	1.45524	0.54078	0.734426	0.657164
169253	hsa-miR-4690-5p	0.841787	0.512896	0.304729	1.21129	1.19194	0.820468	1.33627	0.681661	0.24431	1.19858	1.53607	0.700675
169022	hsa-miR-4797-5p	0.451173	0.408254	0.264448	0.429427	0.397897	0.313964	0.431338	0.468858	0.789074	0.297872	0.347541	0.460615
169266	hsa-miR-378d	1.35352	1.014	0.481611	0.922156	1.71078	0.827407	1.19718	0.602076	0.459788	0.950355	0.72459	0.591148
169334	hsa-miR-548ao-5p	0.012112	0.0103169	0.0157618	0.00513259	N/A	0.00693842	N/A	0.0103806	0.0394537	0.0070922	0.00491803	0.00900225
169262	hsa-miR-5009-5p	1.02347	0.803242	0.690018	1.21642	0.636284	1.93408	0.984155	0.811419	2.89378	1.76773	1.62951	1.44336
169079	hsa-miR-4667-5p	5.22937	8.97126	9.5289	4.69632	4.87818	3.13096	4.95951	7.23702	19.9681	4.0461	4.72951	3.30683
169213	hsa-miR-4768-3p	0.962907	0.881356	0.663748	0.987169	0.921998	0.980052	1.10563	1.03633	0.688923	1.08511	0.963934	1.2108
169355	hsa-miR-2355-5p	1.36563	1.98968	2.23292	0.740804	0.723926	0.57242	0.625	1.40138	4.85432	0.66844	0.640984	0.810203
169238	hsa-miR-4654	5.3081	2.72071	3.73205	4.66895	4.56968	4.19601	4.1919	2.23529	1.53869	5.02482	5.14098	2.4096
169363	hsa-miR-320c	1.16124	0.876934	0.970228	1.01112	1.21998	1.12056	0.998239	1.70588	0.691958	1.59929	1.15574	1.30683
169061	hsa-miR-548x-3p	0.01514	0.00589536	0.0105079	0.00855432	0.0035057	0.00520382	N/A	0.0155709	0.00758725	0.00886525	0.00491803	0.00900225
169082	hsa-miR-1275	6.67827	5.27487	4.15587	7.06416	5.97195	4.59497	7.68662	5.34429	8.75721	6.78546	7.18852	3.10278
169096	hsa-miR-4804-3p	0.929599	1.16581	2.3345	0.715141	0.655565	0.810061	0.690141	1.40657	3.36722	1.15426	1.06557	1.29932
169304	hsa-miR-4793-5p	0.01514	0.0103169	0.0140105	0.00855432	N/A	0.0104076	0.00352113	0.00865052	0.0227618	0.0106383	0.0147541	0.012003
169171	hsa-miR-4436b-5p	2.14686	1.60206	2.67601	3.11719	3.46713	3.915	1.5757	2.82353	5.77542	2.59929	3.99344	3.17779
169356	hsa-miR-548aa/hsa-miR-548ap-3p/hsa-miR-548t-3p	0.0454201	0.0751658	0.103327	0.0547476	0.0543383	0.0277537	0.0739437	0.157439	0.162367	0.0425532	0.0196721	0.133533
169084	hsa-miR-5708	0.0423921	0.0324245	0.033275	0.0496151	0.0297984	0.0711188	0.0316901	0.067474	0.0288316	0.0585106	0.0639344	0.0945236
169020	hsa-miR-4506	0.787282	0.464259	0.495622	1.24038	0.813322	1.55247	1.03521	0.66609	0.250379	1.25887	1.58852	1.09377
169331		0.0545042	0.0353721	0.0402802	0.135158	0.0736196	0.142238	0.096831	0.126298	0.0515933	0.150709	0.201639	0.163541
169344		0.389099	0.297716	0.299475	0.961506	0.608238	1.06505	0.890845	0.752595	0.182094	1.14007	1.59344	1.13878
169025		14.4375	11.0685	5.63222	18.8537	18.929	15.2402	17.3204	4.7128	2.03642	20.0922	22.8557	4.32708
168777		0.0529902	0.0560059	0.0735552	0.063302	0.035057	0.0555074	0.068662	0.112457	0.106222	0.070922	0.0622951	0.138035
169414	hsa-miR-525-5p	0.0741862	0.0427413	0.0297723	0.140291	0.0613497	0.0901995	0.0985915	0.0847751	0.016692	0.159574	0.127869	0.084021
168826		0.685844	0.540899	0.861646	1.53122	1.14636	1.49003	1.29754	1.36332	0.471927	2.10284	2.18689	2.51163
169399	hsa-miR-4750-5p	20.6707	13.7391	15.2609	24.0222	29.369	15.6444	16.6884	10.1298	11.3778	20.2518	21.5803	6.83571
169008		7.66995	7.41046	11.6673	5.92472	7.48291	7.26626	6.32923	8.34429	10.1897	6.06915	2.41148	7.90848
169105		51.4322	30.4466	40.4063	54.7494	76.8396	33.2749	33.8521	30.4775	23.1669	46.7447	43.277	29.1883
42494		1.30053	0.873987	1.48687	0.711719	0.783523	0.605377	0.623239	0.204152	0.365706	0.670213	0.755738	0.186047
17418	kshv-miR-K12-4-3p	2.65254	1.98084	2.38704	1.66638	1.55302	0.931483	1.40317	1.28374	5.94234	0.861702	0.955738	0.71868
42891		1.12339	1.465	2.00175	1.05731	1.55828	0.957502	1.26937	2.48097	2.37178	1.28369	0.811475	1.85896
46816		0.0999243	0.0840088	0.113835	0.112917	0.0753725	0.164788	0.0950704	0.0795848	0.060698	0.102837	0.140984	0.100525
42757	hsa-miR-619-3p	0.010598	0.00442152	0.0105079	N/A	0.00175285	0.00693842	N/A	0.00519031	0.0060698	0.0035461	0.00163934	0.00150038
11108	hsa-miR-425-3p	0.439061	0.651437	0.408056	0.562874	0.247152	0.367736	0.302817	0.294118	3.28983	0.20922	0.293443	0.421605
11015		1.18698	2.91525	2.24694	0.629598	2.60298	1.05291	2.53345	7.64014	2.76328	4.63652	1.07869	9.52588
42853		0.63891	0.557111	0.89317	0.822926	0.701139	0.952298	1.06162	1.48443	0.652504	1.35284	1.3623	1.54989
42829	hsa-miR-127-3p	0.336109	0.246131	0.285464	0.384944	0.280456	0.522116	0.230634	0.228374	0.197269	0.437943	0.385246	0.276069
46259	hsa-miR-885-5p	0.584406	0.710391	0.949212	0.802395	0.790535	0.98699	0.799296	1.42561	1.26252	1.15071	1.22131	1.29932
46737	hsa-miR-1265	0.769114	1.05969	1.54816	0.443114	0.783523	0.41804	0.742958	1.30623	3.52807	0.666667	0.429508	1.10878
42658		0.277063	0.268239	0.23993	0.268606	0.306748	0.26366	0.302817	0.257785	0.165402	0.258865	0.2	0.349587
42719		0.976533	0.630803	1.18214	0.520103	0.5539	0.548135	0.397887	0.183391	0.282246	0.496454	0.509836	0.183046
42470		0.481453	0.23434	0.299475	0.350727	0.357581	0.424978	0.385563	0.0346021	0.0576631	0.278369	0.531148	0.0705176
42535	hsa-miR-661	0.142316	0.123803	0.166375	0.155689	0.101665	0.298352	0.169014	0.295848	0.14264	0.297872	0.32623	0.43961
42601		0.0469341	0.0501105	0.0472855	0.0273738	0.0175285	0.0849957	0.0193662	0.0692042	0.030349	0.0336879	0.0311475	0.166542
42542	hsa-miR-589-5p	0.673732	0.682388	0.788091	0.716852	0.748466	0.820468	0.658451	0.719723	0.53566	0.718085	0.37541	0.874719
42680		1.21575	0.576271	0.884413	1.29512	1.2007	0.954033	0.873239	0.197232	0.128983	0.929078	1.36393	0.156039
42607	hsa-miR-653-5p	0.00908403	0.00884304	0.0175131	0.00342173	N/A	0.00520382	N/A	0.00692042	0.0091047	0.00531915	0.00983607	0.00750188
17646	ebv-miR-BHRF1-3	0.77517	3.72881	3.09457	0.778443	0.92901	0.716392	0.816901	1.19031	9.75114	0.599291	0.967213	1.07877
17893	hsa-miR-362-3p	0.0227101	0.129698	0.0437828	0.0273738	0.0666082	0.0208153	0.0299296	0.176471	0.0925645	0.0265957	0.00819672	0.112528
6880	hsa-miR-297	0.149886	0.148858	0.164623	0.155689	0.110429	0.19601	0.232394	0.399654	0.2261	0.234043	0.280328	0.459115
42448		5.43073	3.88209	3.63748	7.95381	9.80368	8.15265	5.71479	2.81661	2.11381	5.71986	3.86721	2.85371
32095	hsa-miR-624-3p	0.0378501	0.0707443	0.0928196	0.0325064	0.0210342	0.0450997	0.0176056	0.0432526	0.230653	0.0514184	0.0590164	0.0555139
42567	hsa-miR-590-3p	0.00302801	0.00884304	0.00700525	0.00171086	N/A	0.0173461	N/A	0.0294118	0.00758725	0.0070922	0.00819672	0.0150038
42903		0.0272521	0.00589536	0.0157618	0.00684346	0.00876424	0.0138768	0.00352113	0.00865052	0.0060698	0.0106383	0.0131148	0.00900225
42879		1.00681	0.480472	0.33275	1.22156	0.91674	1.1431	1.38908	0.83737	0.288316	1.01241	1.5	1.27232
42758		0.115064	0.132646	0.145359	0.205304	0.163015	0.216826	0.204225	0.259516	0.0864947	0.214539	0.293443	0.396099
30973		0.00757002	0.00147384	0.0105079	0.00513259	N/A	0.00520382	N/A	0.0017301	0.00758725	0.00177305	0.00163934	0.00150038
17325	hsa-miR-643	0.016654	0.0191599	0.0718039	0.011976	N/A	0.0138768	0.00880282	0.0207612	0.0591806	0.0141844	0.00327869	0.0345086
42714		0.0423921	0.0427413	0.033275	0.0393499	0.0508326	0.0555074	0.0352113	0.0553633	0.0288316	0.0230496	0.0229508	0.0885221
17630	hsa-miR-588	0.0363361	0.0176861	0.061296	0.0273738	0.0140228	0.0416305	0.0123239	0.0121107	0.0318665	0.0212766	0.0180328	0.0345086
42941	hsa-miR-218-1-3p	0.0545042	0.0250553	0.0385289	0.0205304	0.022787	0.0190807	0.0158451	0.0138408	0.0182094	0.0106383	0.00655738	0.012003
42944	hsa-miR-564	0.0499621	0.178335	0.166375	0.0513259	0.0403155	0.0450997	0.0334507	0.124567	1.92261	0.037234	0.0295082	0.060015
14305		0.013626	0.00884304	0.0122592	0.00855432	0.0035057	0.00693842	N/A	0.00346021	0.00758725	0.0070922	0.00819672	0.00300075
42562	hsa-miR-105-3p	0.199849	0.112012	0.423818	0.213858	0.103418	0.256722	0.105634	0.0363322	0.0364188	0.205674	0.101639	0.0645161
42571	hsa-miR-129-1-3p	0.534444	0.536478	0.74606	0.506416	0.711656	0.470078	0.538732	0.6609	0.391502	0.437943	0.465574	0.625656
17439	hcmv-miR-UL36-5p	0.168055	0.337509	0.220665	0.189906	0.2156	0.251518	0.237676	0.5	0.285281	0.161348	0.121311	0.588147
46443	hsa-miR-193a-5p	0.0984103	0.0972734	0.0420315	0.0855432	0.0753725	0.0711188	0.0299296	0.0346021	0.0394537	0.0265957	0.0459016	0.0315079
10923	hsa-miR-107	7.50341	3.77155	4.12434	10.2772	10.3804	5.89419	7.42782	3.97405	0.940819	6.71631	13.4	5.29482
46850	hsa-miR-1237-3p	0.387585	0.237288	0.390543	0.218991	0.212095	0.189072	0.183099	0.0622837	0.0971168	0.205674	0.24918	0.0420105
27672	hsa-miR-615-3p	3.65783	2.5969	4.05604	2.73225	2.30149	3.70685	2.83803	4.21626	5.81791	4.0266	4.6082	3.89497
17503	hsa-miR-590-5p	0.0181681	0.197494	0.0718039	0.0205304	0.0841367	0.0225499	0.0228873	0.633218	0.147193	0.0797872	0.0180328	0.351088
13140	hsa-miR-138-5p	0.225587	0.297716	0.166375	0.333618	0.220859	0.33131	0.320423	0.302768	0.271624	0.31383	0.406557	0.409602
42449		0.0317941	0.073692	0.028021	0.0410607	0.0683611	0.057242	0.0985915	0.115917	0.0212443	0.0336879	0.0327869	0.123031
11013	hsa-miR-181a-3p	0.0181681	0.0324245	0.0297723	0.025663	0.022787	0.0225499	0.00704225	0.0865052	0.0364188	0.0549645	0.0606557	0.124531
46674		0.00605602	0.00442152	0.0140105	0.00855432	N/A	0.00693842	0.00176056	0.0138408	0.0091047	0.0106383	0.00983607	0.00300075
42733		0.485995	0.293294	0.579685	0.285714	0.278703	0.268864	0.223592	0.107266	0.124431	0.285461	0.303279	0.109527
46328		2.02574	0.925571	1.8021	3.35329	4.17704	5.27493	2.66197	3.2474	1.25493	6.20922	6.72623	3.71193
29802	hsa-miR-144-3p	2.2377	2.91525	0.688266	0.869119	1.20421	0.763226	0.809859	6.02249	5.78907	1.2766	0.680328	5.25881
42551	hsa-miR-122-3p	0.0545042	0.287399	0.234676	0.0393499	0.0297984	0.0416305	0.0299296	0.152249	2.24127	0.0549645	0.0245902	0.105026
42899	hsa-miR-377-5p	0.735806	1.63596	2.65499	0.509837	0.35057	0.76843	0.566901	1.43772	6.50986	0.868794	0.92623	1.66992
42885	hsa-miR-376a-5p	0.161998	0.27266	0.450088	0.106074	0.113935	0.24111	0.128521	0.378893	0.377845	0.29078	0.178689	0.423106
42956	hsa-miR-545-5p	0.013626	0.00884304	0.0157618	0.00342173	N/A	0.00520382	N/A	0.0311419	0.0182094	0.0230496	0.00655738	0.0405101
42968		0.236185	0.191599	0.450088	0.203593	0.161262	0.261925	0.22007	0.0986159	0.185129	0.253546	0.0868852	0.148537
13149		0.012112	0.00589536	0.0105079	0.00342173	0.00175285	0.00346921	N/A	0.00692042	0.0091047	0.0035461	0.00819672	N/A
17732	hsa-miR-192-5p	0.902347	1.92483	1.74781	0.807528	2.38037	0.912402	2.37676	3.83564	1.4173	2.70745	1.08033	4.90473
46746	hsa-miR-1269a	0.016654	0.0103169	0.0227671	0.0171086	0.00701139	0.0190807	0.00528169	0.0138408	0.0136571	0.0124113	0.0180328	0.0165041
46251		1.24148	2.46721	1.69002	1.3071	1.36547	1.09627	1.08803	0.83564	5.02883	0.842199	1.22459	1.15229
42669	hsa-miR-505-3p	0.228615	0.237288	0.246935	0.201882	0.199825	0.223764	0.18662	0.233564	0.141123	0.173759	0.160656	0.421605
146135		0.012112	0.00589536	0.0105079	0.00342173	N/A	0.0121422	N/A	0.00519031	0.0060698	0.00531915	0.00491803	0.00450113
146019		0.0272521	0.0604274	0.0350263	0.011976	0.0420684	0.0208153	0.0193662	0.0778547	0.0455235	0.0177305	0.0131148	0.0990248
146172		15.5731	7.68755	4.56392	5.04705	6.30324	5.09107	5.66725	1.09516	2.39909	4.7766	6.02951	1.06827
4040	hsa-miR-9-5p	0.0227101	0.0383198	0.0262697	0.0171086	0.0175285	0.0121422	0.00352113	0.0968858	0.016692	0.0141844	0.0147541	0.0180045
146195		1.24451	0.822402	0.950963	0.867408	0.555653	1.0876	0.762324	1.09516	1.29742	1.14894	1.32623	1.40285
42793		1.97426	1.40162	1.24518	1.81009	1.49869	1.26453	1.49824	1.391	2.35357	1.36879	1.84098	1.23631
17892	hsa-miR-372-5p	3.24148	2.42594	1.37653	1.42344	1.37423	0.997398	1.17782	0.432526	5.52807	0.691489	0.708197	0.44111
146222		0.104466	0.0604274	0.150613	0.0342173	0.0385627	0.0468343	0.0299296	0.0224913	0.0409712	0.0319149	0.0459016	0.0150038
17927		102.217	68.3626	69.2067	107.507	184.777	97.3807	81.9296	85.0536	56.5569	118.206	95.677	85.979
146187		0.708554	0.876934	1.05429	0.41574	0.366345	0.48222	0.383803	0.631488	2.65402	0.546099	0.283607	0.652663
146010	hsa-miR-2116-5p	4.63891	5.12749	7.88616	3.16681	4.22436	2.44579	2.97887	3.27855	20.5357	2.55319	3.48525	1.82746
146140	hsa-miR-1976	1.41257	1.12012	1.45359	1.66638	1.44084	1.69644	1.23063	1.67474	0.984825	2.23404	2.32951	1.47487
146184		0.210447	0.215181	0.432574	0.225834	0.255916	0.227233	0.517606	0.254325	0.306525	0.287234	0.114754	0.252063
146088		16.9826	8.88578	9.22592	10.1506	14.6643	7.15004	12.9859	9.52422	5.7481	7.61525	6.70984	6.88672
146142	hsa-miR-1972	0.54807	0.632277	0.385289	0.422583	0.524102	0.383348	0.716549	0.67128	0.314112	0.37234	0.247541	0.634659
146163	hsa-miR-224-3p	0.455715	0.420044	0.758319	0.239521	0.161262	0.374675	0.253521	0.295848	1.33384	0.411348	0.337705	0.375094
146143		0.304315	0.238762	0.339755	0.195038	0.120947	0.355594	0.211268	0.371972	0.370258	0.347518	0.403279	0.48162
19013	SNORD14B	0.501136	0.442152	0.798599	0.133447	0.168273	0.111015	0.125	0.107266	0.270106	0.12234	0.137705	0.0990248
146054		10.4996	7.14812	10.1349	13.5774	15.4093	9.47788	7.84683	7.50865	7.61153	15.3812	11.5213	5.62641
11177		1.12642	1.00663	1.78109	1.56373	1.6915	1.17259	1.28345	1.26298	0.610015	1.68794	2.01639	1.56489
145749	hsa-miR-137	0.00605602	0.00294768	0.0105079	0.00513259	N/A	0.00346921	N/A	N/A	0.00455235	0.00531915	0.00163934	N/A
145740		6.39061	5.94989	5.67075	6.43798	10.1981	3.92541	6.10035	4.84429	4.00455	7.54255	7.06557	3.56189
145805		12.165	6.31835	6.25044	7.61677	11.1043	5.41717	11.7306	5.55536	5.50835	7.23404	9.81475	5.38335
145970	hsa-miR-129-2-3p	0.411809	0.259396	0.555166	0.239521	0.255916	0.21856	0.193662	0.0692042	0.151745	0.214539	0.254098	0.103526
145822	hsa-miR-214-5p	0.0832702	0.122329	0.105079	0.0598802	0.0788782	0.065915	0.0545775	0.122837	0.104704	0.0673759	0.0278689	0.0990248
145789	hsa-miR-550a-3-5p/hsa-miR-550a-5p	2.32551	2.4451	1.02452	1.91617	1.92638	2.04857	2.86972	1.68166	0.974203	2.7305	2.46393	1.47937
145768	hsa-miR-665	12.8342	8.97568	10.4098	13.1189	20.1613	8.38855	12.0863	9.60727	4.09105	10.3617	11.8639	7.10428
145972	hsa-miR-141-5p	0.0953823	0.141489	0.0928196	0.0427716	0.080631	0.0364267	0.096831	0.297578	0.30956	0.0496454	0.0163934	0.189047
145746	hsa-let-7i-3p	0.140802	0.26087	0.224168	0.0855432	0.0841367	0.121422	0.0827465	0.204152	0.280728	0.150709	0.0557377	0.261065
145676	hsa-miR-30e-3p	0.429977	3.89241	1.76357	0.443114	0.964067	0.454467	0.415493	1.06401	13.9939	0.390071	0.22459	0.649662
147604	hsa-miR-4285	8.50719	7.00663	8.14361	8.23097	11.8405	6.26539	7.87676	5.99481	7.67678	6.89362	7.00164	4.36159
147899		0.013626	0.0383198	0.0367776	0.00855432	0.00701139	0.0138768	0.0123239	0.0536332	0.0394537	0.0159574	0.00327869	0.0495124
147915	hsa-miR-3174	0.289175	0.645542	0.929947	0.208725	0.285714	0.19601	0.492958	0.486159	1.60395	0.368794	0.106557	0.72018
147804	hsv1-miR-H17	3.80015	2.1238	0.625219	6	7.45662	4.3209	8.92782	3.00865	0.256449	3.98936	7.16066	4.018
147983		1.31718	2.11643	1.35201	1.94867	3.84224	1.61145	1.41197	1.89965	1.05615	1.45922	3.05738	2.73668
147613	hsa-miR-3145-3p	0.0454201	0.0353721	0.0472855	0.0427716	0.0175285	0.0537728	0.0387324	0.0484429	0.047041	0.0638298	0.0737705	0.100525
147813		2.162	5.08917	8.12259	2.26861	2.91674	1.13964	2.85211	3.67647	18.0197	1.62589	1.8377	1.985
147655		21.8168	18.0531	20.6007	21.2387	45.7826	14.7181	24.9032	8.92042	15.1563	21.3245	29.5754	4.90323
147800		0.180167	0.14591	0.381786	0.0718563	0.080631	0.065915	0.0704225	0.17301	0.138088	0.0833333	0.0655738	0.172543
147918		0.0666162	0.045689	0.0875657	0.0598802	0.0245399	0.0641804	0.0228873	0.050173	0.0455235	0.037234	0.0229508	0.084021
147570	hsa-miR-4271	0.0741862	0.0677966	0.0595447	0.0718563	0.0788782	0.0555074	0.105634	0.0536332	0.0333839	0.070922	0.0786885	0.0375094
147523	hsa-miR-4263	0.0287661	0.0191599	0.0420315	0.025663	0.022787	0.0537728	0.0228873	0.0415225	0.0333839	0.0407801	0.0409836	0.0705176
147947	hsa-miR-4308	12.8494	9.06706	12.2487	12.1386	12.4417	13.8942	9.96831	9.9827	6.2519	13.1348	16.4885	11.832
147694	hsa-miR-4281	0.0423921	0.0176861	0.0542907	0.0188195	0.0210342	0.0329575	0.0105634	0.00692042	0.0182094	0.0248227	0.0245902	0.00900225
147772	hsa-miR-4303	0.670704	0.558585	0.954466	0.988879	0.748466	1.10494	0.887324	0.543253	0.453718	0.909574	1.33115	0.816204
148374	hsa-miR-3936	0.0605602	0.0427413	0.0385289	0.0769889	0.0385627	0.0641804	0.0721831	0.0449827	0.030349	0.0585106	0.0508197	0.0525131
148263	hsa-miR-1273e	6.85238	5.98821	4.09982	5.69376	8.33304	4.37467	6.0493	6.55017	4.9651	3.7039	3.93443	5.07727
148585	hsa-miR-3912-3p	0.0393641	0.0397937	0.0385289	0.0188195	0.00701139	0.00867303	0.00704225	0.0449827	0.241275	0.0124113	0.00983607	0.024006
148331	hsa-miR-3655	0.396669	0.27266	0.329247	0.241232	0.2156	0.279271	0.160211	0.152249	0.438543	0.179078	0.198361	0.249062
147262	hsa-miR-548h-3p/hsa-miR-548z	0.0363361	0.0795873	0.119089	0.0325064	0.0438212	0.0433651	0.0352113	0.100346	0.138088	0.0407801	0.0278689	0.0900225
148410		14.1605	10.227	10.7198	16.2772	24.4452	10.758	14.2764	7.19031	5.62519	13.2571	21.3869	5.37284
148214	hsa-miR-3675-3p	2.09841	1.42078	0.803853	1.07784	2.09991	0.910668	1.70423	1.19204	1.9742	1.8617	1.33115	0.483121
147684	hsa-miR-3200-5p	0.0242241	0.0132646	0.0297723	0.0205304	N/A	0.0398959	0.0176056	0.017301	0.0136571	0.0248227	0.0196721	0.0330083
148228	hsa-miR-3656	9.79107	9.5269	2.43958	6.03764	7.93339	4.53252	9.23592	1.39273	1.60546	5.71454	6.82623	0.609152
148641	hsa-miR-518b	7.54428	4.96242	6.13835	7.23695	12.3541	6.3608	9.34507	5.53287	3.85129	10.0461	9.74426	2.62716
148353	hsa-miR-3681-5p	0.0908403	0.0869565	0.201401	0.109495	0.0595968	0.216826	0.0933099	0.16955	0.121396	0.171986	0.111475	0.172543
148132	hsa-miR-3622a-3p	0.190765	0.228445	0.309982	0.195038	0.210342	0.223764	0.169014	0.250865	0.151745	0.23227	0.180328	0.301575
148272	hsa-miR-3615	0.301287	0.188651	0.621716	0.265184	0.177038	0.416305	0.184859	0.0709343	0.113809	0.363475	0.265574	0.123031
148216	hsa-miR-3907	3.95609	2.31688	4.16112	6.90676	7.63891	7.10841	5.47359	1.62976	1.46131	7.64184	7.78197	2.22356
148621	hsa-miR-892a	0.832702	0.745763	0.821366	0.636441	0.415425	0.863833	0.700704	0.951557	1.05311	0.875887	0.744262	1.55889
147389	hsa-miR-3691-5p	0.0272521	0.0280029	0.0577933	0.0615911	0.0315513	0.0884649	0.0528169	0.0432526	0.0379363	0.0673759	0.1	0.0855214
148485		5.56094	3.79071	5.04378	3.61334	5.19018	3.88031	3.54049	3.65225	5.06373	5.08865	4.77869	3.42236
148681		0.0393641	0.0280029	0.0595447	0.0889649	0.0105171	0.0884649	0.0211268	0.0415225	0.0318665	0.0443262	0.0377049	0.0975244
148081		0.545042	0.338983	0.590193	0.284003	0.255916	0.246314	0.207746	0.100346	0.16085	0.294326	0.301639	0.103526
148544		0.010598	0.0162122	0.0192644	0.00171086	0.00525855	0.0156114	0.00176056	0.00692042	0.0091047	0.0124113	0.00819672	0.00300075
148553		0.125662	0.16507	0.334501	0.208725	0.133216	0.313964	0.183099	0.50346	0.509863	0.322695	0.32623	0.648162
148565		0.137774	0.0869565	0.117338	0.0701454	0.0525855	0.0988725	0.109155	0.141869	0.118361	0.138298	0.14918	0.211553
148394		0.0196821	0.0132646	0.0192644	0.00684346	0.0140228	0.0173461	N/A	0.017301	0.0151745	0.0177305	0.0163934	0.0165041
148432		0.994701	4.79882	4.89317	0.887938	0.706398	0.742411	0.808099	1.97751	16.8209	1.0266	0.963934	1.09227
148417		4.55413	3.2395	4.84939	5.3225	5.06573	3.33391	3.17254	3.17301	4.02883	4.86525	4.47213	2.62566
148244		2.3028	1.4871	2.4028	2.05304	1.55653	2.53599	1.55458	2.44637	1.75417	2.5461	4.58361	2.90773
148372		0.00605602	0.0530582	0.0577933	0.00855432	0.00525855	0.00867303	0.00528169	0.032872	0.300455	0.0124113	N/A	0.0315079
148366		0.00908403	N/A	0.0140105	0.00513259	N/A	0.00867303	N/A	0.00346021	0.0060698	0.00177305	0.00327869	0.0060015
148479		0.283119	0.36846	0.327496	0.381523	0.457493	0.265395	0.538732	0.304498	0.189681	0.257092	0.34918	0.267067
148184		0.0439061	0.0427413	0.0175131	0.0171086	0.0105171	0.0156114	0.0228873	0.0951557	0.030349	0.0141844	0.00491803	0.060015
148250	hsa-let-7f-2-3p	0.012112	0.0191599	0.028021	0.0102652	0.00701139	0.0190807	0.00880282	0.0432526	0.030349	0.0141844	0.00983607	0.0270068
148260		0.210447	0.228445	0.206655	0.354149	0.352323	0.480486	0.411972	0.373702	0.103187	0.487589	0.639344	0.472618
148606		0.012112	0.00589536	0.00875657	0.00342173	N/A	0.00693842	N/A	0.00692042	0.00758725	0.00531915	0.00655738	0.00450113
148226		0.116578	0.196021	0.112084	0.0650128	0.0981595	0.0520382	0.110915	0.384083	0.245827	0.0691489	0.0360656	0.264066
148055		0.213475	0.168018	0.148862	0.150556	0.0911481	0.232437	0.169014	0.34083	0.268589	0.187943	0.237705	0.612153
148655		0.287661	1.31172	0.294221	0.15911	0.126205	0.166522	0.15669	0.179931	2.50986	0.141844	0.104918	0.469617
148095		0.012112	0.00589536	0.00875657	0.00171086	N/A	0.00346921	N/A	0.00346021	0.0060698	0.0035461	0.00491803	0.00300075
148127		0.0499621	0.141489	0.49387	0.0342173	0.0508326	0.0277537	0.0616197	0.0865052	0.385432	0.0460993	0.00327869	0.114029
148096		0.439061	0.278556	0.877408	0.181352	0.147239	0.624458	0.142606	0.468858	1.49469	0.515957	0.391803	0.72018
148324		0.0484481	0.0206338	0.0455342	0.0393499	0.0140228	0.0641804	0.028169	0.0432526	0.030349	0.0478723	0.057377	0.0735184
148409		2.4103	1.79219	1.99475	1.37896	1.29185	1.87858	2.19894	2.86332	1.57663	2.00177	3.01639	2.73968
148029		0.013626	0.00589536	0.0122592	0.0102652	N/A	0.0104076	N/A	0.00519031	0.0091047	0.00531915	0.0131148	0.00150038
46367	hsa-miR-1283	0.0454201	0.0530582	0.0928196	0.0923867	0.0560911	0.0797918	0.0545775	0.0397924	0.0242792	0.0921986	0.0934426	0.0465116
30147	spike_control_v2_47	1.11582	1.62564	0.987741	0.85201	2.43996	1.08413	1.39789	3.34602	1.48862	1.85461	0.536066	2.24156
145999	hsa-miR-517a-3p/hsa-miR-517b-3p	0.219531	0.138541	0.334501	0.236099	0.159509	0.381613	0.211268	0.282007	0.168437	0.556738	0.37541	0.417104
146189		12.3285	4.6647	6.22242	16.4089	21.1043	12.0156	9.7993	8.18685	3.46586	15.0638	19.7344	6.99625
145723	hsa-miR-519c-3p	0.016654	0.0073692	0.0227671	0.0102652	0.0035057	0.0190807	0.00352113	0.017301	0.0197269	0.0212766	0.0311475	0.024006
168563	hsa-miR-4761-5p	0.0666162	0.0427413	0.0507881	0.0547476	0.0333041	0.065915	0.0580986	0.108997	0.0455235	0.0620567	0.0770492	0.163541
168635	hsa-miR-378e	1.42014	1.04643	0.849387	1.03507	2.03506	1.07892	1.30986	0.818339	0.433991	1.09752	0.942623	0.816204
168803	hsa-miR-4696	0.0227101	0.00442152	0.0192644	0.00855432	N/A	0.0156114	0.00352113	0.00692042	0.0121396	0.0212766	0.0131148	0.0165041
168692	hsa-miR-3688-5p	0.298259	0.675018	0.404553	0.424294	0.499562	0.477016	0.521127	0.735294	1.28376	0.359929	0.193443	0.766692
168739	hsa-miR-1269b	0.186223	0.141489	0.292469	0.201882	0.0560911	0.360798	0.144366	0.102076	0.0622155	0.170213	0.160656	0.181545
168711	hsa-miR-548ak	0.125662	0.0471629	0.0980736	0.15911	0.080631	0.180399	0.0915493	0.050173	0.0257967	0.111702	0.0918033	0.0855214
168768	hsa-miR-4423-5p	1.56397	4.40825	4.87391	0.918734	0.8922	1.38768	1.22183	2.29585	12.1669	1.34043	1.61803	2.66167
168589	hsa-miR-4671-3p	0.0348221	0.0176861	0.0367776	0.025663	0.00701139	0.0312229	0.0176056	0.0397924	0.0257967	0.0195035	0.0180328	0.0675169
168923	hsa-miR-4688	0.985617	0.92115	0.856392	1.84773	1.2603	1.25065	1.6831	1.21107	0.552352	1.82979	1.23934	1.35484
168772	hsa-miR-224-5p	0.00908403	0.0206338	0.0192644	0.00855432	0.00175285	0.0121422	0.00176056	0.0968858	0.106222	0.0106383	0.00819672	0.0165041
168973	hsa-miR-1268b	0.764572	0.66028	0.434326	0.6142	0.695881	0.666088	0.795775	0.394464	0.257967	0.693262	0.916393	0.214554
168793	hsa-miR-4483	1.15519	0.697126	0.793345	0.797263	0.506573	1.42064	0.899648	1.02076	0.682853	1.11879	1.53443	1.15829
168731	hsa-miR-548ah-3p	0.00605602	0.00442152	0.00700525	0.00171086	N/A	N/A	N/A	0.0017301	0.00455235	0.00531915	0.00327869	N/A
168950	hsa-miR-4646-3p	1.22786	0.969786	1.50263	1.15312	1.74759	1.25412	0.899648	1.39619	1.00607	1.82624	1.39836	1.1988
168578	hsa-miR-5190	0.70704	0.507001	0.928196	0.956373	0.692375	1.04944	0.783451	0.596886	0.342944	0.909574	1.36557	0.876219
168722	hsa-miR-4742-3p	3.01893	1.7745	2.57093	2.36441	2.55565	3.8248	2.60387	3.41522	1.5569	3.13121	4.37869	4.21905
168893	hsa-miR-4505	8.41635	6.84598	5.29247	8.96664	15.3304	4.9974	11.4155	5.9654	3.24431	5.91667	9.11475	6.11253
168789	hsa-miR-4686	2.71612	1.38983	1.95797	4.44654	3.33392	5.53166	3.02817	1.0346	0.465857	4.31383	9.60328	1.50038
168561	hsa-miR-1245b-5p	0.00908403	0.00294768	0.00525394	0.00513259	N/A	0.00346921	N/A	0.0017301	0.00455235	0.0035461	0.00491803	0.00900225
168627	hsa-miR-4678	0.257381	0.135593	0.255692	0.224123	0.138475	0.182134	0.084507	0.0709343	9.33991	0.0425532	0.0901639	0.0390098
169166	hsa-miR-4683	0.299773	0.414149	0.635727	0.174508	0.175285	0.17693	0.163732	0.17301	2.04249	0.171986	0.186885	0.207052
169307	hsa-miR-4685-3p	2.05905	1.49153	2.1331	1.74679	1.34619	1.89419	1.50528	1.60035	1.78907	1.77128	2.43115	2.12153
169257	hsa-miR-4740-5p	0.0575322	0.0383198	0.0735552	0.0444825	0.0368098	0.0780572	0.0492958	0.102076	0.0394537	0.108156	0.12623	0.169542
169269	hsa-miR-4499	0.72218	0.55269	0.464098	0.85201	0.785276	1.02342	1.03345	0.878893	0.408194	0.960993	1.47541	1.09977
169165	hsa-miR-5585-5p	0.275549	0.269713	0.267951	0.232678	0.269939	0.19601	0.241197	0.264706	0.251897	0.170213	0.113115	0.243061
169298	hsa-miR-4433-5p	0.381529	0.247605	0.444834	0.359281	0.285714	0.312229	0.221831	0.140138	0.121396	0.347518	0.303279	0.126032
169236	hsa-miR-659-5p	0.431491	0.461312	0.423818	0.602224	0.485539	0.886383	0.603873	1.30104	0.459788	0.748227	1.14098	1.65491
169162	hsa-miR-5691	0.0423921	0.0427413	0.0683012	0.106074	0.0771253	0.123157	0.0880282	0.0882353	0.0242792	0.115248	0.137705	0.181545
169376	hsa-miR-5701	16.6874	14.0368	9.64273	12.8965	9.89658	11.5646	10.5704	12.4308	9.40212	11.9982	3.89672	7.63991
169329	hsa-miR-370-3p	0.611658	0.365512	0.809107	0.733961	0.520596	1.09974	0.684859	0.570934	0.358118	1.03369	1.36885	0.652663
169179	hsa-miR-4650-5p	0.248297	0.305085	0.182137	0.708298	1.49343	0.582827	1.00528	2.01557	0.136571	0.429078	0.301639	1.41635
169332		0.858441	2.21518	1.68126	1.34303	3.67046	1.37034	1.77817	2.41003	1.48103	1.63121	0.483607	2.99325
169073	hsa-miR-584-3p	0.0333081	0.0206338	0.0490368	0.0153978	0.0140228	0.0277537	0.0140845	0.0519031	0.0242792	0.0407801	0.0147541	0.0735184
169274	hsa-miR-5196-3p	2.45723	1.80398	3.1979	3.11719	4.90096	2.59497	2.57394	3.02768	1.30046	3.32447	2.24098	2.88972
169010	hsa-miR-2681-3p	0.688872	0.685335	0.640981	0.968349	1.09202	0.841284	0.977113	0.692042	0.626707	0.406028	0.709836	0.765191
169343	hsa-miR-5682	0.0499621	0.0412675	0.0385289	0.0205304	0.0297984	0.0242845	0.028169	0.0657439	0.0591806	0.035461	0.0245902	0.0885221
169135	hsa-miR-3173-5p	0.15897	0.116433	0.287215	0.109495	0.110429	0.168257	0.0950704	0.176471	0.162367	0.18617	0.186885	0.271568
169042	hsa-miR-4704-3p	0.00757002	N/A	0.00700525	N/A	N/A	0.00346921	N/A	0.00519031	0.00455235	0.00177305	0.00655738	0.00150038
169088	hsa-miR-4492	0.802422	0.461312	0.157618	0.824636	0.86766	0.725065	1.0757	0.15917	0.0561457	0.682624	0.888525	0.0945236
169054	hsa-miR-4422	0.0635882	0.0412675	0.0928196	0.109495	0.0788782	0.0849957	0.0616197	0.0570934	0.0273141	0.0886525	0.095082	0.0675169
169411	hsa-miR-205-3p	1.55337	1.11422	2.57793	1.67494	1.42507	1.30095	1.47183	1.78547	6.41123	1.44149	2.31311	1.76444
169417	hsa-miR-551b-5p	0.498107	0.306559	0.451839	0.552609	0.417178	0.61405	0.644366	0.576125	0.30956	0.847518	1.07049	0.777194
169347		3.02044	3.19676	2.61821	2.5663	3.64242	2.11622	3.07042	4.06228	2.55387	2.37589	2.2459	3.28582
169393	hsa-miR-4747-5p	15.7184	9.22771	13.9807	13.6715	18.44	8.45794	12.7465	7.41696	4.94537	11.6968	14.3803	5.16129
169150		0.296745	0.182756	0.395797	0.0769889	0.0771253	0.111015	0.0809859	0.0588235	0.0986343	0.120567	0.134426	0.0615154
168873		0.505678	0.542373	0.367776	0.612489	0.513585	0.522116	0.663732	0.66955	3.92413	0.452128	0.427869	0.613653
168907		0.00454201	N/A	0.00875657	0.00342173	N/A	0.00173461	N/A	0.00865052	0.0060698	0.0141844	N/A	0.0060015
168720		0.00605602	0.00442152	0.00875657	0.00342173	N/A	0.00693842	N/A	0.00519031	0.00758725	0.0124113	0.00327869	0.00900225
169348		0.0272521	0.0206338	0.033275	0.0342173	0.0245399	0.0381613	0.0193662	0.0276817	0.0151745	0.0319149	0.0213115	0.0555139
42460	hsa-miR-223-5p	0.012112	0.0117907	0.0175131	0.00171086	0.00525855	0.00173461	0.00352113	0.0657439	0.0257967	0.00886525	0.0131148	0.0285071
14297		0.0984103	0.103169	0.0858144	0.160821	0.141981	0.152645	0.179577	0.155709	0.0379363	0.115248	0.134426	0.28057
42859	hsa-miR-675-3p	0.903861	0.848931	1.60595	1.23353	1.04294	0.872507	0.693662	0.956747	2.45827	1.78014	1.0918	0.730683
46211		0.016654	0.0103169	0.0157618	0.0222412	0.0122699	0.0225499	0.00880282	0.00865052	0.0060698	0.0212766	0.0295082	0.0150038
17513		0.010598	0.0132646	0.0140105	0.0136869	0.00876424	0.0121422	0.00704225	0.0121107	0.0030349	0.0177305	0.0196721	0.036009
42905	hcmv-miR-US25-1-5p	0.012112	0.00884304	0.0140105	0.00855432	0.00525855	0.0104076	0.00176056	0.00865052	0.00758725	0.0141844	0.0131148	0.00900225
16528		6.92051	7.67723	7.30298	8.13345	8.4943	7.05984	8.38908	8.42561	4.10774	8.43617	9.82295	8.69917
11277	hsa-miR-7-1-3p	0.0681302	0.0840088	0.115587	0.0718563	0.0893953	0.0815265	0.0739437	0.134948	0.0424886	0.111702	0.0508197	0.108027
17818	hsa-miR-27a-5p	0.523846	0.45689	0.549912	0.600513	0.496056	0.685169	0.512324	0.553633	0.933232	0.679078	0.998361	0.673668
17652	hsa-miR-558	0.0484481	0.0412675	0.033275	0.0581694	0.0525855	0.0797918	0.068662	0.0882353	0.0242792	0.0673759	0.116393	0.162041
27572		3.60939	3.48858	2.36602	5.88708	5.97371	4.42324	5.94718	1.83737	0.628225	4.72872	7.43115	1.982
42483	hsa-miR-522-3p	0.102952	0.225497	0.176883	0.0547476	0.0385627	0.0763226	0.0528169	0.228374	5.45675	0.0691489	0.0868852	0.144036
28520	hsa-miR-454-5p	0.0317941	0.0162122	0.0350263	0.0153978	0.00876424	0.00867303	0.00352113	0.0103806	0.0121396	0.0141844	0.0295082	0.00900225
14303		0.0348221	0.0648489	0.0402802	0.0769889	0.0683611	0.0676496	0.0422535	0.0467128	0.0182094	0.072695	0.0868852	0.084021
11266		0.0666162	0.0545321	0.122592	0.0359281	0.0473269	0.0450997	0.0264085	0.0692042	0.0652504	0.0496454	0.052459	0.0780195
32884	hsa-miR-342-3p	0.213475	0.676492	0.278459	0.224123	0.290973	0.173461	0.5	0.5	0.250379	0.219858	0.193443	0.390098
17529	hcmv-miR-US25-2-3p	0.50265	0.428887	0.444834	0.804106	0.581946	0.85516	0.549296	0.266436	0.135053	0.863475	1.01803	0.396099
46844		0.00454201	0.00589536	0.00875657	0.00684346	N/A	0.00520382	N/A	0.00346021	0.00758725	0.0070922	0.0114754	N/A
19596	hsa-miR-30d-5p	3.38834	4.35667	2.45884	4.79042	7.19369	3.4085	3.01232	2.37889	0.887709	2.91844	2.22131	2.8087
11102	hsa-miR-410-3p	0.0348221	0.0574797	0.0437828	0.0393499	0.0525855	0.0346921	0.0352113	0.0640138	0.0242792	0.0443262	0.0229508	0.0630158
42736	hsa-miR-148b-5p	0.0181681	0.0412675	0.0945709	0.0359281	0.0210342	0.0346921	0.0264085	0.0519031	0.0227618	0.037234	0.0114754	0.060015
11256		1.74565	5.02432	2.60946	2.05988	4.28571	1.74328	3.0581	1.93253	15.4234	1.67021	1.52131	1.6129
46248		1.01287	1.50921	0.828371	0.983747	1.65294	0.917606	1.30106	0.972318	2.43247	0.929078	1.07541	1.13728
11005	hsa-miR-204-5p	0.14383	0.306559	0.0875657	0.130026	0.205083	0.100607	0.0739437	0.0207612	0.0257967	0.0301418	0.0344262	0.0195049
46266	hsa-miR-1825	0.0787282	0.0574797	0.103327	0.0290847	0.035057	0.0190807	0.0158451	0.017301	0.0257967	0.0283688	0.0262295	0.0135034
31349	hsa-miR-524-3p	0.168055	0.0515844	0.0367776	0.075278	0.150745	0.121422	0.177817	0.150519	0.0318665	0.164894	0.27541	0.12003
46734		0.0938683	0.0928519	0.0788091	0.0804106	0.0964067	0.0849957	0.130282	0.209343	0.030349	0.118794	0.190164	0.132033
10986	hsa-miR-193a-3p	0.823618	3.33677	1.81261	0.766467	2.13322	0.829141	0.577465	1.02941	1.38392	0.636525	0.168852	0.96024
17391	hsa-miR-635	0.561696	0.565954	0.604203	0.920445	0.669588	1.0876	0.778169	0.884083	0.441578	1.02837	1.09016	1.26332
42796		0.00605602	0.0073692	0.0105079	0.00513259	0.00525855	N/A	0.00176056	0.00865052	0.0060698	0.0070922	0.0114754	0.00450113
42858		0.012112	0.0117907	0.0192644	0.0153978	0.00876424	0.0156114	0.00704225	0.0138408	0.0091047	0.0195035	0.0114754	0.0225056
46623	hsa-miR-1273a	0.613172	0.966839	0.423818	0.636441	1.05872	0.515178	0.998239	0.851211	0.280728	0.450355	0.470492	0.607652
18739	hsa-miR-186-5p	1.29902	1.18497	0.47986	0.899914	1.16915	1.08586	0.737676	0.974048	0.31563	0.927305	0.781967	0.964741
42451	hsa-miR-139-3p	0.466313	0.446573	0.700525	0.210436	0.148992	0.253252	0.408451	0.204152	0.499241	0.274823	0.185246	0.204051
17394		0.0348221	0.0338983	0.0420315	0.0496151	0.0333041	0.0936687	0.0440141	0.0484429	0.0242792	0.070922	0.0639344	0.0825206
42790		0.443603	0.207811	0.267951	0.260051	0.171779	0.326106	0.31162	0.314879	1.11836	0.285461	0.191803	0.307577
25117		0.407267	0.43773	0.339755	0.321642	0.280456	0.362533	0.373239	0.467128	0.223065	0.404255	0.293443	0.573143
17863	hsa-miR-934	2.33914	1.81282	1.26795	2.06843	2.56968	2.10061	2.76585	2.47232	3.45524	1.91489	2.46721	2.72768
42509	hsa-miR-219a-5p	0.118092	0.109064	0.108581	0.169376	0.127958	0.201214	0.146127	0.16609	0.0561457	0.182624	0.216393	0.211553
42929	hsa-miR-25-5p	3.73656	5.07443	2.62522	6.72027	9.22349	4.3608	6.45423	4.18512	8.35357	5.53901	6.62951	2.33308
5730		1.54428	1.33677	1.68126	2.19675	1.46538	1.55941	1.54049	0.794118	4.35508	2.07092	1.62951	0.739685
42682	hsa-miR-25-3p	0.582892	0.850405	0.630473	0.448246	0.543383	0.437121	0.577465	1.31315	0.681335	0.547872	0.236066	1.41635
11168	hsa-miR-520d-3p	0.0227101	0.0191599	0.0262697	0.0205304	0.0175285	0.0503036	0.0105634	0.0242215	0.0121396	0.0301418	0.0409836	0.0465116
17854	hsa-miR-106b-3p	0.799394	0.632277	0.754816	1.11035	1.03067	0.954033	0.919014	0.598616	0.128983	1.27837	1.02623	0.724681
14279	hsa-miR-362-5p	0.0317941	0.0324245	0.0192644	0.0290847	0.0455741	0.0294883	0.0176056	0.0536332	0.0379363	0.035461	0.0213115	0.048012
14300	hsa-miR-29c-5p	0.685844	0.72955	0.539405	0.547476	0.715162	0.673027	0.341549	0.292388	0.203338	0.404255	0.222951	0.19955
17460	hsa-miR-657	0.613172	0.492262	0.704028	0.371257	0.697634	0.497832	0.290493	0.564014	0.38088	0.602837	0.781967	0.420105
17853	hsa-miR-30d-3p	0.0696442	0.0707443	0.0525394	0.0735672	0.113935	0.0537728	0.0774648	0.0882353	0.0409712	0.0815603	0.0639344	0.12003
46390		0.660106	1.39425	1.28196	0.581694	1.08677	0.452732	0.987676	1.77509	11.5432	0.400709	0.327869	1.32783
42868		3.17638	2.15475	1.86515	3.42686	4.59071	3.66696	3.56338	2.09862	0.963581	3.62234	3.20164	1.66242
27571		1.82135	1.60501	1.62697	1.99658	1.42507	2.33478	2.00352	1.04498	0.292868	2.39539	3.22787	1.35934
42751		24.3119	13.8364	17.9965	25.7092	30.9991	14.1197	19.8204	12.609	8.72079	20.3103	22.777	10.4666
42752		2.4436	2.99926	5.23818	1.70402	2.07011	2.21336	1.50352	3.11938	7.8088	2.76418	2.91803	2.12753
10998	hsa-miR-19b-3p	1.6215	3.6168	1.38354	1.20958	2.54864	1.10841	2.48592	4.15571	1.85432	1.47695	0.385246	2.91523
17530	hsa-miR-641	0.0423921	0.0471629	0.0455342	0.0718563	0.0333041	0.0815265	0.040493	0.0519031	0.0197269	0.0851064	0.057377	0.114029
42869	hsa-miR-936	1.28842	0.784083	0.886165	1.858	1.70727	1.5438	2.08275	0.771626	0.330804	2.05496	1.90492	0.615154
42447	hsa-miR-556-3p	0.154428	0.125276	0.0525394	0.107784	0.138475	0.0763226	0.0950704	0.17474	0.0546282	0.106383	0.144262	0.129032
17511		0.984103	1.09064	1.12084	1.38238	0.914987	1.38768	0.853873	1.2699	3.1305	1.5727	1.89508	1.14179
46258	hsa-miR-1184	9.24905	7.55932	4.5359	7.30197	8.01227	6.26366	7.20951	2.02076	8.8346	4.62057	7.13607	1.55739
146122	hsa-miR-2053	0.0363361	0.0294768	0.0542907	0.0273738	0.0210342	0.048569	0.0176056	0.0363322	0.0591806	0.0585106	0.0327869	0.060015
146000	hsa-miR-1911-5p	0.012112	0.0132646	0.0227671	0.00855432	0.0105171	0.0138768	0.00352113	0.00865052	0.0106222	0.0159574	0.0163934	0.0195049
24136	spike_control_v2_12	0.60106	0.893147	0.831874	0.371257	0.886941	0.298352	0.621479	1.25952	0.945372	0.453901	0.260656	0.739685
46202	5S_rRNA	2.19379	2.19602	2.11384	1.42857	2.28571	0.522116	2.01937	4.21626	2.49621	0.703901	0.434426	2.17404
146042	hsv1-miR-H8-3p	4.87812	3.65954	6.06305	2.75278	3.3567	2.23244	2.39261	0.823529	2.44461	2.58333	2.42295	0.741185
25593	spike_control_v2_18	0.610144	0.859248	0.880911	0.472198	1.18843	0.45967	0.757042	1.53633	0.647951	0.845745	0.227869	0.897224
13417	spike_control_v2_8	0.0227101	0.0795873	0.0402802	0.0205304	0.106924	0.00693842	0.084507	0.34083	0.0728376	0.037234	0.0131148	0.130533
145662		0.013626	0.0545321	0.061296	0.0153978	0.0280456	0.0190807	0.0158451	0.110727	0.221548	0.0407801	0.0311475	0.0585146
146065		0.183195	0.166544	0.262697	0.150556	0.103418	0.209887	0.142606	0.243945	0.895296	0.205674	0.231148	0.309077
146035	hsv1-miR-H2-5p	0.69947	1.10096	1.56567	0.650128	0.787029	0.589766	0.963028	0.676471	3.739	0.617021	0.804918	0.543136
5740		6.0212	18.4289	19.9877	7.72797	16.0754	8.65568	17.8468	43.8166	18.6373	29.3032	6.62459	36.7682
146093		0.0984103	0.082535	0.0665499	0.121471	0.0841367	0.0849957	0.177817	0.140138	0.0531108	0.0992908	0.12623	0.208552
146191		0.319455	0.396463	0.8669	0.437981	0.469763	0.607112	0.410211	0.209343	0.277693	0.569149	0.260656	0.370593
146070		0.0211961	0.0132646	0.0175131	0.0153978	0.0140228	0.00867303	0.00528169	0.00865052	0.00758725	0.0124113	0.0163934	0.00750188
146108		0.0257381	0.0221076	0.0175131	0.0325064	0.0315513	0.0260191	0.0387324	0.0242215	0.00758725	0.0248227	0.0278689	0.0255064
146194		0.0393641	0.073692	0.0490368	0.0325064	0.0595968	0.0260191	0.0897887	0.0519031	2.67527	0.0230496	0.0196721	0.0585146
146102		2.18017	3.25276	1.60771	3.7485	4.40316	2.5516	1.95246	0.882353	0.555387	2.77128	3.35246	1.37884
145968	hsa-let-7d-5p	0.534444	1.37657	1.0718	0.937553	2.91323	1.01474	1.46127	2.97924	1.27011	1.45567	0.709836	2.20705
145689	hsa-miR-543	0.172597	0.0899042	0.127846	0.15911	0.145486	0.175195	0.211268	0.0467128	0.0242792	0.134752	0.0983607	0.0885221
146115	hsa-miR-940	0.934141	0.74871	0.971979	0.715141	0.851884	0.567216	0.764085	0.197232	0.261002	0.725177	0.770492	0.186047
145714	hsa-miR-28-3p	0.389099	0.43773	0.549912	0.330197	0.462752	0.390286	0.301056	0.370242	0.162367	0.388298	0.319672	0.333083
146178	hsa-miR-502-3p	0.222559	0.229919	0.304729	0.181352	0.255916	0.17693	0.216549	0.276817	0.2261	0.191489	0.177049	0.309077
147963		1.07192	1.03169	1.12785	1.77417	2.16827	1.53166	1.37324	1.57266	0.69651	1.99645	2.01475	1.81995
147867	hsa-miR-3118	0.0302801	0.185704	0.103327	0.0461933	0.0964067	0.0190807	0.200704	0.231834	0.0591806	0.0407801	0.0327869	0.115529
147841	kshv-miR-K12-11-5p	0.0242241	0.0280029	0.0770578	0.0153978	0.0210342	0.0208153	0.0211268	0.0415225	0.0136571	0.0230496	0.0147541	0.0810203
147925	hsa-miR-3126-5p	0.523846	0.635225	0.467601	0.556031	0.720421	0.414571	0.672535	0.877163	2.51138	0.446809	0.332787	0.817704
147853		0.0348221	0.0294768	0.033275	0.0769889	0.0718668	0.0849957	0.0880282	0.0588235	0.0151745	0.0851064	0.159016	0.0630158
147588	hsa-miR-4288	1.28539	1.75976	1.25219	1.7947	1.62138	1.90807	1.92254	2.64187	2.33991	2.56738	3.80164	3.6054
147649	hsa-miR-500a-5p/hsa-miR-500b-5p	0.193793	0.179808	0.17338	0.181352	0.229623	0.19948	0.151408	0.264706	0.182094	0.239362	0.193443	0.445611
147977	hsa-miR-3190-3p	0.0242241	0.0132646	0.0420315	0.025663	0.0210342	0.0433651	0.0158451	0.0259516	0.0212443	0.0265957	0.0278689	0.0225056
147857	hsa-miR-3130-5p	0.163512	0.262343	0.301226	0.128315	0.0841367	0.140503	0.144366	0.179931	3.34901	0.136525	0.0836066	0.217554
147569	hsa-miR-4256	0.0651022	0.0412675	0.0963222	0.0889649	0.0403155	0.157849	0.040493	0.0519031	0.0591806	0.12766	0.101639	0.127532
147616	hsa-miR-4291	0.442089	1.79366	0.928196	0.615911	1.4128	0.447528	1.32923	2.25433	6.30046	0.553191	0.22623	1.81395
147815	hsv1-miR-H14-5p	0.0181681	0.0162122	0.0210158	0.0188195	0.0157756	0.0208153	0.00704225	0.0190311	0.0136571	0.0248227	0.0344262	0.024006
147858		0.926571	0.369934	0.779335	1.03678	0.964067	1.56635	0.625	0.531142	0.412747	1.39362	1.81475	0.825206
147592		0.779712	0.56448	0.805604	0.663815	0.750219	0.622723	0.713028	0.321799	0.282246	0.728723	0.64918	0.315079
148247	hsa-miR-2355-3p	1.91673	1.7406	1.73205	2.18648	1.54426	2.5464	2.30458	3.02249	1.65706	2.49468	3.57541	3.85296
148072	hsa-miR-3668	0.00605602	0.00589536	0.00700525	0.00684346	0.00701139	0.00520382	N/A	0.00692042	0.0106222	0.0106383	0.0131148	0.00900225
147997	hsa-miR-3934-5p	2.98713	15.804	5.55166	1.36185	4.94829	0.693842	9.43662	7.06228	7.63429	0.996454	0.711475	2.47562
147682	hsv1-miR-H6-5p	0.675246	0.422992	0.471103	0.93071	1.24628	0.777103	0.955986	0.359862	0.135053	0.819149	0.880328	0.655664
148189	hsa-miR-3681-3p	0.012112	0.0132646	0.0192644	0.0102652	0.0122699	0.00693842	0.00880282	0.0622837	0.0318665	0.0070922	0.00983607	0.0285071
148393	hsa-miR-676-3p	0.0953823	0.0869565	0.115587	0.0940975	0.0841367	0.100607	0.0704225	0.117647	2.69651	0.0904255	0.0918033	0.171043
148379	hsa-miR-3654	4.73883	6.07811	3.14361	6.40719	7.78265	5.1431	5.91549	6.24394	7.92413	6.44681	6.27541	4.66917
147415	hsa-miR-495-5p	0.65405	1.85262	1.81786	0.458512	0.520596	0.478751	0.630282	1.55536	12.3096	0.452128	0.470492	1.17779
148165	hsa-miR-3605-5p	0.0181681	0.0176861	0.0227671	0.0290847	0.035057	0.0398959	0.028169	0.0432526	0.0121396	0.035461	0.0491803	0.0570143
148675		13.1022	8.97568	8.63923	23.9247	29.5127	15.9653	17.7535	14.6713	5.3475	21.1259	22.5836	13.7284
147366		0.310371	0.359617	0.521891	0.241232	0.268186	0.357329	0.31338	0.522491	0.955994	0.551418	0.401639	0.486122
10904	spike_control_v1_d	2.48751	1.73766	1.76532	2.85543	3.41805	2.19081	2.29225	0.608997	0.590288	2.0727	2.9623	0.43961
148405	hsa-miR-3669	0.00908403	0.00884304	0.00875657	0.00513259	0.00525855	0.00867303	0.00176056	0.00692042	0.00455235	0.0035461	0.00655738	0.0060015
14262	spike_control_v1_f	0.01514	0.00589536	0.00875657	0.00171086	0.0035057	0.00173461	N/A	0.00519031	0.00758725	0.0035461	0.00819672	N/A
148032	hsa-miR-3685	1.21877	1.44436	1.98074	0.947819	1.17616	0.511709	1.00704	2.26471	7.7648	0.556738	0.565574	1.00075
148207		6.95685	3.18791	2.5937	5.47819	6.19807	7.24024	4.64085	2.24913	3.3915	3.61348	6.30328	3.17479
148416		0.115064	0.0943257	0.0823117	0.239521	0.19106	0.138768	0.221831	0.122837	0.030349	0.212766	0.227869	0.12153
148559	hsa-miR-411-3p	0.0696442	0.182756	0.294221	0.0804106	0.0438212	0.0728534	0.040493	0.103806	4.88012	0.0691489	0.0377049	0.0870218
148233		0.928085	1.59175	1.22767	0.875962	0.667835	0.908933	1.11268	2.26125	6.44158	1.31915	0.432787	1.85746
148121		0.325511	0.548268	0.399299	0.328486	0.511832	0.530789	0.501761	1.10208	2.11988	0.33156	0.288525	0.802701
148201		0.0968963	0.0928519	0.197898	0.0872541	0.0788782	0.126626	0.0897887	0.0640138	0.0288316	0.157801	0.1	0.103526
148535		0.155942	0.138541	0.1331	0.15911	0.126205	0.190807	0.239437	0.311419	0.0424886	0.225177	0.270492	0.384096
148574		0.0560182	0.0530582	0.0542907	0.0701454	0.0333041	0.0728534	0.0387324	0.0605536	0.0349014	0.0656028	0.106557	0.114029
148173		0.0348221	0.0412675	0.0455342	0.0513259	0.0420684	0.0589766	0.040493	0.0726644	0.294385	0.0620567	0.0852459	0.157539
148257		0.0999243	0.100221	0.171629	0.0530368	0.0490798	0.0450997	0.0492958	0.0207612	0.0531108	0.0443262	0.047541	0.036009
148587		0.184709	0.172439	0.14711	0.313088	0.354075	0.284475	0.376761	0.153979	0.0394537	0.338652	0.468852	0.15904
148676		0.165026	0.327192	0.243433	0.218991	0.238387	0.220295	0.204225	0.460208	1.10167	0.202128	0.237705	0.442611
148050		0.602574	0.577745	0.625219	1.06074	1.09728	1.51258	1.41901	0.951557	0.194234	1.64539	1.98033	1.26332
148278	hsa-miR-138-2-3p	0.261923	0.327192	0.243433	0.448246	0.460999	0.376409	0.433099	0.726644	0.347496	0.413121	0.0852459	1.36234
148426		0.193793	0.369934	0.224168	0.142002	0.262927	0.117953	0.255282	0.553633	0.327769	0.12234	0.0786885	0.429107
148046		4.26798	2.36699	3.48511	4.2994	3.65819	5.20035	3.47007	1.41176	0.515933	4.90248	5.00328	2.06752
148448		1.21575	0.487841	0.879159	2.22583	2.07011	4.02602	1.70599	1.1436	0.377845	4.78014	3.57377	1.68042
148494		0.013626	0.00884304	0.0157618	0.0102652	0.00876424	0.00867303	0.00352113	0.017301	0.00758725	0.0106383	0.0147541	0.024006
148354		0.495079	0.347826	0.43958	0.309666	0.308501	0.260191	0.392606	0.451557	0.213961	0.349291	0.554098	0.466617
148336		0.504164	0.487841	0.476357	0.57485	0.410167	0.477016	0.639085	0.596886	1.87102	0.526596	0.827869	1.2123
148446		3.4595	2.71039	2.31699	3.6698	5.61262	1.81266	4.97359	2.09343	1.33839	2.32624	2.7541	1.95349
148632		26.2453	17.0317	13.6235	20.8092	33.2971	15.0078	23.0651	9.26125	9.35357	21.789	20.1328	7.67742
148220		0.218017	0.178335	0.388792	0.0769889	0.080631	0.0728534	0.084507	0.138408	0.185129	0.0656028	0.047541	0.154539
148498		0.012112	0.0191599	0.0192644	0.0342173	0.0385627	0.0277537	0.0352113	0.0484429	0.0151745	0.0265957	0.0229508	0.0735184
148364		0.0560182	0.10759	0.0998249	0.0872541	0.103418	0.0832611	0.140845	0.233564	1.12443	0.0638298	0.0622951	0.23856
148427		0.145344	0.091378	0.0665499	0.13858	0.105171	0.242845	0.147887	0.179931	0.247344	0.170213	0.234426	0.234059
148313		0.00454201	0.0117907	0.00875657	0.011976	0.0140228	0.0121422	0.00528169	0.017301	0.0121396	0.00886525	0.0147541	0.0225056
17327	hsa-miR-630	3.40197	3.60059	3.24694	3.53293	4.66258	2.3157	4.44718	2.63322	6.69044	2.80496	2.60328	2.17254
17488	kshv-miR-K12-6-3p	14.4663	14.3183	8.74956	13.4508	23.7528	7.0026	21.1074	11.3131	7.77238	11.2128	13.6164	11.6084
46207		9.24754	7.5549	4.17163	8.46878	11.6249	8.26713	8.02993	8.69896	2.09712	7.11348	6.47377	8.13803
42813		0.012112	0.0147384	0.0227671	0.0136869	0.0140228	0.0190807	0.00352113	0.0138408	0.0060698	0.0159574	0.0196721	0.0330083
17936	hsa-miR-16-1-3p	0.139288	0.150332	0.131349	0.174508	0.129711	0.185603	0.153169	0.204152	0.109256	0.210993	0.244262	0.351088
168897	hsa-miR-5187-5p	0.277063	0.196021	0.0700525	0.619333	0.466258	0.41804	0.607394	0.572664	0.147193	0.54078	1.02295	1.23781
168882	hsa-miR-664b-3p	9.17638	7.95284	11.7461	9.35329	14.7257	7.68257	8.44542	7.23702	9.16995	10.2181	10.3492	6.96024
168710	hsa-miR-4536-5p	0.0211961	0.0176861	0.0245184	0.025663	0.0192813	0.0138768	0.0193662	0.00519031	0.00758725	0.0141844	0.0114754	0.00750188
168590	hsa-miR-4520a-5p/hsa-miR-4520b-5p	0.172597	0.170965	0.290718	0.172797	0.182296	0.232437	0.228873	0.313149	3.27921	0.283688	0.242623	0.415604
168728	hsa-miR-4641	0.0181681	0.0206338	0.0227671	0.0153978	0.0122699	0.0173461	0.00176056	0.0311419	0.0212443	0.0212766	0.0131148	0.0210053
168719	hsa-miR-4495	0.0817562	0.0840088	0.0788091	0.114628	0.0893953	0.0832611	0.114437	0.110727	0.0288316	0.102837	0.0606557	0.147037
168785	hsa-miR-520d-5p	0.0878123	0.082535	0.124343	0.261762	0.254163	0.336513	0.244718	0.235294	0.0485584	0.402482	0.513115	0.48012
168615	hsa-miR-4655-3p	0.140802	0.0972734	0.197898	0.0701454	0.0718668	0.057242	0.0510563	0.0207612	0.047041	0.0762411	0.0803279	0.0210053
168781	hsa-miR-4776-3p	0.168055	0.16507	0.115587	0.126604	0.133216	0.156114	0.167254	0.321799	0.502276	0.264184	0.129508	0.433608
168782	hsa-miR-5093	1.61241	0.993368	0.872154	2.97348	2.53637	3.24545	2.66901	1.62803	0.456753	2.81206	4.47049	2.28807
168820	hsa-miR-4711-5p	0.0272521	0.0574797	0.0262697	0.0718563	0.108677	0.0641804	0.116197	0.126298	0.0197269	0.0443262	0.0311475	0.148537
168750	hsa-miR-4645-5p	1.74716	2.43331	1.59019	1.58597	2.33655	1.39115	2.33275	2.93945	2.82701	1.28191	0.683607	2.3871
168921	hsa-miR-4718	0.0242241	0.0442152	0.0315236	0.0547476	0.0455741	0.0676496	0.0422535	0.209343	0.0379363	0.0797872	0.0754098	0.325581
168759	hsa-miR-3689f	0.0196821	0.0103169	0.0192644	0.0171086	0.00876424	0.0225499	0.00880282	0.0276817	0.00758725	0.0177305	0.0196721	0.0195049
168962	hsa-miR-548ab	0.0363361	0.0501105	0.056042	0.063302	0.0385627	0.0797918	0.0475352	0.108997	0.0318665	0.0762411	0.0721311	0.178545
168666	hsa-miR-4659a-5p	0.012112	0.0250553	0.061296	0.0479042	0.0385627	0.0364267	0.0246479	0.0311419	0.0257967	0.0514184	0.0606557	0.0735184
168955	hsa-miR-4756-3p	1.24754	1.08475	1.32925	0.906758	1.03944	1.54727	1.00704	1.4308	0.474962	1.52128	2.01803	1.64591
168703	hsa-miR-4716-3p	0.451173	0.461312	0.334501	0.920445	1.04996	1.00434	0.915493	0.650519	0.157815	0.937943	1.8	0.870218
168663	hsa-miR-4442	0.130204	0.129698	0.169877	0.172797	0.145486	0.189072	0.151408	0.157439	0.0986343	0.210993	0.295082	0.23856
168779	hsa-miR-4797-3p	0.010598	0.0103169	0.0105079	0.00855432	0.00701139	0.0121422	N/A	0.0103806	0.0091047	0.0106383	0.0114754	0.0135034
169102	hsa-miR-4639-3p	3.92127	4.27708	7.37128	4.05475	5.75285	5.05637	3.2007	4.32353	7.35357	4.70567	7.71803	4.45911
169285	hsa-miR-4467	18.3512	13.8615	14.5271	19.2472	29.7073	11.6114	18.706	10.026	9.85432	18.4539	17.5475	9.91748
169249	hsa-miR-4482-5p	0.124148	0.120855	0.138354	0.147134	0.108677	0.119688	0.176056	0.119377	0.147193	0.124113	0.140984	0.135034
168993	hsa-miR-4799-3p	0.15897	0.209285	0.189142	0.11805	0.157756	0.0797918	0.135563	0.572664	7.27921	0.0620567	0.0704918	0.144036
169011	hsa-miR-4801	0.0378501	0.0722181	0.0315236	0.100941	0.120947	0.0728534	0.126761	0.17301	0.0227618	0.070922	0.0688525	0.19955
169049	hsa-miR-3162-3p	0.370931	0.344878	0.569177	0.379812	0.425942	0.317433	0.325704	0.221453	0.156297	0.441489	0.290164	0.247562
169001	hsa-miR-4670-5p	0.0227101	0.101695	0.120841	0.0188195	0.022787	0.0121422	0.00880282	0.0640138	5.38998	0.0141844	0.0180328	0.0270068
169039	hsa-miR-4782-3p	0.00605602	0.00147384	0.00525394	0.00513259	0.00175285	N/A	N/A	0.00519031	0.0060698	0.00177305	0.00491803	N/A
169181	hsa-miR-5191	0.643452	0.486367	0.269702	0.73225	0.930762	0.626193	0.943662	0.586505	0.15478	0.721631	1.07869	0.699175
169379	hsa-miR-4694-3p	0.386071	0.804716	0.495622	0.417451	0.424189	0.310494	0.371479	1.27163	5.21851	0.278369	0.313115	0.475619
169232	hsa-miR-3156-3p	2.2165	1.82461	2.08406	2.29085	3.04996	1.97572	2.54754	1.51211	2.54476	1.93085	1.21475	1.26182
169046	hsa-miR-4715-5p	0.0832702	0.658806	0.418564	0.0786997	0.0823839	0.057242	0.181338	1.27336	7.21396	0.0602837	0.0377049	0.28057
169275	hsa-miR-548aq-3p	0.012112	0.0132646	0.0140105	0.00855432	0.00876424	0.00867303	0.00176056	0.0207612	0.0121396	0.0106383	0.00983607	0.0180045
169245	hsa-miR-2467-3p	2.95231	2.54827	1.97198	9.56544	10.2103	5.11362	7.75176	1.53979	0.376328	4.48404	6.78197	1.23031
169038	hsa-miR-488-3p	0.16654	0.20339	0.168126	0.386655	0.262927	0.293148	0.257042	0.16263	1.22155	0.248227	0.334426	0.246062
[truncated: 1,556 more rows]
