# Supplementary material for: Non-coding RNAs participate in the regulatory network of CLDN4 via ceRNA mediated miRNA evasion
Source: Nat Commun. 2017 Aug 18;8:289. doi: 10.1038/s41467-017-00304-1 (PMC5561086; doi:10.1038/s41467-017-00304-1)
Supplement: Supplementary file 3 — Supplementary Data 2 [file 41467_2017_304_MOESM3_ESM.xls]

## Sheet: All Targets Value - LncRNAs
Supplementary Data 2. LncRNA Expression Profiling Data
All Targets Value # Column A: ProbeName, it represents the probe name. # Column B~D: Annotations to each probe, including type, seqname, GeneSymbol, source # Column E~P: log2 value of normalized intensity of each sample.
	Annotations			Normalized Intensity
ProbeName	seqname	GeneSymbol	source	Case 1-Gastric cancer tissue	Case 2-Gastric cancer tissue	Case 3-Gastric cancer tissue	Case 4-Gastric cancer tissue	Case 5-Gastric cancer tissue	Case 6-Gastric cancer tissue	Case 1-non tumorous adjacent tissues	Case 2-non tumorous adjacent tissues	Case 3-non tumorous adjacent tissues	Case 4-non tumorous adjacent tissues	Case 5-non tumorous adjacent tissues	Case 6-non tumorous adjacent tissues
ASHGA5P041796	uc021yys.1	DQ591995	UCSC_knowngene	12.7793	11.7591	12.8246	13.0156	13.1067	11.7663	13.3825	13.2294	12.7984	13.1121	13.1328	12.863
ASHGA5P031496	ENST00000567904	RP11-533E19.5	GENCODE	10.1536	6.33179	6.64073	6.7075	6.98617	6.47409	7.61589	7.31048	7.17826	7.55455	7.57707	7.47407
ASHGA5P026943	ENST00000532652	AP004550.1	GENCODE	2.33506	4.89826	2.32235	2.3224	2.6616	5.0197	5.94127	4.49228	4.38827	7.32487	5.90969	4.75148
ASHGA5P018786	ENST00000457645	BX248398.1	GENCODE	7.92037	8.46247	8.93665	9.04323	8.18068	8.45583	9.22414	8.03664	7.89362	7.85357	9.04147	7.885
ASHGA5P021269	ENST00000529082	RP11-428C19.5	GENCODE	3.56919	3.16953	3.33069	4.05996	4.24223	2.40781	3.52326	4.68849	4.51711	3.71375	2.44989	5.06546
ASHGA5P000239	chr13:103304175-103316475-	chr13:103304175-103316475	LincRNAs identified by Khalil et al	4.91965	3.49732	3.74657	2.97933	4.57361	3.66736	2.70504	4.45194	5.52348	2.40289	4.07852	4.8303
ASHGA5P057058	TCONS_00012359	XLOC_005919	LincRNAs identified by Cabili et al	4.36302	4.59495	5.11758	5.73286	3.7179	4.72454	3.45229	3.59569	3.46834	4.09988	2.44989	2.48344
ASHGA5P013553	ENST00000394662	GBP1P1	pseudogene	7.0621	6.38968	7.28694	7.42437	7.45306	6.36782	6.84921	5.8892	6.03024	5.59951	6.75277	6.18555
ASHGA5P032168	TCONS_00029766	XLOC_014159	LincRNAs identified by Cabili et al	6.84147	8.86319	8.3697	9.72247	6.93233	8.73076	6.72142	6.89864	7.76997	7.9238	6.84367	7.29999
ASHGA5P048339	ENST00000528781	RP11-672A2.6	GENCODE	6.42342	7.79913	7.47167	8.06436	6.39099	7.73383	6.36712	6.62782	7.26004	7.04745	6.29222	6.70333
ASHGA5P031073	ENST00000567795	CTD-2574D22.4	GENCODE	11.6484	11.9552	12.4358	12.5414	12.2786	12.1504	14.3947	14.515	14.6465	14.5768	14.5982	14.7489
ASHGA5P033848	ENST00000584252	RP11-15F12.1	GENCODE	7.71324	6.56182	7.17104	7.26286	8.1655	6.59889	4.91665	5.87455	6.04848	4.59908	4.90507	6.29183
ASHGA5P040353	ENST00000512978	CTD-2023M8.1	GENCODE	3.68438	7.01281	6.98911	7.34419	2.94245	7.10491	8.17762	6.87604	6.84132	6.31	8.37989	6.87052
ASHGA5P039495	uc003hrl.1	unknown	UCSC_knowngene	9.48215	10.6492	10.365	10.4449	9.9049	10.7175	13.5098	12.5323	12.3646	12.8862	13.6554	12.4833
ASHGA5P025630	NR_015416	LOC727924	RefSeq	5.07368	5.22064	4.85468	4.20813	5.4107	5.15546	5.83822	6.34464	6.61571	5.13182	5.82325	6.47719
ASHGA5P033710	ENST00000577848	RP11-874J12.4	GENCODE	7.44884	5.32741	9.65935	9.71298	7.84126	5.64804	2.89185	2.38934	2.37624	2.40289	2.44989	2.48344
ASHGA5P033710	ENST00000577848	RP11-874J12.4	GENCODE	7.44884	5.32741	9.65935	9.71298	7.84126	5.64804	2.89185	2.38934	2.37624	2.40289	2.44989	2.48344
ASHGA5P033710	ENST00000577848	RP11-874J12.4	GENCODE	7.44884	5.32741	9.65935	9.71298	7.84126	5.64804	2.89185	2.38934	2.37624	2.40289	2.44989	2.48344
ASHGA5P033710	ENST00000577848	RP11-874J12.4	GENCODE	7.44884	5.32741	9.65935	9.71298	7.84126	5.64804	2.89185	2.38934	2.37624	2.40289	2.44989	2.48344
ASHGA5P033710	ENST00000577848	RP11-874J12.4	GENCODE	7.44884	5.32741	9.65935	9.71298	7.84126	5.64804	2.89185	2.38934	2.37624	2.40289	2.44989	2.48344
ASHGA5P033710	ENST00000577848	RP11-874J12.4	GENCODE	7.44884	5.32741	9.65935	9.71298	7.84126	5.64804	2.89185	2.38934	2.37624	2.40289	2.44989	2.48344
ASHGA5P033710	ENST00000577848	RP11-874J12.4	GENCODE	7.44884	5.32741	9.65935	9.71298	7.84126	5.64804	2.89185	2.38934	2.37624	2.40289	2.44989	2.48344
ASHGA5P033710	ENST00000577848	RP11-874J12.4	GENCODE	7.44884	5.32741	9.65935	9.71298	7.84126	5.64804	2.89185	2.38934	2.37624	2.40289	2.44989	2.48344
ASHGA5P053113	uc011kep.2	PMS2L2	UCSC_knowngene	11.3298	12.1431	11.4135	11.709	11.672	12.2643	11.8707	11.6548	11.5462	11.5438	12.1068	11.8479
ASHGA5P022657	ENST00000560415	RP11-64K12.2	GENCODE	7.73353	8.7018	7.84197	7.44697	8.35662	8.8705	9.28637	9.48615	9.46131	9.29786	9.51392	9.30709
ASHGA5P033382	TCONS_00028475	XLOC_013431	LincRNAs identified by Cabili et al	3.57307	6.32384	2.32235	2.43275	4.18793	6.65397	3.74145	3.20435	4.29121	2.88964	4.25808	4.84429
ASHGA5P036006	ENST00000450072	AC017099.3	GENCODE	5.31508	6.16538	7.52304	7.10006	5.0517	6.02773	6.65487	6.61509	6.82417	5.76012	6.61339	6.39419
ASHGA5P016582	NR_024483	CECR5-AS1	RefSeq	4.91483	7.49272	6.87757	6.78024	4.37925	7.51839	6.26591	5.92788	5.73223	5.92919	5.82892	5.7115
ASHGA5P016348	NR_037175	LOC100507463	RefSeq	5.65624	6.53299	6.88527	6.9568	5.6467	6.4876	6.66883	6.4069	6.32808	5.85526	6.67221	6.36582
ASHGA5P016348	NR_037175	LOC100507463	RefSeq	5.65624	6.53299	6.88527	6.9568	5.6467	6.4876	6.66883	6.4069	6.32808	5.85526	6.67221	6.36582
ASHGA5P057279	TCONS_00015205	XLOC_006686	LincRNAs identified by Cabili et al	2.82755	3.41486	4.20636	4.36125	3.19382	3.89153	3.66782	2.87819	4.33177	3.84063	2.44989	2.48344
ASHGA5P028151	ENST00000552367	RP11-290L1.3	GENCODE	4.0047	3.6473	4.52247	4.10882	3.50977	4.08085	3.13528	2.38934	3.95226	3.69738	2.44989	2.48344
ASHGA5P025844	NR_038863	LOC285758	RefSeq	2.33506	5.75065	3.99872	4.2067	2.34046	5.88469	4.19364	2.38934	3.28667	2.40289	3.89464	3.48028
ASHGA5P032068	ENST00000574016	MIR22HG	GENCODE	9.04729	7.62612	8.73505	8.6286	8.57311	7.29871	7.74899	8.8437	8.69045	8.62786	7.2783	8.49829
ASHGA5P032068	ENST00000574016	MIR22HG	GENCODE	9.04729	7.62612	8.73505	8.6286	8.57311	7.29871	7.74899	8.8437	8.69045	8.62786	7.2783	8.49829
ASHGA5P027411	ENST00000546086	RP11-81H14.2	GENCODE	6.75505	7.74958	8.07962	8.17137	6.74309	7.83701	9.52631	9.04685	9.08917	9.27993	9.79641	9.21808
ASHGA5P020046	uc003jcs.3	LOC728613	UCSC_knowngene	10.1447	10.5277	9.346	9.46332	10.3978	10.3797	9.53376	9.26357	9.36767	8.61324	9.57985	9.24399
ASHGA5P028907	ENST00000434547	STK24-AS1	GENCODE	7.13862	10.188	8.70131	8.80894	7.63215	10.4614	8.81967	7.37454	7.46875	8.15522	9.12206	7.79457
ASHGA5P023891	HMlincRNA858-	HMlincRNA858	LincRNAs identified by Khalil et al	6.43991	4.61188	6.56569	6.4647	6.35136	3.63422	5.50809	5.76445	5.66914	5.40795	5.14231	5.72981
ASHGA5P048161	ENST00000542121	RP11-855O10.3	GENCODE	5.00798	3.4944	5.06353	5.20308	4.76798	3.01848	4.99133	4.55083	4.59062	4.76613	4.37643	4.54201
ASHGA5P045387	TCONS_00000859	XLOC_000082	LincRNAs identified by Cabili et al	4.17069	6.2471	4.54142	4.58343	4.41793	6.36607	2.92774	3.32564	3.8493	2.94105	3.23784	2.48344
ASHGA5P033509	ENST00000579805	RP11-789C17.5	GENCODE	3.69552	2.71651	3.50702	3.61243	3.42401	2.40781	4.66357	4.7587	4.80425	4.92296	5.77092	5.0961
ASHGA5P033509	ENST00000579805	RP11-789C17.5	GENCODE	3.69552	2.71651	3.50702	3.61243	3.42401	2.40781	4.66357	4.7587	4.80425	4.92296	5.77092	5.0961
ASHGA5P046830	ENST00000456938	RP11-285G1.8	GENCODE	6.52371	4.61608	6.07589	5.73562	6.41004	5.24048	6.10855	6.03627	6.15901	5.55873	6.12455	5.97531
ASHGA5P041888	ENST00000511849	RP1-240B8.3	GENCODE	2.81933	2.94299	2.32235	2.3224	3.4543	2.40781	7.08366	4.07234	4.69213	5.52335	7.19955	4.56081
ASHGA5P034969	ENST00000414796	AC019064.1	GENCODE	3.82254	4.55637	4.91683	4.64693	4.10924	4.8308	6.5771	5.97944	6.2315	4.79822	6.87723	6.58694
ASHGA5P023912	HMlincRNA921+	HMlincRNA921	LincRNAs identified by Khalil et al	8.49405	4.19498	6.12007	4.7366	4.95612	3.68824	3.53249	4.24479	4.89413	4.72308	2.44989	4.71935
ASHGA5P036277	ENST00000436616	AC009948.5	GENCODE	15.3507	6.15827	9.55422	8.96945	5.73636	6.20727	7.48703	7.4016	7.09976	7.23376	7.08717	7.16517
ASHGA5P036277	ENST00000436616	AC009948.5	GENCODE	15.3507	6.15827	9.55422	8.96945	5.73636	6.20727	7.48703	7.4016	7.09976	7.23376	7.08717	7.16517
ASHGA5P036277	ENST00000436616	AC009948.5	GENCODE	15.3507	6.15827	9.55422	8.96945	5.73636	6.20727	7.48703	7.4016	7.09976	7.23376	7.08717	7.16517
ASHGA5P054502	TCONS_00010774	XLOC_004517	LincRNAs identified by Cabili et al	6.36474	7.65489	6.62957	7.27463	6.53424	7.67859	8.11059	8.73621	8.59435	7.24418	7.99812	9.02888
ASHGA5P030354	ENST00000568541	RP11-580I1.1	GENCODE	5.76086	6.50215	5.60437	6.63343	6.00466	6.55387	6.2904	6.45959	5.9698	6.11428	6.24801	6.60886
ASHGA5P042496	ENST00000445310	KCNQ5-IT1	GENCODE	2.85153	3.46456	2.32235	2.59353	2.75467	3.18817	6.94861	5.57604	6.01495	4.73362	7.26238	5.73701
ASHGA5P042496	ENST00000445310	KCNQ5-IT1	GENCODE	2.85153	3.46456	2.32235	2.59353	2.75467	3.18817	6.94861	5.57604	6.01495	4.73362	7.26238	5.73701
ASHGA5P042496	ENST00000445310	KCNQ5-IT1	GENCODE	2.85153	3.46456	2.32235	2.59353	2.75467	3.18817	6.94861	5.57604	6.01495	4.73362	7.26238	5.73701
ASHGA5P042496	ENST00000445310	KCNQ5-IT1	GENCODE	2.85153	3.46456	2.32235	2.59353	2.75467	3.18817	6.94861	5.57604	6.01495	4.73362	7.26238	5.73701
ASHGA5P042496	ENST00000445310	KCNQ5-IT1	GENCODE	2.85153	3.46456	2.32235	2.59353	2.75467	3.18817	6.94861	5.57604	6.01495	4.73362	7.26238	5.73701
ASHGA5P026321	ENST00000530379	RP11-375D13.2	GENCODE	3.03989	6.75063	4.02566	6.89361	2.76793	6.41454	3.30606	2.80975	3.73532	3.86244	2.44989	2.48344
ASHGA5P042358	uc011dng.1	POU5F1	UCSC_knowngene	8.63152	9.52905	8.83388	9.52217	8.49606	9.2486	8.02113	8.52001	9.29325	9.21267	7.59688	8.29402
ASHGA5P056883	TCONS_00010211	XLOC_004680	LincRNAs identified by Cabili et al	2.33506	3.84696	4.62433	4.40739	2.79513	3.59653	3.44916	3.60553	5.32446	2.40289	2.44989	3.5889
ASHGA5P033440	ENST00000566986	RP13-516M14.1	GENCODE	6.30486	9.78962	8.86407	9.01503	6.39182	9.92485	7.44776	6.81534	7.2217	6.86275	7.72044	6.95539
ASHGA5P039815	uc001edc.1	BC047723	UCSC_knowngene	6.95104	6.96843	8.79364	8.65955	7.37831	7.03093	7.25931	6.55955	7.18626	6.02622	7.38185	6.71835
ASHGA5P014797	uc002qgt.1	BC131616	UCSC_knowngene	5.44775	6.25263	5.86572	6.59322	4.84194	5.91859	4.55883	5.21802	5.69353	4.94423	2.44989	4.78056
ASHGA5P058119	TCONS_00026646	XLOC_012724	LincRNAs identified by Cabili et al	5.2327	5.45167	5.3097	5.94073	5.74524	5.61902	5.06327	5.31563	5.53228	5.58054	4.77365	5.3384
ASHGA5P038612	NR_036497	LPP-AS2	RefSeq	5.72981	6.9992	7.94874	7.83672	6.62957	7.1703	8.33602	8.0626	8.13549	7.55163	8.57741	8.07209
ASHGA5P031308	ENST00000454068	GAS5	GENCODE	3.43577	3.98529	3.66353	3.90182	3.34934	4.32734	3.97135	2.98267	4.41571	3.82601	3.22668	2.48344
ASHGA5P031308	ENST00000454068	GAS5	GENCODE	3.43577	3.98529	3.66353	3.90182	3.34934	4.32734	3.97135	2.98267	4.41571	3.82601	3.22668	2.48344
ASHGA5P042800	uc021zos.1	X07060	UCSC_knowngene	17.8429	18.4857	17.6847	18.4101	17.9215	18.4506	17.7354	17.7354	17.7869	17.6369	17.7599	17.7599
ASHGA5P042800	uc021zos.1	X07060	UCSC_knowngene	17.8429	18.4857	17.6847	18.4101	17.9215	18.4506	17.7354	17.7354	17.7869	17.6369	17.7599	17.7599
ASHGA5P045585	ENST00000442069	RP11-143M1.2	GENCODE	2.7646	4.0188	3.21896	3.12549	2.45851	4.22617	6.05222	5.68876	6.36929	4.74149	5.76725	5.7265
ASHGA5P014780	ENST00000413311	AC093382.1	GENCODE	4.3714	4.8586	5.46196	5.48018	4.23603	4.12927	3.2918	2.38934	4.30035	2.40289	2.44989	2.48344
ASHGA5P046308	TCONS_00001546	XLOC_000889	LincRNAs identified by Cabili et al	4.99364	7.353	8.67681	8.79774	5.28146	7.45413	8.38987	7.6187	7.75669	7.84411	8.38883	7.65984
ASHGA5P041941	TCONS_00020949	XLOC_010216	LincRNAs identified by Cabili et al	6.32627	7.34127	7.90302	7.68115	5.94348	7.13933	6.80783	7.50347	7.31069	7.32189	6.34606	7.27644
ASHGA5P031566	ENST00000547549	MIR3179-2	GENCODE	5.91455	6.32935	6.64158	6.47354	5.74319	6.20671	5.83184	6.27821	6.51649	6.27891	5.57486	6.08343
ASHGA5P038553	uc003fgr.1	BC131773	UCSC_knowngene	5.13001	5.95001	8.04334	8.14271	5.16877	6.20233	8.08953	6.75218	7.25723	6.25707	8.24562	6.71203
ASHGA5P018739	ENST00000457113	AC008746.3	GENCODE	4.48104	4.1043	4.46189	4.62518	3.85063	4.16357	3.43159	3.73613	5.97083	4.09225	2.44989	3.53524
ASHGA5P018739	ENST00000457113	AC008746.3	GENCODE	4.48104	4.1043	4.46189	4.62518	3.85063	4.16357	3.43159	3.73613	5.97083	4.09225	2.44989	3.53524
ASHGA5P018739	ENST00000457113	AC008746.3	GENCODE	4.48104	4.1043	4.46189	4.62518	3.85063	4.16357	3.43159	3.73613	5.97083	4.09225	2.44989	3.53524
ASHGA5P049094	TCONS_00023574	XLOC_011397	LincRNAs identified by Cabili et al	6.08644	5.17744	6.12806	5.95304	5.73088	5.06761	6.48343	6.32668	6.60982	6.72158	6.53697	6.59782
ASHGA5P029568	uc021rtn.1	OTX2OS1	UCSC_knowngene	5.65334	2.96987	5.35322	4.80408	5.62207	2.40781	4.64127	4.38165	4.74819	5.16487	3.99929	5.21604
ASHGA5P057118	TCONS_00013474	XLOC_006122	LincRNAs identified by Cabili et al	4.90107	3.72648	4.78626	4.52218	4.52653	4.02277	4.05783	5.21159	4.80033	5.14231	3.15522	5.53486
ASHGA5P028128	ENST00000549261	RP11-956E11.1	GENCODE	2.85622	3.54969	4.62743	4.85777	2.32282	4.07103	4.38426	3.23867	3.73054	3.6828	3.5812	3.77696
ASHGA5P015934	ENST00000424968	LINC00240	GENCODE	6.52982	5.95575	5.62027	5.76343	6.53653	6.13904	6.22957	6.18266	6.48194	5.67199	6.14407	6.45297
ASHGA5P036908	TCONS_00025361	XLOC_012177	LincRNAs identified by Cabili et al	4.7979	2.53796	5.03954	5.08297	4.25867	2.40781	4.45855	4.03831	3.86533	3.30275	4.05693	4.1312
ASHGA5P020202	ENST00000509470	RP11-768F21.1	GENCODE	3.75864	2.92833	3.61028	4.26031	3.85985	3.26948	4.49077	4.42171	4.00529	3.96413	3.23967	4.75367
ASHGA5P020202	ENST00000509470	RP11-768F21.1	GENCODE	3.75864	2.92833	3.61028	4.26031	3.85985	3.26948	4.49077	4.42171	4.00529	3.96413	3.23967	4.75367
ASHGA5P040762	ENST00000433084	RP11-403I13.8	GENCODE	6.60636	4.16266	5.76926	5.76502	6.65663	2.40781	6.16759	5.89683	5.66126	6.2451	6.16191	5.94754
ASHGA5P015237	ENST00000418292	CTA-292E10.6	GENCODE	6.49968	7.71732	6.67689	8.40954	6.34998	7.69163	7.57974	7.92597	7.43651	7.53622	7.26367	7.69306
ASHGA5P015237	ENST00000418292	CTA-292E10.6	GENCODE	6.49968	7.71732	6.67689	8.40954	6.34998	7.69163	7.57974	7.92597	7.43651	7.53622	7.26367	7.69306
ASHGA5P031704	uc010vft.2	IGH	UCSC_knowngene	4.95497	7.95212	5.08649	5.83796	4.42553	7.89124	7.11745	7.99085	7.78578	6.93211	7.07275	7.94622
ASHGA5P048705	TCONS_00023825	XLOC_011603	LincRNAs identified by Cabili et al	3.25236	4.71399	2.59574	4.32227	3.18739	4.41521	3.94093	2.79369	4.5893	4.61022	4.08633	2.48344
ASHGA5P018698	NR_036543	PPIE	RefSeq	4.10399	4.95421	3.14542	3.23082	4.23261	5.16207	6.50839	4.99947	6.0275	5.47956	5.79031	4.95295
ASHGA5P018698	NR_036543	PPIE	RefSeq	4.10399	4.95421	3.14542	3.23082	4.23261	5.16207	6.50839	4.99947	6.0275	5.47956	5.79031	4.95295
ASHGA5P018698	NR_036543	PPIE	RefSeq	4.10399	4.95421	3.14542	3.23082	4.23261	5.16207	6.50839	4.99947	6.0275	5.47956	5.79031	4.95295
ASHGA5P032138	ENST00000415124	AC113189.5	GENCODE	7.95191	9.59849	8.15368	8.27125	8.35041	9.65652	8.28722	7.65812	7.85425	8.53025	8.38674	7.85239
ASHGA5P032138	ENST00000415124	AC113189.5	GENCODE	7.95191	9.59849	8.15368	8.27125	8.35041	9.65652	8.28722	7.65812	7.85425	8.53025	8.38674	7.85239
ASHGA5P032138	ENST00000415124	AC113189.5	GENCODE	7.95191	9.59849	8.15368	8.27125	8.35041	9.65652	8.28722	7.65812	7.85425	8.53025	8.38674	7.85239
ASHGA5P035268	TCONS_00004392	XLOC_002275	LincRNAs identified by Cabili et al	7.21651	7.93633	8.1285	8.2307	7.48222	7.96225	8.42936	8.40935	8.45613	8.54066	8.54097	8.3522
ASHGA5P021503	NR_034101	LOC100288346	RefSeq	4.15432	3.9804	3.93978	4.54072	3.7475	3.92614	2.36495	2.38934	2.74312	2.40289	2.44989	2.48344
ASHGA5P021503	NR_034101	LOC100288346	RefSeq	4.15432	3.9804	3.93978	4.54072	3.7475	3.92614	2.36495	2.38934	2.74312	2.40289	2.44989	2.48344
ASHGA5P021503	NR_034101	LOC100288346	RefSeq	4.15432	3.9804	3.93978	4.54072	3.7475	3.92614	2.36495	2.38934	2.74312	2.40289	2.44989	2.48344
ASHGA5P030312	ENST00000566974	RP11-6O2.4	GENCODE	5.26401	7.36687	6.1519	6.56758	5.55765	7.58113	6.23733	6.15445	6.38813	6.17693	6.56916	6.54584
ASHGA5P030312	ENST00000566974	RP11-6O2.4	GENCODE	5.26401	7.36687	6.1519	6.56758	5.55765	7.58113	6.23733	6.15445	6.38813	6.17693	6.56916	6.54584
ASHGA5P052532	ENST00000504756	RP11-423H2.1	GENCODE	5.33273	4.70235	6.58949	6.57442	6.46835	4.63155	4.65192	3.96197	4.53418	3.98337	4.8788	2.48344
ASHGA5P051739	ENST00000440084	RP11-277L2.2	GENCODE	9.39057	9.76337	9.45485	9.72197	9.4466	9.61695	9.28807	9.96707	9.77633	9.71868	9.27163	9.79925
ASHGA5P019225	NR_027762	RBM34	RefSeq	6.55387	7.10038	6.57361	6.7279	6.96465	7.33239	6.56201	6.16314	6.43775	5.65351	6.67134	6.55791
ASHGA5P019225	NR_027762	RBM34	RefSeq	6.55387	7.10038	6.57361	6.7279	6.96465	7.33239	6.56201	6.16314	6.43775	5.65351	6.67134	6.55791
ASHGA5P057202	TCONS_00014460	XLOC_006677	LincRNAs identified by Cabili et al	4.17083	5.04668	5.39457	5.98814	5.6033	6.32691	5.08127	4.84109	4.96823	4.526	6.4379	7.09263
ASHGA5P037240	ENST00000452028	AF131217.1	GENCODE	2.70542	3.30648	7.1566	2.58858	5.72964	6.51554	3.51076	2.85549	2.37624	2.40289	6.95999	7.2005
ASHGA5P051426	ENST00000448208	SGOL1-AS1	GENCODE	6.43049	7.00521	8.22377	7.80614	6.22268	6.77587	7.61742	7.71379	7.75473	6.50571	7.39033	7.64367
ASHGA5P051426	ENST00000448208	SGOL1-AS1	GENCODE	6.43049	7.00521	8.22377	7.80614	6.22268	6.77587	7.61742	7.71379	7.75473	6.50571	7.39033	7.64367
ASHGA5P051426	ENST00000448208	SGOL1-AS1	GENCODE	6.43049	7.00521	8.22377	7.80614	6.22268	6.77587	7.61742	7.71379	7.75473	6.50571	7.39033	7.64367
ASHGA5P051426	ENST00000448208	SGOL1-AS1	GENCODE	6.43049	7.00521	8.22377	7.80614	6.22268	6.77587	7.61742	7.71379	7.75473	6.50571	7.39033	7.64367
ASHGA5P051426	ENST00000448208	SGOL1-AS1	GENCODE	6.43049	7.00521	8.22377	7.80614	6.22268	6.77587	7.61742	7.71379	7.75473	6.50571	7.39033	7.64367
ASHGA5P051426	ENST00000448208	SGOL1-AS1	GENCODE	6.43049	7.00521	8.22377	7.80614	6.22268	6.77587	7.61742	7.71379	7.75473	6.50571	7.39033	7.64367
ASHGA5P051426	ENST00000448208	SGOL1-AS1	GENCODE	6.43049	7.00521	8.22377	7.80614	6.22268	6.77587	7.61742	7.71379	7.75473	6.50571	7.39033	7.64367
ASHGA5P051426	ENST00000448208	SGOL1-AS1	GENCODE	6.43049	7.00521	8.22377	7.80614	6.22268	6.77587	7.61742	7.71379	7.75473	6.50571	7.39033	7.64367
ASHGA5P051426	ENST00000448208	SGOL1-AS1	GENCODE	6.43049	7.00521	8.22377	7.80614	6.22268	6.77587	7.61742	7.71379	7.75473	6.50571	7.39033	7.64367
ASHGA5P051426	ENST00000448208	SGOL1-AS1	GENCODE	6.43049	7.00521	8.22377	7.80614	6.22268	6.77587	7.61742	7.71379	7.75473	6.50571	7.39033	7.64367
ASHGA5P051426	ENST00000448208	SGOL1-AS1	GENCODE	6.43049	7.00521	8.22377	7.80614	6.22268	6.77587	7.61742	7.71379	7.75473	6.50571	7.39033	7.64367
ASHGA5P051426	ENST00000448208	SGOL1-AS1	GENCODE	6.43049	7.00521	8.22377	7.80614	6.22268	6.77587	7.61742	7.71379	7.75473	6.50571	7.39033	7.64367
ASHGA5P051426	ENST00000448208	SGOL1-AS1	GENCODE	6.43049	7.00521	8.22377	7.80614	6.22268	6.77587	7.61742	7.71379	7.75473	6.50571	7.39033	7.64367
ASHGA5P022187	NR_046160	LOC256021	RefSeq	3.27463	4.04898	4.60145	4.68688	3.65607	3.9886	4.81768	4.46277	4.8956	4.69537	5.32184	4.72258
ASHGA5P022187	NR_046160	LOC256021	RefSeq	3.27463	4.04898	4.60145	4.68688	3.65607	3.9886	4.81768	4.46277	4.8956	4.69537	5.32184	4.72258
ASHGA5P022187	NR_046160	LOC256021	RefSeq	3.27463	4.04898	4.60145	4.68688	3.65607	3.9886	4.81768	4.46277	4.8956	4.69537	5.32184	4.72258
ASHGA5P022187	NR_046160	LOC256021	RefSeq	3.27463	4.04898	4.60145	4.68688	3.65607	3.9886	4.81768	4.46277	4.8956	4.69537	5.32184	4.72258
ASHGA5P000568	chrX:36682025-36716325+	chrX:36682025-36716325	LincRNAs identified by Khalil et al	7.37903	4.49199	6.99708	6.67521	7.11611	3.98113	6.21899	6.19673	6.51904	6.39764	5.70787	5.70947
ASHGA5P032205	ENST00000418821	AC015922.6	GENCODE	4.96886	2.33667	4.29064	4.36623	4.83921	2.40781	4.57691	3.48415	3.74737	4.06253	4.09225	3.80689
ASHGA5P046475	ENST00000441146	GK-IT1	GENCODE	7.86959	7.39646	7.91818	8.08008	8.0841	7.51244	5.51509	4.07157	4.68058	4.16204	5.44899	4.41638
ASHGA5P046475	ENST00000441146	GK-IT1	GENCODE	7.86959	7.39646	7.91818	8.08008	8.0841	7.51244	5.51509	4.07157	4.68058	4.16204	5.44899	4.41638
ASHGA5P046475	ENST00000441146	GK-IT1	GENCODE	7.86959	7.39646	7.91818	8.08008	8.0841	7.51244	5.51509	4.07157	4.68058	4.16204	5.44899	4.41638
ASHGA5P046475	ENST00000441146	GK-IT1	GENCODE	7.86959	7.39646	7.91818	8.08008	8.0841	7.51244	5.51509	4.07157	4.68058	4.16204	5.44899	4.41638
ASHGA5P030111	ENST00000559285	RP11-502I4.1	GENCODE	4.19852	4.76114	6.06752	6.04204	3.77996	4.60615	4.43742	4.63273	4.59668	5.20077	4.13837	4.96836
ASHGA5P032344	ENST00000584758	RP11-17M24.1	GENCODE	6.34129	4.52571	6.36189	6.35951	6.09835	3.176	6.76426	5.08552	5.46691	6.5053	6.40895	4.89355
ASHGA5P029623	ENST00000559968	RP11-643G16.4	GENCODE	14.6748	15.2358	16.4421	16.8932	14.7314	15.0478	15.6535	15.2081	15.2917	15.1944	15.4225	15.1189
ASHGA5P050565	NR_038409	LOC90499	RefSeq	5.98075	4.13577	4.66967	5.0236	5.01481	3.67645	4.50295	3.87413	3.75803	4.51748	4.56889	4.56804
ASHGA5P052018	uc003hws.1	AK093356	UCSC_knowngene	7.77726	8.11659	8.90852	9.09556	8.18438	8.36162	8.37533	8.70312	8.76295	8.54615	8.7182	8.93363
ASHGA5P052018	uc003hws.1	AK093356	UCSC_knowngene	7.77726	8.11659	8.90852	9.09556	8.18438	8.36162	8.37533	8.70312	8.76295	8.54615	8.7182	8.93363
ASHGA5P052018	uc003hws.1	AK093356	UCSC_knowngene	7.77726	8.11659	8.90852	9.09556	8.18438	8.36162	8.37533	8.70312	8.76295	8.54615	8.7182	8.93363
ASHGA5P022451	ENST00000556987	LINC00524	GENCODE	8.15311	7.54969	8.02315	8.10477	8.19449	7.45471	8.00989	8.23456	8.37287	8.95011	8.21646	8.28033
ASHGA5P036509	ENST00000568958	RP11-223I10.1	GENCODE	8.06747	9.02376	8.87569	8.90511	8.21433	9.10215	8.1545	8.33894	8.09843	8.40277	8.20812	8.37452
ASHGA5P018207	ENST00000450651	PI4KAP2	GENCODE	6.43567	7.50539	9.07247	8.98415	6.71095	7.6726	7.67552	7.12743	8.45486	7.87766	7.82023	7.39536
ASHGA5P058254	TCONS_00028622	XLOC_013658	LincRNAs identified by Cabili et al	2.68868	3.91206	4.04761	4.41099	4.15869	3.64802	4.31565	3.53326	4.30235	4.05275	3.53935	4.14249
ASHGA5P045086	ENST00000528668	CTD-3232M19.2	pseudogene	11.8939	12.164	12.79	12.9319	12.2509	12.2218	11.7922	11.7269	11.6241	12.0685	11.9087	11.9227
ASHGA5P030486	uc001zol.3	BC045779	UCSC_knowngene	4.72562	5.71957	7.60388	5.79947	4.99906	5.08073	4.51801	5.19701	4.52805	4.84029	3.83801	4.81018
ASHGA5P030486	uc001zol.3	BC045779	UCSC_knowngene	4.72562	5.71957	7.60388	5.79947	4.99906	5.08073	4.51801	5.19701	4.52805	4.84029	3.83801	4.81018
ASHGA5P030486	uc001zol.3	BC045779	UCSC_knowngene	4.72562	5.71957	7.60388	5.79947	4.99906	5.08073	4.51801	5.19701	4.52805	4.84029	3.83801	4.81018
ASHGA5P018006	ENST00000543603	AP001053.11	GENCODE	3.66111	3.241	4.14534	4.79469	3.16752	2.95392	5.10834	4.45695	4.5577	4.70763	5.46225	3.98218
ASHGA5P047720	ENST00000433085	RP11-383C6.2	GENCODE	2.84823	4.1214	4.21038	4.67562	2.75791	4.44023	4.24725	3.93747	4.79201	3.86748	3.93767	2.48344
ASHGA5P047179	TCONS_00014912	XLOC_006978	LincRNAs identified by Cabili et al	6.21023	7.82444	7.04713	8.09876	6.30486	7.73208	6.84821	7.17378	7.41849	7.08079	6.80508	7.30191
ASHGA5P041904	ENST00000511053	KHDC1P1	pseudogene	2.66337	4.10558	3.96071	4.77798	3.1287	3.69705	4.26092	4.00975	5.0608	3.98497	3.94011	2.48344
ASHGA5P023612	HMlincRNA1065+	HMlincRNA1065	LincRNAs identified by Khalil et al	5.57832	7.30079	6.69866	7.68533	5.54925	7.13126	5.26558	5.60032	6.28261	5.93335	4.89018	5.53596
ASHGA5P018265	ENST00000451392	LINC00607	GENCODE	3.73303	5.92491	5.09988	6.10139	3.98136	5.80206	4.34981	4.18273	5.44816	5.21036	2.44989	4.07885
ASHGA5P018109	ENST00000449527	BX571672.5	GENCODE	3.8031	5.38157	6.13018	6.08583	4.00035	5.63367	5.90439	5.46168	5.77753	5.74819	5.8076	4.79384
ASHGA5P033872	ENST00000446347	RP11-978I15.10	GENCODE	4.83388	5.99819	6.33819	5.82647	4.985	5.65184	5.18538	5.24594	7.02552	5.50496	5.03794	5.67401
ASHGA5P033872	ENST00000446347	RP11-978I15.10	GENCODE	4.83388	5.99819	6.33819	5.82647	4.985	5.65184	5.18538	5.24594	7.02552	5.50496	5.03794	5.67401
ASHGA5P033872	ENST00000446347	RP11-978I15.10	GENCODE	4.83388	5.99819	6.33819	5.82647	4.985	5.65184	5.18538	5.24594	7.02552	5.50496	5.03794	5.67401
ASHGA5P055871	ENST00000549208	RP11-754I20.1	GENCODE	4.64862	5.58289	4.92822	5.9462	3.60922	5.45443	3.65338	5.30788	5.16396	4.05446	2.44989	4.72652
ASHGA5P031147	TCONS_00006102	XLOC_002713	LincRNAs identified by Cabili et al	4.81916	6.02178	6.85826	6.48601	4.16783	5.487	5.37071	5.83319	5.90136	5.07085	5.04738	5.5503
ASHGA5P023735	HMlincRNA1623-	HMlincRNA1623	LincRNAs identified by Khalil et al	5.7626	6.72504	7.28914	7.06352	5.7278	6.52495	6.62306	6.72396	6.77745	7.0273	6.497	6.73197
ASHGA5P019308	NR_036462	APITD1	RefSeq	7.59289	8.17175	6.43164	6.45422	7.7666	8.2954	7.0017	6.72315	7.22501	5.93795	7.0711	6.92991
ASHGA5P019308	NR_036462	APITD1	RefSeq	7.59289	8.17175	6.43164	6.45422	7.7666	8.2954	7.0017	6.72315	7.22501	5.93795	7.0711	6.92991
ASHGA5P019308	NR_036462	APITD1	RefSeq	7.59289	8.17175	6.43164	6.45422	7.7666	8.2954	7.0017	6.72315	7.22501	5.93795	7.0711	6.92991
ASHGA5P019308	NR_036462	APITD1	RefSeq	7.59289	8.17175	6.43164	6.45422	7.7666	8.2954	7.0017	6.72315	7.22501	5.93795	7.0711	6.92991
ASHGA5P019308	NR_036462	APITD1	RefSeq	7.59289	8.17175	6.43164	6.45422	7.7666	8.2954	7.0017	6.72315	7.22501	5.93795	7.0711	6.92991
ASHGA5P016054	uc001ekq.1	AX746564	UCSC_knowngene	5.44568	6.72844	6.78176	6.79224	5.31548	6.80228	6.99708	6.3984	6.70392	6.74546	7.06851	6.61509
ASHGA5P047352	ENST00000418875	RP11-92J19.3	GENCODE	5.60164	6.66774	7.97802	7.69942	5.44775	6.50748	6.60143	6.67134	6.50425	6.14188	6.38385	6.58247
ASHGA5P026521	ENST00000534505	RP11-770G2.2	GENCODE	5.43871	3.78564	5.44527	5.1508	5.47936	4.24267	4.14909	3.48744	4.47284	3.87247	3.24044	4.5607
ASHGA5P042063	ENST00000447557	RP1-287H17.1	GENCODE	2.47563	3.27374	2.76625	2.84648	2.32407	3.54845	5.23456	4.33841	4.77946	4.64091	4.99419	4.83709
ASHGA5P034653	ENST00000454104	RP11-84A14.5	GENCODE	5.15418	4.29673	4.02506	4.41677	5.22043	4.56202	4.5327	3.95095	4.8618	3.87876	3.48845	4.15788
ASHGA5P034653	ENST00000454104	RP11-84A14.5	GENCODE	5.15418	4.29673	4.02506	4.41677	5.22043	4.56202	4.5327	3.95095	4.8618	3.87876	3.48845	4.15788
ASHGA5P039858	NR_037934	LOC285540	RefSeq	4.44081	6.14383	6.38558	6.64494	5.37868	6.26188	7.92722	6.49721	6.61839	7.81832	8.00268	6.65796
ASHGA5P027632	TCONS_00012739	XLOC_005737	LincRNAs identified by Cabili et al	4.63706	2.51164	4.44998	4.24337	4.63056	2.40781	3.44547	4.32788	5.72723	4.34307	3.62101	4.71911
ASHGA5P031762	ENST00000565327	RP11-327F22.5	GENCODE	7.17215	4.34156	7.55882	7.19189	6.87112	3.56126	6.29774	6.01837	5.94822	5.88204	5.91455	5.9939
ASHGA5P030121	ENST00000558702	RP11-253M7.4	GENCODE	6.06541	5.56303	6.67601	6.75166	6.21999	5.77339	6.85984	5.93433	6.14474	6.29069	7.13386	6.18442
ASHGA5P048149	ENST00000525337	AP000640.10	GENCODE	8.13823	5.86488	8.21756	7.96114	8.20375	5.81366	6.80983	7.36962	6.74809	7.39716	6.8381	7.49956
ASHGA5P058146	TCONS_00026974	XLOC_013026	LincRNAs identified by Cabili et al	4.93155	6.74168	5.06096	6.42371	5.44594	6.60904	4.20145	4.85066	6.11404	5.93398	4.45982	4.90683
ASHGA5P058718	uc.340-	uc.340	UCR	9.50763	11.5076	9.88528	11.8445	9.8635	11.4744	8.49316	9.35993	10.0348	9.54358	8.57385	9.45197
ASHGA5P044050	ENST00000447563	AC004863.6	GENCODE	9.47188	11.0972	10.5164	12.4833	9.77822	10.9538	8.84296	9.64186	9.92251	9.84222	8.87569	9.55729
ASHGA5P029810	TCONS_00016207	XLOC_007597	LincRNAs identified by Cabili et al	4.23127	5.05091	5.11669	4.98649	3.81948	4.97378	4.20645	4.26266	4.71599	4.62095	2.44989	3.8923
ASHGA5P019716	NR_039994	TMEM161B-AS1	RefSeq	6.90938	8.78853	7.61722	7.75103	6.96159	8.67681	7.46736	7.87815	7.66574	7.50633	6.96639	7.52921
ASHGA5P058220	TCONS_00028268	XLOC_013612	LincRNAs identified by Cabili et al	7.72	9.66843	9.20063	10.207	7.7978	9.27374	8.08541	8.36665	8.81558	8.93934	7.90183	8.2913
ASHGA5P057014	TCONS_00011960	XLOC_005473	LincRNAs identified by Cabili et al	4.51545	6.16726	6.95217	7.20969	4.03609	6.06627	2.36495	3.33588	4.70366	2.40289	2.44989	2.48344
ASHGA5P057014	TCONS_00011960	XLOC_005473	LincRNAs identified by Cabili et al	4.51545	6.16726	6.95217	7.20969	4.03609	6.06627	2.36495	3.33588	4.70366	2.40289	2.44989	2.48344
ASHGA5P057014	TCONS_00011960	XLOC_005473	LincRNAs identified by Cabili et al	4.51545	6.16726	6.95217	7.20969	4.03609	6.06627	2.36495	3.33588	4.70366	2.40289	2.44989	2.48344
ASHGA5P037573	uc010gsg.2	PI4KAP1	UCSC_knowngene	2.86723	3.41302	2.9941	3.36167	3.15552	3.3554	2.36495	3.17942	5.17017	5.14512	2.44989	2.48344
ASHGA5P056186	TCONS_00000861	XLOC_000086	LincRNAs identified by Cabili et al	5.44542	6.58318	7.02714	7.2649	5.63741	6.60993	7.922	7.38333	7.56549	7.56062	7.85239	7.19189
ASHGA5P032500	TCONS_00029745	XLOC_014418	LincRNAs identified by Cabili et al	5.9337	6.69346	6.89844	7.10152	6.24814	6.5788	6.29278	5.80677	6.06703	5.22755	6.32772	5.66323
ASHGA5P020626	ENST00000517723	HOXA11-AS	GENCODE	4.42137	5.13992	5.40548	5.66722	4.25677	4.94586	4.5357	4.81768	5.75602	4.60588	2.44989	4.10364
ASHGA5P046878	AK055207R		LincRNAs identified by Khalil et al	3.07996	3.90526	4.03842	4.55451	2.84616	3.45837	4.0047	3.26119	4.92097	3.1959	2.44989	2.48344
ASHGA5P058383	uc002lal.1	LOC647946	UCSC_knowngene	2.9808	5.27597	4.46859	4.79556	2.69205	5.28024	2.36495	2.38934	3.9578	2.40289	2.44989	2.48344
ASHGA5P057420	TCONS_00017155	XLOC_007957	LincRNAs identified by Cabili et al	3.81528	4.62572	4.32868	5.04059	4.16499	3.87709	3.38735	3.20772	4.89426	3.90348	4.26043	3.72229
ASHGA5P029189	NR_046321	GPX2	RefSeq	5.48723	4.55702	5.75513	5.68933	5.61286	4.7793	4.58049	6.01166	5.7656	4.7015	4.51583	5.99324
ASHGA5P029189	NR_046321	GPX2	RefSeq	5.48723	4.55702	5.75513	5.68933	5.61286	4.7793	4.58049	6.01166	5.7656	4.7015	4.51583	5.99324
ASHGA5P029189	NR_046321	GPX2	RefSeq	5.48723	4.55702	5.75513	5.68933	5.61286	4.7793	4.58049	6.01166	5.7656	4.7015	4.51583	5.99324
ASHGA5P028767	ENST00000443576	RP11-141M1.1	GENCODE	2.33506	6.51254	3.43324	5.09506	2.52506	5.49835	2.36495	2.81732	2.76141	2.40289	2.44989	2.48344
ASHGA5P038514	ENST00000467912	ARHGEF26-AS1	GENCODE	6.60701	7.56712	7.57479	7.59985	6.45354	7.45544	7.12044	7.68805	7.61035	7.53906	7.05254	7.73168
ASHGA5P023560	ENST00000584139	CTC-297N7.10	GENCODE	3.53301	4.5429	4.42832	3.85131	2.43242	5.89409	5.18317	3.83948	4.08085	4.58267	4.54428	4.44732
ASHGA5P004549	ENST00000294715	RP11-14N7.2	GENCODE	8.40494	10.2173	9.52253	9.41021	8.39721	10.0381	9.58238	10.1095	10.0526	10.3319	9.45135	10.0052
ASHGA5P051101	NR_027873	GCFC1	RefSeq	5.23736	7.11684	5.51783	5.93523	4.93729	7.13569	6.4258	5.51931	6.18097	5.9462	6.27151	5.11849
ASHGA5P051101	NR_027873	GCFC1	RefSeq	5.23736	7.11684	5.51783	5.93523	4.93729	7.13569	6.4258	5.51931	6.18097	5.9462	6.27151	5.11849
ASHGA5P051477	ENST00000427309	BX571672.5	GENCODE	5.11597	3.90273	5.90817	6.0686	5.25458	4.07999	6.8166	4.7355	6.34464	6.11143	6.99443	5.18249
ASHGA5P052227	NR_034085	LOC648987	RefSeq	9.40499	7.58087	9.51902	9.51852	9.36508	7.53	8.97089	8.75931	8.9361	9.26602	8.98545	8.7264
ASHGA5P056879	TCONS_00010162	XLOC_004625	LincRNAs identified by Cabili et al	3.76892	3.03434	4.30545	4.30769	3.6562	2.40781	6.68854	3.35834	2.37624	4.96699	6.74403	3.73947
ASHGA5P017527	ENST00000442749	CNTN4-AS1	GENCODE	4.32268	3.11593	5.21189	4.39183	3.62826	2.40781	4.12431	3.73512	4.28733	3.91854	3.21449	4.1761
ASHGA5P017527	ENST00000442749	CNTN4-AS1	GENCODE	4.32268	3.11593	5.21189	4.39183	3.62826	2.40781	4.12431	3.73512	4.28733	3.91854	3.21449	4.1761
ASHGA5P017527	ENST00000442749	CNTN4-AS1	GENCODE	4.32268	3.11593	5.21189	4.39183	3.62826	2.40781	4.12431	3.73512	4.28733	3.91854	3.21449	4.1761
ASHGA5P017527	ENST00000442749	CNTN4-AS1	GENCODE	4.32268	3.11593	5.21189	4.39183	3.62826	2.40781	4.12431	3.73512	4.28733	3.91854	3.21449	4.1761
ASHGA5P021446	NR_036529	LOC100499484-C9ORF174	RefSeq	4.34196	2.9317	4.04039	4.23261	3.94411	2.40781	3.84473	3.32131	2.77065	4.03066	3.39456	2.48344
ASHGA5P019466	NR_026699	GLYCTK	RefSeq	4.05726	5.39233	3.95001	5.1074	3.67149	5.31121	4.22995	4.13657	4.81402	3.99698	4.42228	3.93869
ASHGA5P019466	NR_026699	GLYCTK	RefSeq	4.05726	5.39233	3.95001	5.1074	3.67149	5.31121	4.22995	4.13657	4.81402	3.99698	4.42228	3.93869
ASHGA5P026366	ENST00000416119	RP11-240D10.4	GENCODE	2.33506	4.10467	3.8078	4.52011	4.12431	4.88892	2.7208	3.9133	4.14463	4.30274	4.2504	3.63855
ASHGA5P026366	ENST00000416119	RP11-240D10.4	GENCODE	2.33506	4.10467	3.8078	4.52011	4.12431	4.88892	2.7208	3.9133	4.14463	4.30274	4.2504	3.63855
ASHGA5P029861	ENST00000559072	ELMO2P1	pseudogene	7.29241	6.15791	4.39798	6.55854	5.07686	6.06019	2.36495	3.05899	2.83809	3.09627	2.44989	2.48344
ASHGA5P033276	TCONS_00028417	XLOC_013770	LincRNAs identified by Cabili et al	5.80792	6.07916	5.86077	6.33247	5.63101	6.02131	5.24114	5.54462	5.78416	5.12131	4.57412	5.51727
ASHGA5P045519	TCONS_00001756	XLOC_001124	LincRNAs identified by Cabili et al	7.41056	8.89146	9.37763	9.74604	7.70175	8.88222	6.65135	7.16129	7.73305	7.66699	6.37592	7.16259
ASHGA5P015411	NR_024420	LOC389634	RefSeq	5.64975	5.84284	5.80664	5.87211	6.05186	6.13102	7.368	6.46413	6.98969	6.11119	7.4038	6.47875
ASHGA5P040648	ENST00000502275	RP11-395P13.3	GENCODE	6.89572	8.56027	9.15593	8.89761	7.10834	8.47401	6.31269	6.80365	7.36511	6.99613	6.17566	6.91822
ASHGA5P022105	ENST00000549329	HOXD-AS1	GENCODE	6.04903	7.20502	6.28646	7.02456	5.84121	7.08828	5.52071	6.13804	6.0772	6.02395	5.56271	6.02562
ASHGA5P045044	ENST00000561761	RP11-629O1.2	GENCODE	7.95835	10.2061	12.6511	12.698	8.41543	10.3213	10.6154	9.66421	9.68021	9.65072	10.6524	9.79596
ASHGA5P045044	ENST00000561761	RP11-629O1.2	GENCODE	7.95835	10.2061	12.6511	12.698	8.41543	10.3213	10.6154	9.66421	9.68021	9.65072	10.6524	9.79596
ASHGA5P020816	NR_045493	LSM1	RefSeq	9.45969	10.6471	8.82555	9.07452	9.76209	10.5931	9.61912	9.78004	9.8915	9.26328	9.62667	9.65141
ASHGA5P020816	NR_045493	LSM1	RefSeq	9.45969	10.6471	8.82555	9.07452	9.76209	10.5931	9.61912	9.78004	9.8915	9.26328	9.62667	9.65141
ASHGA5P020816	NR_045493	LSM1	RefSeq	9.45969	10.6471	8.82555	9.07452	9.76209	10.5931	9.61912	9.78004	9.8915	9.26328	9.62667	9.65141
ASHGA5P037374	ENST00000430259	AP001469.9	GENCODE	4.46165	4.22931	3.60073	4.91979	4.40611	4.53029	4.68158	4.63945	5.21348	4.42794	3.50894	4.85259
ASHGA5P000022	AI808306		LincRNAs identified by Khalil et al	3.65217	5.18153	4.01509	5.23945	3.62652	5.37901	4.78599	4.75244	5.60299	5.28109	4.11912	4.59421
ASHGA5P039732	TCONS_00023008	XLOC_010856	LincRNAs identified by Cabili et al	7.94222	9.12584	8.22942	9.67195	8.01863	8.96694	7.30584	9.71117	8.1368	8.02284	7.30742	9.36508
ASHGA5P058652	uc022alr.1	LOC646329	UCSC_knowngene	4.45872	6.44187	4.9083	6.57802	4.72773	6.26291	3.51552	5.85818	5.03212	4.31967	2.44989	5.60797
ASHGA5P047629	ENST00000566847	RP11-85A1.3	GENCODE	3.13363	6.15728	3.94636	4.42483	3.39053	6.46432	4.56485	4.10902	4.26121	4.53226	4.71085	4.58588
ASHGA5P027700	NR_033834	FLJ31485	RefSeq	2.71592	5.07024	5.91754	5.87592	3.3439	4.89503	4.92571	4.56975	4.39878	3.75846	4.51916	4.44485
ASHGA5P045823	uc004asn.1	AX746834	UCSC_knowngene	4.23111	6.58408	5.91705	5.93078	4.10544	6.81133	6.51055	6.55306	6.94128	6.28721	6.42088	6.4905
ASHGA5P028954	TCONS_00010530	XLOC_005050	LincRNAs identified by Cabili et al	2.66908	7.96633	2.58079	2.43839	3.16795	8.02808	3.40001	6.632	7.0711	2.40289	2.44989	6.70909
ASHGA5P041346	ENST00000509456	RP11-284A20.1	GENCODE	5.29683	6.96485	7.68353	7.5333	5.19884	6.92901	6.2517	6.34183	6.41351	6.42772	6.25203	6.20201
ASHGA5P040752	ENST00000520882	AC005740.5	GENCODE	3.10454	3.95616	4.5577	4.59011	3.58187	4.45254	3.68513	3.48297	4.21647	3.36909	2.44989	4.30949
ASHGA5P040752	ENST00000520882	AC005740.5	GENCODE	3.10454	3.95616	4.5577	4.59011	3.58187	4.45254	3.68513	3.48297	4.21647	3.36909	2.44989	4.30949
ASHGA5P040752	ENST00000520882	AC005740.5	GENCODE	3.10454	3.95616	4.5577	4.59011	3.58187	4.45254	3.68513	3.48297	4.21647	3.36909	2.44989	4.30949
ASHGA5P040752	ENST00000520882	AC005740.5	GENCODE	3.10454	3.95616	4.5577	4.59011	3.58187	4.45254	3.68513	3.48297	4.21647	3.36909	2.44989	4.30949
ASHGA5P040752	ENST00000520882	AC005740.5	GENCODE	3.10454	3.95616	4.5577	4.59011	3.58187	4.45254	3.68513	3.48297	4.21647	3.36909	2.44989	4.30949
ASHGA5P040752	ENST00000520882	AC005740.5	GENCODE	3.10454	3.95616	4.5577	4.59011	3.58187	4.45254	3.68513	3.48297	4.21647	3.36909	2.44989	4.30949
ASHGA5P031044	ENST00000443373	AC002331.1	GENCODE	2.33506	5.68425	4.25945	4.26756	2.40143	6.01806	4.57492	4.6568	4.7901	2.40289	3.3151	4.72492
ASHGA5P058620	uc011crg.2	SMA4	UCSC_knowngene	9.48024	9.64397	10.6465	10.7595	9.5685	9.59916	11.3921	11.0242	10.8793	10.1631	11.5523	11.0525
ASHGA5P017962	ENST00000447702	RP1-81D8.3	GENCODE	5.89323	5.43754	5.38626	5.45112	5.81074	4.81337	5.09225	5.65131	5.74895	5.34561	4.86903	5.07818
ASHGA5P035023	TCONS_00004501	XLOC_002399	LincRNAs identified by Cabili et al	4.77108	4.76401	4.47094	5.52335	3.883	4.01458	4.17165	4.48904	6.03949	5.0631	2.44989	4.97267
ASHGA5P058034	TCONS_00025566	XLOC_012393	LincRNAs identified by Cabili et al	5.97047	4.50371	6.50161	6.1702	5.38281	4.13497	6.02989	5.06887	6.27854	5.31036	5.65874	4.7986
ASHGA5P038678	NR_024065	LINC00312	RefSeq	7.40184	8.08583	7.45249	7.58632	7.68874	8.03679	8.4689	8.46726	8.58171	8.67517	8.579	8.66913
ASHGA5P018923	NR_036577	APTX	RefSeq	5.63465	4.7908	4.24645	4.24413	5.75765	4.43742	4.56716	4.8496	5.72605	4.52283	2.44989	4.76991
ASHGA5P018923	NR_036577	APTX	RefSeq	5.63465	4.7908	4.24645	4.24413	5.75765	4.43742	4.56716	4.8496	5.72605	4.52283	2.44989	4.76991
ASHGA5P018923	NR_036577	APTX	RefSeq	5.63465	4.7908	4.24645	4.24413	5.75765	4.43742	4.56716	4.8496	5.72605	4.52283	2.44989	4.76991
ASHGA5P018923	NR_036577	APTX	RefSeq	5.63465	4.7908	4.24645	4.24413	5.75765	4.43742	4.56716	4.8496	5.72605	4.52283	2.44989	4.76991
ASHGA5P018923	NR_036577	APTX	RefSeq	5.63465	4.7908	4.24645	4.24413	5.75765	4.43742	4.56716	4.8496	5.72605	4.52283	2.44989	4.76991
ASHGA5P018923	NR_036577	APTX	RefSeq	5.63465	4.7908	4.24645	4.24413	5.75765	4.43742	4.56716	4.8496	5.72605	4.52283	2.44989	4.76991
ASHGA5P018923	NR_036577	APTX	RefSeq	5.63465	4.7908	4.24645	4.24413	5.75765	4.43742	4.56716	4.8496	5.72605	4.52283	2.44989	4.76991
ASHGA5P018923	NR_036577	APTX	RefSeq	5.63465	4.7908	4.24645	4.24413	5.75765	4.43742	4.56716	4.8496	5.72605	4.52283	2.44989	4.76991
ASHGA5P022537	ENST00000558515	RP11-424I19.2	GENCODE	5.9534	3.95717	5.70614	6.03884	5.6349	3.45544	5.00498	5.11758	5.14963	5.02429	3.887	5.15588
ASHGA5P020333	ENST00000511823	RP11-33B1.1	pseudogene	4.56823	6.03084	4.14175	4.64999	4.87662	5.69587	5.73168	4.42483	4.71984	3.78144	5.30987	4.18956
ASHGA5P016939	ENST00000435885	RP11-214F16.3	GENCODE	6.26376	3.97319	6.40255	6.0098	6.03871	3.00742	5.10652	5.54589	5.54628	6.53196	4.67816	5.59169
ASHGA5P035772	TCONS_00004141	XLOC_001984	LincRNAs identified by Cabili et al	7.2259	5.13745	7.208	7.26425	6.96687	4.52043	7.01309	6.47505	6.58991	6.45095	6.77336	6.43378
ASHGA5P027594	ENST00000552784	RP1-71H24.1	GENCODE	5.86346	4.5728	6.39873	6.1634	5.47761	4.28871	5.79147	6.66132	7.12681	6.1069	5.34852	6.6023
ASHGA5P027594	ENST00000552784	RP1-71H24.1	GENCODE	5.86346	4.5728	6.39873	6.1634	5.47761	4.28871	5.79147	6.66132	7.12681	6.1069	5.34852	6.6023
ASHGA5P027594	ENST00000552784	RP1-71H24.1	GENCODE	5.86346	4.5728	6.39873	6.1634	5.47761	4.28871	5.79147	6.66132	7.12681	6.1069	5.34852	6.6023
ASHGA5P027594	ENST00000552784	RP1-71H24.1	GENCODE	5.86346	4.5728	6.39873	6.1634	5.47761	4.28871	5.79147	6.66132	7.12681	6.1069	5.34852	6.6023
ASHGA5P027594	ENST00000552784	RP1-71H24.1	GENCODE	5.86346	4.5728	6.39873	6.1634	5.47761	4.28871	5.79147	6.66132	7.12681	6.1069	5.34852	6.6023
ASHGA5P027594	ENST00000552784	RP1-71H24.1	GENCODE	5.86346	4.5728	6.39873	6.1634	5.47761	4.28871	5.79147	6.66132	7.12681	6.1069	5.34852	6.6023
ASHGA5P027594	ENST00000552784	RP1-71H24.1	GENCODE	5.86346	4.5728	6.39873	6.1634	5.47761	4.28871	5.79147	6.66132	7.12681	6.1069	5.34852	6.6023
ASHGA5P041698	ENST00000454426	HIST1H2APS2	pseudogene	7.39353	5.66777	7.13739	7.23559	7.24804	5.56729	6.78978	6.63304	6.62455	7.10991	6.78214	6.54775
ASHGA5P053592	ENST00000518073	RP13-582O9.5	GENCODE	6.84542	8.39091	6.84794	8.12752	7.04532	8.32577	7.20335	6.44006	7.22394	7.23503	7.91935	6.32139
ASHGA5P038043	ENST00000439621	RP11-334A14.8	GENCODE	6.06703	8.06316	6.74468	8.79943	5.89445	8.03452	5.37458	5.9107	6.67502	6.81811	5.24693	5.89276
ASHGA5P040962	ENST00000568962	CTC-471C19.2	GENCODE	2.73885	3.10262	4.72123	5.38647	4.0765	3.96081	4.18084	3.50207	4.25476	4.81857	4.88828	3.79844
ASHGA5P026942	ENST00000532886	RP11-627G23.1	GENCODE	4.05841	6.47233	5.25781	6.8603	3.38354	6.51152	6.36647	5.95657	5.83184	6.89251	6.33771	6.38238
ASHGA5P031068	ENST00000566537	AC009133.15	GENCODE	4.40103	5.61603	4.65044	5.78542	4.33933	5.45458	5.11185	4.08297	4.67155	4.29216	4.83205	3.49145
ASHGA5P031068	ENST00000566537	AC009133.15	GENCODE	4.40103	5.61603	4.65044	5.78542	4.33933	5.45458	5.11185	4.08297	4.67155	4.29216	4.83205	3.49145
ASHGA5P044460	ENST00000577199	RP11-1C8.6	GENCODE	5.24173	6.21825	8.03679	8.19623	5.59142	6.48805	6.81767	5.5209	6.04004	5.80481	6.53105	5.49577
ASHGA5P035499	ENST00000413451	RP5-930J4.4	GENCODE	5.52512	5.92563	5.18793	5.2011	5.75438	6.15295	7.09362	7.21114	7.00862	5.54002	7.11861	7.516
ASHGA5P026307	AA992250		LincRNAs identified by Khalil et al	5.10777	5.59339	6.01441	6.00675	5.21615	5.37823	6.26639	5.78954	6.39541	6.50343	6.24858	5.45491
ASHGA5P026307	AA992250		LincRNAs identified by Khalil et al	5.10777	5.59339	6.01441	6.00675	5.21615	5.37823	6.26639	5.78954	6.39541	6.50343	6.24858	5.45491
ASHGA5P026307	AA992250		LincRNAs identified by Khalil et al	5.10777	5.59339	6.01441	6.00675	5.21615	5.37823	6.26639	5.78954	6.39541	6.50343	6.24858	5.45491
ASHGA5P026307	AA992250		LincRNAs identified by Khalil et al	5.10777	5.59339	6.01441	6.00675	5.21615	5.37823	6.26639	5.78954	6.39541	6.50343	6.24858	5.45491
ASHGA5P026307	AA992250		LincRNAs identified by Khalil et al	5.10777	5.59339	6.01441	6.00675	5.21615	5.37823	6.26639	5.78954	6.39541	6.50343	6.24858	5.45491
ASHGA5P026307	AA992250		LincRNAs identified by Khalil et al	5.10777	5.59339	6.01441	6.00675	5.21615	5.37823	6.26639	5.78954	6.39541	6.50343	6.24858	5.45491
ASHGA5P026307	AA992250		LincRNAs identified by Khalil et al	5.10777	5.59339	6.01441	6.00675	5.21615	5.37823	6.26639	5.78954	6.39541	6.50343	6.24858	5.45491
ASHGA5P026307	AA992250		LincRNAs identified by Khalil et al	5.10777	5.59339	6.01441	6.00675	5.21615	5.37823	6.26639	5.78954	6.39541	6.50343	6.24858	5.45491
ASHGA5P026307	AA992250		LincRNAs identified by Khalil et al	5.10777	5.59339	6.01441	6.00675	5.21615	5.37823	6.26639	5.78954	6.39541	6.50343	6.24858	5.45491
ASHGA5P026307	AA992250		LincRNAs identified by Khalil et al	5.10777	5.59339	6.01441	6.00675	5.21615	5.37823	6.26639	5.78954	6.39541	6.50343	6.24858	5.45491
ASHGA5P026307	AA992250		LincRNAs identified by Khalil et al	5.10777	5.59339	6.01441	6.00675	5.21615	5.37823	6.26639	5.78954	6.39541	6.50343	6.24858	5.45491
ASHGA5P026307	AA992250		LincRNAs identified by Khalil et al	5.10777	5.59339	6.01441	6.00675	5.21615	5.37823	6.26639	5.78954	6.39541	6.50343	6.24858	5.45491
ASHGA5P026307	AA992250		LincRNAs identified by Khalil et al	5.10777	5.59339	6.01441	6.00675	5.21615	5.37823	6.26639	5.78954	6.39541	6.50343	6.24858	5.45491
ASHGA5P026307	AA992250		LincRNAs identified by Khalil et al	5.10777	5.59339	6.01441	6.00675	5.21615	5.37823	6.26639	5.78954	6.39541	6.50343	6.24858	5.45491
ASHGA5P026307	AA992250		LincRNAs identified by Khalil et al	5.10777	5.59339	6.01441	6.00675	5.21615	5.37823	6.26639	5.78954	6.39541	6.50343	6.24858	5.45491
ASHGA5P026307	AA992250		LincRNAs identified by Khalil et al	5.10777	5.59339	6.01441	6.00675	5.21615	5.37823	6.26639	5.78954	6.39541	6.50343	6.24858	5.45491
ASHGA5P049432	ENST00000577064	RP13-580F15.2	GENCODE	10.2944	11.2985	10.9805	11.4744	10.5066	11.1569	9.93753	10.9829	11.124	10.6429	10.0199	11.0505
ASHGA5P042820	ENST00000414890	RABGAP1L-IT1	GENCODE	5.00738	6.90801	7.47545	7.75233	4.94339	6.90766	7.81042	6.76462	7.1839	7.01738	7.50983	6.78152
ASHGA5P042820	ENST00000414890	RABGAP1L-IT1	GENCODE	5.00738	6.90801	7.47545	7.75233	4.94339	6.90766	7.81042	6.76462	7.1839	7.01738	7.50983	6.78152
ASHGA5P042820	ENST00000414890	RABGAP1L-IT1	GENCODE	5.00738	6.90801	7.47545	7.75233	4.94339	6.90766	7.81042	6.76462	7.1839	7.01738	7.50983	6.78152
ASHGA5P042820	ENST00000414890	RABGAP1L-IT1	GENCODE	5.00738	6.90801	7.47545	7.75233	4.94339	6.90766	7.81042	6.76462	7.1839	7.01738	7.50983	6.78152
ASHGA5P029306	TCONS_00008392	XLOC_003842	LincRNAs identified by Cabili et al	5.18524	6.21524	3.96364	4.5485	5.53168	6.39033	5.58033	7.26701	7.37538	5.26626	5.58457	7.70465
ASHGA5P056624	TCONS_00006733	XLOC_003371	LincRNAs identified by Cabili et al	2.33506	4.3048	3.58515	4.94848	3.04698	4.46295	3.99967	3.83705	2.81186	2.40289	2.44989	5.04108
ASHGA5P036879	NR_024470	LOC100127888	RefSeq	4.71703	4.35031	4.46581	5.48496	5.83861	6.10111	4.59847	4.6684	4.47715	4.11056	5.80022	6.71333
ASHGA5P040107	ENST00000412092	AL583842.3	GENCODE	3.24636	4.64505	4.34407	4.51035	2.44242	4.94881	4.43501	3.73086	3.66908	5.24416	3.84089	3.80897
ASHGA5P016636	NR_027855	CLK1	RefSeq	9.64955	9.32203	10.4109	10.5144	9.74926	9.16021	9.93687	9.55038	9.98339	9.61985	9.85064	9.54802
ASHGA5P016636	NR_027855	CLK1	RefSeq	9.64955	9.32203	10.4109	10.5144	9.74926	9.16021	9.93687	9.55038	9.98339	9.61985	9.85064	9.54802
ASHGA5P015448	ENST00000420293	RP11-61I13.3	GENCODE	3.97558	4.02104	3.6654	3.78294	4.4135	4.32799	4.53349	4.50999	4.64073	3.36661	3.84267	4.83576
ASHGA5P015448	ENST00000420293	RP11-61I13.3	GENCODE	3.97558	4.02104	3.6654	3.78294	4.4135	4.32799	4.53349	4.50999	4.64073	3.36661	3.84267	4.83576
ASHGA5P032250	ENST00000583141	RP11-160E2.19	GENCODE	7.08266	5.69702	7.50815	7.31295	7.05254	5.52006	7.95614	6.40503	6.85217	7.00734	8.0293	6.30803
ASHGA5P026818	TCONS_00011820	XLOC_005303	LincRNAs identified by Cabili et al	4.3635	5.84147	4.39974	5.61473	4.23127	5.88151	9.31662	6.5543	7.38026	6.93062	9.42412	6.99018
ASHGA5P031386	ENST00000561567	RP4-536B24.3	GENCODE	3.30397	2.9169	3.95126	3.85202	2.32354	2.40781	5.61009	3.75164	4.61997	4.20228	5.50848	4.81549
ASHGA5P046400	ENST00000567614	WI2-89031B12.1	GENCODE	5.79688	4.52136	6.55246	6.63944	5.52223	4.43698	6.42684	5.31699	5.45167	5.12281	6.30615	5.40154
ASHGA5P054319	ENST00000415989	RP11-261C10.3	GENCODE	4.8637	6.71889	3.86346	4.56466	4.73173	6.7742	5.93351	5.00692	5.22245	4.08131	5.74632	4.4867
ASHGA5P055965	ENST00000556705	RP11-85K15.2	GENCODE	4.80392	6.02773	5.90991	6.20313	4.88212	6.23028	6.10604	5.51434	5.93019	5.71127	6.01564	5.97784
ASHGA5P023351	ENST00000579095	RP13-20L14.6	GENCODE	8.15487	6.02562	8.26437	8.02733	7.65685	5.74279	7.201	7.85908	7.92117	8.00101	6.60424	7.71
ASHGA5P018362	ENST00000452565	GS1-124K5.4	GENCODE	6.31807	7.62147	7.97736	7.64502	6.40633	7.75309	8.16707	7.52198	7.88148	8.26303	8.37452	7.7187
ASHGA5P029365	TCONS_00016158	XLOC_007565	LincRNAs identified by Cabili et al	5.00136	3.73857	5.57367	5.32479	4.89252	3.20398	4.21426	4.68796	4.42351	4.45507	3.17855	4.23161
ASHGA5P056262	TCONS_00001508	XLOC_000852	LincRNAs identified by Cabili et al	4.49241	5.13833	5.47439	4.04501	4.56702	4.69909	5.14819	4.64127	4.79638	5.02675	4.28611	5.18368
ASHGA5P039763	uc003gcy.1	C4orf42	UCSC_knowngene	5.55644	3.84192	5.9489	6.0459	5.55299	3.97416	4.6083	4.96164	4.86477	4.85931	4.36693	4.91946
ASHGA5P039763	uc003gcy.1	C4orf42	UCSC_knowngene	5.55644	3.84192	5.9489	6.0459	5.55299	3.97416	4.6083	4.96164	4.86477	4.85931	4.36693	4.91946
ASHGA5P039585	ENST00000506852	RP11-810P8.1	GENCODE	4.25124	5.46564	2.32235	2.60724	4.27492	6.1405	6.42753	7.70325	7.67552	5.85331	6.58677	7.95532
ASHGA5P043582	ENST00000412413	AC004009.3	GENCODE	6.66735	5.7387	4.74551	5.05954	6.61288	5.64219	2.72213	2.79957	3.09056	3.10544	3.22485	3.44128
ASHGA5P016482	ENST00000430842	RP1-20B11.2	GENCODE	6.85684	5.27623	7.26144	7.08266	6.85157	4.95612	5.58755	5.73725	5.16682	5.40947	5.56025	5.39356
ASHGA5P033636	NR_033983	LOC400654	RefSeq	2.92609	5.70541	5.31334	6.17644	4.3603	5.29546	3.69125	4.60406	5.34419	4.81953	3.33733	4.51995
ASHGA5P038499	ENST00000430605	NEGR1-AS1	GENCODE	2.33506	4.12122	5.69614	4.74656	3.22688	4.87425	2.36495	2.38934	2.37624	4.33123	2.44989	2.48344
ASHGA5P031352	ENST00000567342	RP11-483P21.2	GENCODE	5.70741	7.72174	5.22226	7.5718	6.19602	7.72898	4.70926	5.48912	5.56887	5.27722	4.29936	5.20951
ASHGA5P032476	TCONS_00029733	XLOC_014405	LincRNAs identified by Cabili et al	9.58626	11.4675	11.7332	12.3678	11.3173	11.3403	9.49064	9.73977	9.60293	10.1398	9.38171	9.6555
ASHGA5P020789	ENST00000519861	RP11-383J24.5	GENCODE	10.1442	11.8157	10.3388	10.5212	7.12681	11.71	8.12468	7.11408	6.97971	7.16725	7.67749	7.0236
ASHGA5P036930	uc002wjr.3	BC042140	UCSC_knowngene	4.13014	4.48557	6.56373	6.75148	4.31908	5.00045	4.12728	3.97887	2.37624	3.00258	2.44989	2.48344
ASHGA5P044770	ENST00000563059	KB-1836B5.1	GENCODE	5.65822	5.93585	6.04848	6.31745	5.77657	6.1431	6.87516	6.34757	5.83918	7.18547	7.02181	6.16895
ASHGA5P047573	TCONS_00013555	XLOC_006188	LincRNAs identified by Cabili et al	3.01586	4.31548	3.46068	4.75466	2.77235	4.11781	2.81001	2.95359	7.61998	3.34054	2.44989	2.48344
ASHGA5P032666	uc002jrt.3	AX747521	UCSC_knowngene	8.47599	9.17089	9.24253	9.68163	8.73043	9.10309	9.04561	9.46438	9.39018	9.2266	9.07124	9.43953
ASHGA5P000387	chr3:128335025-128366725-	chr3:128335025-128366725	LincRNAs identified by Khalil et al	5.44621	6.53397	5.50568	6.57686	5.98023	6.4547	5.8961	5.60995	6.64703	7.76566	6.18632	5.907
ASHGA5P037927	ENST00000432130	RP1-56J10.8	GENCODE	10.125	10.6713	11.0354	11.499	10.2067	10.4867	9.57603	10.8348	10.3922	10.9225	9.57308	10.7199
ASHGA5P037927	ENST00000432130	RP1-56J10.8	GENCODE	10.125	10.6713	11.0354	11.499	10.2067	10.4867	9.57603	10.8348	10.3922	10.9225	9.57308	10.7199
ASHGA5P051583	ENST00000498432	RP11-398A8.3	GENCODE	3.48015	4.71388	4.47905	4.89413	3.4754	5.78126	2.36495	2.96554	5.22544	2.87108	2.44989	3.46615
ASHGA5P021728	ENST00000539348	RP11-90D4.2	GENCODE	4.96224	4.28806	4.3056	4.98296	4.90196	4.57673	5.76502	3.00434	4.36743	4.04123	5.82993	4.51306
ASHGA5P018136	NR_003592	TTTY7B	RefSeq	7.49359	8.92046	7.99782	9.37091	7.61221	8.82717	6.47312	6.97471	7.23129	7.31428	6.29278	6.96234
ASHGA5P054391	NR_046284	LOC100128511	RefSeq	4.24044	5.22615	3.90969	4.57151	4.20931	5.09676	5.05813	5.67385	5.56905	5.6096	4.59729	5.77504
ASHGA5P054391	NR_046284	LOC100128511	RefSeq	4.24044	5.22615	3.90969	4.57151	4.20931	5.09676	5.05813	5.67385	5.56905	5.6096	4.59729	5.77504
ASHGA5P022248	ENST00000553435	RP11-991C1.1	GENCODE	2.33506	2.33667	2.32235	5.06842	4.94183	5.76141	2.85805	2.38934	2.88599	2.40289	5.45701	6.5413
ASHGA5P037459	TCONS_00024494	XLOC_011814	LincRNAs identified by Cabili et al	2.65717	3.19227	2.63448	3.18517	3.27601	2.40781	4.63816	3.97319	5.21218	3.26824	4.4063	3.85897
ASHGA5P041505	ENST00000523301	RP11-175K6.1	GENCODE	6.39255	7.68481	7.21886	8.34768	6.34208	7.56739	7.35488	7.29816	7.21722	6.74499	7.41402	7.42866
ASHGA5P013408	ENST00000393515	ANKRD36BP2	GENCODE	7.95069	13.3676	9.46131	9.50876	8.42966	13.3294	13.3676	13.7908	13.7534	13.3366	13.4823	13.8295
ASHGA5P048466	TCONS_00013748	XLOC_006388	LincRNAs identified by Cabili et al	6.40456	7.75914	6.17665	7.63123	6.4013	7.72597	7.05955	7.85105	6.50343	5.80386	6.71636	7.78144
ASHGA5P031540	TCONS_00007259	XLOC_003243	LincRNAs identified by Cabili et al	2.63491	2.72534	2.4454	2.79086	4.89666	6.11935	5.03673	4.59711	5.23552	3.18193	6.39873	7.28283
ASHGA5P029626	ENST00000553944	ACTN1-AS1	GENCODE	3.9506	5.28876	5.80515	5.80778	3.87139	5.3677	6.23599	5.71201	5.95161	5.3741	6.48318	5.87845
ASHGA5P029626	ENST00000553944	ACTN1-AS1	GENCODE	3.9506	5.28876	5.80515	5.80778	3.87139	5.3677	6.23599	5.71201	5.95161	5.3741	6.48318	5.87845
ASHGA5P029626	ENST00000553944	ACTN1-AS1	GENCODE	3.9506	5.28876	5.80515	5.80778	3.87139	5.3677	6.23599	5.71201	5.95161	5.3741	6.48318	5.87845
ASHGA5P031708	ENST00000569697	HERC2P5	GENCODE	6.46542	7.42805	7.38571	7.44062	6.51501	7.42643	6.01247	6.43608	6.50672	6.30632	5.49997	6.33932
ASHGA5P030125	AW270668		LincRNAs identified by Khalil et al	5.23777	6.43149	7.24875	7.14485	5.03806	6.37082	6.63166	7.17695	7.39285	7.86759	6.41709	7.17709
ASHGA5P027733	CD106372		LincRNAs identified by Khalil et al	2.70796	5.7303	5.64477	6.06019	2.4098	5.32413	4.21388	3.97695	4.58665	4.96059	3.57281	2.48344
ASHGA5P023286	NR_024547	TMEM11	RefSeq	5.20566	5.5469	4.96863	4.98911	5.21866	5.58905	4.29039	5.03307	4.92678	3.67191	3.90245	5.12787
ASHGA5P035244	ENST00000446590	AC016683.5	GENCODE	5.73879	6.72302	6.97147	6.78064	5.72095	6.47854	6.36771	6.50036	6.61046	6.67459	6.11516	6.21999
ASHGA5P041673	ENST00000456440	RP3-448I9.2	GENCODE	6.00654	4.54541	6.5318	5.95258	5.91605	4.2476	5.41528	4.92646	4.75586	5.45182	4.96651	4.7999
ASHGA5P000589	DA962001		LincRNAs identified by Khalil et al	6.59237	4.47563	6.49228	6.3822	6.28186	4.65868	6.26188	5.74583	6.71616	5.61495	5.69794	5.77696
ASHGA5P035228	ENST00000414416	LINC00116	GENCODE	5.25137	3.18704	4.8296	4.9503	5.13935	2.40781	3.90516	3.99648	2.99443	4.23703	2.44989	4.65164
ASHGA5P027665	CN264150		LincRNAs identified by Khalil et al	6.30803	4.43648	7.35075	7.02629	6.02695	4.71746	5.28744	5.3687	5.75	5.74264	4.93139	4.96551
ASHGA5P027665	CN264150		LincRNAs identified by Khalil et al	6.30803	4.43648	7.35075	7.02629	6.02695	4.71746	5.28744	5.3687	5.75	5.74264	4.93139	4.96551
ASHGA5P027665	CN264150		LincRNAs identified by Khalil et al	6.30803	4.43648	7.35075	7.02629	6.02695	4.71746	5.28744	5.3687	5.75	5.74264	4.93139	4.96551
ASHGA5P031126	uc002edq.3	BC041879	UCSC_knowngene	9.55349	7.04632	9.25942	9.28336	9.51037	7.56984	11.8652	10.6384	10.6397	12.9062	11.5534	10.4737
ASHGA5P018037	NR_026927	LOC115110	RefSeq	7.1824	8.84504	8.13004	8.27102	7.09291	8.63241	7.90951	7.15009	7.60436	5.97612	7.58912	6.96572
ASHGA5P015598	ENST00000421796	AC004448.5	GENCODE	5.76182	3.69091	6.336	6.31181	5.96425	2.40781	4.35391	3.7892	4.04785	3.99144	3.17498	4.65946
ASHGA5P049475	ENST00000572046	AC113189.5	GENCODE	4.92278	4.81581	3.23935	4.67234	4.81402	4.61348	5.07119	3.33504	2.37624	3.82544	5.01185	3.63313
ASHGA5P049475	ENST00000572046	AC113189.5	GENCODE	4.92278	4.81581	3.23935	4.67234	4.81402	4.61348	5.07119	3.33504	2.37624	3.82544	5.01185	3.63313
ASHGA5P044156	TCONS_00018499	XLOC_008810	LincRNAs identified by Cabili et al	6.65775	3.18046	5.51453	4.96863	6.58408	2.40781	4.84906	4.97093	5.09829	5.18134	4.6155	5.20308
ASHGA5P033691	TCONS_00028349	XLOC_013699	LincRNAs identified by Cabili et al	6.44812	4.4693	6.31941	6.39378	6.42662	3.71555	4.89288	5.33369	5.01755	4.94554	4.91301	5.38502
ASHGA5P040876	ENST00000521965	MIR4454	GENCODE	8.84914	6.0498	9.61522	9.60537	9.11782	6.00441	8.30567	8.39448	8.32139	8.72095	8.41123	8.58016
ASHGA5P037130	uc002xyu.1	AK056098	UCSC_knowngene	5.71848	6.54261	5.40588	6.57669	5.91641	6.44264	6.28166	6.0162	6.22388	5.54642	6.19718	5.66303
ASHGA5P037130	uc002xyu.1	AK056098	UCSC_knowngene	5.71848	6.54261	5.40588	6.57669	5.91641	6.44264	6.28166	6.0162	6.22388	5.54642	6.19718	5.66303
ASHGA5P037130	uc002xyu.1	AK056098	UCSC_knowngene	5.71848	6.54261	5.40588	6.57669	5.91641	6.44264	6.28166	6.0162	6.22388	5.54642	6.19718	5.66303
ASHGA5P027638	ENST00000535720	RP11-173P15.3	GENCODE	5.91321	7.49648	6.82619	8.64082	6.19558	7.55912	5.94772	6.17891	6.81888	6.25203	5.63038	6.27206
ASHGA5P043975	ENST00000421648	AC092214.10	GENCODE	10.2668	6.92093	5.6871	5.99008	7.70325	7.07056	9.4681	7.18877	7.09329	6.63265	9.71964	7.48352
ASHGA5P042846	ENST00000438080	RP11-177A2.4	GENCODE	4.33984	3.48598	4.14514	3.81293	3.54129	3.72217	4.62325	3.82417	4.40311	3.85202	4.67602	2.48344
ASHGA5P042846	ENST00000438080	RP11-177A2.4	GENCODE	4.33984	3.48598	4.14514	3.81293	3.54129	3.72217	4.62325	3.82417	4.40311	3.85202	4.67602	2.48344
ASHGA5P042846	ENST00000438080	RP11-177A2.4	GENCODE	4.33984	3.48598	4.14514	3.81293	3.54129	3.72217	4.62325	3.82417	4.40311	3.85202	4.67602	2.48344
ASHGA5P042846	ENST00000438080	RP11-177A2.4	GENCODE	4.33984	3.48598	4.14514	3.81293	3.54129	3.72217	4.62325	3.82417	4.40311	3.85202	4.67602	2.48344
ASHGA5P042846	ENST00000438080	RP11-177A2.4	GENCODE	4.33984	3.48598	4.14514	3.81293	3.54129	3.72217	4.62325	3.82417	4.40311	3.85202	4.67602	2.48344
ASHGA5P042846	ENST00000438080	RP11-177A2.4	GENCODE	4.33984	3.48598	4.14514	3.81293	3.54129	3.72217	4.62325	3.82417	4.40311	3.85202	4.67602	2.48344
ASHGA5P042846	ENST00000438080	RP11-177A2.4	GENCODE	4.33984	3.48598	4.14514	3.81293	3.54129	3.72217	4.62325	3.82417	4.40311	3.85202	4.67602	2.48344
ASHGA5P030924	NR_039999	LOC100507501	RefSeq	5.65113	6.1796	6.28109	6.63036	5.45667	6.26206	6.45246	5.96617	6.04032	5.49317	6.09534	5.12773
ASHGA5P028952	ENST00000423246	GRTP1-AS1	GENCODE	4.23883	3.58167	4.28784	4.82505	5.06353	2.40781	3.36572	2.96903	6.11577	2.40289	2.44989	2.48344
ASHGA5P040810	uc003lul.1	AX747215	UCSC_knowngene	3.74818	3.90315	4.30598	5.16895	3.7902	3.69475	5.25382	4.11931	5.4167	3.22824	4.18084	2.48344
ASHGA5P028280	ENST00000548846	RP3-473L9.4	GENCODE	4.8367	6.54184	7.15824	7.29787	4.61088	6.5696	7.27657	6.55456	6.85942	6.9064	7.35244	6.90496
ASHGA5P015771	ENST00000423354	AC010883.5	GENCODE	2.68251	3.65176	2.88936	3.24359	2.62185	3.52244	4.12249	4.32615	5.069	4.06694	3.15334	4.65223
ASHGA5P015771	ENST00000423354	AC010883.5	GENCODE	2.68251	3.65176	2.88936	3.24359	2.62185	3.52244	4.12249	4.32615	5.069	4.06694	3.15334	4.65223
ASHGA5P030991	ENST00000552753	MIR3179-3	GENCODE	9.13795	8.83755	9.02228	9.18108	9.64575	9.01031	9.50023	8.93026	8.96694	8.43845	9.6283	9.10515
ASHGA5P032023	ENST00000419190	RP11-465N4.4	GENCODE	5.57333	4.66453	3.25447	5.02094	7.32508	6.67396	3.94571	4.36216	5.11065	3.24972	6.41229	7.11991
ASHGA5P046410	TCONS_00001387	XLOC_000701	LincRNAs identified by Cabili et al	4.33453	3.70844	3.46233	5.32204	4.5343	4.31526	3.49885	4.6083	4.96209	4.27409	3.95522	5.11945
ASHGA5P042770	TCONS_00019502	XLOC_009303	LincRNAs identified by Cabili et al	2.72824	5.28385	2.74008	4.91108	3.19762	5.16383	5.66494	6.18364	6.50051	7.31385	5.66823	6.24431
ASHGA5P005611	NR_045623	NABP1	RefSeq	9.41872	7.37311	8.2922	8.53605	9.57855	7.30717	8.43434	7.52086	7.49195	6.69886	8.26672	7.28409
ASHGA5P005611	NR_045623	NABP1	RefSeq	9.41872	7.37311	8.2922	8.53605	9.57855	7.30717	8.43434	7.52086	7.49195	6.69886	8.26672	7.28409
ASHGA5P028358	TCONS_00010712	XLOC_004420	LincRNAs identified by Cabili et al	3.19552	4.08085	3.54751	3.89949	2.51445	3.78564	2.36495	4.32943	4.19562	2.40289	2.44989	4.73815
ASHGA5P046088	uc011mgv.2	BC063132	UCSC_knowngene	7.30543	5.60741	4.09474	3.934	7.48902	5.6601	5.53651	5.98023	6.00145	4.26309	5.45667	6.08258
ASHGA5P000049	AK055244		NRED	3.26724	5.19057	2.32235	2.3224	3.86764	6.6301	6.54333	7.07634	7.21435	7.24433	6.86096	7.43626
ASHGA5P037493	TCONS_00024509	XLOC_011826	LincRNAs identified by Cabili et al	6.0715	4.53119	5.75356	5.96325	6.26538	5.73943	6.9053	6.12432	6.54621	6.97804	7.21807	6.75218
ASHGA5P000580	DA802942		UCR	4.63685	6.27061	5.80087	6.43923	4.91529	6.29672	6.87574	7.06278	6.91337	5.66562	7.07467	7.23963
ASHGA5P000580	DA802942		UCR	4.63685	6.27061	5.80087	6.43923	4.91529	6.29672	6.87574	7.06278	6.91337	5.66562	7.07467	7.23963
ASHGA5P027320	ENST00000513533	HOXC-AS2	GENCODE	6.54775	7.80548	8.81277	8.62721	6.54312	7.5152	7.22777	7.87457	7.87161	7.37926	6.79214	7.69705
ASHGA5P027320	ENST00000513533	HOXC-AS2	GENCODE	6.54775	7.80548	8.81277	8.62721	6.54312	7.5152	7.22777	7.87457	7.87161	7.37926	6.79214	7.69705
ASHGA5P027320	ENST00000513533	HOXC-AS2	GENCODE	6.54775	7.80548	8.81277	8.62721	6.54312	7.5152	7.22777	7.87457	7.87161	7.37926	6.79214	7.69705
ASHGA5P053199	ENST00000482799	AC004893.11	GENCODE	3.93238	5.04091	4.42407	4.25827	2.32507	5.03475	6.79055	4.94386	6.01321	5.39968	6.81572	5.14979
ASHGA5P053199	ENST00000482799	AC004893.11	GENCODE	3.93238	5.04091	4.42407	4.25827	2.32507	5.03475	6.79055	4.94386	6.01321	5.39968	6.81572	5.14979
ASHGA5P053199	ENST00000482799	AC004893.11	GENCODE	3.93238	5.04091	4.42407	4.25827	2.32507	5.03475	6.79055	4.94386	6.01321	5.39968	6.81572	5.14979
ASHGA5P040565	TCONS_00021904	XLOC_010500	LincRNAs identified by Cabili et al	4.87706	2.91535	4.43374	4.7979	4.5601	3.5812	4.12021	3.59765	3.56647	4.09186	2.44989	4.13711
ASHGA5P030211	ENST00000559654	AC103965.1	GENCODE	8.48455	6.65135	8.63751	8.60228	8.35335	6.65234	8.19139	8.17175	8.23775	8.46378	7.95233	7.92866
ASHGA5P038282	NR_033384	PDHB	RefSeq	13.5568	12.9868	12.7432	12.6254	13.6039	13.0512	13.8634	13.2838	13.5913	13.5165	13.8057	13.4211
ASHGA5P038282	NR_033384	PDHB	RefSeq	13.5568	12.9868	12.7432	12.6254	13.6039	13.0512	13.8634	13.2838	13.5913	13.5165	13.8057	13.4211
ASHGA5P058211	TCONS_00028204	XLOC_013552	LincRNAs identified by Cabili et al	4.84515	2.67541	4.90386	5.30218	5.16355	2.40781	4.59023	4.74885	4.72492	4.45485	4.08387	4.13892
ASHGA5P027492	ENST00000550287	RP11-887P2.5	GENCODE	4.08258	2.71735	4.25185	4.49464	4.07294	2.40781	3.76659	4.39091	4.9173	4.59592	3.70162	4.41247
ASHGA5P018148	ENST00000449958	RP11-117D22.2	GENCODE	4.59162	3.04643	4.05826	3.74689	4.13398	2.40781	6.12693	4.19249	4.60768	5.10287	6.14532	4.50022
ASHGA5P040302	ENST00000509745	RP11-468D11.1	GENCODE	7.36599	4.05996	6.05923	5.43336	7.10784	2.40781	4.58281	5.02122	5.41584	5.08	3.61182	4.96745
ASHGA5P057071	TCONS_00012596	XLOC_005458	LincRNAs identified by Cabili et al	4.56242	3.32217	3.99761	3.43099	3.86929	2.40781	4.85877	4.05288	4.83286	4.09633	4.92396	3.92816
ASHGA5P032439	TCONS_00029699	XLOC_014372	LincRNAs identified by Cabili et al	8.59274	6.61427	8.75524	8.6646	8.49891	6.39954	7.7143	8.1876	7.88276	8.42755	7.75698	8.03117
ASHGA5P044836	TCONS_00002142	XLOC_000363	LincRNAs identified by Cabili et al	2.97915	3.81823	5.64246	5.66143	3.05552	3.54063	4.05431	3.17643	4.12368	2.9245	3.31325	4.19548
ASHGA5P041033	ENST00000412838	RP11-316M1.3	GENCODE	6.80947	6.03671	7.09069	7.15946	6.73404	6.00396	6.87136	6.65349	6.85718	7.1622	6.8686	6.62417
ASHGA5P041033	ENST00000412838	RP11-316M1.3	GENCODE	6.80947	6.03671	7.09069	7.15946	6.73404	6.00396	6.87136	6.65349	6.85718	7.1622	6.8686	6.62417
ASHGA5P032981	ENST00000579019	RP11-192H23.6	GENCODE	5.52717	5.35934	6.11536	6.497	5.26861	4.68571	6.74697	5.93922	5.39515	5.27623	6.80463	5.92201
ASHGA5P057973	TCONS_00024495	XLOC_011815	LincRNAs identified by Cabili et al	6.73177	4.4886	6.68609	6.6805	6.59093	3.6632	7.33059	6.37051	6.43202	7.56549	7.30688	6.12455
ASHGA5P035608	ENST00000446741	AC105344.2	GENCODE	5.04479	2.33667	5.49085	5.45689	5.01735	2.40781	4.35843	3.88237	3.52574	3.97431	3.2213	2.48344
ASHGA5P013205	NR_024091	ZFP91-CNTF	RefSeq	6.78591	7.23911	7.87922	7.87267	6.85072	6.98749	7.28131	7.44649	7.88426	6.49491	7.53263	7.50228
ASHGA5P013205	NR_024091	ZFP91-CNTF	RefSeq	6.78591	7.23911	7.87922	7.87267	6.85072	6.98749	7.28131	7.44649	7.88426	6.49491	7.53263	7.50228
ASHGA5P013205	NR_024091	ZFP91-CNTF	RefSeq	6.78591	7.23911	7.87922	7.87267	6.85072	6.98749	7.28131	7.44649	7.88426	6.49491	7.53263	7.50228
ASHGA5P032005	TCONS_00029835	XLOC_014267	LincRNAs identified by Cabili et al	3.11289	4.38533	5.89393	4.7975	2.96796	4.79045	2.36495	2.38934	3.31375	4.38646	2.44989	2.48344
ASHGA5P033263	ENST00000582348	RP5-1171I10.4	GENCODE	12.164	13.6663	12.2303	13.7908	12.3578	13.6163	12.9868	14.1929	14.0904	14.363	13.0426	14.4277
ASHGA5P057442	TCONS_00017391	XLOC_008269	LincRNAs identified by Cabili et al	3.31214	5.74922	4.60878	4.03852	3.76099	6.04489	3.62101	2.38934	2.37624	3.02713	2.44989	2.48344
ASHGA5P030808	TCONS_00009013	XLOC_003863	LincRNAs identified by Cabili et al	4.9189	6.45036	5.01237	6.83427	4.81477	6.67253	5.87083	5.08141	5.23777	5.03611	5.74264	4.68037
ASHGA5P029706	ENST00000556926	RP11-356K23.2	GENCODE	6.82917	8.05813	7.38278	7.44928	7.01677	8.12792	8.00622	7.68842	7.85774	7.82617	8.06818	7.83282
ASHGA5P029706	ENST00000556926	RP11-356K23.2	GENCODE	6.82917	8.05813	7.38278	7.44928	7.01677	8.12792	8.00622	7.68842	7.85774	7.82617	8.06818	7.83282
ASHGA5P027893	AK091319R		LincRNAs identified by Khalil et al	2.87472	4.07663	4.27888	4.80883	2.67586	3.84181	3.90892	4.43461	4.48271	4.78743	2.44989	5.15738
ASHGA5P026999	ENST00000417058	CD27-AS1	GENCODE	5.35517	6.32057	8.30202	8.45913	5.31956	6.48214	7.68983	7.71891	7.75544	7.71935	7.56138	7.65748
ASHGA5P025770	NR_034108	TRAF3IP2-AS1	RefSeq	2.92093	4.94327	3.55898	4.9945	3.72359	4.98832	5.57526	5.25151	5.21255	4.9083	5.72743	5.31301
ASHGA5P025770	NR_034108	TRAF3IP2-AS1	RefSeq	2.92093	4.94327	3.55898	4.9945	3.72359	4.98832	5.57526	5.25151	5.21255	4.9083	5.72743	5.31301
ASHGA5P025770	NR_034108	TRAF3IP2-AS1	RefSeq	2.92093	4.94327	3.55898	4.9945	3.72359	4.98832	5.57526	5.25151	5.21255	4.9083	5.72743	5.31301
ASHGA5P029561	ENST00000569625	RP11-1012E15.1	GENCODE	8.27768	10.4355	9.97338	11.1251	8.58171	10.3388	7.31069	7.54459	8	8.23109	7.15416	7.46065
ASHGA5P017339	ENST00000440397	RP11-95M15.1	GENCODE	5.60808	2.69255	5.9811	6.09566	5.98259	2.40781	2.95051	2.38934	4.59688	4.77108	3.31869	2.48344
ASHGA5P038665	NR_045572	CHL1	RefSeq	2.94672	3.64151	2.41617	2.3224	2.91403	3.31441	4.77389	5.04351	5.42364	2.40289	5.02157	4.94059
ASHGA5P038665	NR_045572	CHL1	RefSeq	2.94672	3.64151	2.41617	2.3224	2.91403	3.31441	4.77389	5.04351	5.42364	2.40289	5.02157	4.94059
ASHGA5P053436	ENST00000524284	RP11-32K4.2	GENCODE	3.74016	4.4184	4.60406	5.25353	3.33604	3.98337	2.87668	3.27051	4.78691	2.94614	2.44989	3.41043
ASHGA5P043070	NR_038371	FLJ45974	RefSeq	2.6117	3.37576	4.38287	3.25447	2.6521	2.40781	4.03066	3.50238	6.72455	3.11204	2.44989	4.87979
ASHGA5P033693	ENST00000579595	RP11-769O8.2	GENCODE	4.02846	5.92057	5.52379	5.77615	4.05456	6.14928	4.03265	4.20941	5.64099	4.09939	3.6302	4.73901
ASHGA5P027000	ENST00000447687	CD27-AS1	GENCODE	6.61898	6.52583	7.99709	8.31928	6.46064	6.47484	7.42945	6.85499	7.31867	6.8859	7.54116	6.88168
ASHGA5P022672	ENST00000560662	RP11-798K3.2	GENCODE	2.88227	4.57609	2.83901	4.92174	3.27009	4.38426	3.34608	2.38934	4.76031	4.97921	2.44989	2.48344
ASHGA5P038971	ENST00000485162	MYLK-AS1	GENCODE	5.06211	6.27511	5.50696	6.54849	5.17103	6.04004	5.1961	5.61139	5.71901	5.20881	5.02325	5.79859
ASHGA5P038971	ENST00000485162	MYLK-AS1	GENCODE	5.06211	6.27511	5.50696	6.54849	5.17103	6.04004	5.1961	5.61139	5.71901	5.20881	5.02325	5.79859
ASHGA5P038971	ENST00000485162	MYLK-AS1	GENCODE	5.06211	6.27511	5.50696	6.54849	5.17103	6.04004	5.1961	5.61139	5.71901	5.20881	5.02325	5.79859
ASHGA5P038971	ENST00000485162	MYLK-AS1	GENCODE	5.06211	6.27511	5.50696	6.54849	5.17103	6.04004	5.1961	5.61139	5.71901	5.20881	5.02325	5.79859
ASHGA5P038971	ENST00000485162	MYLK-AS1	GENCODE	5.06211	6.27511	5.50696	6.54849	5.17103	6.04004	5.1961	5.61139	5.71901	5.20881	5.02325	5.79859
ASHGA5P038971	ENST00000485162	MYLK-AS1	GENCODE	5.06211	6.27511	5.50696	6.54849	5.17103	6.04004	5.1961	5.61139	5.71901	5.20881	5.02325	5.79859
ASHGA5P022293	ENST00000554016	MEG9	GENCODE	5.13252	4.09286	4.6374	5.00427	4.74338	4.42204	3.30541	3.87364	5.11689	3.25765	2.44989	4.57167
ASHGA5P032523	NR_038230	LOC284080	RefSeq	4.07705	5.1526	5.36005	5.74583	4.09173	5.26384	5.36252	5.78366	5.24506	5.459	4.6548	5.45793
ASHGA5P032523	NR_038230	LOC284080	RefSeq	4.07705	5.1526	5.36005	5.74583	4.09173	5.26384	5.36252	5.78366	5.24506	5.459	4.6548	5.45793
ASHGA5P043682	ENST00000566570	RP11-760D2.11	GENCODE	4.57923	6.17121	6.42513	6.34024	4.06992	6.1238	6.06752	5.52046	5.42193	5.47816	5.00937	5.24114
ASHGA5P049334	ENST00000561510	RP11-345M22.1	GENCODE	2.33506	3.37246	3.34291	3.37746	2.4026	3.51352	4.11738	3.42128	3.64566	3.25652	2.44989	2.48344
ASHGA5P020122	ENST00000508519	RP11-33B1.1	GENCODE	3.16389	5.69067	4.8124	4.84109	3.84376	5.83462	4.83493	3.66953	4.37845	3.24883	4.43315	4.39667
ASHGA5P035628	ENST00000418430	AC105760.2	GENCODE	3.48522	4.28062	4.54936	4.23392	2.54077	4.23161	3.71824	4.15689	4.15981	4.52538	2.44989	3.88898
ASHGA5P035628	ENST00000418430	AC105760.2	GENCODE	3.48522	4.28062	4.54936	4.23392	2.54077	4.23161	3.71824	4.15689	4.15981	4.52538	2.44989	3.88898
ASHGA5P025866	NR_045023	C17orf76-AS1	RefSeq	9.03438	10.1548	7.83575	8.1368	9.2198	10.2028	6.43682	8.48455	8.74344	5.48349	6.37935	8.53025
ASHGA5P025866	NR_045023	C17orf76-AS1	RefSeq	9.03438	10.1548	7.83575	8.1368	9.2198	10.2028	6.43682	8.48455	8.74344	5.48349	6.37935	8.53025
ASHGA5P050336	TCONS_00001440	XLOC_000757	LincRNAs identified by Cabili et al	5.64685	8.6981	6.24897	6.49721	5.53486	8.84804	7.10816	5.62337	6.21294	7.0791	7.08125	5.6705
ASHGA5P035834	NR_027251	LOC100129726	RefSeq	2.33506	5.20988	5.10161	5.21615	2.32279	5.34383	3.95472	2.38934	2.37624	3.17313	2.44989	2.48344
ASHGA5P043727	TCONS_00018150	XLOC_008429	LincRNAs identified by Cabili et al	7.10708	5.12057	7.06179	7.53235	7.09088	4.56716	6.65923	6.27454	6.15424	6.47103	6.66355	6.45833
ASHGA5P058283	TCONS_00029174	XLOC_014113	LincRNAs identified by Cabili et al	7.06408	2.52174	2.81697	3.52806	6.98768	2.40781	4.09286	4.04803	4.07266	4.69522	2.44989	2.48344
ASHGA5P039893	ENST00000412595	RP11-472B18.2	GENCODE	5.61098	3.07879	5.83023	5.71663	5.10391	2.40781	5.00253	5.10241	4.83743	5.54237	4.20228	4.85949
ASHGA5P033325	ENST00000442382	RP4-781K5.6	GENCODE	8.29971	5.23736	7.66986	7.08968	8.01369	4.91221	6.79609	7.10219	6.86923	7.59513	6.71095	6.81421
ASHGA5P048945	uc010bpo.3	WASH3P	UCSC_knowngene	11.9456	11.6119	11.941	11.947	12.1306	11.7112	12.3561	11.9648	11.9928	12.3115	12.5571	12.091
ASHGA5P058179	TCONS_00027440	XLOC_013429	LincRNAs identified by Cabili et al	5.94291	3.74396	5.85863	5.93814	5.68494	2.40781	4.62039	4.33798	5.05085	4.62639	4.57819	4.47986
ASHGA5P046896	NR_038277	LOC100506939	RefSeq	2.71798	5.25227	2.76576	2.70475	5.0125	4.54528	4.80284	5.34956	5.474	5.06854	4.9261	5.29822
ASHGA5P046896	NR_038277	LOC100506939	RefSeq	2.71798	5.25227	2.76576	2.70475	5.0125	4.54528	4.80284	5.34956	5.474	5.06854	4.9261	5.29822
ASHGA5P020716	ENST00000518905	CTB-113P19.1	GENCODE	3.14613	5.18333	3.51336	5.41093	3.54011	5.14776	2.36495	2.38934	2.37624	2.92718	2.44989	2.48344
ASHGA5P028217	ENST00000552735	RP11-486A14.1	pseudogene	10.4056	11.4522	11.6119	11.6979	10.6884	11.3656	11.3359	11.2203	11.084	11.5219	10.9917	11.2253
ASHGA5P057224	TCONS_00014761	XLOC_006844	LincRNAs identified by Cabili et al	5.66777	5.59452	5.75014	5.87609	5.93975	5.70978	6.71072	6.7663	6.91853	6.67807	7.01407	6.83873
ASHGA5P000599	DN831128R		LincRNAs identified by Khalil et al	3.96768	6.25733	5.41584	5.59569	3.97251	6.30837	3.29415	3.15412	3.51565	3.48939	2.44989	2.48344
ASHGA5P039199	ENST00000414686	RP11-421L21.2	GENCODE	6.67073	7.0711	6.34393	7.0368	6.94425	7.01515	6.81713	7.05302	7.15335	6.9343	6.84821	7.2259
ASHGA5P039199	ENST00000414686	RP11-421L21.2	GENCODE	6.67073	7.0711	6.34393	7.0368	6.94425	7.01515	6.81713	7.05302	7.15335	6.9343	6.84821	7.2259
ASHGA5P039199	ENST00000414686	RP11-421L21.2	GENCODE	6.67073	7.0711	6.34393	7.0368	6.94425	7.01515	6.81713	7.05302	7.15335	6.9343	6.84821	7.2259
ASHGA5P033650	ENST00000584078	RP11-384E22.1	GENCODE	2.6543	3.11305	2.45271	3.64287	2.74578	2.93352	3.71402	4.40687	4.69928	3.01072	4.11716	2.48344
ASHGA5P038947	ENST00000465249	RP11-197K3.1	GENCODE	2.72428	4.47576	2.70143	4.0939	2.94569	4.34001	5.84147	4.44914	4.73644	3.9107	5.79875	3.84443
ASHGA5P038947	ENST00000465249	RP11-197K3.1	GENCODE	2.72428	4.47576	2.70143	4.0939	2.94569	4.34001	5.84147	4.44914	4.73644	3.9107	5.79875	3.84443
ASHGA5P038947	ENST00000465249	RP11-197K3.1	GENCODE	2.72428	4.47576	2.70143	4.0939	2.94569	4.34001	5.84147	4.44914	4.73644	3.9107	5.79875	3.84443
ASHGA5P038947	ENST00000465249	RP11-197K3.1	GENCODE	2.72428	4.47576	2.70143	4.0939	2.94569	4.34001	5.84147	4.44914	4.73644	3.9107	5.79875	3.84443
ASHGA5P038947	ENST00000465249	RP11-197K3.1	GENCODE	2.72428	4.47576	2.70143	4.0939	2.94569	4.34001	5.84147	4.44914	4.73644	3.9107	5.79875	3.84443
ASHGA5P038947	ENST00000465249	RP11-197K3.1	GENCODE	2.72428	4.47576	2.70143	4.0939	2.94569	4.34001	5.84147	4.44914	4.73644	3.9107	5.79875	3.84443
ASHGA5P026665	ENST00000527012	RP11-91P24.5	GENCODE	2.79157	4.29693	3.7173	4.75148	3.20329	3.82241	5.18263	5.08507	5.2558	5.25458	4.94832	4.49878
ASHGA5P031394	TCONS_00006778	XLOC_002563	LincRNAs identified by Cabili et al	2.33506	3.72842	2.32235	2.3224	2.75175	4.20452	2.36495	5.78844	5.94005	4.07195	2.44989	5.53514
ASHGA5P033716	NR_036489	LOC284215	RefSeq	2.33506	5.51401	7.85908	7.94734	2.65148	5.63659	5.27968	2.79718	4.28031	5.93492	4.40197	2.48344
ASHGA5P033716	NR_036489	LOC284215	RefSeq	2.33506	5.51401	7.85908	7.94734	2.65148	5.63659	5.27968	2.79718	4.28031	5.93492	4.40197	2.48344
ASHGA5P058406	uc002suu.2	AK055967	UCSC_knowngene	2.33506	4.51493	4.72481	4.57183	2.64459	3.58558	3.20412	3.3664	4.85311	2.91826	2.44989	3.88877
ASHGA5P022590	ENST00000559248	HERC2P2	GENCODE	2.75639	2.55637	2.32235	6.35251	6.13791	6.14474	2.36495	3.33631	3.26293	2.40289	6.55136	7.23273
ASHGA5P020199	ENST00000509406	CTD-2269F5.1	GENCODE	2.86585	4.8533	2.74683	4.54839	6.20219	6.65838	3.31058	3.78367	4.32383	3.12989	6.06331	7.18682
ASHGA5P038693	ENST00000538717	GHRLOS2	GENCODE	7.48995	8.79608	7.90423	7.91351	7.92513	8.95011	9.67794	9.18775	9.28859	8.56286	9.88973	9.49782
ASHGA5P018436	ENST00000453558	HCG17	GENCODE	4.4063	4.64885	4.20987	3.88775	4.41661	4.53068	5.82675	4.17839	5.52552	6.06962	5.84056	4.12886
ASHGA5P027021	ENST00000430748	RP5-837I24.4	GENCODE	8.93299	10.5394	10.7191	10.7495	9.07367	10.3403	10.2283	11.013	11.21	11.3008	10.0561	10.8312
ASHGA5P027021	ENST00000430748	RP5-837I24.4	GENCODE	8.93299	10.5394	10.7191	10.7495	9.07367	10.3403	10.2283	11.013	11.21	11.3008	10.0561	10.8312
ASHGA5P027021	ENST00000430748	RP5-837I24.4	GENCODE	8.93299	10.5394	10.7191	10.7495	9.07367	10.3403	10.2283	11.013	11.21	11.3008	10.0561	10.8312
ASHGA5P027021	ENST00000430748	RP5-837I24.4	GENCODE	8.93299	10.5394	10.7191	10.7495	9.07367	10.3403	10.2283	11.013	11.21	11.3008	10.0561	10.8312
ASHGA5P027021	ENST00000430748	RP5-837I24.4	GENCODE	8.93299	10.5394	10.7191	10.7495	9.07367	10.3403	10.2283	11.013	11.21	11.3008	10.0561	10.8312
ASHGA5P027021	ENST00000430748	RP5-837I24.4	GENCODE	8.93299	10.5394	10.7191	10.7495	9.07367	10.3403	10.2283	11.013	11.21	11.3008	10.0561	10.8312
ASHGA5P036329	ENST00000449346	AC013264.2	GENCODE	2.58754	4.71353	2.59882	3.66425	2.37792	4.72606	8.64112	7.74921	7.53452	6.38083	8.72265	7.99782
ASHGA5P036329	ENST00000449346	AC013264.2	GENCODE	2.58754	4.71353	2.59882	3.66425	2.37792	4.72606	8.64112	7.74921	7.53452	6.38083	8.72265	7.99782
ASHGA5P039897	TCONS_00022844	XLOC_011111	LincRNAs identified by Cabili et al	4.82153	5.70186	6.19286	6.09303	4.63398	5.53042	4.38126	4.74643	4.47298	4.40311	2.44989	4.58546
ASHGA5P041270	NR_036530	LOC100289230	RefSeq	7.368	9.4766	9.97443	10.0208	7.67079	9.60348	9.2473	7.90148	7.9343	8.71103	9.35621	8.184
ASHGA5P052875	uc003qlv.3	LOC729178	UCSC_knowngene	4.77601	4.48578	3.59182	4.41027	4.90072	4.99199	5.3644	5.73223	5.89508	4.30371	4.83286	5.90193
ASHGA5P036696	TCONS_00026503	XLOC_012829	LincRNAs identified by Cabili et al	12.8603	11.7539	11.531	11.4296	12.863	11.7137	11.8285	11.9769	11.7937	11.8791	11.7607	11.9073
ASHGA5P057662	TCONS_00020516	XLOC_009833	LincRNAs identified by Cabili et al	6.70155	5.0755	6.94386	6.69525	6.6439	4.53607	5.26459	4.93882	5.04254	6.1535	4.79556	4.71746
ASHGA5P052916	NR_038849	LOC100505633	RefSeq	10.6154	10.8293	10.9225	11.0436	10.7652	10.8902	9.02656	10.1039	10.191	10.1571	9.0603	10.188
ASHGA5P039622	TCONS_00022975	XLOC_010811	LincRNAs identified by Cabili et al	6.96021	5.6546	7.62453	7.01239	6.50818	4.99989	6.60904	6.35243	6.34739	6.54999	6.65135	6.30021
ASHGA5P038025	TCONS_00024339	XLOC_011655	LincRNAs identified by Cabili et al	5.24907	5.05825	5.57053	5.44414	5.27076	3.67404	6.71529	5.4948	5.80087	5.29086	6.95217	5.64774
ASHGA5P000470	chr6:125885000-125895925+	chr6:125885000-125895925	LincRNAs identified by Khalil et al	5.70672	3.61536	5.70205	5.77301	5.6192	2.40781	4.35977	4.40935	4.61116	5.03906	3.96057	4.44378
ASHGA5P052790	NR_003038	SNHG5	RefSeq	9.08407	11.141	11.3272	11.4686	9.24436	11.0088	10.1257	11.1692	11.1291	10.9091	10.1935	10.9503
ASHGA5P014583	ENST00000411579	CTD-3184A7.4	GENCODE	6.8395	8.28117	7.54386	7.87364	7.02606	8.42227	7.06608	6.33247	6.31594	6.84748	6.94293	6.49523
ASHGA5P029183	ENST00000555796	CTD-2555O16.2	GENCODE	5.5711	6.84821	6.55717	6.43378	5.63566	7.06559	8.68857	7.7227	7.6143	7.99782	8.86641	7.90951
ASHGA5P022992	ENST00000567230	RP11-299H22.5	GENCODE	5.42638	4.63594	5.44714	6.64558	5.36931	5.07063	8.24172	8.07571	7.97178	8.19507	8.41097	8.31555
ASHGA5P054394	ENST00000443921	PRINS	GENCODE	4.87425	4.60913	6.03671	6.49752	4.74643	4.7803	5.19309	6.01282	4.86245	5.09225	4.15344	4.75116
ASHGA5P054394	ENST00000443921	PRINS	GENCODE	4.87425	4.60913	6.03671	6.49752	4.74643	4.7803	5.19309	6.01282	4.86245	5.09225	4.15344	4.75116
ASHGA5P054394	ENST00000443921	PRINS	GENCODE	4.87425	4.60913	6.03671	6.49752	4.74643	4.7803	5.19309	6.01282	4.86245	5.09225	4.15344	4.75116
ASHGA5P039951	ENST00000508135	RP11-4O3.2	GENCODE	3.65855	6.19029	2.90974	5.67411	3.05367	6.19207	3.66053	4.09439	4.51662	4.81621	2.44989	3.54245
ASHGA5P057961	TCONS_00024431	XLOC_011749	LincRNAs identified by Cabili et al	3.13235	7.21145	2.32235	2.3224	2.71055	7.36962	6.52925	9.23338	9.18971	5.70382	6.47325	9.50388
ASHGA5P045223	uc004abd.1	DQ573539	UCSC_knowngene	4.38581	8.44698	4.92511	5.1302	4.25945	8.35335	3.9893	3.44566	5.53033	2.90127	2.44989	3.99448
ASHGA5P015708	ENST00000422825	ZNF815P	GENCODE	2.6318	5.93414	5.30293	5.49333	2.69582	5.74335	6.3734	6.45118	8.41748	6.33262	6.30385	6.09427
ASHGA5P026020	NR_073047	DEDD2	RefSeq	3.88898	6.26708	5.37592	5.76784	3.18244	6.20542	3.93277	3.67539	5.49493	3.87503	2.44989	4.9365
ASHGA5P026020	NR_073047	DEDD2	RefSeq	3.88898	6.26708	5.37592	5.76784	3.18244	6.20542	3.93277	3.67539	5.49493	3.87503	2.44989	4.9365
ASHGA5P026020	NR_073047	DEDD2	RefSeq	3.88898	6.26708	5.37592	5.76784	3.18244	6.20542	3.93277	3.67539	5.49493	3.87503	2.44989	4.9365
ASHGA5P019439	NR_033798	CAST	RefSeq	10.9421	10.2186	10.7674	10.844	11.3309	10.2542	9.74301	9.27871	9.40801	9.20178	9.8172	9.37286
ASHGA5P019439	NR_033798	CAST	RefSeq	10.9421	10.2186	10.7674	10.844	11.3309	10.2542	9.74301	9.27871	9.40801	9.20178	9.8172	9.37286
ASHGA5P019439	NR_033798	CAST	RefSeq	10.9421	10.2186	10.7674	10.844	11.3309	10.2542	9.74301	9.27871	9.40801	9.20178	9.8172	9.37286
ASHGA5P019439	NR_033798	CAST	RefSeq	10.9421	10.2186	10.7674	10.844	11.3309	10.2542	9.74301	9.27871	9.40801	9.20178	9.8172	9.37286
ASHGA5P052117	ENST00000514881	RP11-597D13.7	pseudogene	7.9739	8.14523	7.91583	8.21374	8.49222	8.39091	8.94183	8.52604	8.57709	8.11222	9.09403	8.71986
ASHGA5P048388	NR_047481	JRKL-AS1	RefSeq	2.33506	2.33667	2.32235	6.72283	5.59472	5.89727	2.36495	4.31979	4.10741	2.40289	6.46895	7.23689
ASHGA5P029841	uc001yrr.3	BC033241	UCSC_knowngene	5.19042	6.26271	5.09367	6.07496	6.11044	6.10198	6.69346	6.8539	7.2091	6.04304	7.06559	6.95883
ASHGA5P053371	uc003xna.3	ADAM5P	UCSC_knowngene	2.33506	2.33667	2.32235	2.3224	5.10313	5.68726	2.36495	2.38934	3.31129	2.40289	5.59782	6.4927
ASHGA5P015083	uc001gdd.2	LOC400794	UCSC_knowngene	2.33506	3.60829	2.46082	2.80852	4.4659	5.60457	2.36495	3.54214	3.46997	2.40289	5.76829	6.14893
ASHGA5P034599	TCONS_00004770	XLOC_001453	LincRNAs identified by Cabili et al	2.80748	3.68793	4.56572	5.26918	3.1854	3.65691	4.35628	4.50612	4.50173	3.97208	4.05617	4.44223
ASHGA5P053097	ENST00000419314	CCT6P3	GENCODE	3.84598	4.29006	5.43002	5.73395	3.78633	4.18099	3.53142	2.38934	6.86447	3.97046	2.44989	2.48344
ASHGA5P058265	TCONS_00028969	XLOC_013866	LincRNAs identified by Cabili et al	2.96676	6.08313	6.18632	6.27291	2.37195	5.95017	6.41854	4.67547	5.50267	5.64999	6.4887	5.00355
ASHGA5P014930	ENST00000414886	AC093901.1	GENCODE	3.52438	4.27835	4.71006	4.58049	3.63828	4.75166	5.53596	4.38533	4.87223	4.43524	4.87061	4.34934
ASHGA5P035426	ENST00000458314	AC078883.3	GENCODE	6.69138	9.96849	7.72365	7.82569	6.92306	10.0541	11.656	10.7798	10.7343	10.6859	11.8335	10.93
ASHGA5P035426	ENST00000458314	AC078883.3	GENCODE	6.69138	9.96849	7.72365	7.82569	6.92306	10.0541	11.656	10.7798	10.7343	10.6859	11.8335	10.93
ASHGA5P038939	uc021xcj.1	AX747104	UCSC_knowngene	8.58366	10.0002	10.215	10.2156	9.00356	10.1265	10.1417	9.30283	9.27871	9.06136	10.4197	9.60584
ASHGA5P038939	uc021xcj.1	AX747104	UCSC_knowngene	8.58366	10.0002	10.215	10.2156	9.00356	10.1265	10.1417	9.30283	9.27871	9.06136	10.4197	9.60584
ASHGA5P031911	ENST00000577171	AC140912.1	GENCODE	7.45194	6.8495	8.38027	8.45303	7.45602	6.76544	6.03499	6.77069	6.95644	6.28953	5.22586	6.85085
ASHGA5P014950	ENST00000422151	CES5AP1	GENCODE	6.06019	4.60406	6.78404	6.57626	5.82057	4.50434	5.71217	6.34208	6.12339	6.0451	5.43615	6.2636
ASHGA5P054562	uc001kra.4	LINC00263	UCSC_knowngene	11.0006	8.00697	11.5245	11.4884	10.8186	7.74329	10.3132	11.1641	10.3008	11.7279	10.1554	10.844
ASHGA5P048279	ENST00000526174	RP11-805J14.5	GENCODE	4.08967	2.33667	5.1271	5.03414	4.42732	2.40781	3.74925	2.38934	3.94772	3.0607	2.44989	2.48344
ASHGA5P038318	ENST00000465795	RP11-354H21.1	GENCODE	6.93386	4.22398	7.29918	7.23146	6.88082	3.72499	5.22437	5.50435	5.00976	5.62101	4.80835	4.71821
ASHGA5P040294	uc021xwe.1	AK126225	UCSC_knowngene	6.40633	6.30984	7.14742	7.09044	6.59649	6.30195	6.32955	5.94847	6.30898	5.69248	6.23631	6.19339
ASHGA5P044526	uc011liu.1	POU5F1P1	UCSC_knowngene	7.04653	4.95612	7.30803	7.21335	6.86162	4.48242	5.65939	6.39333	6.10391	6.57329	5.13288	6.12572
ASHGA5P039145	ENST00000494900	RP11-152C17.1	GENCODE	2.33506	5.63164	2.32235	2.3224	2.32216	6.02735	4.55845	7.61508	7.74251	4.7288	4.33444	7.95453
ASHGA5P030519	TCONS_00008505	XLOC_003985	LincRNAs identified by Cabili et al	8.66208	8.5972	6.94916	7.09106	9.0295	8.75878	5.85251	6.3198	6.22745	5.94145	5.79688	6.3874
ASHGA5P042156	ENST00000427974	RP1-56L9.7	GENCODE	3.78906	2.8839	4.42262	4.76271	3.81882	2.40781	4.21361	4.13878	4.66078	5.65624	4.34156	2.48344
ASHGA5P039079	ENST00000422980	DPYD-AS1	GENCODE	4.23714	2.64884	5.41766	4.65298	3.17549	2.40781	4.00558	3.73491	4.34433	4.3104	3.15098	2.48344
ASHGA5P044559	ENST00000517908	RP11-809O17.1	GENCODE	7.69051	5.9374	7.14254	7.33672	7.49023	5.59533	6.7194	6.80618	6.78024	6.52444	6.82884	6.8233
ASHGA5P028085	AI307105		LincRNAs identified by Khalil et al	4.76114	3.01947	4.77904	4.57325	4.33728	2.40781	4.00867	3.47878	3.1854	3.51302	4.32024	3.7322
ASHGA5P028693	ENST00000446989	AL845154.2	GENCODE	5.46168	4.43848	5.45537	6.00018	5.52284	3.87856	5.5014	6.26881	5.69752	5.66709	5.46683	5.89371
ASHGA5P015739	ENST00000423083	NCF1B	GENCODE	5.90344	5.9506	5.77932	5.98313	6.09695	5.94575	8.28794	6.84053	7.05123	6.76883	8.55229	6.75673
ASHGA5P048164	TCONS_00014043	XLOC_005955	LincRNAs identified by Cabili et al	4.7553	3.96658	3.82507	3.88011	4.49766	2.40781	4.47395	4.82381	4.80241	5.4061	4.30332	4.88275
ASHGA5P039139	ENST00000496247	RP11-637O11.2	GENCODE	3.90947	2.86358	4.29859	4.55607	3.52827	2.40781	4.06154	3.71025	3.31058	4.1761	3.23336	2.48344
ASHGA5P021698	uc001tfa.1	RMST	UCSC_knowngene	6.47128	5.63064	11.0515	11.2955	6.41974	5.74693	7.36292	6.13381	6.20017	7.09784	7.00979	6.36292
ASHGA5P049003	ENST00000570072	RP11-304L19.1	GENCODE	8.19253	8.90806	9.08637	9.10515	8.33375	8.99094	5.55464	7.00734	6.96843	5.25969	5.43894	6.96362
ASHGA5P049003	ENST00000570072	RP11-304L19.1	GENCODE	8.19253	8.90806	9.08637	9.10515	8.33375	8.99094	5.55464	7.00734	6.96843	5.25969	5.43894	6.96362
ASHGA5P017354	ENST00000440540	RP11-275I14.4	GENCODE	4.5184	2.33667	6.65261	4.59137	4.49503	2.40781	2.36495	2.38934	2.37624	5.85878	2.44989	2.48344
ASHGA5P043619	ENST00000561845	RP11-182J23.1	GENCODE	3.93785	4.76685	7.13094	7.22777	3.25993	4.97397	5.51613	6.49081	6.59605	6.80576	5.02033	6.4501
ASHGA5P038463	ENST00000492725	ATP1B3-AS1	GENCODE	4.61135	5.45458	4.26783	5.58148	4.38126	5.38489	4.13052	4.65547	5.33929	4.79214	3.5361	4.63056
ASHGA5P023244	NR_028503	MIR22HG	RefSeq	7.22762	6.62455	6.61509	6.89192	7.32487	6.70861	5.60995	6.54197	6.38769	4.63221	5.41197	6.80618
ASHGA5P023244	NR_028503	MIR22HG	RefSeq	7.22762	6.62455	6.61509	6.89192	7.32487	6.70861	5.60995	6.54197	6.38769	4.63221	5.41197	6.80618
ASHGA5P053008	ENST00000523790	HOXA-AS4	GENCODE	4.43836	3.55397	4.18597	4.37595	4.69213	4.11738	3.71833	3.452	4.03142	3.92548	3.80234	2.48344
ASHGA5P041201	ENST00000396880	ATG10-IT1	GENCODE	3.51063	4.73707	4.95295	4.84744	2.68009	4.90419	2.8605	3.94436	7.34895	3.95011	2.44989	2.48344
ASHGA5P041201	ENST00000396880	ATG10-IT1	GENCODE	3.51063	4.73707	4.95295	4.84744	2.68009	4.90419	2.8605	3.94436	7.34895	3.95011	2.44989	2.48344
ASHGA5P015549	uc003uiq.4	TP53TG1	UCSC_knowngene	9.00433	9.11249	10.1719	10.0147	9.36258	9.06986	9.76782	10.0361	10.1342	9.55546	9.76337	10.0732
ASHGA5P015549	uc003uiq.4	TP53TG1	UCSC_knowngene	9.00433	9.11249	10.1719	10.0147	9.36258	9.06986	9.76782	10.0361	10.1342	9.55546	9.76337	10.0732
ASHGA5P015549	uc003uiq.4	TP53TG1	UCSC_knowngene	9.00433	9.11249	10.1719	10.0147	9.36258	9.06986	9.76782	10.0361	10.1342	9.55546	9.76337	10.0732
ASHGA5P023718	HMlincRNA1594+	HMlincRNA1594	LincRNAs identified by Khalil et al	3.78739	4.6888	3.1888	4.87662	6.24084	5.93398	4.72621	5.28604	5.29253	4.87751	6.70909	6.77813
ASHGA5P033364	ENST00000577295	RP11-309N17.4	GENCODE	6.5687	8.7051	7.06796	8.72964	6.61509	8.6602	5.36636	5.92146	6.45959	6.41612	5.22803	5.87174
ASHGA5P033035	TCONS_00029300	XLOC_014097	LincRNAs identified by Cabili et al	5.76946	5.07667	4.36189	4.36814	5.81307	5.07502	5.02065	3.7185	5.49768	3.38879	4.72714	4.9921
ASHGA5P013915	ENST00000584585	PLEKHM1P	GENCODE	4.86763	5.14711	3.19786	4.22694	6.0134	5.41215	5.98163	6.67073	6.73669	6.36782	6.12212	6.88013
ASHGA5P045797	NR_049794	LOC100506834	RefSeq	5.23415	6.82988	6.91418	6.69346	5.35181	6.8495	6.60924	6.88184	6.98768	6.71861	6.69588	6.87757
ASHGA5P015208	ENST00000417930	AC092580.4	GENCODE	4.03009	8.06436	6.02311	5.99172	4.50697	8.13845	9.05526	8.15972	8.32853	7.65489	8.97595	8.05813
ASHGA5P017238	ENST00000439196	AC092159.3	GENCODE	3.11305	4.00334	4.49057	4.58761	2.38992	3.67515	3.96643	4.5724	4.65108	4.13966	2.44989	4.51596
ASHGA5P046682	ENST00000411940	RP6-27P15.2	GENCODE	2.67324	5.71335	4.62422	4.25945	2.38377	5.55464	5.08681	5.76707	5.66041	5.65907	3.28093	5.58699
ASHGA5P037907	TCONS_00024755	XLOC_012039	LincRNAs identified by Cabili et al	4.74116	6.20975	6.38947	6.42841	4.64922	6.29356	5.06249	5.81844	5.27508	5.2314	4.30963	5.26818
ASHGA5P019489	ENST00000487582	TMEM198B	GENCODE	8.63334	9.35125	8.50132	8.58271	8.85338	9.47006	10.442	9.80628	9.83354	10.7117	10.5094	9.87101
ASHGA5P040408	ENST00000510137	CTD-2263F21.1	GENCODE	3.00787	2.61084	2.99982	3.0014	3.732	2.40781	4.4613	4.80022	4.54037	3.7165	4.50612	5.02906
ASHGA5P058185	TCONS_00027621	XLOC_013142	LincRNAs identified by Cabili et al	4.8297	3.5813	5.67758	5.26157	4.48255	4.00699	3.76827	4.24103	5.41908	4.95612	2.44989	4.27799
ASHGA5P016449	ENST00000430518	AC018647.3	GENCODE	3.05382	2.59612	3.54491	4.95844	3.77708	2.40781	4.91393	4.82307	4.33001	4.97701	4.89517	5.27329
ASHGA5P027865	ENST00000536931	RP11-361I14.2	GENCODE	2.33506	2.50711	5.23777	5.57367	2.32216	2.40781	3.90526	3.71627	4.38032	4.25135	3.45893	4.00123
ASHGA5P015711	ENST00000445909	RP1-127D3.4	GENCODE	2.33506	2.33667	2.48083	2.78838	3.23261	2.40781	5.34492	4.69767	4.97692	6.5913	4.31199	4.986
ASHGA5P023445	ENST00000581072	hsa-mir-133a-1	GENCODE	7.65294	5.11197	7.68734	7.61922	7.70135	4.92349	6.3338	6.91375	6.57853	6.88099	6.29916	6.58819
ASHGA5P040159	TCONS_00022712	XLOC_010998	LincRNAs identified by Cabili et al	6.77315	3.74983	6.07472	6.21735	6.83797	3.98396	6.96035	7.07841	7.35	7.48641	7.14458	7.28016
ASHGA5P040159	TCONS_00022712	XLOC_010998	LincRNAs identified by Cabili et al	6.77315	3.74983	6.07472	6.21735	6.83797	3.98396	6.96035	7.07841	7.35	7.48641	7.14458	7.28016
ASHGA5P053487	ENST00000519854	RP11-37B2.1	GENCODE	4.26968	4.0322	6.49858	6.7266	4.39106	3.35912	5.2318	5.16069	5.51077	5.64927	5.21348	5.34942
ASHGA5P000047	AK026847		NRED	4.56389	4.24616	5.19057	5.42762	4.38517	4.16969	6.08932	6.2271	6.48969	6.48229	5.91654	6.40559
ASHGA5P029317	TCONS_00010873	XLOC_004700	LincRNAs identified by Cabili et al	6.57272	5.17195	6.35974	6.51326	6.25096	4.51018	6.09776	6.51348	6.69329	7.04338	5.95017	6.65743
ASHGA5P023409	ENST00000580336	LINC00470	GENCODE	5.25675	4.20336	4.72606	4.40654	4.90184	2.40781	4.84598	3.64488	4.23073	4.30186	4.27253	3.3524
ASHGA5P015442	ENST00000420251	ZNRD1-AS1	GENCODE	4.04181	3.14878	3.6354	4.99159	3.72917	2.40781	4.19293	3.83431	4.10364	4.53594	3.75974	4.54757
ASHGA5P015442	ENST00000420251	ZNRD1-AS1	GENCODE	4.04181	3.14878	3.6354	4.99159	3.72917	2.40781	4.19293	3.83431	4.10364	4.53594	3.75974	4.54757
ASHGA5P023201	ENST00000573935	RP11-334C17.5	GENCODE	5.11197	3.09627	4.48038	4.99503	4.61619	2.40781	4.09513	4.42665	3.97887	4.10783	3.19643	4.6245
ASHGA5P023201	ENST00000573935	RP11-334C17.5	GENCODE	5.11197	3.09627	4.48038	4.99503	4.61619	2.40781	4.09513	4.42665	3.97887	4.10783	3.19643	4.6245
ASHGA5P049275	ENST00000568833	CTD-2012K14.1	GENCODE	8.36189	6.18677	8.22794	8.19959	8.39262	6.06398	7.69456	8.30308	8.16661	8.15897	7.84558	8.27768
ASHGA5P049275	ENST00000568833	CTD-2012K14.1	GENCODE	8.36189	6.18677	8.22794	8.19959	8.39262	6.06398	7.69456	8.30308	8.16661	8.15897	7.84558	8.27768
ASHGA5P057490	TCONS_00018319	XLOC_008597	LincRNAs identified by Cabili et al	5.6994	3.68714	5.29128	5.25604	5.7856	3.36079	5.10462	5.08161	4.49794	5.08437	5.22194	5.33681
ASHGA5P047705	ENST00000420207	RP11-25C19.1	GENCODE	11.3201	10.7936	12.9182	13.1009	11.6907	10.8412	12.4668	11.704	11.8252	12.2446	12.5093	11.8753
ASHGA5P027771	TCONS_00010145	XLOC_004612	LincRNAs identified by Cabili et al	8.03728	4.74391	3.28741	5.06546	3.78876	4.65854	3.58196	4.22051	4.39955	4.66765	2.44989	4.18112
ASHGA5P052368	ENST00000515570	AC010226.4	GENCODE	2.98122	5.15546	3.17364	5.58	2.6242	5.51884	7.7441	6.84147	6.80576	6.47563	7.8067	7.41473
ASHGA5P052368	ENST00000515570	AC010226.4	GENCODE	2.98122	5.15546	3.17364	5.58	2.6242	5.51884	7.7441	6.84147	6.80576	6.47563	7.8067	7.41473
ASHGA5P052368	ENST00000515570	AC010226.4	GENCODE	2.98122	5.15546	3.17364	5.58	2.6242	5.51884	7.7441	6.84147	6.80576	6.47563	7.8067	7.41473
ASHGA5P018041	ENST00000448685	RP11-536K7.3	GENCODE	4.53625	5.66512	4.75381	5.81023	4.18516	5.55086	6.11992	6.16773	6.21335	5.89486	5.81189	6.09094
ASHGA5P022089	NR_027499	BCDIN3D-AS1	RefSeq	3.89906	4.44223	3.46499	4.51262	3.78326	4.07325	3.62942	3.77297	4.45507	3.92311	2.44989	3.46977
ASHGA5P057503	TCONS_00018387	XLOC_008668	LincRNAs identified by Cabili et al	5.13268	5.82892	6.12953	6.38152	4.57053	5.68857	4.66599	4.51376	5.15133	5.01865	4.00004	4.55741
ASHGA5P029577	TCONS_00008899	XLOC_003712	LincRNAs identified by Cabili et al	5.53651	6.04545	5.84429	6.32708	5.07872	6.01997	5.67134	5.57386	5.59439	5.33911	5.40774	4.76282
ASHGA5P033596	ENST00000411733	RP11-261C10.3	GENCODE	11.234	4.04761	5.25031	5.58642	6.6828	4.61188	4.68245	4.37772	4.09571	4.94802	4.18751	2.48344
ASHGA5P046701	ENST00000455777	RP13-507I23.1	GENCODE	4.08855	7.89096	5.16818	5.39778	3.57867	7.97113	4.69678	3.32976	3.63736	3.65638	3.46576	2.48344
ASHGA5P014030	ENST00000398849	LRRC37BP1	GENCODE	6.25682	7.06646	7.4253	7.73305	6.35251	7.02014	7.60008	6.89361	6.98362	6.14704	7.30146	6.65975
ASHGA5P015709	ENST00000422826	H19	GENCODE	7.25063	8.53085	8.10601	8.86142	7.34895	8.37382	6.62403	7.46196	7.44062	7.24054	6.42728	7.51124
ASHGA5P038828	ENST00000513638	GBP1P1	GENCODE	3.79944	4.21464	4.54279	4.65251	3.95195	4.83205	4.76882	4.00558	6.45036	3.64163	4.08057	4.25613
ASHGA5P050272	TCONS_00001924	XLOC_000027	LincRNAs identified by Cabili et al	4.14556	5.78937	5.92348	6.23284	3.6341	5.37731	3.39613	3.60905	4.92312	4.32276	4.11256	2.48344
ASHGA5P051892	ENST00000509453	RP11-774O3.2	GENCODE	7.34044	8.48455	8.41148	8.69497	7.41167	8.21353	6.82055	7.41508	7.82023	7.43436	6.58566	7.34044
ASHGA5P056679	TCONS_00007196	XLOC_003181	LincRNAs identified by Cabili et al	18.3128	18.3128	18.3128	18.1939	18.3128	18.2225	18.0914	18.0914	18.2225	18.1175	18.0614	18.0614
ASHGA5P031698	ENST00000569756	AC002519.6	GENCODE	5.55857	6.83596	5.87399	7.09024	5.98606	6.87009	8.13878	7.43939	7.65628	8.70911	8.48001	7.73383
ASHGA5P038751	ENST00000431031	SPATA1	GENCODE	5.2109	4.96011	4.57731	4.19179	5.69784	5.13585	5.15332	5.63929	6.85499	4.42754	5.27437	6.20017
ASHGA5P045355	ENST00000430058	RP11-23B15.1	GENCODE	4.75898	5.78258	5.42405	7.58406	4.56093	5.76986	6.62611	5.62014	6.14391	7.26873	6.35504	4.69194
ASHGA5P035461	uc021vtc.1	DKFZp451N061	UCSC_knowngene	3.34506	5.06887	3.16849	6.02648	4.10852	4.52114	5.78627	4.22192	4.55063	4.50488	5.71011	5.12464
ASHGA5P035461	uc021vtc.1	DKFZp451N061	UCSC_knowngene	3.34506	5.06887	3.16849	6.02648	4.10852	4.52114	5.78627	4.22192	4.55063	4.50488	5.71011	5.12464
ASHGA5P035461	uc021vtc.1	DKFZp451N061	UCSC_knowngene	3.34506	5.06887	3.16849	6.02648	4.10852	4.52114	5.78627	4.22192	4.55063	4.50488	5.71011	5.12464
ASHGA5P035461	uc021vtc.1	DKFZp451N061	UCSC_knowngene	3.34506	5.06887	3.16849	6.02648	4.10852	4.52114	5.78627	4.22192	4.55063	4.50488	5.71011	5.12464
ASHGA5P035461	uc021vtc.1	DKFZp451N061	UCSC_knowngene	3.34506	5.06887	3.16849	6.02648	4.10852	4.52114	5.78627	4.22192	4.55063	4.50488	5.71011	5.12464
ASHGA5P035461	uc021vtc.1	DKFZp451N061	UCSC_knowngene	3.34506	5.06887	3.16849	6.02648	4.10852	4.52114	5.78627	4.22192	4.55063	4.50488	5.71011	5.12464
ASHGA5P035461	uc021vtc.1	DKFZp451N061	UCSC_knowngene	3.34506	5.06887	3.16849	6.02648	4.10852	4.52114	5.78627	4.22192	4.55063	4.50488	5.71011	5.12464
ASHGA5P039091	ENST00000461943	SIAH2-AS1	GENCODE	4.27151	6.11428	5.19844	7.03001	3.76542	6.15481	4.07121	4.18852	5.4228	4.46627	4.1842	4.0701
ASHGA5P047683	uc001kyd.1	AK094859	UCSC_knowngene	7.88869	9.47269	9.16204	9.32203	8.12348	9.51037	9.76479	9.62874	9.43735	10.6645	9.90099	9.9005
ASHGA5P052836	uc010keg.2	AJ420595	UCSC_knowngene	4.24683	4.04166	3.40846	3.98486	4.24881	3.56594	4.46106	5.25227	6.03418	3.60991	4.64928	5.2613
ASHGA5P052836	uc010keg.2	AJ420595	UCSC_knowngene	4.24683	4.04166	3.40846	3.98486	4.24881	3.56594	4.46106	5.25227	6.03418	3.60991	4.64928	5.2613
ASHGA5P030636	uc002auv.1	AX748294	UCSC_knowngene	7.18528	6.0727	7.31115	7.50036	7.47675	6.0313	7.85322	7.58967	8.13744	8.34488	8.0016	7.7827
ASHGA5P042961	ENST00000523608	RP1-170O19.17	GENCODE	5.83517	6.2089	6.50748	6.65975	5.90587	6.4214	2.36495	2.38934	2.37624	2.40289	2.44989	3.81823
ASHGA5P014965	uc002dsg.4	RRN3P2	UCSC_knowngene	9.51128	9.81875	10.1366	10.1485	9.69231	9.85354	11.7755	9.88783	10.046	9.9555	11.6057	9.9291
ASHGA5P043558	ENST00000448056	AC004540.5	GENCODE	5.07243	6.23453	6.90592	6.99901	4.46094	5.68258	6.14493	6.14662	6.6853	7.16236	5.95421	5.93113
ASHGA5P018312	ENST00000451843	RP11-544L8__B.2	GENCODE	3.07051	3.36201	4.82129	3.88157	4.74713	3.80489	2.36495	3.91721	6.44106	3.10583	2.44989	4.20941
ASHGA5P034749	ENST00000424487	RP5-1113E3.3	GENCODE	5.83414	6.73156	6.81751	6.87665	5.65976	6.67038	6.5698	6.72612	7.79259	5.84056	6.65024	6.8514
ASHGA5P058092	TCONS_00026493	XLOC_012819	LincRNAs identified by Cabili et al	6.4258	8.04734	8.64926	8.43434	6.25753	7.7646	7.89055	8.41803	8.21869	9.02261	7.66202	8.26596
ASHGA5P038409	ENST00000507287	RPL32P3	GENCODE	8.2325	9.6654	10.5593	10.4257	8.51356	9.68929	9.81641	9.62347	9.74148	10.3052	9.93309	9.70786
ASHGA5P038425	ENST00000513940	RP11-265F19.1	GENCODE	7.27597	5.52512	7.27385	7.05938	7.06668	5.13821	6.56495	7.3166	7.15138	7.30102	6.38308	7.12277
ASHGA5P038425	ENST00000513940	RP11-265F19.1	GENCODE	7.27597	5.52512	7.27385	7.05938	7.06668	5.13821	6.56495	7.3166	7.15138	7.30102	6.38308	7.12277
ASHGA5P038425	ENST00000513940	RP11-265F19.1	GENCODE	7.27597	5.52512	7.27385	7.05938	7.06668	5.13821	6.56495	7.3166	7.15138	7.30102	6.38308	7.12277
ASHGA5P032774	ENST00000497885	RP11-314A20.2	GENCODE	6.92422	9.94013	10.3118	10.2977	7.03137	9.8995	7.8084	6.91233	7.31629	8.13714	7.77818	7.13539
ASHGA5P036293	NR_027085	LOC284551	RefSeq	4.79803	2.64384	3.81948	3.97664	4.96494	2.40781	2.76031	2.91468	2.37624	2.40289	2.44989	2.48344
ASHGA5P057133	TCONS_00013617	XLOC_006281	LincRNAs identified by Cabili et al	3.63521	3.89107	3.2646	3.10875	4.24072	3.69496	3.7785	4.92278	5.22109	3.72648	2.44989	5.34184
ASHGA5P012433	NR_029377	NDUFAF5	RefSeq	8.00667	9.3575	8.37623	8.26417	7.94606	9.07624	9.4337	9.49782	9.48976	9.31931	9.28428	9.13894
ASHGA5P012433	NR_029377	NDUFAF5	RefSeq	8.00667	9.3575	8.37623	8.26417	7.94606	9.07624	9.4337	9.49782	9.48976	9.31931	9.28428	9.13894
ASHGA5P028258	TCONS_00010663	XLOC_004339	LincRNAs identified by Cabili et al	4.01041	3.35105	3.62683	4.45461	4.3138	2.40781	4.73362	4.4135	5.04004	5.02562	4.74116	4.42448
ASHGA5P038741	TCONS_00023261	XLOC_011240	LincRNAs identified by Cabili et al	7.95641	6.02513	7.81897	7.7187	8.02681	5.52137	7.20969	8.24745	7.94982	7.80689	7.08391	8.21433
ASHGA5P042154	ENST00000446887	RP1-111C20.3	GENCODE	7.03001	4.84178	6.38292	6.34265	7.01027	4.58761	6.22369	6.11314	6.23028	5.69719	6.13145	6.04946
ASHGA5P018742	uc001jtu.1	BC033983	UCSC_knowngene	5.66494	6.99585	7.24692	7.38472	5.51549	6.9763	6.36346	6.36955	6.42408	5.9961	6.3368	6.13458
ASHGA5P032557	ENST00000577089	RP11-515E23.1	GENCODE	2.74639	4.69194	3.41344	5.02206	3.17588	4.77955	3.71284	2.38934	2.37624	3.0732	2.44989	2.48344
ASHGA5P022387	ENST00000555924	RP11-1085N6.2	GENCODE	7.90107	3.13389	2.76502	2.82092	5.00995	3.91409	2.84025	4.58343	4.6631	4.64708	3.77109	3.97431
ASHGA5P003490	ENST00000578835	LINC00470	GENCODE	5.56905	2.33667	2.32235	5.95816	5.52825	2.40781	6.34208	2.38934	2.37624	2.40289	6.09231	2.48344
ASHGA5P028113	ENST00000545709	RP11-305O6.3	GENCODE	4.41463	4.63368	3.96229	7.31028	5.83009	4.15472	6.33286	6.68069	7.1617	5.49223	6.19222	6.5771
ASHGA5P028113	ENST00000545709	RP11-305O6.3	GENCODE	4.41463	4.63368	3.96229	7.31028	5.83009	4.15472	6.33286	6.68069	7.1617	5.49223	6.19222	6.5771
ASHGA5P028113	ENST00000545709	RP11-305O6.3	GENCODE	4.41463	4.63368	3.96229	7.31028	5.83009	4.15472	6.33286	6.68069	7.1617	5.49223	6.19222	6.5771
ASHGA5P028113	ENST00000545709	RP11-305O6.3	GENCODE	4.41463	4.63368	3.96229	7.31028	5.83009	4.15472	6.33286	6.68069	7.1617	5.49223	6.19222	6.5771
ASHGA5P033978	NR_027064	PLAC2	RefSeq	10.8803	7.29284	6.17309	6.22864	11.3298	7.26298	7.76357	6.81697	6.88693	7.07771	7.66944	6.81496
ASHGA5P019788	ENST00000503186	RP11-774O3.1	GENCODE	9.11565	4.39063	3.17005	4.58306	6.09739	4.45416	3.49129	3.29384	3.936	4.11677	2.44989	2.48344
ASHGA5P032176	ENST00000584191	RP11-680C21.2	GENCODE	4.69987	5.70592	5.03154	5.86442	4.80208	5.63792	4.94802	4.92579	5.3138	5.49808	4.22678	4.44042
ASHGA5P032176	ENST00000584191	RP11-680C21.2	GENCODE	4.69987	5.70592	5.03154	5.86442	4.80208	5.63792	4.94802	4.92579	5.3138	5.49808	4.22678	4.44042
ASHGA5P032176	ENST00000584191	RP11-680C21.2	GENCODE	4.69987	5.70592	5.03154	5.86442	4.80208	5.63792	4.94802	4.92579	5.3138	5.49808	4.22678	4.44042
ASHGA5P037411	ENST00000453784	AP000476.1	GENCODE	2.33506	4.33177	4.23416	4.45633	2.75135	4.00106	6.05923	5.50923	5.88936	5.20969	6.04446	5.44181
ASHGA5P054314	ENST00000428176	CHRM3-AS2	GENCODE	2.33506	4.90168	2.43293	2.96639	2.70461	5.08627	4.56202	4.10036	2.37624	2.40289	4.55845	2.48344
ASHGA5P044714	ENST00000522570	CTD-2168K21.1	GENCODE	2.33506	4.41854	4.28062	4.13497	2.67792	3.61257	2.36495	4.55014	7.74051	3.01267	2.44989	4.02059
ASHGA5P015189	ENST00000417703	RP11-327I22.2	GENCODE	5.04135	4.61063	5.39714	5.28109	5.00514	4.62076	5.69565	4.44984	5.29349	4.20777	5.79147	4.15516
ASHGA5P015189	ENST00000417703	RP11-327I22.2	GENCODE	5.04135	4.61063	5.39714	5.28109	5.00514	4.62076	5.69565	4.44984	5.29349	4.20777	5.79147	4.15516
ASHGA5P015095	ENST00000416572	LINC00174	GENCODE	3.50875	4.04645	4.24223	4.76337	2.53008	3.68412	4.30018	2.38934	4.36782	4.46691	2.44989	3.47625
ASHGA5P050029	ENST00000580580	RP11-862L9.3	GENCODE	4.48375	5.52968	5.32075	5.43295	4.69973	5.50617	6.77886	5.15721	6.02334	5.8613	6.96609	5.30479
ASHGA5P050029	ENST00000580580	RP11-862L9.3	GENCODE	4.48375	5.52968	5.32075	5.43295	4.69973	5.50617	6.77886	5.15721	6.02334	5.8613	6.96609	5.30479
ASHGA5P050029	ENST00000580580	RP11-862L9.3	GENCODE	4.48375	5.52968	5.32075	5.43295	4.69973	5.50617	6.77886	5.15721	6.02334	5.8613	6.96609	5.30479
ASHGA5P050029	ENST00000580580	RP11-862L9.3	GENCODE	4.48375	5.52968	5.32075	5.43295	4.69973	5.50617	6.77886	5.15721	6.02334	5.8613	6.96609	5.30479
ASHGA5P050029	ENST00000580580	RP11-862L9.3	GENCODE	4.48375	5.52968	5.32075	5.43295	4.69973	5.50617	6.77886	5.15721	6.02334	5.8613	6.96609	5.30479
ASHGA5P041934	ENST00000431043	SNHG5	GENCODE	7.49494	8.28525	9.84283	10.0776	7.72232	8.38571	8.77058	8.53959	8.72964	9.05526	8.35079	8.46133
ASHGA5P036611	TCONS_00026423	XLOC_012769	LincRNAs identified by Cabili et al	5.03092	6.55407	5.00615	6.93458	4.86245	6.44653	3.77831	6.85051	5.62886	4.71821	3.61215	6.38126
ASHGA5P041631	uc003mtr.3	AK024936	UCSC_knowngene	6.38719	5.21508	7.0795	7.32083	6.60059	4.95068	5.28833	6.01785	6.35475	4.91056	4.92546	6.00575
ASHGA5P041631	uc003mtr.3	AK024936	UCSC_knowngene	6.38719	5.21508	7.0795	7.32083	6.60059	4.95068	5.28833	6.01785	6.35475	4.91056	4.92546	6.00575
ASHGA5P034759	ENST00000492121	CTD-2224J9.2	pseudogene	9.24191	8.93665	9.57603	9.66251	9.48695	8.7744	8.77307	8.52515	8.87871	8.14964	8.7797	8.50549
ASHGA5P020335	ENST00000511876	CTC-454M9.1	GENCODE	2.33506	2.65136	3.97451	3.73601	2.41405	2.40781	4.33774	3.21407	4.844	5.37755	4.22722	3.94137
ASHGA5P020335	ENST00000511876	CTC-454M9.1	GENCODE	2.33506	2.65136	3.97451	3.73601	2.41405	2.40781	4.33774	3.21407	4.844	5.37755	4.22722	3.94137
ASHGA5P032890	ENST00000583662	RP11-524F11.2	GENCODE	4.28929	4.68387	4.9838	4.99089	3.99891	4.44965	4.17941	3.84443	3.78326	4.04215	2.44989	2.48344
ASHGA5P032890	ENST00000583662	RP11-524F11.2	GENCODE	4.28929	4.68387	4.9838	4.99089	3.99891	4.44965	4.17941	3.84443	3.78326	4.04215	2.44989	2.48344
ASHGA5P032890	ENST00000583662	RP11-524F11.2	GENCODE	4.28929	4.68387	4.9838	4.99089	3.99891	4.44965	4.17941	3.84443	3.78326	4.04215	2.44989	2.48344
ASHGA5P019208	ENST00000473164	AC016629.2	GENCODE	9.25155	9.74604	9.25867	9.30486	9.39572	9.72494	9.6834	9.6468	9.74861	9.18868	9.52775	9.61695
ASHGA5P027203	TCONS_00011694	XLOC_005173	LincRNAs identified by Cabili et al	10.0283	5.88067	6.58058	6.52397	10.2847	5.67714	5.10956	5.28024	4.74188	5.11126	4.64671	4.92396
ASHGA5P017793	uc001hqv.3	BC039356	UCSC_knowngene	3.7549	4.43664	5.07566	4.82049	3.20696	4.11613	4.77236	5.11849	5.37314	5.33896	4.00398	5.37519
ASHGA5P022111	NR_073022	RPL18	RefSeq	13.3763	13.5865	12.2339	12.2246	13.4753	13.4459	13.9899	13.1549	13.2211	12.3229	13.8851	13.1328
ASHGA5P022111	NR_073022	RPL18	RefSeq	13.3763	13.5865	12.2339	12.2246	13.4753	13.4459	13.9899	13.1549	13.2211	12.3229	13.8851	13.1328
ASHGA5P022111	NR_073022	RPL18	RefSeq	13.3763	13.5865	12.2339	12.2246	13.4753	13.4459	13.9899	13.1549	13.2211	12.3229	13.8851	13.1328
ASHGA5P022111	NR_073022	RPL18	RefSeq	13.3763	13.5865	12.2339	12.2246	13.4753	13.4459	13.9899	13.1549	13.2211	12.3229	13.8851	13.1328
ASHGA5P022111	NR_073022	RPL18	RefSeq	13.3763	13.5865	12.2339	12.2246	13.4753	13.4459	13.9899	13.1549	13.2211	12.3229	13.8851	13.1328
ASHGA5P037474	ENST00000428667	AP000695.4	GENCODE	3.97842	4.66654	2.96816	3.55003	4.42832	4.56466	2.36495	4.32373	4.2265	5.3544	2.44989	4.52676
ASHGA5P037474	ENST00000428667	AP000695.4	GENCODE	3.97842	4.66654	2.96816	3.55003	4.42832	4.56466	2.36495	4.32373	4.2265	5.3544	2.44989	4.52676
ASHGA5P037474	ENST00000428667	AP000695.4	GENCODE	3.97842	4.66654	2.96816	3.55003	4.42832	4.56466	2.36495	4.32373	4.2265	5.3544	2.44989	4.52676
ASHGA5P037474	ENST00000428667	AP000695.4	GENCODE	3.97842	4.66654	2.96816	3.55003	4.42832	4.56466	2.36495	4.32373	4.2265	5.3544	2.44989	4.52676
ASHGA5P037474	ENST00000428667	AP000695.4	GENCODE	3.97842	4.66654	2.96816	3.55003	4.42832	4.56466	2.36495	4.32373	4.2265	5.3544	2.44989	4.52676
ASHGA5P036760	NR_027451	LOC647979	RefSeq	13.2159	13.7442	13.8213	13.9512	13.2522	13.5706	12.8746	13.12	13.0883	12.7405	12.7356	12.8884
ASHGA5P028380	ENST00000535247	RP11-351O2.1	GENCODE	5.20655	3.74557	5.01896	5.15607	4.91702	3.78367	4.99593	4.96433	4.9476	4.88625	4.09326	4.98247
ASHGA5P020194	NR_028383	TIMM8B	RefSeq	11.0458	11.0741	9.69298	9.81988	11.0982	10.8957	10.5219	11.1384	11.0764	10.6148	10.3999	11.0938
ASHGA5P020194	NR_028383	TIMM8B	RefSeq	11.0458	11.0741	9.69298	9.81988	11.0982	10.8957	10.5219	11.1384	11.0764	10.6148	10.3999	11.0938
ASHGA5P020194	NR_028383	TIMM8B	RefSeq	11.0458	11.0741	9.69298	9.81988	11.0982	10.8957	10.5219	11.1384	11.0764	10.6148	10.3999	11.0938
ASHGA5P020194	NR_028383	TIMM8B	RefSeq	11.0458	11.0741	9.69298	9.81988	11.0982	10.8957	10.5219	11.1384	11.0764	10.6148	10.3999	11.0938
ASHGA5P034966	ENST00000437680	AC020594.5	GENCODE	8.19139	7.46959	10.2656	10.2847	8.37211	7.48174	8.66263	7.61851	8.07899	8.31255	8.84127	7.82023
ASHGA5P034966	ENST00000437680	AC020594.5	GENCODE	8.19139	7.46959	10.2656	10.2847	8.37211	7.48174	8.66263	7.61851	8.07899	8.31255	8.84127	7.82023
ASHGA5P034966	ENST00000437680	AC020594.5	GENCODE	8.19139	7.46959	10.2656	10.2847	8.37211	7.48174	8.66263	7.61851	8.07899	8.31255	8.84127	7.82023
ASHGA5P050888	ENST00000444990	AC093642.5	GENCODE	5.16718	7.22762	7.1123	7.1957	5.13119	7.24337	5.87353	4.39475	4.69585	6.44187	5.92417	4.51655
ASHGA5P053694	ENST00000452436	AC129778.2	pseudogene	9.54209	7.32144	9.42293	9.28372	9.42676	7.20642	8.24204	9.3822	9.08779	9.04498	8.18219	9.23677
ASHGA5P037871	ENST00000420391	CTA-796E4.3	GENCODE	6.46785	4.77469	6.44363	6.32139	6.52662	4.47163	5.49997	5.7774	5.77462	5.69629	5.49124	6.03949
ASHGA5P035722	ENST00000435175	AC106875.1	GENCODE	4.45305	2.65004	3.35988	3.34782	4.95044	2.40781	2.9508	3.51976	3.0201	3.98697	3.17787	2.48344
ASHGA5P033779	ENST00000578583	RP11-13N13.6	GENCODE	7.03162	5.00814	7.0874	7.18428	6.95983	4.6984	5.67322	6.38025	6.31923	5.94494	5.85506	5.74445
ASHGA5P019742	uc011ckd.2	NBLA00301	UCSC_knowngene	4.80408	4.51596	4.08771	4.50859	4.8107	4.09211	6.42186	6.45709	6.48009	6.03418	6.7614	6.53269
ASHGA5P031645	TCONS_00006704	XLOC_003318	LincRNAs identified by Cabili et al	4.94485	3.10583	4.73466	4.66133	4.81889	3.8497	3.61651	3.43484	2.76917	4.24136	4.22283	2.48344
ASHGA5P036963	ENST00000435844	LINC00493	GENCODE	14.0672	14.1929	14.0185	14.0904	14.3302	14.2999	13.9104	13.6313	13.647	13.9178	14.1479	13.7822
ASHGA5P055772	ENST00000520310	TPT1-AS1	GENCODE	5.83822	7.33592	6.67908	7.79489	6.01378	7.27084	6.20656	5.62651	6.23059	7.80218	5.81686	5.63101
ASHGA5P049700	uc010wju.2	LRRC37A4	UCSC_knowngene	11.1627	5.35894	7.64624	7.8012	6.40483	5.41384	6.78471	6.2235	6.03702	6.28986	6.84748	6.25284
ASHGA5P050265	TCONS_00000801	XLOC_000017	LincRNAs identified by Cabili et al	6.04228	6.54986	6.13102	7.52487	6.33705	6.50096	5.68589	5.9538	6.57669	6.42822	5.655	5.99474
ASHGA5P050439	ENST00000491596	MYADML	pseudogene	4.74837	7.56739	6.1069	8.78082	4.89138	7.53521	4.43352	4.76729	6.30314	5.3677	2.44989	3.73994
ASHGA5P045770	ENST00000436054	RP11-63P12.6	GENCODE	3.44547	5.36231	5.07261	5.17878	3.69749	5.3314	5.56061	5.62886	5.81861	6.04801	5.77046	5.71493
ASHGA5P057826	TCONS_00022301	XLOC_010670	LincRNAs identified by Cabili et al	3.9695	3.59889	4.03937	4.81716	4.33868	2.91814	4.47634	3.78906	4.42407	4.16592	4.09836	4.06828
ASHGA5P023789	HMlincRNA429-	HMlincRNA429	LincRNAs identified by Khalil et al	3.31778	3.54777	4.4721	4.89064	3.87949	5.59142	3.80098	3.01793	4.13916	2.40289	4.02542	6.02293
ASHGA5P037444	NR_038880	GCFC1-AS1	RefSeq	2.6441	5.77753	5.38317	5.68843	2.75032	5.75172	6.02821	5.03643	5.09295	5.86185	5.80087	5.0588
ASHGA5P037444	NR_038880	GCFC1-AS1	RefSeq	2.6441	5.77753	5.38317	5.68843	2.75032	5.75172	6.02821	5.03643	5.09295	5.86185	5.80087	5.0588
ASHGA5P037444	NR_038880	GCFC1-AS1	RefSeq	2.6441	5.77753	5.38317	5.68843	2.75032	5.75172	6.02821	5.03643	5.09295	5.86185	5.80087	5.0588
ASHGA5P037444	NR_038880	GCFC1-AS1	RefSeq	2.6441	5.77753	5.38317	5.68843	2.75032	5.75172	6.02821	5.03643	5.09295	5.86185	5.80087	5.0588
ASHGA5P018377	uc010gua.3	GUSBP11	UCSC_knowngene	7.43912	8.9278	7.95149	9.03538	7.49554	8.89238	7.30371	7.18042	7.23033	7.10405	7.00282	7.10382
ASHGA5P033224	NR_038458	LOC400604	RefSeq	5.13509	7.92088	7.97683	8.2253	5.54551	8.03933	6.78131	7.17596	7.23785	6.71636	6.60647	7.53853
ASHGA5P022411	ENST00000556290	FAM181A-AS1	GENCODE	4.03454	6.0295	5.96889	6.36032	4.52805	5.66914	2.91403	5.80367	2.71422	3.04124	2.44989	5.64927
ASHGA5P022411	ENST00000556290	FAM181A-AS1	GENCODE	4.03454	6.0295	5.96889	6.36032	4.52805	5.66914	2.91403	5.80367	2.71422	3.04124	2.44989	5.64927
ASHGA5P020499	ENST00000514788	CTD-2044J15.1	GENCODE	8.60202	8.99885	9.47006	9.98845	8.64836	8.85741	7.72708	8.26859	8.64926	8.68319	7.4744	8.24508
ASHGA5P058076	TCONS_00026339	XLOC_012688	LincRNAs identified by Cabili et al	8.79048	9.64753	9.23338	10.2525	8.84703	9.34843	7.50383	8.55874	8.55416	8.6629	7.4985	8.38462
ASHGA5P040335	ENST00000503953	CTD-2154B17.1	GENCODE	2.519	4.63518	4.05359	5.68494	2.57834	4.6841	3.66699	2.38934	2.37624	2.40289	3.52636	2.48344
ASHGA5P038421	uc003ene.2	FAM86HP	UCSC_knowngene	6.27511	7.3719	6.52238	7.71911	6.42619	7.41633	6.29356	6.00018	6.49081	5.75926	6.22764	6.27392
ASHGA5P044482	ENST00000522330	RP11-114O8.1	GENCODE	3.68688	4.87144	3.76861	4.9515	3.57727	4.87256	4.67443	4.91543	4.46734	2.85978	4.53102	4.0939
ASHGA5P037654	NR_046312	KIAA1656	RefSeq	4.23571	4.6083	4.42573	4.69077	4.13282	5.07119	5.65822	5.58169	5.79334	5.54067	5.22852	5.88788
ASHGA5P045562	ENST00000457302	RP11-229P13.20	GENCODE	5.48079	7.68451	8.5315	8.61549	5.39515	7.39033	6.85032	7.57272	7.64367	6.41553	6.57329	7.48953
ASHGA5P022177	ENST00000551401	RP11-121G22.3	GENCODE	2.50425	2.56897	2.74047	2.69494	2.39593	3.02553	5.83776	5.1592	6.68609	3.83801	5.25857	5.63953
ASHGA5P022177	ENST00000551401	RP11-121G22.3	GENCODE	2.50425	2.56897	2.74047	2.69494	2.39593	3.02553	5.83776	5.1592	6.68609	3.83801	5.25857	5.63953
ASHGA5P022177	ENST00000551401	RP11-121G22.3	GENCODE	2.50425	2.56897	2.74047	2.69494	2.39593	3.02553	5.83776	5.1592	6.68609	3.83801	5.25857	5.63953
ASHGA5P022177	ENST00000551401	RP11-121G22.3	GENCODE	2.50425	2.56897	2.74047	2.69494	2.39593	3.02553	5.83776	5.1592	6.68609	3.83801	5.25857	5.63953
ASHGA5P022177	ENST00000551401	RP11-121G22.3	GENCODE	2.50425	2.56897	2.74047	2.69494	2.39593	3.02553	5.83776	5.1592	6.68609	3.83801	5.25857	5.63953
ASHGA5P022177	ENST00000551401	RP11-121G22.3	GENCODE	2.50425	2.56897	2.74047	2.69494	2.39593	3.02553	5.83776	5.1592	6.68609	3.83801	5.25857	5.63953
ASHGA5P022177	ENST00000551401	RP11-121G22.3	GENCODE	2.50425	2.56897	2.74047	2.69494	2.39593	3.02553	5.83776	5.1592	6.68609	3.83801	5.25857	5.63953
ASHGA5P022177	ENST00000551401	RP11-121G22.3	GENCODE	2.50425	2.56897	2.74047	2.69494	2.39593	3.02553	5.83776	5.1592	6.68609	3.83801	5.25857	5.63953
ASHGA5P022177	ENST00000551401	RP11-121G22.3	GENCODE	2.50425	2.56897	2.74047	2.69494	2.39593	3.02553	5.83776	5.1592	6.68609	3.83801	5.25857	5.63953
ASHGA5P033757	NR_036468	CIDEA	RefSeq	6.34284	7.64502	8.00667	7.95376	6.0569	7.41849	8.12674	7.62309	7.58859	8.3167	7.86642	7.19114
ASHGA5P014298	ENST00000404404	RNF216P1	pseudogene	7.40769	6.55306	8.12752	8.2439	7.34194	6.43991	6.91608	7.11018	7.15896	6.569	6.79458	7.06851
ASHGA5P049701	NR_027295	MGC57346	RefSeq	5.66562	3.80554	6.06612	5.97873	5.57314	3.4483	4.32383	4.16008	4.40602	5.32925	3.61875	3.49171
ASHGA5P039857	ENST00000569621	RP11-496D24.2	GENCODE	3.21929	3.53569	7.19086	7.14111	3.51565	3.47837	5.04435	2.38934	8.65922	4.29458	4.30166	2.48344
ASHGA5P043687	ENST00000451103	RP11-340I6.1	GENCODE	5.53201	4.35539	6.13292	6.14188	5.6259	4.58435	4.57351	4.50881	4.64242	4.44897	4.04369	4.37466
ASHGA5P022480	ENST00000557784	CTD-2007A10.1	GENCODE	10.4897	10.7595	10.6572	10.6713	10.4737	10.6713	11.4074	11.5892	11.7755	11.7487	11.5387	11.6737
ASHGA5P033896	ENST00000562582	RP11-231E4.2	GENCODE	4.92979	3.43577	4.57011	4.98723	4.42171	3.76143	3.68688	2.38934	4.23653	4.24748	3.91206	4.57609
ASHGA5P053720	ENST00000535188	RP11-195E11.3	GENCODE	7.69883	4.58377	7.9302	7.6337	7.21247	4.27212	5.99324	6.20183	5.93677	6.3015	5.35603	5.62907
ASHGA5P006633	uc001aka.3	FLJ42875	UCSC_knowngene	7.37076	6.31759	7.394	7.8296	7.25675	6.28493	7.5152	8.31588	8.23371	8.4506	7.47338	8.48995
ASHGA5P028426	ENST00000434601	LINC00422	GENCODE	4.29121	6.19524	5.66126	5.85483	4.20468	6.20183	8.0124	6.95314	6.80618	7.11745	8.12525	7.08777
ASHGA5P050675	ENST00000427278	ZEB2-AS1	GENCODE	7.47076	6.02529	6.91822	6.87618	7.17472	5.69229	7.2839	7.03949	7.29638	7.44001	7.30102	6.85544
ASHGA5P050675	ENST00000427278	ZEB2-AS1	GENCODE	7.47076	6.02529	6.91822	6.87618	7.17472	5.69229	7.2839	7.03949	7.29638	7.44001	7.30102	6.85544
ASHGA5P028431	uc001upb.1	AK127292	UCSC_knowngene	6.14065	3.79982	6.70536	6.68983	5.99153	3.12166	4.72501	5.20566	5.4741	5.58483	4.90072	5.05015
ASHGA5P031653	ENST00000563533	GS1-279B7.1	GENCODE	2.54393	2.50496	2.32235	4.32046	4.63993	4.41921	2.36495	2.38934	4.37039	2.91054	6.26881	6.87185
ASHGA5P055039	ENST00000526984	RP11-672A2.2	GENCODE	6.95602	5.3579	7.51063	7.7197	7.05123	5.17515	5.75287	6.111	6.06186	5.92979	6.28514	6.51662
ASHGA5P028576	ENST00000424640	RP11-423O2.7	GENCODE	4.22021	3.00571	4.10137	4.3106	4.12417	2.40781	4.06927	3.92311	4.12955	4.34486	3.62301	3.80957
ASHGA5P033700	ENST00000581488	RP11-737O24.2	GENCODE	4.89547	4.82333	4.35441	4.51376	5.101	4.44243	4.85669	5.57367	5.72316	4.63241	5.25736	5.94479
ASHGA5P028966	TCONS_00011070	XLOC_005053	LincRNAs identified by Cabili et al	3.42844	2.33667	3.31197	3.34627	2.42855	2.40781	4.13633	2.38934	2.37624	4.17979	3.18613	2.48344
ASHGA5P045613	ENST00000457102	RP11-390F4.7	GENCODE	8.42631	5.85902	8.43549	8.5639	8.75931	5.9987	9.52859	6.25226	6.26994	8.90596	9.76209	6.45191
ASHGA5P045613	ENST00000457102	RP11-390F4.7	GENCODE	8.42631	5.85902	8.43549	8.5639	8.75931	5.9987	9.52859	6.25226	6.26994	8.90596	9.76209	6.45191
ASHGA5P045613	ENST00000457102	RP11-390F4.7	GENCODE	8.42631	5.85902	8.43549	8.5639	8.75931	5.9987	9.52859	6.25226	6.26994	8.90596	9.76209	6.45191
ASHGA5P045613	ENST00000457102	RP11-390F4.7	GENCODE	8.42631	5.85902	8.43549	8.5639	8.75931	5.9987	9.52859	6.25226	6.26994	8.90596	9.76209	6.45191
ASHGA5P046941	ENST00000435317	RP11-464F9.9	GENCODE	8.17844	7.47879	7.86575	8.18118	8.43351	7.60935	7.82882	8.59854	8.91423	7.58046	7.67015	8.80428
ASHGA5P051453	ENST00000366441	AC093415.2	GENCODE	10.5732	3.91839	2.89955	4.08297	5.13252	3.68259	7.00328	3.16275	3.56594	5.79482	6.09365	3.68412
ASHGA5P055164	ENST00000525260	RP11-728F11.4	GENCODE	5.10919	7.09362	5.069	6.8204	5.7265	6.85643	5.34812	6.64434	6.28969	5.74163	5.90344	7.22005
ASHGA5P055164	ENST00000525260	RP11-728F11.4	GENCODE	5.10919	7.09362	5.069	6.8204	5.7265	6.85643	5.34812	6.64434	6.28969	5.74163	5.90344	7.22005
ASHGA5P055164	ENST00000525260	RP11-728F11.4	GENCODE	5.10919	7.09362	5.069	6.8204	5.7265	6.85643	5.34812	6.64434	6.28969	5.74163	5.90344	7.22005
ASHGA5P055164	ENST00000525260	RP11-728F11.4	GENCODE	5.10919	7.09362	5.069	6.8204	5.7265	6.85643	5.34812	6.64434	6.28969	5.74163	5.90344	7.22005
ASHGA5P055164	ENST00000525260	RP11-728F11.4	GENCODE	5.10919	7.09362	5.069	6.8204	5.7265	6.85643	5.34812	6.64434	6.28969	5.74163	5.90344	7.22005
ASHGA5P055164	ENST00000525260	RP11-728F11.4	GENCODE	5.10919	7.09362	5.069	6.8204	5.7265	6.85643	5.34812	6.64434	6.28969	5.74163	5.90344	7.22005
ASHGA5P055164	ENST00000525260	RP11-728F11.4	GENCODE	5.10919	7.09362	5.069	6.8204	5.7265	6.85643	5.34812	6.64434	6.28969	5.74163	5.90344	7.22005
ASHGA5P031500	TCONS_00006040	XLOC_002680	LincRNAs identified by Cabili et al	2.80657	4.84589	2.90719	4.318	3.00585	5.12191	3.88861	3.91022	2.87176	3.56679	2.44989	3.76573
ASHGA5P020226	ENST00000509968	RP11-161D15.1	GENCODE	6.5749	7.25345	7.28354	7.5903	6.88913	7.24743	4.97212	7.51493	6.15386	5.5014	4.89355	7.38571
ASHGA5P009342	ENST00000354527	RP11-57C13.3	GENCODE	3.66044	5.16295	4.55286	5.08983	3.24669	4.88682	2.36495	5.83414	2.79586	3.01629	2.44989	4.74583
ASHGA5P009342	ENST00000354527	RP11-57C13.3	GENCODE	3.66044	5.16295	4.55286	5.08983	3.24669	4.88682	2.36495	5.83414	2.79586	3.01629	2.44989	4.74583
ASHGA5P019778	ENST00000503066	RP11-291L15.2	GENCODE	2.9239	5.92683	5.00634	5.19057	3.69475	6.02648	5.98993	5.58671	6.18944	4.74027	5.87067	5.63868
ASHGA5P042233	ENST00000454882	RP3-380B8.4	GENCODE	2.83586	4.36125	4.30288	5.01558	2.53918	4.80378	5.33816	6.44106	5.931	5.96065	4.82346	7.94937
ASHGA5P046984	ENST00000366446	RP11-322M19.1	GENCODE	8.24076	9.17658	9.98782	10.1971	8.55738	9.28024	9.03663	9.52098	9.50664	8.51926	9.16635	9.75909
ASHGA5P017359	ENST00000440573	RP1-238O23.4	GENCODE	5.07063	4.12852	3.33707	4.46939	5.40069	4.40498	5.11647	5.18153	5.75877	4.86812	5.54519	5.61902
ASHGA5P048962	ENST00000567091	LA16c-313D11.9	GENCODE	4.8048	6.08821	5.94393	5.73927	4.28479	5.9049	5.43247	5.48769	5.05841	5.40389	4.84515	5.55145
ASHGA5P048962	ENST00000567091	LA16c-313D11.9	GENCODE	4.8048	6.08821	5.94393	5.73927	4.28479	5.9049	5.43247	5.48769	5.05841	5.40389	4.84515	5.55145
ASHGA5P056322	TCONS_00002468	XLOC_001009	LincRNAs identified by Cabili et al	7.32885	8.55416	8.70759	8.66236	7.32685	8.41803	8.11383	8.241	8.19959	8.84873	7.73462	8.19824
ASHGA5P026642	ENST00000529215	CTD-2562J17.7	GENCODE	7.4756	8.99338	9.87296	9.58791	7.43148	8.7165	8.30094	9.00433	8.79115	9.39748	8.01344	8.83102
ASHGA5P026642	ENST00000529215	CTD-2562J17.7	GENCODE	7.4756	8.99338	9.87296	9.58791	7.43148	8.7165	8.30094	9.00433	8.79115	9.39748	8.01344	8.83102
ASHGA5P038202	ENST00000457331	RP11-944L7.4	GENCODE	2.33506	3.61771	3.80151	3.91038	2.32506	3.18992	5.23812	4.43664	4.39864	4.90841	5.05858	4.58615
ASHGA5P038202	ENST00000457331	RP11-944L7.4	GENCODE	2.33506	3.61771	3.80151	3.91038	2.32506	3.18992	5.23812	4.43664	4.39864	4.90841	5.05858	4.58615
ASHGA5P038202	ENST00000457331	RP11-944L7.4	GENCODE	2.33506	3.61771	3.80151	3.91038	2.32506	3.18992	5.23812	4.43664	4.39864	4.90841	5.05858	4.58615
ASHGA5P038202	ENST00000457331	RP11-944L7.4	GENCODE	2.33506	3.61771	3.80151	3.91038	2.32506	3.18992	5.23812	4.43664	4.39864	4.90841	5.05858	4.58615
ASHGA5P038202	ENST00000457331	RP11-944L7.4	GENCODE	2.33506	3.61771	3.80151	3.91038	2.32506	3.18992	5.23812	4.43664	4.39864	4.90841	5.05858	4.58615
ASHGA5P038202	ENST00000457331	RP11-944L7.4	GENCODE	2.33506	3.61771	3.80151	3.91038	2.32506	3.18992	5.23812	4.43664	4.39864	4.90841	5.05858	4.58615
ASHGA5P055149	TCONS_00006482	XLOC_003087	LincRNAs identified by Cabili et al	2.33506	4.6529	4.54501	3.77085	2.32475	4.6529	5.90817	5.65428	5.76427	5.86785	5.42227	5.69629
ASHGA5P014894	uc003tvr.4	PMS2P4	UCSC_knowngene	8.01031	9.20589	8.65281	8.79823	8.09515	8.99848	8.63585	7.49494	8.1159	6.88873	8.53529	7.80261
ASHGA5P043158	TCONS_00019771	XLOC_009564	LincRNAs identified by Cabili et al	8.37989	6.40483	8.65668	8.66208	8.29741	5.84522	7.26286	7.6113	7.40647	8.13776	7.14965	7.37953
ASHGA5P041981	DA195606		LincRNAs identified by Khalil et al	4.94881	3.17733	5.29449	4.95667	4.40103	2.40781	5.14849	4.98468	5.26515	4.83787	4.13633	4.74979
ASHGA5P034212	AV730200		LincRNAs identified by Khalil et al	10.263	7.50157	10.3176	10.2385	10.2751	7.33184	8.8367	9.72363	9.59495	9.97745	8.79496	9.63921
ASHGA5P031751	ENST00000561523	RP11-189E14.4	GENCODE	3.29374	2.83858	4.90357	3.9107	3.4944	2.40781	2.65776	4.38884	4.33485	3.04516	2.44989	4.21388
ASHGA5P057677	TCONS_00020643	XLOC_009944	LincRNAs identified by Cabili et al	4.61513	3.84944	4.9104	5.1604	4.18474	2.40781	3.69241	4.28829	4.31292	4.23616	2.44989	4.62249
ASHGA5P052151	TCONS_00015168	XLOC_007214	LincRNAs identified by Cabili et al	9.23089	8.8279	9.91915	9.9407	9.43243	8.90981	6.80288	7.91543	7.97316	6.86405	6.81359	8.11823
ASHGA5P016159	ENST00000427392	AC073342.12	GENCODE	8.70713	6.80644	8.59077	8.52478	8.48492	6.22044	7.8975	8.97504	8.78017	8.83512	7.59819	8.4362
ASHGA5P016159	ENST00000427392	AC073342.12	GENCODE	8.70713	6.80644	8.59077	8.52478	8.48492	6.22044	7.8975	8.97504	8.78017	8.83512	7.59819	8.4362
ASHGA5P016159	ENST00000427392	AC073342.12	GENCODE	8.70713	6.80644	8.59077	8.52478	8.48492	6.22044	7.8975	8.97504	8.78017	8.83512	7.59819	8.4362
ASHGA5P016159	ENST00000427392	AC073342.12	GENCODE	8.70713	6.80644	8.59077	8.52478	8.48492	6.22044	7.8975	8.97504	8.78017	8.83512	7.59819	8.4362
ASHGA5P016159	ENST00000427392	AC073342.12	GENCODE	8.70713	6.80644	8.59077	8.52478	8.48492	6.22044	7.8975	8.97504	8.78017	8.83512	7.59819	8.4362
ASHGA5P016159	ENST00000427392	AC073342.12	GENCODE	8.70713	6.80644	8.59077	8.52478	8.48492	6.22044	7.8975	8.97504	8.78017	8.83512	7.59819	8.4362
ASHGA5P016159	ENST00000427392	AC073342.12	GENCODE	8.70713	6.80644	8.59077	8.52478	8.48492	6.22044	7.8975	8.97504	8.78017	8.83512	7.59819	8.4362
ASHGA5P016159	ENST00000427392	AC073342.12	GENCODE	8.70713	6.80644	8.59077	8.52478	8.48492	6.22044	7.8975	8.97504	8.78017	8.83512	7.59819	8.4362
ASHGA5P016159	ENST00000427392	AC073342.12	GENCODE	8.70713	6.80644	8.59077	8.52478	8.48492	6.22044	7.8975	8.97504	8.78017	8.83512	7.59819	8.4362
ASHGA5P016159	ENST00000427392	AC073342.12	GENCODE	8.70713	6.80644	8.59077	8.52478	8.48492	6.22044	7.8975	8.97504	8.78017	8.83512	7.59819	8.4362
ASHGA5P036233	TCONS_00016358	XLOC_007738	LincRNAs identified by Cabili et al	5.51646	3.8078	5.79519	5.6939	5.39642	2.9748	4.64862	5.12482	4.28479	4.671	4.96635	4.87751
ASHGA5P044396	ENST00000521148	RP11-100L22.2	GENCODE	5.80877	4.06554	5.93158	6.1651	5.80792	4.25641	4.94865	4.8662	4.83362	4.76626	5.38349	5.21725
ASHGA5P044524	uc003ysa.2	CCAT1	UCSC_knowngene	10.4782	9.92435	13.2177	13.295	10.723	9.96138	5.70541	7.43651	7.55776	4.1756	5.84649	7.57064
ASHGA5P048286	TCONS_00014341	XLOC_006505	LincRNAs identified by Cabili et al	4.41291	3.59461	4.39034	4.81549	4.61444	3.696	3.7473	3.6473	2.37624	3.93528	4.11889	4.19268
ASHGA5P058872	uc.394+	uc.394	UCR	4.36378	3.18517	4.11137	3.9229	4.13711	2.40781	4.08875	4.2102	4.30835	4.42972	3.97251	4.37079
ASHGA5P042977	ENST00000580902	AC005154.6	GENCODE	9.96756	10.0594	10.6673	10.6207	10.3089	10.2566	10.9762	10.1971	10.2881	10.4008	11.1517	10.3033
ASHGA5P019768	ENST00000502790	RP11-692D12.1	GENCODE	4.19108	6.48403	5.17103	5.77641	4.32359	6.63851	7.29952	6.51326	6.29133	7.73042	7.1773	6.5487
ASHGA5P019768	ENST00000502790	RP11-692D12.1	GENCODE	4.19108	6.48403	5.17103	5.77641	4.32359	6.63851	7.29952	6.51326	6.29133	7.73042	7.1773	6.5487
ASHGA5P022384	ENST00000555875	RP11-543C4.3	GENCODE	9.28372	8.21646	7.01378	8.53959	7.29816	8.03758	6.88741	7.08506	7.70605	7.89904	6.79922	7.17397
ASHGA5P022477	ENST00000557715	CTD-3049M7.1	GENCODE	4.16357	4.06607	3.47658	4.74116	3.60719	4.37643	2.36495	2.38934	2.37624	2.40289	2.44989	2.48344
ASHGA5P054666	ENST00000436715	H19	GENCODE	6.25406	7.70532	6.66774	8.16391	6.16653	7.51035	5.50915	6.14407	6.84519	5.92748	5.21295	5.8926
ASHGA5P029373	ENST00000564585	RP11-982M15.8	GENCODE	2.87449	5.34195	6.48601	6.71667	6.34739	5.08366	4.37978	4.25677	4.42665	4.18448	3.79578	2.48344
ASHGA5P022689	ENST00000560916	RP11-761I4.1	GENCODE	5.21725	6.66316	2.82441	3.38897	4.99765	6.7305	6.37462	6.23115	6.11302	5.75989	6.4712	6.03722
ASHGA5P022689	ENST00000560916	RP11-761I4.1	GENCODE	5.21725	6.66316	2.82441	3.38897	4.99765	6.7305	6.37462	6.23115	6.11302	5.75989	6.4712	6.03722
ASHGA5P022689	ENST00000560916	RP11-761I4.1	GENCODE	5.21725	6.66316	2.82441	3.38897	4.99765	6.7305	6.37462	6.23115	6.11302	5.75989	6.4712	6.03722
ASHGA5P050507	ENST00000429599	PCBP1-AS1	GENCODE	3.14186	6.17476	4.52866	5.05887	3.9521	6.01356	4.34999	3.62609	3.9119	4.01812	2.44989	4.35201
ASHGA5P032487	uc002ilk.1	AX748120	UCSC_knowngene	6.25535	10.2542	10.6796	10.809	6.91215	10.322	7.06233	7.24519	7.38957	8.41629	6.95602	7.3475
ASHGA5P032487	uc002ilk.1	AX748120	UCSC_knowngene	6.25535	10.2542	10.6796	10.809	6.91215	10.322	7.06233	7.24519	7.38957	8.41629	6.95602	7.3475
ASHGA5P029652	TCONS_00008930	XLOC_003772	LincRNAs identified by Cabili et al	5.19519	5.85526	5.37395	6.02695	5.027	5.64144	5.20566	4.29006	5.09123	4.69784	5.01007	4.17979
ASHGA5P058353	uc001pen.1	AF086184	UCSC_knowngene	4.77525	5.93198	4.52538	6.1372	5.3067	5.96816	4.34502	3.72992	3.37025	3.83852	4.89468	3.51352
ASHGA5P058353	uc001pen.1	AF086184	UCSC_knowngene	4.77525	5.93198	4.52538	6.1372	5.3067	5.96816	4.34502	3.72992	3.37025	3.83852	4.89468	3.51352
ASHGA5P057245	TCONS_00014917	XLOC_006983	LincRNAs identified by Cabili et al	6.26881	8.36337	7.79489	9.14154	6.20975	8.29679	6.1661	7.67403	5.90831	5.61454	5.96544	7.50363
ASHGA5P040406	ENST00000508986	EGFLAM-AS1	GENCODE	2.68155	4.82647	4.5785	5.08191	2.64096	4.20836	2.36495	2.38934	4.4316	2.40289	2.44989	2.48344
ASHGA5P040406	ENST00000508986	EGFLAM-AS1	GENCODE	2.68155	4.82647	4.5785	5.08191	2.64096	4.20836	2.36495	2.38934	4.4316	2.40289	2.44989	2.48344
ASHGA5P040406	ENST00000508986	EGFLAM-AS1	GENCODE	2.68155	4.82647	4.5785	5.08191	2.64096	4.20836	2.36495	2.38934	4.4316	2.40289	2.44989	2.48344
ASHGA5P029031	ENST00000554036	DHRS4-AS1	GENCODE	6.23239	8.00502	6.90221	7.35	6.26396	8.05456	6.26238	7.06697	7.31028	6.86008	6.25733	6.72942
ASHGA5P023618	HMlincRNA1090+	HMlincRNA1090	LincRNAs identified by Khalil et al	2.74068	4.48006	2.62471	4.46277	5.4456	4.61022	2.36495	4.9075	4.31222	2.40289	2.44989	5.03414
ASHGA5P032879	NR_027167	C17orf76-AS1	RefSeq	12.6439	10.3052	9.28748	10.3955	12.9387	10.2061	7.65894	8.58227	8.69133	8.48088	7.47167	8.78538
ASHGA5P032879	NR_027167	C17orf76-AS1	RefSeq	12.6439	10.3052	9.28748	10.3955	12.9387	10.2061	7.65894	8.58227	8.69133	8.48088	7.47167	8.78538
ASHGA5P049522	ENST00000460249	C17orf76-AS1	GENCODE	6.88122	8.62721	7.47482	7.73923	7.18746	8.74978	2.36495	5.57548	5.43527	2.40289	2.44989	5.83646
ASHGA5P050125	ENST00000552685	AC004790.2	GENCODE	5.63291	7.41218	6.16104	7.96633	5.42335	7.16236	4.15945	6.48845	4.95439	4.48811	3.802	6.16538
ASHGA5P018466	ENST00000453880	AC107070.1	GENCODE	7.77071	9.82878	7.91677	9.64245	7.81238	9.49374	8.95079	9.62721	8.32166	8.1878	8.89704	9.33804
ASHGA5P056323	TCONS_00002486	XLOC_001036	LincRNAs identified by Cabili et al	8.02066	9.56609	10.1137	9.7577	8.07726	9.44536	8.8362	9.95174	9.79641	9.57788	8.57709	9.91695
ASHGA5P056323	TCONS_00002486	XLOC_001036	LincRNAs identified by Cabili et al	8.02066	9.56609	10.1137	9.7577	8.07726	9.44536	8.8362	9.95174	9.79641	9.57788	8.57709	9.91695
ASHGA5P056323	TCONS_00002486	XLOC_001036	LincRNAs identified by Cabili et al	8.02066	9.56609	10.1137	9.7577	8.07726	9.44536	8.8362	9.95174	9.79641	9.57788	8.57709	9.91695
ASHGA5P045076	NR_015445	BREA2	RefSeq	7.2198	5.86459	7.88692	7.89026	7.38605	5.97007	7.426	6.71003	6.61096	7.17953	7.48876	6.76006
ASHGA5P056868	TCONS_00010036	XLOC_004467	LincRNAs identified by Cabili et al	2.33506	6.1402	4.33499	4.54669	3.51029	6.1627	3.63146	2.38934	2.37624	2.40289	2.44989	2.48344
ASHGA5P019312	ENST00000477848	RP11-157P1.5	GENCODE	8.7051	8.23998	9.0786	9.03833	8.89569	8.36066	9.23462	7.9426	8.48842	8.41336	9.48695	8.22505
ASHGA5P043994	uc003weh.1	CBRC7TM_40	UCSC_knowngene	10.9259	10.3883	10.5394	10.5646	11.3008	10.4643	9.16675	8.52032	8.95941	9.31465	9.38875	8.80894
ASHGA5P022150	ENST00000550506	RP11-362A1.1	GENCODE	5.32136	3.71809	5.20903	5.05001	5.02206	3.51931	4.59929	4.97501	5.30218	5.06096	3.89211	4.98414
ASHGA5P038333	ENST00000429871	RP4-630A11.3	GENCODE	5.41813	5.5331	5.32428	5.23685	5.28471	5.59606	5.4592	5.19565	5.94377	5.36471	5.47628	5.55644
ASHGA5P038333	ENST00000429871	RP4-630A11.3	GENCODE	5.41813	5.5331	5.32428	5.23685	5.28471	5.59606	5.4592	5.19565	5.94377	5.36471	5.47628	5.55644
ASHGA5P038333	ENST00000429871	RP4-630A11.3	GENCODE	5.41813	5.5331	5.32428	5.23685	5.28471	5.59606	5.4592	5.19565	5.94377	5.36471	5.47628	5.55644
ASHGA5P036397	uc001bkd.1	AX747205	UCSC_knowngene	9.05276	6.53926	8.81967	8.7018	9.01732	6.31957	7.79329	7.95344	7.63347	8.07986	7.74781	7.8594
ASHGA5P036397	uc001bkd.1	AX747205	UCSC_knowngene	9.05276	6.53926	8.81967	8.7018	9.01732	6.31957	7.79329	7.95344	7.63347	8.07986	7.74781	7.8594
ASHGA5P036934	NR_028370	PCNA-AS1	RefSeq	5.43939	4.75938	5.56061	5.59119	5.23624	4.77138	4.71353	4.80527	3.7008	4.56651	5.03673	4.40003
ASHGA5P036934	NR_028370	PCNA-AS1	RefSeq	5.43939	4.75938	5.56061	5.59119	5.23624	4.77138	4.71353	4.80527	3.7008	4.56651	5.03673	4.40003
ASHGA5P005909	ENST00000311237	ZNF826P	pseudogene	7.30825	7.44343	7.48516	7.26625	7.3986	7.36005	7.5683	7.4442	7.37265	6.69448	7.5404	7.29284
ASHGA5P047127	ENST00000451706	RP11-323P17.1	GENCODE	4.40895	3.24269	4.15619	3.84522	4.38155	2.40781	3.70115	3.5374	3.30683	3.96321	2.44989	4.22536
ASHGA5P019129	ENST00000469595	AC007163.4	GENCODE	4.64435	3.16907	4.25321	4.69181	4.86338	3.4754	4.11137	4.1214	4.40239	4.5248	3.57059	4.35883
ASHGA5P033239	TCONS_00028585	XLOC_013602	LincRNAs identified by Cabili et al	6.40541	4.97137	7.00036	6.99688	6.08343	4.58682	5.73137	5.82722	6.01695	5.7798	5.45009	5.75194
ASHGA5P026800	ENST00000424313	AP000997.1	GENCODE	9.65072	7.90626	9.57187	9.37984	9.44404	7.91634	9.62667	9.48695	9.57855	10.2295	9.4337	9.29523
ASHGA5P015339	ENST00000419467	AP000472.2	GENCODE	4.73606	3.86662	4.85625	4.966	4.5631	2.40781	2.82192	3.96921	3.27309	3.33534	4.22359	4.3714
ASHGA5P016653	ENST00000432583	FAM138B	GENCODE	2.93486	2.89203	3.72145	3.96275	3.02154	2.40781	4.16732	4.21375	4.05359	4.76729	3.32893	4.25022
ASHGA5P042389	TCONS_00020909	XLOC_010190	LincRNAs identified by Cabili et al	2.33506	2.33667	2.32235	2.3224	4.63212	5.30739	2.89882	2.38934	2.37624	4.32725	6.53623	6.48229
ASHGA5P047574	uc001kfc.1	AK130076	UCSC_knowngene	10.5527	10.5106	11.0694	11.0811	10.7842	10.6438	12.8701	12.3067	13.0496	12.4538	13.1483	12.6271
ASHGA5P034397	uc010xhe.2	DKFZp434J194	UCSC_knowngene	12.8357	13.8295	13.4132	13.5309	12.9586	13.9822	12.5323	13.0337	13.1411	13.124	12.5347	13.1449
ASHGA5P020374	ENST00000512508	CTC-338M12.6	GENCODE	8.25265	5.53133	3.54894	5.17144	5.01213	5.61286	3.55287	3.56055	4.48229	4.05902	2.44989	2.48344
ASHGA5P020374	ENST00000512508	CTC-338M12.6	GENCODE	8.25265	5.53133	3.54894	5.17144	5.01213	5.61286	3.55287	3.56055	4.48229	4.05902	2.44989	2.48344
ASHGA5P020374	ENST00000512508	CTC-338M12.6	GENCODE	8.25265	5.53133	3.54894	5.17144	5.01213	5.61286	3.55287	3.56055	4.48229	4.05902	2.44989	2.48344
ASHGA5P020374	ENST00000512508	CTC-338M12.6	GENCODE	8.25265	5.53133	3.54894	5.17144	5.01213	5.61286	3.55287	3.56055	4.48229	4.05902	2.44989	2.48344
ASHGA5P020374	ENST00000512508	CTC-338M12.6	GENCODE	8.25265	5.53133	3.54894	5.17144	5.01213	5.61286	3.55287	3.56055	4.48229	4.05902	2.44989	2.48344
ASHGA5P027639	ENST00000544939	RP11-173P15.5	GENCODE	8.2253	7.55838	7.70352	7.87598	7.97205	7.72458	8.89085	8.8792	8.9278	8.98383	8.95559	9.03833
ASHGA5P048136	AW833912R		LincRNAs identified by Khalil et al	3.33024	5.15972	3.30975	5.18249	5.01631	5.45097	4.45617	5.10083	5.08321	4.76954	5.21774	4.30101
ASHGA5P056528	TCONS_00005360	XLOC_002543	LincRNAs identified by Cabili et al	3.82016	6.5136	4.17422	6.59621	4.08162	6.29204	2.71848	2.79332	3.90643	3.49092	2.44989	2.48344
ASHGA5P046162	NR_045560	UXT	RefSeq	5.54276	5.97612	6.19924	6.90264	5.69784	6.05025	6.46439	6.47798	6.51069	5.65227	6.60811	6.70949
ASHGA5P046162	NR_045560	UXT	RefSeq	5.54276	5.97612	6.19924	6.90264	5.69784	6.05025	6.46439	6.47798	6.51069	5.65227	6.60811	6.70949
ASHGA5P031271	uc002ezq.3	BC033164	UCSC_knowngene	3.59569	4.81419	4.48949	5.29366	3.51319	4.74215	4.70441	4.65384	4.58031	3.86649	2.44989	4.70409
ASHGA5P047343	ENST00000434552	RP11-490O24.2	GENCODE	8.60744	6.29222	4.06273	6.86613	5.80102	6.13306	3.06505	3.74202	4.68915	3.94222	3.31684	3.74795
ASHGA5P036886	ENST00000423020	RP5-963E22.4	GENCODE	5.4235	6.46432	5.42065	6.06786	5.31199	6.29241	4.54561	5.27801	5.74671	5.23722	3.6087	5.49788
ASHGA5P040698	ENST00000555344	CTC-349C3.2	GENCODE	6.1661	7.33758	6.9722	7.80026	6.2385	7.22622	5.89323	8.34389	6.80365	6.18555	5.79096	7.98062
ASHGA5P026553	R66218		LincRNAs identified by Khalil et al	2.59763	2.68481	3.45893	3.17313	4.77108	4.8851	3.01536	3.69421	2.37624	4.12715	5.00563	5.58249
ASHGA5P052919	uc003qvy.1	AL832737	UCSC_knowngene	6.80618	2.33667	4.35284	4.22426	7.23559	2.40781	2.72739	2.38934	2.9938	2.40289	2.44989	2.48344
ASHGA5P046697	ENST00000457775	XX-FW81066F1.2	GENCODE	3.00636	3.64208	2.78482	4.29686	6.45979	3.08573	4.36782	4.66242	4.10882	4.35539	2.44989	4.7366
ASHGA5P046958	ENST00000428862	RP11-202P11.1	GENCODE	7.3825	5.72704	4.0939	6.12038	8.06283	5.84299	3.67098	4.24712	4.75328	3.21007	3.83935	4.22694
ASHGA5P029091	ENST00000556013	PTCSC3	GENCODE	3.27753	5.69542	4.62572	5.99647	2.91953	5.66709	6.05762	7.79185	5.31108	4.80792	5.81211	5.35111
ASHGA5P047560	NR_029408	LOC439994	RefSeq	10.1329	11.6601	10.9567	11.0187	10.4012	11.7346	11.154	11.4193	11.285	11.2298	11.2671	11.6715
ASHGA5P050022	ENST00000563752	SLC25A3P1	GENCODE	3.92493	5.73619	4.75658	5.74186	4.05766	5.601	3.2341	3.26697	4.57691	4.7494	2.44989	2.48344
ASHGA5P017543	ENST00000442889	RP11-312B8.1	GENCODE	5.69528	8.83849	7.62213	7.61819	5.98858	8.86464	7.37344	5.99269	6.2397	6.7924	7.23708	6.29384
ASHGA5P017543	ENST00000442889	RP11-312B8.1	GENCODE	5.69528	8.83849	7.62213	7.61819	5.98858	8.86464	7.37344	5.99269	6.2397	6.7924	7.23708	6.29384
ASHGA5P017543	ENST00000442889	RP11-312B8.1	GENCODE	5.69528	8.83849	7.62213	7.61819	5.98858	8.86464	7.37344	5.99269	6.2397	6.7924	7.23708	6.29384
ASHGA5P022487	ENST00000557882	CTD-2050N2.1	GENCODE	3.29275	5.12077	4.2817	5.67478	2.48731	5.13438	2.88581	2.90834	4.74601	3.25779	2.44989	2.48344
ASHGA5P044338	ENST00000520894	RP11-434I12.2	GENCODE	2.33506	2.52689	4.90397	5.07858	2.47005	2.40781	4.47298	4.68654	5.40239	7.13386	4.21993	5.04762
ASHGA5P057044	TCONS_00012235	XLOC_005792	LincRNAs identified by Cabili et al	3.88271	4.16065	3.94436	5.00031	4.15047	4.06503	6.22075	6.08803	6.45219	6.05171	6.02588	6.09029
ASHGA5P043757	ENST00000441237	PMS2P9	pseudogene	7.57787	8.5097	7.88406	7.91076	7.6167	8.35703	8.22902	7.3392	7.59771	6.77361	8.15572	7.30742
ASHGA5P028768	ENST00000442716	RP11-37L2.1	GENCODE	3.91731	5.50496	6.40895	6.24603	3.68405	5.34256	5.26371	5.63987	6.08082	6.67874	5.04704	5.89323
ASHGA5P021205	NR_028026	CREBZF	RefSeq	9.38358	10.1225	10.3686	10.4589	9.62772	10.0859	10.5931	9.80712	9.89767	10.4236	10.4751	9.76479
ASHGA5P057995	TCONS_00024752	XLOC_012037	LincRNAs identified by Cabili et al	5.50477	4.77601	6.0162	5.828	5.25419	4.77904	4.15243	4.67014	5.30646	5.15774	4.08282	4.34841
ASHGA5P027402	ENST00000489520	RPSAP52	GENCODE	6.51062	4.23603	7.0468	7.02294	6.35691	4.64211	6.34509	6.21809	6.09251	6.00789	5.81173	5.90421
ASHGA5P027402	ENST00000489520	RPSAP52	GENCODE	6.51062	4.23603	7.0468	7.02294	6.35691	4.64211	6.34509	6.21809	6.09251	6.00789	5.81173	5.90421
ASHGA5P028200	NR_028138	LOC338758	RefSeq	3.75812	4.48026	3.711	4.46542	3.93564	4.96836	6.03627	4.27492	5.15546	4.9813	6.1205	5.26777
ASHGA5P018013	ENST00000448371	RP11-157P1.4	GENCODE	9.25794	7.20429	9.23599	9.31164	9.08679	6.96726	8.30821	8.56609	8.41693	9.00433	8.19367	8.54518
ASHGA5P018013	ENST00000448371	RP11-157P1.4	GENCODE	9.25794	7.20429	9.23599	9.31164	9.08679	6.96726	8.30821	8.56609	8.41693	9.00433	8.19367	8.54518
ASHGA5P000171	chr1:47977525-47990050-	chr1:47977525-47990050	LincRNAs identified by Khalil et al	9.73545	6.68309	8.9674	8.89963	9.79266	6.83797	8.00944	8.86599	8.82025	9.2246	8.26244	9.03025
ASHGA5P026078	BG925420		LincRNAs identified by Khalil et al	5.5338	3.66922	5.68168	5.37949	5.05996	4.67801	5.44976	4.88072	5.16069	4.86323	4.97244	4.86404
ASHGA5P056037	NR_038170	FUT8	RefSeq	11.6572	9.417	11.0714	11.2352	11.2879	9.25942	10.3142	11.0112	10.9057	11.0566	10.0283	10.5925
ASHGA5P056037	NR_038170	FUT8	RefSeq	11.6572	9.417	11.0714	11.2352	11.2879	9.25942	10.3142	11.0112	10.9057	11.0566	10.0283	10.5925
ASHGA5P056037	NR_038170	FUT8	RefSeq	11.6572	9.417	11.0714	11.2352	11.2879	9.25942	10.3142	11.0112	10.9057	11.0566	10.0283	10.5925
ASHGA5P044131	ENST00000416902	USP17L7	pseudogene	6.54046	5.31898	6.81649	6.70797	6.46785	4.68108	6.39741	6.62979	6.40358	6.3218	6.32627	6.39605
ASHGA5P035167	ENST00000435380	NEURL3	GENCODE	7.74151	5.91961	6.21117	6.29829	7.62368	5.80582	7.29137	7.34729	7.37713	7.96017	6.98528	7.41621
ASHGA5P037394	ENST00000435697	LINC00478	GENCODE	7.7383	6.85051	7.90368	7.83517	7.9243	6.87036	9.82771	9.94856	10.055	10.1329	10.0476	10.1614
ASHGA5P047906	ENST00000528151	RP11-236J17.6	GENCODE	8.34768	6.97662	8.27805	8.45774	8.78899	7.38076	9.12712	9.09079	9.17744	9.92662	9.62547	9.59916
ASHGA5P056797	TCONS_00008737	XLOC_003422	LincRNAs identified by Cabili et al	5.61139	2.74029	4.66723	5.12442	5.32222	3.36701	5.30113	4.76779	4.58943	4.78788	4.93108	5.78399
ASHGA5P042138	ENST00000431947	RP1-297M16.2	GENCODE	4.38003	4.8296	4.16981	4.51801	4.5355	4.83388	6.31874	5.12111	5.54352	5.64975	6.80677	5.13901
ASHGA5P015558	uc003qgo.3	LINC00271	UCSC_knowngene	8.58572	5.86056	4.66998	6.24897	5.14747	5.36388	3.14147	4.13336	4.05693	5.19807	4.4175	3.73569
ASHGA5P015558	uc003qgo.3	LINC00271	UCSC_knowngene	8.58572	5.86056	4.66998	6.24897	5.14747	5.36388	3.14147	4.13336	4.05693	5.19807	4.4175	3.73569
ASHGA5P015558	uc003qgo.3	LINC00271	UCSC_knowngene	8.58572	5.86056	4.66998	6.24897	5.14747	5.36388	3.14147	4.13336	4.05693	5.19807	4.4175	3.73569
ASHGA5P015558	uc003qgo.3	LINC00271	UCSC_knowngene	8.58572	5.86056	4.66998	6.24897	5.14747	5.36388	3.14147	4.13336	4.05693	5.19807	4.4175	3.73569
ASHGA5P032357	uc010cum.1	DQ580766	UCSC_knowngene	3.57776	5.13159	3.95048	5.88963	3.2213	5.24088	3.27288	3.86216	4.21695	4.19725	2.44989	3.91762
ASHGA5P022713	ENST00000561327	CTD-2335A18.1	GENCODE	13.0928	14.0783	13.2555	13.7724	13.4918	14.121	14.0631	14.2823	14.2123	13.9249	14.4338	14.5982
ASHGA5P048284	ENST00000524619	AP000487.5	GENCODE	5.72255	6.87604	6.88632	7.1346	5.77582	6.85782	5.87659	6.08023	6.30112	6.17934	5.67294	6.12394
ASHGA5P015046	ENST00000415965	AC002456.2	GENCODE	2.72485	3.12404	5.54366	5.8892	2.68828	2.40781	4.6841	4.63221	4.96382	4.23503	4.6579	4.4872
ASHGA5P015046	ENST00000415965	AC002456.2	GENCODE	2.72485	3.12404	5.54366	5.8892	2.68828	2.40781	4.6841	4.63221	4.96382	4.23503	4.6579	4.4872
ASHGA5P015046	ENST00000415965	AC002456.2	GENCODE	2.72485	3.12404	5.54366	5.8892	2.68828	2.40781	4.6841	4.63221	4.96382	4.23503	4.6579	4.4872
ASHGA5P015046	ENST00000415965	AC002456.2	GENCODE	2.72485	3.12404	5.54366	5.8892	2.68828	2.40781	4.6841	4.63221	4.96382	4.23503	4.6579	4.4872
ASHGA5P029469	TCONS_00010297	XLOC_004775	LincRNAs identified by Cabili et al	6.79826	7.51771	6.59986	7.79854	7.04092	7.29094	7.08224	7.42579	7.66284	7.95772	7.2383	7.34194
ASHGA5P016395	ENST00000430057	WWC3-AS1	GENCODE	15.9038	14.8567	16.8339	16.536	16.0698	14.8885	16.408	15.6807	15.7866	15.589	16.2547	15.6144
ASHGA5P029465	ENST00000557368	CTD-2201G16.1	GENCODE	8.64955	9.65313	8.97226	10.1662	8.88189	9.37056	9.41872	8.5954	8.96873	9.19915	9.42356	8.67822
ASHGA5P044423	ENST00000522767	KB-1448A5.1	GENCODE	3.33158	5.55873	4.20155	5.83143	2.74219	5.24979	3.29196	2.90707	3.31469	3.39251	2.44989	2.48344
ASHGA5P039082	ENST00000495094	WWTR1-AS1	GENCODE	7.61	8.72931	8.47969	9.33368	7.71486	8.60606	6.66285	6.2636	7.47926	7.6078	6.30486	6.29469
ASHGA5P039082	ENST00000495094	WWTR1-AS1	GENCODE	7.61	8.72931	8.47969	9.33368	7.71486	8.60606	6.66285	6.2636	7.47926	7.6078	6.30486	6.29469
ASHGA5P039082	ENST00000495094	WWTR1-AS1	GENCODE	7.61	8.72931	8.47969	9.33368	7.71486	8.60606	6.66285	6.2636	7.47926	7.6078	6.30486	6.29469
ASHGA5P042804	TCONS_00019317	XLOC_009152	LincRNAs identified by Cabili et al	2.86542	5.00798	3.37528	5.7858	2.71735	4.59677	3.6011	4.29391	4.55177	4.18895	2.44989	4.67481
ASHGA5P023428	ENST00000580714	CTD-2350C19.2	GENCODE	2.66359	5.26384	3.01021	4.56104	2.61904	4.8873	4.84472	3.83547	5.10813	4.11023	4.00106	2.48344
ASHGA5P023428	ENST00000580714	CTD-2350C19.2	GENCODE	2.66359	5.26384	3.01021	4.56104	2.61904	4.8873	4.84472	3.83547	5.10813	4.11023	4.00106	2.48344
ASHGA5P052667	NR_026678	TMEM79	RefSeq	3.18078	5.33453	4.37458	5.68093	2.84808	5.07792	3.57587	4.32909	3.58041	4.57372	2.44989	3.72851
ASHGA5P000023	AI862052		LincRNAs identified by Khalil et al	5.51331	5.81189	4.91127	5.4948	5.77524	5.6792	8.00432	6.4876	5.97478	5.29991	7.93919	6.41495
ASHGA5P029863	ENST00000558484	WHAMMP3	GENCODE	2.33506	2.33667	3.80868	3.95226	2.53189	2.40781	4.14567	2.80729	2.92785	4.41291	3.92422	2.48344
ASHGA5P025800	NR_038131	UNK	RefSeq	6.67706	6.34676	7.15805	7.27959	6.91474	6.36254	7.44118	7.00594	7.32116	5.60797	7.40943	7.07275
ASHGA5P058916	uc.268+	uc.268	UCR	5.01764	6.25949	5.51665	5.70482	5.30876	6.43282	6.54073	6.74517	6.75253	6.76349	6.64789	6.94661
ASHGA5P054371	NR_038222	LOC219731	RefSeq	2.33506	3.23218	2.69534	3.31633	2.32501	2.40781	5.92733	2.38934	2.37624	2.40289	5.8522	2.48344
ASHGA5P040196	ENST00000417474	AC097467.2	GENCODE	6.74017	4.60337	6.53252	6.36712	6.69378	4.7288	4.79605	5.46225	5.45608	5.31719	3.92614	5.56433
ASHGA5P030906	ENST00000570901	RP11-473M20.14	GENCODE	4.67178	5.48277	5.54868	5.40239	4.60542	5.54366	6.3817	5.56271	6.05359	6.13264	6.21044	5.41434
ASHGA5P028903	uc001vmb.1	AK055459	UCSC_knowngene	6.89528	6.3859	6.53847	6.64614	7.21807	6.49619	6.89168	6.72712	7.79913	5.17499	6.89572	6.69851
ASHGA5P017435	ENST00000441570	LINC00472	GENCODE	12.2953	10.1465	11.9191	11.6617	12.1195	9.96756	10.9356	12.2615	12.094	11.9699	10.7787	12.1608
ASHGA5P026332	ENST00000531268	CTD-2609K8.3	GENCODE	8.65449	6.6239	8.37503	8.29613	8.47401	6.61274	7.35075	7.88746	8.06747	8.06316	7.36734	7.7441
ASHGA5P026332	ENST00000531268	CTD-2609K8.3	GENCODE	8.65449	6.6239	8.37503	8.29613	8.47401	6.61274	7.35075	7.88746	8.06747	8.06316	7.36734	7.7441
ASHGA5P038475	NR_034032	LOC100289361	RefSeq	6.92534	9.56743	7.97254	8.14913	6.9085	9.40844	8.05569	7.93225	7.97558	8.02113	8.06096	7.6143
ASHGA5P055466	TCONS_00029068	XLOC_013994	LincRNAs identified by Cabili et al	16.3132	16.408	16.3267	16.367	16.1967	16.1791	16.8552	16.3267	16.3541	16.408	16.7659	16.2316
ASHGA5P031281	ENST00000422207	GAS5	GENCODE	10.6562	11.6078	13.026	13.1843	10.5335	11.4074	11.6241	10.975	11.2426	10.6796	11.4272	10.8477
ASHGA5P035714	ENST00000404616	AC007249.3	GENCODE	4.37199	2.97418	5.7265	4.34307	3.98396	2.94771	3.30584	3.57539	2.90963	4.28871	2.44989	3.79194
ASHGA5P046133	NR_045617	SMPX	RefSeq	4.21664	3.15522	4.80392	4.28257	4.51097	2.40781	2.36495	2.38934	3.47093	2.40289	2.44989	3.33253
ASHGA5P042021	ENST00000429007	RP1-293L8.5	GENCODE	2.33506	2.83384	2.41776	2.42895	2.32242	2.40781	4.25628	4.86719	5.11961	5.30704	4.65007	4.5215
ASHGA5P042021	ENST00000429007	RP1-293L8.5	GENCODE	2.33506	2.83384	2.41776	2.42895	2.32242	2.40781	4.25628	4.86719	5.11961	5.30704	4.65007	4.5215
ASHGA5P042021	ENST00000429007	RP1-293L8.5	GENCODE	2.33506	2.83384	2.41776	2.42895	2.32242	2.40781	4.25628	4.86719	5.11961	5.30704	4.65007	4.5215
ASHGA5P042021	ENST00000429007	RP1-293L8.5	GENCODE	2.33506	2.83384	2.41776	2.42895	2.32242	2.40781	4.25628	4.86719	5.11961	5.30704	4.65007	4.5215
ASHGA5P042021	ENST00000429007	RP1-293L8.5	GENCODE	2.33506	2.83384	2.41776	2.42895	2.32242	2.40781	4.25628	4.86719	5.11961	5.30704	4.65007	4.5215
ASHGA5P029325	ENST00000500370	SNHG10	GENCODE	3.66708	6.85544	5.04929	5.27236	3.64235	6.88422	2.36495	2.85504	2.37624	3.38373	3.58344	2.48344
ASHGA5P042441	ENST00000450671	RP3-475N16.1	GENCODE	6.52583	5.31974	6.30166	6.36254	6.7224	5.23701	7.08943	5.90136	6.28109	5.46605	7.28621	6.27177
ASHGA5P033403	TCONS_00028097	XLOC_013448	LincRNAs identified by Cabili et al	6.5277	7.30052	6.77111	7.57916	6.51649	7.37215	5.70054	6.50839	6.96085	6.84542	8.54472	6.35822
ASHGA5P058730	uc.469-	uc.469	UCR	3.048	3.50379	2.63196	3.29275	3.5812	3.42529	4.39183	3.95688	5.02081	4.86047	3.61562	5.38955
ASHGA5P056464	TCONS_00004467	XLOC_002344	LincRNAs identified by Cabili et al	2.33506	2.81215	2.32235	2.3224	2.68658	2.40781	5.7638	5.36682	5.62575	4.51801	5.83707	5.29719
ASHGA5P030086	ENST00000561241	RP11-244F12.3	GENCODE	5.56729	7.98394	9.4466	9.66373	5.94551	8.04261	5.72704	6.99423	7.12199	5.86238	5.51745	7.3836
ASHGA5P030086	ENST00000561241	RP11-244F12.3	GENCODE	5.56729	7.98394	9.4466	9.66373	5.94551	8.04261	5.72704	6.99423	7.12199	5.86238	5.51745	7.3836
ASHGA5P030086	ENST00000561241	RP11-244F12.3	GENCODE	5.56729	7.98394	9.4466	9.66373	5.94551	8.04261	5.72704	6.99423	7.12199	5.86238	5.51745	7.3836
ASHGA5P030086	ENST00000561241	RP11-244F12.3	GENCODE	5.56729	7.98394	9.4466	9.66373	5.94551	8.04261	5.72704	6.99423	7.12199	5.86238	5.51745	7.3836
ASHGA5P030086	ENST00000561241	RP11-244F12.3	GENCODE	5.56729	7.98394	9.4466	9.66373	5.94551	8.04261	5.72704	6.99423	7.12199	5.86238	5.51745	7.3836
ASHGA5P030086	ENST00000561241	RP11-244F12.3	GENCODE	5.56729	7.98394	9.4466	9.66373	5.94551	8.04261	5.72704	6.99423	7.12199	5.86238	5.51745	7.3836
ASHGA5P030086	ENST00000561241	RP11-244F12.3	GENCODE	5.56729	7.98394	9.4466	9.66373	5.94551	8.04261	5.72704	6.99423	7.12199	5.86238	5.51745	7.3836
ASHGA5P033880	ENST00000579862	RP11-775G23.1	GENCODE	3.24854	4.2492	3.09437	3.72728	3.15024	4.04681	5.33387	5.61991	5.74197	5.53917	5.5383	5.86382
ASHGA5P032846	ENST00000433058	RP11-496N12.6	GENCODE	3.46052	4.33907	4.35107	4.54251	3.75564	4.15099	6.1524	5.57119	5.34812	5.09988	6.22135	5.41869
ASHGA5P046767	NR_001544	NCRNA00185	RefSeq	4.46649	2.33667	3.0735	3.21102	4.62763	2.40781	8.58068	2.38934	2.37624	8.35662	8.30736	2.48344
ASHGA5P052277	uc011crf.1	SMA4	UCSC_knowngene	8.07858	9.27081	9.9005	10.1163	8.31484	9.08879	11.0614	9.75395	10.0024	10.0252	10.9949	9.49565
ASHGA5P045669	TCONS_00001838	XLOC_001223	LincRNAs identified by Cabili et al	4.04568	3.99967	5.38523	5.91961	4.05336	3.80923	4.12094	5.8854	5.39714	3.61441	3.94177	3.81794
ASHGA5P017750	ENST00000445382	AC017099.3	GENCODE	6.57086	7.30431	6.62638	6.7577	6.90884	7.42629	8.33642	7.48367	7.7143	7.63775	8.57071	7.79427
ASHGA5P040486	uc003jxs.4	DQ575504	UCSC_knowngene	7.0001	9.13207	7.67403	7.74551	7.24712	9.30748	9.83921	9.98628	9.51772	9.16962	9.94115	10.2751
ASHGA5P040687	TCONS_00022099	XLOC_010709	LincRNAs identified by Cabili et al	8.57181	8.73262	8.40861	8.47001	8.74519	8.75567	8.33981	8.71781	8.90981	9.17495	8.26082	8.84296
ASHGA5P057162	TCONS_00013887	XLOC_006525	LincRNAs identified by Cabili et al	4.45461	5.1088	4.2043	4.50502	4.77858	5.23755	4.81549	5.77339	5.69193	3.77178	4.92278	5.71835
ASHGA5P048575	ENST00000526079	GOLGA8E	GENCODE	2.33506	3.85938	2.3454	2.79107	2.50686	3.79283	2.36495	5.18588	5.84946	2.40289	2.44989	5.40711
ASHGA5P027998	TCONS_00010006	XLOC_004443	LincRNAs identified by Cabili et al	4.81513	6.6963	4.97645	6.84428	4.55374	6.53989	3.73705	4.42291	4.65076	5.08525	3.51788	4.4371
ASHGA5P019422	NR_027126	RBM18	RefSeq	4.01673	4.95577	4.5073	4.59251	3.38897	4.90995	3.26799	4.60502	5.06968	4.0987	2.44989	4.77771
ASHGA5P019422	NR_027126	RBM18	RefSeq	4.01673	4.95577	4.5073	4.59251	3.38897	4.90995	3.26799	4.60502	5.06968	4.0987	2.44989	4.77771
ASHGA5P019422	NR_027126	RBM18	RefSeq	4.01673	4.95577	4.5073	4.59251	3.38897	4.90995	3.26799	4.60502	5.06968	4.0987	2.44989	4.77771
ASHGA5P032044	ENST00000565635	AC137934.1	GENCODE	9.40717	9.1914	10.4649	10.6154	9.75562	9.26933	9.88908	9.55422	9.87861	10.2424	10.1329	9.75644
ASHGA5P048383	ENST00000545958	RP11-856F16.2	GENCODE	3.81388	5.10232	4.25925	5.74214	3.87989	5.18735	4.36279	5.02244	4.22866	3.93338	4.38443	4.87788
ASHGA5P014163	ENST00000400418	CES5AP1	pseudogene	5.06887	6.00714	5.66041	6.66919	4.68254	6.03487	5.92788	6.85758	6.31138	5.52493	5.28899	6.43038
ASHGA5P019843	ENST00000503987	RP11-584P21.2	GENCODE	4.31642	5.83897	5.27191	5.22291	4.82072	5.95773	5.20471	5.26652	5.83319	4.41322	4.63434	5.26437
ASHGA5P048869	ENST00000558282	RP11-561C5.3	pseudogene	4.55845	5.51919	5.99072	6.02773	3.69109	5.14385	4.74324	4.66749	4.44633	4.88212	3.7239	2.48344
ASHGA5P026838	TCONS_00011851	XLOC_005338	LincRNAs identified by Cabili et al	7.98116	9.73331	9.52098	9.45765	8.04988	9.71648	8.0511	9.01272	8.98444	8.99421	8.02974	8.94183
ASHGA5P058589	uc010nxr.1	DDX11L1	UCSC_knowngene	4.03752	4.31331	4.57609	4.76648	3.94947	4.7009	4.99318	4.98269	5.48079	5.18446	4.4342	5.48573
ASHGA5P057881	TCONS_00023134	XLOC_011081	LincRNAs identified by Cabili et al	2.82507	4.31716	4.32577	4.49766	3.00328	4.22121	4.55162	4.51729	4.62115	3.50171	4.81672	4.73068
ASHGA5P039900	ENST00000515422	RP11-395I6.2	GENCODE	5.21763	4.02222	4.83751	4.62018	5.16505	4.35391	5.09716	5.45342	5.95258	5.63953	4.99989	5.4854
ASHGA5P017086	ENST00000437561	LINC00152	GENCODE	9.81875	9.32595	10.2156	10.3656	9.7921	9.07492	9.31316	8.95114	8.85442	8.09109	9.20178	8.75064
ASHGA5P039524	TCONS_00022439	XLOC_010775	LincRNAs identified by Cabili et al	5.48474	3.24503	5.07325	4.80541	5.05932	2.40781	3.83481	4.34389	4.33346	4.80764	3.3708	4.047
ASHGA5P022694	ENST00000560973	RP11-761I4.3	GENCODE	8.42836	5.67937	9.14703	8.94633	8.19469	5.45217	7.69942	8.26303	8.14128	8.63689	7.62453	8.00795
ASHGA5P029604	ENST00000561909	CTD-2302E22.4	GENCODE	8.63241	8.07233	9.15433	8.91081	8.4414	8.23861	6.8204	7.25845	6.68721	7.65168	6.84301	7.15234
ASHGA5P039775	AA151944		LincRNAs identified by Khalil et al	4.14773	6.13732	4.18978	4.54473	4.37853	6.16972	2.36495	3.00762	2.37624	2.40289	2.44989	3.78404
ASHGA5P043161	TCONS_00019772	XLOC_009564	LincRNAs identified by Cabili et al	4.03687	2.33667	4.81082	4.61426	2.41321	4.06177	3.24299	4.56123	4.01786	4.70067	2.44989	3.57162
ASHGA5P038730	uc001djh.1	BC037304	UCSC_knowngene	4.22272	7.43833	7.43015	7.77445	4.09571	7.55245	6.89966	6.49027	6.60535	6.58949	7.13648	6.54046
ASHGA5P038730	uc001djh.1	BC037304	UCSC_knowngene	4.22272	7.43833	7.43015	7.77445	4.09571	7.55245	6.89966	6.49027	6.60535	6.58949	7.13648	6.54046
ASHGA5P018274	ENST00000451488	RP11-195E11.3	GENCODE	7.98026	6.50649	8.07134	8.07058	7.94372	6.30244	6.81007	7.37953	7.27168	7.8408	6.70308	7.24978
ASHGA5P044635	ENST00000533615	FAM66E	GENCODE	4.01306	2.58163	6.09139	6.10441	5.38647	5.22468	6.90264	4.67953	4.26286	5.57604	7.46275	6.14493
ASHGA5P044635	ENST00000533615	FAM66E	GENCODE	4.01306	2.58163	6.09139	6.10441	5.38647	5.22468	6.90264	4.67953	4.26286	5.57604	7.46275	6.14493
ASHGA5P027363	ENST00000418525	RP11-169K16.4	GENCODE	3.97014	5.13332	3.28894	4.62554	3.62843	4.87173	2.90355	2.38934	3.08843	3.06681	3.42949	2.48344
ASHGA5P027363	ENST00000418525	RP11-169K16.4	GENCODE	3.97014	5.13332	3.28894	4.62554	3.62843	4.87173	2.90355	2.38934	3.08843	3.06681	3.42949	2.48344
ASHGA5P023111	ENST00000570118	RP11-243A14.3	GENCODE	7.92455	4.23217	3.3554	4.44356	4.50983	3.88745	2.75099	3.22837	3.18725	2.40289	2.44989	3.66736
ASHGA5P023287	uc002kmp.3	LOC339290	UCSC_knowngene	4.35457	5.36559	4.82346	5.37231	4.91301	5.58842	5.6078	5.55125	5.02456	4.49878	5.67097	5.20848
ASHGA5P057940	TCONS_00024073	XLOC_011433	LincRNAs identified by Cabili et al	3.06441	5.12111	3.82066	5.22346	4.57492	5.4809	2.36495	4.32213	3.55102	3.8563	4.17518	3.84908
ASHGA5P028306	ENST00000477702	LINC00173	GENCODE	8.58454	9.68021	8.46758	8.94673	9.03207	9.69628	9.78897	8.52173	8.53605	9.38486	9.89261	8.43379
ASHGA5P054784	ENST00000448605	RP5-857K21.4	GENCODE	5.31199	4.50535	6.59349	6.75063	5.23685	4.91009	6.25055	6.18944	6.19257	5.30102	5.88297	6.04663
ASHGA5P027557	ENST00000552154	RP11-554D14.7	GENCODE	2.33506	4.74551	3.15809	5.20685	2.68687	4.43598	5.25656	5.16333	4.10783	6.55655	5.1142	4.86827
ASHGA5P027366	ENST00000554476	RP11-545N8.3	GENCODE	3.55549	5.15902	4.05541	4.15945	4.80707	6.07809	3.90193	4.76899	5.20638	3.93043	5.42321	6.21809
ASHGA5P015696	ENST00000422703	MLK7-AS1	GENCODE	4.71415	4.5148	7.45801	7.84663	4.52362	4.68559	2.36495	2.38934	4.47865	2.40289	2.44989	2.48344
ASHGA5P015696	ENST00000422703	MLK7-AS1	GENCODE	4.71415	4.5148	7.45801	7.84663	4.52362	4.68559	2.36495	2.38934	4.47865	2.40289	2.44989	2.48344
ASHGA5P030631	ENST00000562681	RP11-592N21.2	GENCODE	7.11219	8.82506	7.88094	9.04729	7.27217	8.69497	6.35475	6.69912	7.37729	6.76239	6.10964	6.90351
ASHGA5P026133	BF379338R		LincRNAs identified by Khalil et al	3.88107	6.1179	4.59379	5.88747	5.64406	5.97968	4.18905	3.58305	5.14995	4.05106	2.44989	3.38861
ASHGA5P029976	uc021ska.1	AX748052	UCSC_knowngene	5.01836	6.24328	7.05167	7.31317	5.30128	6.19461	6.12806	5.69336	6.30948	5.4456	6.04269	6.27537
ASHGA5P029976	uc021ska.1	AX748052	UCSC_knowngene	5.01836	6.24328	7.05167	7.31317	5.30128	6.19461	6.12806	5.69336	6.30948	5.4456	6.04269	6.27537
ASHGA5P025796	NR_037937	SCNM1	RefSeq	8.4143	7.89124	8.84832	8.90555	8.73262	7.84558	7.73145	6.84301	6.50571	6.18266	7.58995	6.78223
ASHGA5P025796	NR_037937	SCNM1	RefSeq	8.4143	7.89124	8.84832	8.90555	8.73262	7.84558	7.73145	6.84301	6.50571	6.18266	7.58995	6.78223
ASHGA5P025796	NR_037937	SCNM1	RefSeq	8.4143	7.89124	8.84832	8.90555	8.73262	7.84558	7.73145	6.84301	6.50571	6.18266	7.58995	6.78223
ASHGA5P025796	NR_037937	SCNM1	RefSeq	8.4143	7.89124	8.84832	8.90555	8.73262	7.84558	7.73145	6.84301	6.50571	6.18266	7.58995	6.78223
ASHGA5P019684	uc003jqs.3	AK055666	UCSC_knowngene	3.15607	4.32394	3.85614	4.6695	4.06816	4.75328	4.29478	5.38583	5.51254	4.2544	4.23935	4.98089
ASHGA5P019684	uc003jqs.3	AK055666	UCSC_knowngene	3.15607	4.32394	3.85614	4.6695	4.06816	4.75328	4.29478	5.38583	5.51254	4.2544	4.23935	4.98089
ASHGA5P019684	uc003jqs.3	AK055666	UCSC_knowngene	3.15607	4.32394	3.85614	4.6695	4.06816	4.75328	4.29478	5.38583	5.51254	4.2544	4.23935	4.98089
ASHGA5P049564	ENST00000457924	UPF3AP2	pseudogene	6.9996	6.62417	7.40991	7.35624	7.25171	6.8166	7.27362	7.01806	7.81309	6.22586	7.3095	7.17953
ASHGA5P057486	TCONS_00018278	XLOC_008554	LincRNAs identified by Cabili et al	3.67558	3.96413	4.12963	4.42274	2.99486	4.05594	5.01086	3.10529	3.7684	3.59817	3.8336	2.48344
ASHGA5P001534	ENST00000235290	DLEU2	GENCODE	8.36538	8.85963	11.665	11.6469	8.71072	8.97504	9.35101	9.13035	9.27733	9.06451	9.52821	9.30207
ASHGA5P051746	uc001esk.4	LOC728855	UCSC_knowngene	12.0102	12.2246	13.1843	13.1588	12.2292	12.2673	13.5309	12.4379	12.4115	12.877	13.5	12.4668
ASHGA5P042750	ENST00000438217	XX-C2158C12.2	GENCODE	6.33157	6.81264	7.53586	7.63645	6.20078	6.84542	6.64881	6.80546	6.74546	7.58945	6.21254	6.65858
ASHGA5P041501	ENST00000517595	RP11-542A14.1	GENCODE	2.52278	3.79601	4.75038	4.50036	2.32376	3.11234	4.0336	4.43537	4.60278	4.01509	3.84513	4.03658
ASHGA5P027678	ENST00000537478	RP11-407A16.3	GENCODE	4.97397	3.73582	4.80822	4.63188	4.80553	3.79791	5.67434	5.51636	5.16426	5.3312	5.32925	5.49821
ASHGA5P021448	ENST00000532579	RP11-677M14.3	GENCODE	5.97083	6.25626	2.73071	2.78362	6.0055	6.25019	3.73129	5.946	6.17749	5.87809	2.44989	5.85768
ASHGA5P033709	ENST00000573177	RP11-874J12.1	GENCODE	3.24503	8.2414	5.99954	6.30366	3.30745	8.03052	4.8227	2.86803	4.36216	4.67443	3.70115	2.48344
ASHGA5P033709	ENST00000573177	RP11-874J12.1	GENCODE	3.24503	8.2414	5.99954	6.30366	3.30745	8.03052	4.8227	2.86803	4.36216	4.67443	3.70115	2.48344
ASHGA5P033709	ENST00000573177	RP11-874J12.1	GENCODE	3.24503	8.2414	5.99954	6.30366	3.30745	8.03052	4.8227	2.86803	4.36216	4.67443	3.70115	2.48344
ASHGA5P033709	ENST00000573177	RP11-874J12.1	GENCODE	3.24503	8.2414	5.99954	6.30366	3.30745	8.03052	4.8227	2.86803	4.36216	4.67443	3.70115	2.48344
ASHGA5P033709	ENST00000573177	RP11-874J12.1	GENCODE	3.24503	8.2414	5.99954	6.30366	3.30745	8.03052	4.8227	2.86803	4.36216	4.67443	3.70115	2.48344
ASHGA5P033709	ENST00000573177	RP11-874J12.1	GENCODE	3.24503	8.2414	5.99954	6.30366	3.30745	8.03052	4.8227	2.86803	4.36216	4.67443	3.70115	2.48344
ASHGA5P033709	ENST00000573177	RP11-874J12.1	GENCODE	3.24503	8.2414	5.99954	6.30366	3.30745	8.03052	4.8227	2.86803	4.36216	4.67443	3.70115	2.48344
ASHGA5P033709	ENST00000573177	RP11-874J12.1	GENCODE	3.24503	8.2414	5.99954	6.30366	3.30745	8.03052	4.8227	2.86803	4.36216	4.67443	3.70115	2.48344
ASHGA5P038230	TCONS_00024701	XLOC_011980	LincRNAs identified by Cabili et al	11.247	6.99443	9.16533	9.29673	10.9547	6.88886	8.89286	9.0087	9.27471	9.98339	8.78618	8.89324
ASHGA5P044501	ENST00000533992	RP11-94A24.1	GENCODE	4.76337	3.2538	5.33402	5.24071	3.89983	2.97097	5.3077	5.15738	4.82879	5.38082	5.02612	4.591
ASHGA5P043653	ENST00000438639	AC004870.4	GENCODE	7.02747	3.82703	6.31246	6.2123	6.99052	3.83237	5.56632	5.14025	5.51401	5.51453	5.15231	5.33292
ASHGA5P055806	uc010thk.1	LOC647264	UCSC_knowngene	3.8944	2.95611	4.08633	3.98799	3.36701	2.40781	5.04496	4.23586	5.02277	4.77081	4.99675	3.7758
ASHGA5P031434	ENST00000441371	RP4-798P15.2	GENCODE	5.35204	6.63091	6.03884	6.25888	5.34304	6.71312	5.51708	4.84929	5.13992	5.22586	5.43199	4.71853
ASHGA5P016702	uc002zwz.4	ZDHHC8P1	UCSC_knowngene	6.38385	4.01986	6.4659	6.35173	6.11647	4.31747	7.89362	6.77377	6.87557	8.09551	7.70903	6.39541
ASHGA5P029907	ENST00000529696	TMCO5B	GENCODE	8.28459	5.96921	8.16586	8.10016	8.15785	5.82207	7.83741	7.8854	7.99233	8.45353	7.63685	7.65461
ASHGA5P031482	ENST00000577140	LA16c-325D7.1	GENCODE	5.92882	4.05594	4.85311	5.45458	5.2413	3.27838	4.13892	4.42204	4.24103	4.77469	8.17446	5.00267
ASHGA5P034200	ENST00000378432	CTC-425O23.2	GENCODE	6.45499	5.18045	5.52137	5.21588	6.53352	5.82513	5.58842	6.84357	6.43303	5.03626	6.96991	7.03267
ASHGA5P034200	ENST00000378432	CTC-425O23.2	GENCODE	6.45499	5.18045	5.52137	5.21588	6.53352	5.82513	5.58842	6.84357	6.43303	5.03626	6.96991	7.03267
ASHGA5P034200	ENST00000378432	CTC-425O23.2	GENCODE	6.45499	5.18045	5.52137	5.21588	6.53352	5.82513	5.58842	6.84357	6.43303	5.03626	6.96991	7.03267
ASHGA5P048427	TCONS_00013950	XLOC_006599	LincRNAs identified by Cabili et al	2.98647	2.33667	3.42504	2.93954	3.37759	2.40781	7.60366	4.67046	4.49834	6.70456	7.6051	4.57088
ASHGA5P016414	ENST00000430181	TSPEAR-AS1	GENCODE	5.0546	2.33667	5.78989	5.16129	4.53783	2.40781	4.25097	3.63255	4.1246	3.2566	2.44989	2.48344
ASHGA5P036757	uc010zvh.1	FER1L4	UCSC_knowngene	6.27806	3.87876	5.58755	5.57591	6.06703	3.15488	4.72412	5.44621	5.18298	5.54709	4.28364	5.24939
ASHGA5P019782	NR_045218	TRIM41	RefSeq	5.27161	4.13808	5.34669	5.63819	4.95011	2.40781	5.07947	4.42407	4.47959	4.80083	4.02419	4.18084
ASHGA5P019782	NR_045218	TRIM41	RefSeq	5.27161	4.13808	5.34669	5.63819	4.95011	2.40781	5.07947	4.42407	4.47959	4.80083	4.02419	4.18084
ASHGA5P017584	ENST00000443380	RP11-235G24.1	GENCODE	7.37005	5.30309	7.37685	7.39536	7.34275	5.36353	6.38152	6.71636	6.64855	6.87684	6.19545	6.50649
ASHGA5P048253	CV326886R		LincRNAs identified by Khalil et al	6.23695	4.61348	6.43466	6.3018	6.12212	4.35266	5.4456	5.49751	5.80036	5.35807	5.22125	5.55961
ASHGA5P047013	NR_038444	LOC728558	RefSeq	10.0193	6.9908	9.97805	9.92732	9.91968	7.01337	9.71913	10.051	10.138	11.1848	9.68868	9.80917
ASHGA5P047013	NR_038444	LOC728558	RefSeq	10.0193	6.9908	9.97805	9.92732	9.91968	7.01337	9.71913	10.051	10.138	11.1848	9.68868	9.80917
ASHGA5P047013	NR_038444	LOC728558	RefSeq	10.0193	6.9908	9.97805	9.92732	9.91968	7.01337	9.71913	10.051	10.138	11.1848	9.68868	9.80917
ASHGA5P047013	NR_038444	LOC728558	RefSeq	10.0193	6.9908	9.97805	9.92732	9.91968	7.01337	9.71913	10.051	10.138	11.1848	9.68868	9.80917
ASHGA5P047013	NR_038444	LOC728558	RefSeq	10.0193	6.9908	9.97805	9.92732	9.91968	7.01337	9.71913	10.051	10.138	11.1848	9.68868	9.80917
ASHGA5P047013	NR_038444	LOC728558	RefSeq	10.0193	6.9908	9.97805	9.92732	9.91968	7.01337	9.71913	10.051	10.138	11.1848	9.68868	9.80917
ASHGA5P047013	NR_038444	LOC728558	RefSeq	10.0193	6.9908	9.97805	9.92732	9.91968	7.01337	9.71913	10.051	10.138	11.1848	9.68868	9.80917
ASHGA5P047013	NR_038444	LOC728558	RefSeq	10.0193	6.9908	9.97805	9.92732	9.91968	7.01337	9.71913	10.051	10.138	11.1848	9.68868	9.80917
ASHGA5P047013	NR_038444	LOC728558	RefSeq	10.0193	6.9908	9.97805	9.92732	9.91968	7.01337	9.71913	10.051	10.138	11.1848	9.68868	9.80917
ASHGA5P047013	NR_038444	LOC728558	RefSeq	10.0193	6.9908	9.97805	9.92732	9.91968	7.01337	9.71913	10.051	10.138	11.1848	9.68868	9.80917
ASHGA5P047013	NR_038444	LOC728558	RefSeq	10.0193	6.9908	9.97805	9.92732	9.91968	7.01337	9.71913	10.051	10.138	11.1848	9.68868	9.80917
ASHGA5P047013	NR_038444	LOC728558	RefSeq	10.0193	6.9908	9.97805	9.92732	9.91968	7.01337	9.71913	10.051	10.138	11.1848	9.68868	9.80917
ASHGA5P047013	NR_038444	LOC728558	RefSeq	10.0193	6.9908	9.97805	9.92732	9.91968	7.01337	9.71913	10.051	10.138	11.1848	9.68868	9.80917
ASHGA5P054161	ENST00000444489	RP13-507I23.1	GENCODE	8.33894	8.49316	9.83129	9.87861	8.44226	8.47756	9.39172	8.82395	8.75878	9.21139	9.60191	8.97157
ASHGA5P042845	TCONS_00019182	XLOC_009017	LincRNAs identified by Cabili et al	7.18306	6.19616	7.65838	7.6189	7.29725	6.31066	6.09665	7.04983	6.84703	7.37626	5.98392	6.75475
ASHGA5P022327	ENST00000554687	CTD-2058B24.2	GENCODE	7.75451	5.02429	7.38531	7.23663	7.7441	4.93405	5.96503	7.01959	6.95907	6.97336	5.90686	7.07073
ASHGA5P021958	ENST00000545572	RP11-732A19.9	GENCODE	5.47973	3.50293	4.47447	4.70165	5.44395	2.40781	3.98624	4.31082	4.67443	4.39611	3.92536	4.26783
ASHGA5P019853	ENST00000504129	CTC-498J12.3	GENCODE	3.16738	2.79854	2.41505	6.63153	5.54435	5.39872	3.30513	4.35326	4.16285	3.21226	8.49316	6.36782
ASHGA5P040245	ENST00000561655	RP11-475B2.1	GENCODE	2.45852	2.63648	2.32235	2.77472	7.26793	5.92262	5.04059	6.4899	4.96508	4.19829	7.22799	6.68069
ASHGA5P039785	uc003gho.3	BC042823	UCSC_knowngene	7.18491	7.38531	6.80082	6.98335	7.63088	7.39932	8.39173	7.32576	7.28131	6.48177	8.24359	7.34255
ASHGA5P039991	uc021xph.1	FW340024	UCSC_knowngene	2.69604	4.96713	3.61937	5.25781	3.56356	5.40452	2.71855	2.38934	3.61428	3.661	4.45004	3.58558
ASHGA5P055350	TCONS_00016505	XLOC_007894	LincRNAs identified by Cabili et al	6.58099	8.18219	7.03489	8.21219	6.69866	8.21374	6.87405	6.27468	6.79763	6.87428	7.17378	6.59382
ASHGA5P035025	ENST00000413185	AC073283.4	GENCODE	2.33506	5.43396	3.32308	3.95543	2.67644	5.21763	5.16877	4.86732	5.06404	3.41844	4.72791	5.19369
ASHGA5P038576	ENST00000457125	RP11-706D8.3	GENCODE	5.26313	5.67069	4.66851	5.9387	5.27272	5.1425	4.15382	4.25991	4.68675	4.69727	3.93869	4.15382
ASHGA5P035176	uc002sxx.1	ANKRD36B	UCSC_knowngene	8.93966	10.5319	10.3947	10.5506	9.39681	10.6349	10.8728	10.6133	10.6876	11.564	10.9362	10.8356
ASHGA5P035948	uc021ojb.1	RCAN3AS	UCSC_knowngene	4.85525	6.89297	6.16191	6.65663	5.26352	7.07932	9.40717	8.02152	8.16427	8.33531	9.44783	8.16895
ASHGA5P035948	uc021ojb.1	RCAN3AS	UCSC_knowngene	4.85525	6.89297	6.16191	6.65663	5.26352	7.07932	9.40717	8.02152	8.16427	8.33531	9.44783	8.16895
ASHGA5P054306	ENST00000458044	RP11-443B7.1	GENCODE	4.44888	5.74006	5.28385	5.30427	4.74424	5.71066	4.29686	3.99929	4.54945	3.78179	2.44989	4.10741
ASHGA5P027910	ENST00000537346	DENND5B-AS1	GENCODE	2.73513	3.72375	4.18932	4.77318	3.62672	4.12789	4.26158	4.03499	5.00156	4.24781	4.28806	4.22564
ASHGA5P041784	ENST00000429032	PPP1R2P1	pseudogene	9.50458	9.80551	9.12032	9.12003	9.75839	9.76395	9.61265	9.23234	9.59078	9.06288	9.38322	9.40844
ASHGA5P018263	ENST00000451381	RP5-905H7.3	GENCODE	3.84417	4.39123	3.10806	4.25022	4.04234	4.73034	3.6341	4.83609	4.97515	5.81344	2.44989	4.38854
ASHGA5P022862	NR_040069	LOXL1-AS1	RefSeq	4.55233	5.17948	4.87516	5.24661	4.48707	5.21133	4.97736	4.89313	4.88386	4.43664	4.51655	5.12358
ASHGA5P058249	TCONS_00028561	XLOC_013552	LincRNAs identified by Cabili et al	8.74761	9.92732	9.37419	10.1816	8.91259	9.68442	9.4254	9.8821	10.0181	8.95182	9.26683	9.72301
ASHGA5P029622	TCONS_00008291	XLOC_003741	LincRNAs identified by Cabili et al	4.22283	5.61579	5.90421	5.98764	4.17165	5.42657	4.71998	4.96508	4.55656	3.88437	3.83125	4.28686
ASHGA5P022399	ENST00000556116	RP11-566K8.2	GENCODE	7.59664	9.08679	10.0776	9.86592	7.51751	8.75835	10.1334	9.53376	9.61522	10.869	9.60922	9.21467
ASHGA5P041141	uc011cro.2	SMA4	UCSC_knowngene	7.92657	9.00296	9.92974	10.0368	8.09722	8.91659	10.9949	9.41174	9.96566	10.365	10.9829	9.55349
ASHGA5P015091	ENST00000542586	TP53TG1	GENCODE	10.7319	8.95724	11.2435	11.1528	10.6384	8.78853	9.71603	9.97805	9.94427	10.4217	9.55907	9.87296
ASHGA5P015091	ENST00000542586	TP53TG1	GENCODE	10.7319	8.95724	11.2435	11.1528	10.6384	8.78853	9.71603	9.97805	9.94427	10.4217	9.55907	9.87296
ASHGA5P015091	ENST00000542586	TP53TG1	GENCODE	10.7319	8.95724	11.2435	11.1528	10.6384	8.78853	9.71603	9.97805	9.94427	10.4217	9.55907	9.87296
ASHGA5P048270	ENST00000544004	AP000439.2	GENCODE	5.85439	3.20866	6.19233	5.89393	5.47164	2.40781	4.88106	4.98199	4.83722	4.48229	4.41015	4.76526
ASHGA5P026745	ENST00000526107	RP11-788M5.3	pseudogene	5.69578	5.24472	5.22468	5.27551	5.54352	5.46827	6.32296	5.30628	5.78844	5.00957	6.07547	5.53931
ASHGA5P023112	ENST00000570151	HERC2P4	GENCODE	6.5483	4.70796	6.27351	6.2385	6.3055	4.68129	5.65728	6.27188	6.19369	6.17867	5.12867	6.19029
ASHGA5P057325	TCONS_00016108	XLOC_007497	LincRNAs identified by Cabili et al	3.87445	2.33667	3.96371	3.78564	4.26132	2.40781	2.36495	2.38934	2.37624	4.73068	2.44989	2.48344
ASHGA5P056535	TCONS_00005968	XLOC_002601	LincRNAs identified by Cabili et al	5.06096	3.58646	5.39233	5.31775	5.02171	2.40781	4.29303	3.98239	3.6475	4.54643	2.44989	2.48344
ASHGA5P031131	ENST00000567036	RP11-293B20.1	GENCODE	12.5046	12.3786	13.192	13.1733	12.6588	12.4288	12.5414	12.3561	12.5115	12.6203	12.698	12.6111
ASHGA5P020722	ENST00000518964	RP11-622O11.2	GENCODE	2.85211	4.02401	3.42776	3.22948	2.32216	4.24458	6.94582	5.7387	5.96325	5.02104	7.08919	5.72462
ASHGA5P053758	ENST00000422343	RP11-180I4.2	GENCODE	13.192	12.1763	13.0588	12.8246	13.488	12.4889	13.6211	14.3692	14.6219	14.7704	14.0246	14.7206
ASHGA5P049169	TCONS_00023648	XLOC_011448	LincRNAs identified by Cabili et al	8.13155	5.42335	7.78429	7.9051	8.26964	5.17805	8.54615	8.61906	8.61265	8.57423	8.60721	8.58694
ASHGA5P015793	ENST00000423580	ANKRD62P1	GENCODE	7.27463	5.85703	7.73577	7.91634	7.32739	6.04472	6.76759	7.19607	7.11861	7.09291	6.70333	7.1362
ASHGA5P035971	NR_038888	LOC284950	RefSeq	6.87405	5.30044	6.93642	6.95669	6.89726	5.11065	5.78313	6.09776	6.16364	5.59834	5.76363	6.04281
ASHGA5P022659	ENST00000560452	RP11-17L5.4	GENCODE	4.10852	4.41127	4.27926	4.88642	4.60214	4.75203	4.81319	4.98581	4.51875	4.22155	4.4377	4.98693
ASHGA5P032264	ENST00000564549	RP11-209D14.2	GENCODE	2.45673	2.72775	2.38672	3.10583	2.63794	2.40781	4.70582	4.72107	4.81941	4.57585	4.3473	4.69328
ASHGA5P044040	ENST00000427073	RP5-1121A15.3	GENCODE	2.70994	4.14556	2.63957	4.83271	4.44778	4.45384	3.14895	3.20483	4.22722	4.23151	4.08573	2.48344
ASHGA5P058446	uc003qef.1	AK093513	UCSC_knowngene	2.33506	3.19984	2.52813	3.04184	2.67541	3.45028	5.80386	4.99346	4.8535	4.26104	4.74098	4.25459
ASHGA5P058446	uc003qef.1	AK093513	UCSC_knowngene	2.33506	3.19984	2.52813	3.04184	2.67541	3.45028	5.80386	4.99346	4.8535	4.26104	4.74098	4.25459
ASHGA5P058446	uc003qef.1	AK093513	UCSC_knowngene	2.33506	3.19984	2.52813	3.04184	2.67541	3.45028	5.80386	4.99346	4.8535	4.26104	4.74098	4.25459
ASHGA5P014776	uc010cqz.3	AK310665	UCSC_knowngene	7.36935	7.87642	8.13125	8.17528	7.50586	7.89096	7.95903	7.51625	7.68708	7.37146	7.96292	7.56712
ASHGA5P045610	ENST00000449298	RP11-634B7.4	GENCODE	3.64079	2.56331	2.67012	2.68131	3.21149	2.40781	4.42985	4.49834	4.94716	4.52805	4.24072	4.29828
ASHGA5P045610	ENST00000449298	RP11-634B7.4	GENCODE	3.64079	2.56331	2.67012	2.68131	3.21149	2.40781	4.42985	4.49834	4.94716	4.52805	4.24072	4.29828
ASHGA5P000495	chr7:149967450-150001750-	chr7:149967450-150001750	LincRNAs identified by Khalil et al	7.23227	8.58921	7.16497	9.20491	7.45874	8.50708	5.76845	6.7959	7.33128	6.52495	5.43143	6.43404
ASHGA5P043579	ENST00000472494	HOTTIP	GENCODE	7.208	8.31053	11.2112	11.302	7.51667	8.37951	5.31775	3.19179	2.87772	2.40289	5.35061	2.48344
ASHGA5P040726	ENST00000455105	RP11-763B22.4	GENCODE	11.5506	12.4115	12.8436	12.9989	11.764	12.4207	13.7617	12.6511	12.7767	13.0758	13.8213	12.7075
ASHGA5P057306	TCONS_00016551	XLOC_007314	LincRNAs identified by Cabili et al	4.2037	6.06002	4.83371	7.13841	3.47671	5.6658	2.74282	2.38934	3.58621	3.20435	2.44989	2.48344
ASHGA5P045247	uc004adp.4	LOC554249	UCSC_knowngene	5.9953	7.60935	8.1396	8.43312	5.85966	7.57522	8.35552	7.71066	7.5992	8.0511	7.96085	7.38974
ASHGA5P048938	TCONS_00025843	XLOC_012114	LincRNAs identified by Cabili et al	5.84738	6.93319	5.78673	6.61262	5.90171	6.74309	5.59325	6.30535	6.79826	6.13243	5.18045	5.20435
ASHGA5P018244	ENST00000451149	RP11-389O22.1	GENCODE	5.30113	7.47806	6.69224	7.20335	5.41528	7.39483	8.01532	6.61339	6.42311	6.77745	7.50157	6.40029
ASHGA5P058221	TCONS_00028278	XLOC_013623	LincRNAs identified by Cabili et al	5.6629	7.60366	7.04338	8.20837	5.65442	7.22909	5.15534	6.71147	5.66109	5.46813	4.801	6.29398
ASHGA5P038369	uc010hqq.2	AK311120	UCSC_knowngene	5.70168	7.19973	6.24258	7.75914	5.75307	7.14614	6.23712	7.72645	6.59437	6.21117	6.32976	7.76743
ASHGA5P033444	ENST00000433131	RP11-385F5.4	GENCODE	7.86095	8.5969	6.77941	6.78509	8.25495	8.68611	9.13385	8.45818	8.57028	7.52699	9.252	8.65955
ASHGA5P033444	ENST00000433131	RP11-385F5.4	GENCODE	7.86095	8.5969	6.77941	6.78509	8.25495	8.68611	9.13385	8.45818	8.57028	7.52699	9.252	8.65955
ASHGA5P033444	ENST00000433131	RP11-385F5.4	GENCODE	7.86095	8.5969	6.77941	6.78509	8.25495	8.68611	9.13385	8.45818	8.57028	7.52699	9.252	8.65955
ASHGA5P033444	ENST00000433131	RP11-385F5.4	GENCODE	7.86095	8.5969	6.77941	6.78509	8.25495	8.68611	9.13385	8.45818	8.57028	7.52699	9.252	8.65955
ASHGA5P033444	ENST00000433131	RP11-385F5.4	GENCODE	7.86095	8.5969	6.77941	6.78509	8.25495	8.68611	9.13385	8.45818	8.57028	7.52699	9.252	8.65955
ASHGA5P016501	uc010lgv.1	PMS2P1	UCSC_knowngene	8.76439	10.1868	9.76633	9.89341	8.95783	10.114	9.88482	9.03501	9.4766	8.99885	9.91639	9.12524
ASHGA5P029651	TCONS_00008929	XLOC_003772	LincRNAs identified by Cabili et al	7.82932	9.6041	9.83445	9.95007	7.85208	9.37286	9.39572	9.76666	9.82107	10.3472	9.08971	9.44783
ASHGA5P033218	TCONS_00016098	XLOC_007489	LincRNAs identified by Cabili et al	2.99094	3.32418	4.86903	4.54541	2.80289	3.5836	3.92705	3.49018	3.51596	3.75974	2.44989	2.48344
ASHGA5P042848	TCONS_00019201	XLOC_009034	LincRNAs identified by Cabili et al	10.322	11.2943	8.63334	8.77635	10.3595	11.0515	10.5477	10.2582	10.2867	10.2067	10.3101	9.94174
ASHGA5P017700	ENST00000444846	MEG9	GENCODE	5.27314	5.22237	3.93372	4.12839	5.05608	5.33896	5.67401	5.84828	5.71232	4.31092	5.61286	5.79318
ASHGA5P017123	ENST00000437859	RP3-417L20.4	GENCODE	6.27586	5.06275	2.32235	2.3224	6.36219	4.98802	2.36495	2.38934	2.37624	2.40289	2.44989	2.48344
ASHGA5P039923	TCONS_00023171	XLOC_011119	LincRNAs identified by Cabili et al	2.55042	5.63909	4.6083	4.48242	2.32408	5.91654	4.65884	5.3314	5.98353	3.36982	4.07716	5.1302
ASHGA5P000200	chr10:44057525-44069225+	chr10:44057525-44069225	LincRNAs identified by Khalil et al	5.84844	5.01213	5.76862	5.41766	5.37684	4.95044	5.15065	5.95973	6.11557	5.21189	4.61468	5.98537
ASHGA5P056577	TCONS_00006224	XLOC_002814	LincRNAs identified by Cabili et al	6.11536	4.49424	6.10307	6.06128	5.72082	4.69641	5.87809	6.46785	6.16895	6.75371	5.65773	6.8381
ASHGA5P026000	NR_051956	ARFRP1	RefSeq	3.98136	3.65217	3.78728	3.19201	4.19933	3.92625	3.94817	2.8662	4.26931	3.3285	3.38264	2.48344
ASHGA5P026000	NR_051956	ARFRP1	RefSeq	3.98136	3.65217	3.78728	3.19201	4.19933	3.92625	3.94817	2.8662	4.26931	3.3285	3.38264	2.48344
ASHGA5P026000	NR_051956	ARFRP1	RefSeq	3.98136	3.65217	3.78728	3.19201	4.19933	3.92625	3.94817	2.8662	4.26931	3.3285	3.38264	2.48344
ASHGA5P026000	NR_051956	ARFRP1	RefSeq	3.98136	3.65217	3.78728	3.19201	4.19933	3.92625	3.94817	2.8662	4.26931	3.3285	3.38264	2.48344
ASHGA5P026000	NR_051956	ARFRP1	RefSeq	3.98136	3.65217	3.78728	3.19201	4.19933	3.92625	3.94817	2.8662	4.26931	3.3285	3.38264	2.48344
ASHGA5P026000	NR_051956	ARFRP1	RefSeq	3.98136	3.65217	3.78728	3.19201	4.19933	3.92625	3.94817	2.8662	4.26931	3.3285	3.38264	2.48344
ASHGA5P026000	NR_051956	ARFRP1	RefSeq	3.98136	3.65217	3.78728	3.19201	4.19933	3.92625	3.94817	2.8662	4.26931	3.3285	3.38264	2.48344
ASHGA5P026000	NR_051956	ARFRP1	RefSeq	3.98136	3.65217	3.78728	3.19201	4.19933	3.92625	3.94817	2.8662	4.26931	3.3285	3.38264	2.48344
ASHGA5P026000	NR_051956	ARFRP1	RefSeq	3.98136	3.65217	3.78728	3.19201	4.19933	3.92625	3.94817	2.8662	4.26931	3.3285	3.38264	2.48344
ASHGA5P026000	NR_051956	ARFRP1	RefSeq	3.98136	3.65217	3.78728	3.19201	4.19933	3.92625	3.94817	2.8662	4.26931	3.3285	3.38264	2.48344
ASHGA5P023171	ENST00000572222	RP11-473M20.7	GENCODE	6.26271	7.5203	6.91256	6.87375	6.04724	7.42897	6.80929	5.91923	5.88051	5.90969	6.78005	5.70014
ASHGA5P057809	TCONS_00022116	XLOC_010723	LincRNAs identified by Cabili et al	4.90683	3.35591	5.27609	5.4899	4.70995	3.76801	2.36495	2.38934	2.93996	2.40289	2.44989	2.48344
ASHGA5P017597	ENST00000443548	BX004987.4	GENCODE	7.44858	9.44536	8.12291	8.19347	7.57991	9.51426	7.57229	7.17695	7.47954	7.66624	7.65376	7.29638
ASHGA5P020258	ENST00000510550	RP11-90J7.3	GENCODE	4.82049	3.44714	4.71208	4.95421	4.81699	2.40781	4.08535	3.79381	3.24112	3.75101	3.84455	2.48344
ASHGA5P052243	NR_034107	LOC257396	RefSeq	5.45318	3.61028	5.6698	5.6601	5.22379	2.40781	5.04566	4.77158	4.29501	4.9702	4.69266	4.49927
ASHGA5P052243	NR_034107	LOC257396	RefSeq	5.45318	3.61028	5.6698	5.6601	5.22379	2.40781	5.04566	4.77158	4.29501	4.9702	4.69266	4.49927
ASHGA5P031872	ENST00000571975	RP11-96D1.10	GENCODE	8.56094	8.46222	8.99806	8.9778	8.4602	8.53716	8.9008	8.65894	8.47156	8.56314	9.08127	8.68688
ASHGA5P031872	ENST00000571975	RP11-96D1.10	GENCODE	8.56094	8.46222	8.99806	8.9778	8.4602	8.53716	8.9008	8.65894	8.47156	8.56314	9.08127	8.68688
ASHGA5P031872	ENST00000571975	RP11-96D1.10	GENCODE	8.56094	8.46222	8.99806	8.9778	8.4602	8.53716	8.9008	8.65894	8.47156	8.56314	9.08127	8.68688
ASHGA5P047285	ENST00000435049	RP11-46F15.2	GENCODE	2.7194	6.36367	4.35715	4.39856	3.20139	6.1638	5.01365	2.94662	2.37624	4.24363	5.24019	3.532
ASHGA5P036463	TCONS_00026641	XLOC_012720	LincRNAs identified by Cabili et al	5.10834	2.93968	5.32839	5.70922	4.88712	2.40781	4.29736	4.98228	4.69854	4.84306	4.50115	4.63961
ASHGA5P054912	ENST00000537869	SNHG1	GENCODE	14.2527	15.0664	17.185	17.2499	14.5848	15.1189	15.2296	14.335	14.4722	14.5946	15.3434	14.4671
ASHGA5P054912	ENST00000537869	SNHG1	GENCODE	14.2527	15.0664	17.185	17.2499	14.5848	15.1189	15.2296	14.335	14.4722	14.5946	15.3434	14.4671
ASHGA5P054912	ENST00000537869	SNHG1	GENCODE	14.2527	15.0664	17.185	17.2499	14.5848	15.1189	15.2296	14.335	14.4722	14.5946	15.3434	14.4671
ASHGA5P030166	ENST00000569742	RP11-797A18.4	GENCODE	6.19123	7.2897	8.2954	8.27316	7.73897	7.68533	6.41934	4.77979	5.56928	4.60415	8.32577	6.89687
ASHGA5P028792	ENST00000425609	LINC00400	GENCODE	2.33506	2.33667	2.32235	2.3224	6.2471	6.0019	3.10238	3.03771	5.34764	2.40289	6.98617	7.00396
ASHGA5P050390	ENST00000451644	AC096559.1	GENCODE	3.04715	4.84001	2.32235	3.20992	3.16216	5.48156	6.30425	5.21588	5.66494	4.57626	6.55975	5.47487
ASHGA5P048444	uc001pnn.3	AL833634	UCSC_knowngene	2.49174	3.71344	2.32235	2.67239	3.04026	3.86533	4.8367	4.78838	4.73447	5.05954	4.95201	4.73535
ASHGA5P048444	uc001pnn.3	AL833634	UCSC_knowngene	2.49174	3.71344	2.32235	2.67239	3.04026	3.86533	4.8367	4.78838	4.73447	5.05954	4.95201	4.73535
ASHGA5P048444	uc001pnn.3	AL833634	UCSC_knowngene	2.49174	3.71344	2.32235	2.67239	3.04026	3.86533	4.8367	4.78838	4.73447	5.05954	4.95201	4.73535
ASHGA5P048444	uc001pnn.3	AL833634	UCSC_knowngene	2.49174	3.71344	2.32235	2.67239	3.04026	3.86533	4.8367	4.78838	4.73447	5.05954	4.95201	4.73535
ASHGA5P048444	uc001pnn.3	AL833634	UCSC_knowngene	2.49174	3.71344	2.32235	2.67239	3.04026	3.86533	4.8367	4.78838	4.73447	5.05954	4.95201	4.73535
ASHGA5P057443	TCONS_00017392	XLOC_007916	LincRNAs identified by Cabili et al	3.77192	5.07655	3.40402	5.50948	3.87527	5.15952	4.92157	4.05495	4.16947	4.02313	3.98847	6.07364
ASHGA5P055085	TCONS_00029632	XLOC_014288	LincRNAs identified by Cabili et al	3.47748	8.87105	7.86674	8.19198	2.70475	8.92974	4.32725	8.1449	8.08044	8.82902	4.41247	8.22707
ASHGA5P046013	uc004bzx.1	AX748265	UCSC_knowngene	6.4917	6.89039	7.6635	7.92898	6.29567	6.69429	8.15144	7.98882	7.99208	7.94182	7.81897	7.50815
ASHGA5P046013	uc004bzx.1	AX748265	UCSC_knowngene	6.4917	6.89039	7.6635	7.92898	6.29567	6.69429	8.15144	7.98882	7.99208	7.94182	7.81897	7.50815
ASHGA5P041971	ENST00000418134	RP1-60O19.1	GENCODE	5.56354	6.47409	6.10549	6.71026	5.98639	6.32003	4.99054	4.91352	5.42851	5.0729	4.95667	4.65745
ASHGA5P017392	ENST00000440947	RP11-120J1.1	GENCODE	4.5151	5.93078	5.26145	6.43101	4.56738	5.60686	4.70461	6.30195	5.74319	5.63741	4.40361	6.12759
ASHGA5P055706	ENST00000567788	RP11-474D1.3	GENCODE	3.77528	5.87311	6.25373	6.64721	4.48692	5.85902	3.91314	6.8477	4.29828	4.37814	3.35105	6.11516
ASHGA5P041775	ENST00000458633	C4A-AS1	GENCODE	4.92084	6.57195	5.48049	6.78657	5.01138	6.37094	5.86281	7.8084	6.55549	5.7768	5.91321	7.6391
ASHGA5P041775	ENST00000458633	C4A-AS1	GENCODE	4.92084	6.57195	5.48049	6.78657	5.01138	6.37094	5.86281	7.8084	6.55549	5.7768	5.91321	7.6391
ASHGA5P041775	ENST00000458633	C4A-AS1	GENCODE	4.92084	6.57195	5.48049	6.78657	5.01138	6.37094	5.86281	7.8084	6.55549	5.7768	5.91321	7.6391
ASHGA5P041775	ENST00000458633	C4A-AS1	GENCODE	4.92084	6.57195	5.48049	6.78657	5.01138	6.37094	5.86281	7.8084	6.55549	5.7768	5.91321	7.6391
ASHGA5P058724	uc.82-	uc.82	UCR	3.15375	4.00242	4.10558	4.22412	3.92223	4.1195	5.27042	4.85966	5.2458	4.87223	6.76029	5.30032
ASHGA5P055201	ENST00000534782	RP11-820L6.1	GENCODE	8.64027	10.4124	9.82175	11.4865	8.5097	10.1284	8.27177	9.26328	9.05308	9.88482	7.99709	8.83247
ASHGA5P022099	ENST00000549103	RP11-136F16.1	GENCODE	3.03313	4.03776	3.24843	3.76573	3.88227	4.1914	3.79263	7.44552	4.8761	4.08603	4.82411	4.81872
ASHGA5P047198	NR_037844	LOC100133445	RefSeq	10.0898	10.9435	9.76782	9.90317	10.5038	11.0112	10.3153	10.0155	10.0138	9.77357	10.4209	10.2067
ASHGA5P000112	BF986711		LincRNAs identified by Khalil et al	4.50679	3.70408	5.78258	6.27785	4.3048	4.01967	4.31828	4.01146	4.25663	4.19299	2.44989	4.17588
ASHGA5P028586	ENST00000447389	BX571672.2	GENCODE	4.8837	5.80181	5.49065	5.78416	4.30854	5.7408	5.99306	4.23714	5.2868	5.67401	5.68766	3.48722
ASHGA5P043149	uc011kfv.1	PMS2L2	UCSC_knowngene	10.121	10.7857	10.0568	10.1788	10.3424	10.7558	10.811	10.299	10.4907	10.3101	10.8728	10.3818
ASHGA5P022112	NR_037715	RNASEK	RefSeq	9.3822	9.62394	9.00061	9.2402	9.54262	9.57504	10.1006	9.96426	10.3978	9.82771	9.89826	9.99829
ASHGA5P039647	ENST00000507849	RP11-563M4.1	GENCODE	5.1604	7.00573	8.26771	7.99627	4.60588	6.73949	6.44926	6.91853	6.80062	7.2217	6.16641	6.67361
ASHGA5P025952	NR_047594	CENPJ	RefSeq	4.99663	5.89323	6.94015	6.72894	4.70669	5.75142	5.29703	3.17389	4.57088	4.14682	4.88141	3.83431
ASHGA5P042717	ENST00000366273	RP11-288H12.3	pseudogene	4.48271	4.45665	5.55086	5.50748	4.55973	4.44189	4.60928	4.78268	4.5785	4.05346	2.44989	4.67611
ASHGA5P028644	uc021rlv.1	AF339801	UCSC_knowngene	2.70598	3.57228	3.49092	3.50642	2.32472	3.26669	3.36661	3.90995	4.43759	4.19924	2.44989	4.21961
ASHGA5P049607	ENST00000579692	RP11-848P1.9	GENCODE	3.91748	4.17361	5.03232	4.96296	4.6711	4.58267	5.42102	5.24779	5.86011	4.49541	5.75345	5.54154
ASHGA5P019381	ENST00000481148	RP11-398A8.3	GENCODE	3.71189	4.16669	4.13892	4.13101	3.72117	3.78197	2.99597	4.35163	4.51035	3.77787	2.44989	2.48344
ASHGA5P018304	uc003vqq.3	FLJ43663	UCSC_knowngene	4.71984	3.32531	4.23349	4.43098	4.0704	4.01146	4.13643	4.38155	4.66535	4.42732	2.44989	4.92571
ASHGA5P032635	ENST00000420237	RP11-135J2.3	GENCODE	6.62871	4.68108	6.72067	6.60128	6.61611	4.14713	7.48922	7.526	7.31165	8.00622	7.43987	7.61466
ASHGA5P043418	TCONS_00018246	XLOC_008522	LincRNAs identified by Cabili et al	9.0498	6.44848	9.45819	9.37331	9.04762	6.36173	7.42805	7.89904	7.73353	8.12261	7.29171	7.74278
ASHGA5P035438	TCONS_00004230	XLOC_002070	LincRNAs identified by Cabili et al	5.6856	3.48077	5.70627	5.91472	5.25542	2.40781	5.46304	4.59235	5.02658	5.17784	5.13585	4.46691
ASHGA5P019686	ENST00000500197	LINC00461	GENCODE	4.69803	2.71422	3.59982	4.10441	4.11384	2.40781	4.39175	3.61968	3.41119	4.12179	2.44989	2.48344
ASHGA5P056761	TCONS_00008464	XLOC_003925	LincRNAs identified by Cabili et al	8.22614	5.45701	8.38595	8.20543	8.13305	4.99634	6.60023	6.80412	6.53641	6.94649	6.35726	6.73087
ASHGA5P023290	NR_047536	CDKN2B-AS1	RefSeq	4.46062	3.56092	6.053	6.19461	3.42148	2.40781	5.0678	3.64883	3.78294	3.99079	4.16357	2.48344
ASHGA5P023290	NR_047536	CDKN2B-AS1	RefSeq	4.46062	3.56092	6.053	6.19461	3.42148	2.40781	5.0678	3.64883	3.78294	3.99079	4.16357	2.48344
ASHGA5P045465	TCONS_00001989	XLOC_000152	LincRNAs identified by Cabili et al	8.85774	8.71894	7.80943	7.93758	9.05225	8.80819	9.64632	8.64567	8.72555	7.7179	9.78897	8.84873
ASHGA5P056990	TCONS_00011842	XLOC_005326	LincRNAs identified by Cabili et al	5.01351	3.36798	6.25626	6.25935	4.88414	2.40781	2.89955	2.92976	3.06745	3.8194	2.44989	2.48344
ASHGA5P016152	ENST00000427303	RP11-445H22.4	GENCODE	4.94401	3.97895	4.61407	5.09247	4.35562	2.40781	4.98481	5.21949	5.04566	4.52747	4.89845	5.18421
ASHGA5P016152	ENST00000427303	RP11-445H22.4	GENCODE	4.94401	3.97895	4.61407	5.09247	4.35562	2.40781	4.98481	5.21949	5.04566	4.52747	4.89845	5.18421
ASHGA5P052394	ENST00000435042	AC004041.2	GENCODE	4.31108	2.33667	4.22071	4.40179	3.81326	3.98945	3.67558	2.87364	3.00288	3.85925	3.72785	2.48344
ASHGA5P052394	ENST00000435042	AC004041.2	GENCODE	4.31108	2.33667	4.22071	4.40179	3.81326	3.98945	3.67558	2.87364	3.00288	3.85925	3.72785	2.48344
ASHGA5P048528	ENST00000531241	RP11-677M14.2-001	GENCODE	6.44205	8.45118	5.58182	5.5965	6.56388	8.58227	7.341	7.22622	7.30052	6.84519	7.59096	7.32144
ASHGA5P048528	ENST00000531241	RP11-677M14.2-001	GENCODE	6.44205	8.45118	5.58182	5.5965	6.56388	8.58227	7.341	7.22622	7.30052	6.84519	7.59096	7.32144
ASHGA5P045844	NR_033937	LOC100132077	RefSeq	3.58683	3.86051	4.06694	3.12513	6.0742	5.90876	4.56104	3.4825	8.11319	2.95448	6.86885	6.74283
ASHGA5P034441	uc002mkb.1	DKFZp547H118	UCSC_knowngene	6.92797	6.65209	8.24745	8.38842	7.49098	6.98253	7.53997	6.61817	6.53299	6.78257	7.67121	7.09404
ASHGA5P034441	uc002mkb.1	DKFZp547H118	UCSC_knowngene	6.92797	6.65209	8.24745	8.38842	7.49098	6.98253	7.53997	6.61817	6.53299	6.78257	7.67121	7.09404
ASHGA5P031638	uc010vdm.1	RRN3P2	UCSC_knowngene	3.08426	5.30876	4.11563	5.6687	2.62989	5.06437	4.84842	4.50872	2.77317	4.41398	4.84226	4.82333
ASHGA5P037040	TCONS_00025498	XLOC_012313	LincRNAs identified by Cabili et al	6.19978	7.31867	6.22523	8.05626	6.01008	7.13479	7.01779	6.94258	7.58335	7.04616	7.14275	6.73646
ASHGA5P039773	ENST00000502641	RP11-503N18.4	GENCODE	4.23628	6.32272	5.0086	6.8155	3.84331	6.10838	4.44616	4.57115	4.54501	4.80033	3.51367	4.06651
ASHGA5P026632	ENST00000540547	RP11-707G14.1	GENCODE	8.77225	8.67628	8.53898	8.70759	8.805	8.46758	8.92919	8.70015	8.55568	9.35243	8.741	8.46726
ASHGA5P026632	ENST00000540547	RP11-707G14.1	GENCODE	8.77225	8.67628	8.53898	8.70759	8.805	8.46758	8.92919	8.70015	8.55568	9.35243	8.741	8.46726
ASHGA5P026632	ENST00000540547	RP11-707G14.1	GENCODE	8.77225	8.67628	8.53898	8.70759	8.805	8.46758	8.92919	8.70015	8.55568	9.35243	8.741	8.46726
ASHGA5P016899	ENST00000435493	LINC00323	GENCODE	3.12925	4.04234	5.06726	5.48769	2.69791	3.76585	5.21763	5.69855	5.7278	5.15148	4.9091	5.46071
ASHGA5P045274	ENST00000414515	RP11-195E11.2	GENCODE	3.29947	3.17278	2.49005	2.3224	2.64761	2.90482	4.88566	6.18125	6.25425	6.27245	4.71869	6.53252
ASHGA5P021450	ENST00000532597	RP11-770J1.3	GENCODE	3.34608	3.05706	2.32235	2.3224	2.95945	2.40781	5.61424	5.31481	5.05322	4.74074	5.26055	4.6966
ASHGA5P021450	ENST00000532597	RP11-770J1.3	GENCODE	3.34608	3.05706	2.32235	2.3224	2.95945	2.40781	5.61424	5.31481	5.05322	4.74074	5.26055	4.6966
ASHGA5P021450	ENST00000532597	RP11-770J1.3	GENCODE	3.34608	3.05706	2.32235	2.3224	2.95945	2.40781	5.61424	5.31481	5.05322	4.74074	5.26055	4.6966
ASHGA5P049734	ENST00000430643	RP11-767N6.7	GENCODE	2.66078	4.65745	4.09939	4.52078	3.96817	4.76966	4.09988	3.65251	4.63772	3.43376	4.7068	2.48344
ASHGA5P044186	ENST00000520023	EXTL3-AS1	GENCODE	2.63608	4.57151	3.67113	5.19454	2.56065	5.84828	3.02286	2.38934	2.98415	3.30769	3.41787	3.61479
ASHGA5P044186	ENST00000520023	EXTL3-AS1	GENCODE	2.63608	4.57151	3.67113	5.19454	2.56065	5.84828	3.02286	2.38934	2.98415	3.30769	3.41787	3.61479
ASHGA5P054264	ENST00000413074	RP11-378J18.3	GENCODE	4.52463	6.79055	5.67558	6.9353	4.27576	6.64238	6.35937	6.20061	5.9789	5.61971	6.32252	5.71217
ASHGA5P054264	ENST00000413074	RP11-378J18.3	GENCODE	4.52463	6.79055	5.67558	6.9353	4.27576	6.64238	6.35937	6.20061	5.9789	5.61971	6.32252	5.71217
ASHGA5P054264	ENST00000413074	RP11-378J18.3	GENCODE	4.52463	6.79055	5.67558	6.9353	4.27576	6.64238	6.35937	6.20061	5.9789	5.61971	6.32252	5.71217
ASHGA5P016093	uc021vdo.1	LOC100506054	UCSC_knowngene	3.16907	6.40317	6.14662	6.29133	3.48415	6.31807	5.68042	4.80623	5.29635	4.12879	5.44219	4.95757
ASHGA5P014994	ENST00000559964	LINC00277	GENCODE	4.73495	6.0827	5.73333	6.54213	4.7366	6.0563	5.04405	4.77771	4.70995	4.03471	5.0671	4.64638
ASHGA5P051054	uc002ydh.3	BC141903	UCSC_knowngene	5.73137	4.77551	5.94025	6.12643	5.81602	4.58013	2.36495	2.38934	5.78708	2.40289	2.44989	3.73811
ASHGA5P037487	NR_024028	LINC00112	RefSeq	4.41677	5.43722	4.97938	5.47148	4.16463	5.38476	4.89368	4.87292	4.62927	4.51187	4.82292	5.29484
ASHGA5P048344	ENST00000525450	RP11-689N19.3	GENCODE	4.62711	5.58415	6.40576	6.24029	4.39705	5.64165	4.72091	4.46264	4.59137	4.44023	3.80677	3.97005
ASHGA5P019877	ENST00000504516	AP005901.1	GENCODE	4.11164	4.82551	4.32427	4.70995	3.20255	4.80746	4.61827	5.53793	4.83421	4.87562	3.92787	5.57759
ASHGA5P052490	ENST00000521666	RP11-80G7.1	GENCODE	6.78883	9.18775	10.2971	9.97684	6.66045	9.1275	7.92117	8.21669	8.01746	8.60636	8.00643	8.1616
ASHGA5P052490	ENST00000521666	RP11-80G7.1	GENCODE	6.78883	9.18775	10.2971	9.97684	6.66045	9.1275	7.92117	8.21669	8.01746	8.60636	8.00643	8.1616
ASHGA5P052490	ENST00000521666	RP11-80G7.1	GENCODE	6.78883	9.18775	10.2971	9.97684	6.66045	9.1275	7.92117	8.21669	8.01746	8.60636	8.00643	8.1616
ASHGA5P052490	ENST00000521666	RP11-80G7.1	GENCODE	6.78883	9.18775	10.2971	9.97684	6.66045	9.1275	7.92117	8.21669	8.01746	8.60636	8.00643	8.1616
ASHGA5P020649	ENST00000517959	CTD-2336O2.1	GENCODE	8.5046	8.1295	7.89781	7.862	8.75476	8.07962	9.28859	9.37121	9.39107	9.13546	9.25294	9.44595
ASHGA5P040308	ENST00000511514	CTD-2247C11.4	GENCODE	3.05404	3.65516	4.26286	4.08682	2.89806	3.53154	3.19426	3.62621	4.45183	3.17247	2.44989	3.85023
ASHGA5P045008	ENST00000529135	RP11-6D1.6	GENCODE	5.81444	4.11931	6.01229	5.90472	5.2915	3.75239	5.10037	5.42986	5.89393	6.02199	4.89054	5.49437
ASHGA5P047435	ENST00000517854	RP11-131N11.4	GENCODE	6.83549	5.8854	7.05325	6.87879	6.6166	5.86259	7.88426	8.29859	8.76794	7.21629	8.15	8.44293
ASHGA5P023455	ENST00000581274	RP11-370A5.1	GENCODE	3.93686	4.09099	5.60164	5.79227	4.61891	4.08573	2.76216	4.15362	4.08519	3.52018	2.44989	3.84192
ASHGA5P041716	NR_026776	LOC100270746	RefSeq	7.58335	10.1006	8.79943	9.06068	7.56549	9.96947	6.9091	7.10137	7.19389	6.1791	6.29962	6.52371
ASHGA5P054259	uc003xdg.1	BC128546	UCSC_knowngene	3.05649	4.10799	3.9229	4.27926	3.21366	3.19939	4.07399	4.10153	4.63336	4.41761	4.30386	2.48344
ASHGA5P033291	ENST00000452766	RP11-488L4.1	GENCODE	5.58597	3.7647	5.62736	5.44621	5.05288	3.29293	5.38381	5.00982	5.30078	5.14649	5.03781	4.52218
ASHGA5P023263	ENST00000576606	RP11-874J12.2	GENCODE	9.12073	10.0167	9.53824	9.59655	9.31316	10.1155	9.37286	8.28496	8.32734	8.70814	9.53588	8.39891
ASHGA5P023263	ENST00000576606	RP11-874J12.2	GENCODE	9.12073	10.0167	9.53824	9.59655	9.31316	10.1155	9.37286	8.28496	8.32734	8.70814	9.53588	8.39891
ASHGA5P023263	ENST00000576606	RP11-874J12.2	GENCODE	9.12073	10.0167	9.53824	9.59655	9.31316	10.1155	9.37286	8.28496	8.32734	8.70814	9.53588	8.39891
ASHGA5P023263	ENST00000576606	RP11-874J12.2	GENCODE	9.12073	10.0167	9.53824	9.59655	9.31316	10.1155	9.37286	8.28496	8.32734	8.70814	9.53588	8.39891
ASHGA5P023263	ENST00000576606	RP11-874J12.2	GENCODE	9.12073	10.0167	9.53824	9.59655	9.31316	10.1155	9.37286	8.28496	8.32734	8.70814	9.53588	8.39891
ASHGA5P023263	ENST00000576606	RP11-874J12.2	GENCODE	9.12073	10.0167	9.53824	9.59655	9.31316	10.1155	9.37286	8.28496	8.32734	8.70814	9.53588	8.39891
ASHGA5P023263	ENST00000576606	RP11-874J12.2	GENCODE	9.12073	10.0167	9.53824	9.59655	9.31316	10.1155	9.37286	8.28496	8.32734	8.70814	9.53588	8.39891
ASHGA5P023263	ENST00000576606	RP11-874J12.2	GENCODE	9.12073	10.0167	9.53824	9.59655	9.31316	10.1155	9.37286	8.28496	8.32734	8.70814	9.53588	8.39891
ASHGA5P028502	TCONS_00010589	XLOC_005115	LincRNAs identified by Cabili et al	4.60662	2.86329	3.52548	4.123	7.47545	2.40781	3.78664	3.88317	3.36201	3.87591	4.15407	4.15854
ASHGA5P030960	NR_033824	RXRG	RefSeq	4.48229	6.19444	4.30769	6.44264	4.56157	6.04094	5.96461	5.71509	6.17367	5.18735	6.21167	5.80481
ASHGA5P030960	NR_033824	RXRG	RefSeq	4.48229	6.19444	4.30769	6.44264	4.56157	6.04094	5.96461	5.71509	6.17367	5.18735	6.21167	5.80481
ASHGA5P045614	uc022bdg.1	DQ580140	UCSC_knowngene	7.77787	8.31255	7.47338	8.03016	8.06965	8.33567	7.7763	7.96401	8.05403	7.73145	7.81552	7.98642
ASHGA5P045614	uc022bdg.1	DQ580140	UCSC_knowngene	7.77787	8.31255	7.47338	8.03016	8.06965	8.33567	7.7763	7.96401	8.05403	7.73145	7.81552	7.98642
ASHGA5P045614	uc022bdg.1	DQ580140	UCSC_knowngene	7.77787	8.31255	7.47338	8.03016	8.06965	8.33567	7.7763	7.96401	8.05403	7.73145	7.81552	7.98642
ASHGA5P045614	uc022bdg.1	DQ580140	UCSC_knowngene	7.77787	8.31255	7.47338	8.03016	8.06965	8.33567	7.7763	7.96401	8.05403	7.73145	7.81552	7.98642
ASHGA5P039834	ENST00000503532	RP11-341G5.1	GENCODE	6.30871	7.75609	5.5338	7.51643	6.13484	7.77278	5.14531	5.67953	6.25778	5.20289	5.49248	5.40728
ASHGA5P057543	TCONS_00018649	XLOC_009000	LincRNAs identified by Cabili et al	6.64656	8.57951	7.01806	9.20793	6.51537	8.2749	6.36415	6.50425	6.86584	6.65261	6.22369	6.40177
ASHGA5P031486	ENST00000572086	LINC00514	GENCODE	8.7675	9.97853	8.39448	10.3338	8.89704	9.68211	8.81529	8.93123	9.16082	9.31316	8.87804	9.00988
ASHGA5P043068	ENST00000441295	RP11-153N17.1	GENCODE	7.56009	9.21703	9.34273	9.11667	7.93246	9.33087	10.6133	10.4197	10.6831	10.5245	10.8763	10.4295
ASHGA5P016597	ENST00000432064	AC079807.2	GENCODE	5.61971	6.64094	6.30042	6.55205	5.49248	6.61177	6.48691	6.22833	6.10198	5.73442	6.22197	6.01356
ASHGA5P034167	ENST00000433059	AC002398.5	GENCODE	6.5138	7.61998	7.32576	8.39858	6.54775	7.37311	6.59545	6.97732	7.48902	6.83313	6.2694	6.88572
ASHGA5P023646	HMlincRNA1266+	HMlincRNA1266	LincRNAs identified by Khalil et al	3.95764	6.05423	4.31611	6.04724	4.06694	5.9028	4.06828	3.53817	4.34716	4.12694	3.40888	3.69624
ASHGA5P053562	uc003ysl.3	PVT1	UCSC_knowngene	5.27305	6.43139	6.92422	7.03921	5.35641	6.40652	7.48483	7.28765	6.64635	7.12681	7.39618	7.4266
ASHGA5P045727	uc004acc.4	LOC554249	UCSC_knowngene	6.50693	8.56948	8.90461	8.9001	6.73669	8.71254	9.26933	8.6033	8.54265	9.12841	9.10104	8.7157
ASHGA5P022921	ENST00000565566	ABCC6P1	pseudogene	6.10256	7.04206	6.65923	6.93871	6.84357	7.19538	6.26046	6.22268	6.28129	6.00904	7.10219	7.22819
ASHGA5P058578	uc010mnp.2	LOC100132352	UCSC_knowngene	5.13723	6.52199	6.50458	6.4899	5.30687	6.63598	6.88168	6.09985	6.62889	5.51953	7.01652	6.38272
ASHGA5P044594	ENST00000524499	CTD-3065J16.9	GENCODE	8.38409	11.7922	11.0399	11.0348	8.87263	11.9264	8.98654	7.74329	8.47756	8.92046	9.24219	7.97463
ASHGA5P038265	uc003dfw.1	AX746575	UCSC_knowngene	7.14965	7.72044	7.67055	8.41218	7.32168	7.43468	8.21095	8.13465	8.45204	8.51017	8.26437	7.98343
ASHGA5P039778	NR_015453	NOP14-AS1	RefSeq	6.91136	7.86792	6.87542	7.15097	7.12486	7.87436	7.82226	7.51944	7.52624	7.34646	7.922	7.70968
ASHGA5P056507	TCONS_00005102	XLOC_002010	LincRNAs identified by Cabili et al	2.87108	4.78094	3.05093	4.92546	2.53646	4.52946	4.85949	3.82944	4.74286	4.53451	4.93745	3.36847
ASHGA5P013591	ENST00000430602	PMS2P3	GENCODE	7.98941	9.26145	8.8806	8.921	8.17792	9.28565	8.58318	7.96883	8.03146	7.78429	8.53605	8.06417
ASHGA5P046353	ENST00000435597	RP11-1114A5.4	GENCODE	5.27751	6.0793	6.4538	6.63909	5.33784	6.01247	7.43291	6.42841	6.54916	6.23403	7.30803	6.5467
ASHGA5P053779	uc004bbl.1	AK094413	UCSC_knowngene	10.4764	10.3941	10.2111	10.3361	10.8004	10.4811	9.50818	10.1771	10.1257	9.79019	9.56558	10.4772
ASHGA5P053779	uc004bbl.1	AK094413	UCSC_knowngene	10.4764	10.3941	10.2111	10.3361	10.8004	10.4811	9.50818	10.1771	10.1257	9.79019	9.56558	10.4772
ASHGA5P053779	uc004bbl.1	AK094413	UCSC_knowngene	10.4764	10.3941	10.2111	10.3361	10.8004	10.4811	9.50818	10.1771	10.1257	9.79019	9.56558	10.4772
ASHGA5P039565	uc003ice.3	BC035733	UCSC_knowngene	2.59623	3.11582	2.73924	3.59599	2.43996	3.24189	4.39822	3.85388	3.8192	6.17644	5.6687	4.03869
ASHGA5P028272	TCONS_00009935	XLOC_004363	LincRNAs identified by Cabili et al	4.87788	6.38539	4.79311	6.23599	5.02675	6.10818	6.32128	5.89703	5.70692	4.73219	6.20574	6.2809
ASHGA5P044190	NR_026765	LINC00589	RefSeq	6.81165	7.70838	7.45413	8.60148	6.75693	7.51283	6.77153	6.86254	6.0456	5.25283	6.62333	6.59093
ASHGA5P031998	ENST00000562405	RP11-830F9.5	GENCODE	3.57453	5.26189	5.34233	5.19178	3.37246	4.8802	4.679	3.59618	4.17538	4.24712	3.57228	3.44978
ASHGA5P031998	ENST00000562405	RP11-830F9.5	GENCODE	3.57453	5.26189	5.34233	5.19178	3.37246	4.8802	4.679	3.59618	4.17538	4.24712	3.57228	3.44978
ASHGA5P029152	ENST00000557136	RP11-1085N6.5	GENCODE	3.80975	4.37978	4.82844	4.86057	3.38949	4.37357	4.01473	5.10037	5.18182	5.11032	2.44989	4.91092
ASHGA5P058791	uc.283+	uc.283	UCR	2.77944	5.23502	4.63638	4.44499	2.32699	5.31668	3.3664	3.37698	3.41486	3.81775	2.44989	3.95616
ASHGA5P030671	ENST00000567704	RP11-114H24.1	pseudogene	3.09909	4.34673	4.64693	4.68806	3.38295	4.14534	4.59826	3.77159	3.76645	4.59495	2.44989	4.79248
ASHGA5P046004	ENST00000455074	RP11-483H20.4	GENCODE	7.64329	9.31785	10.7467	10.3488	7.50125	9.18721	8.03965	8.12154	8.11102	8.73076	8.00553	8.07017
ASHGA5P046004	ENST00000455074	RP11-483H20.4	GENCODE	7.64329	9.31785	10.7467	10.3488	7.50125	9.18721	8.03965	8.12154	8.11102	8.73076	8.00553	8.07017
ASHGA5P046004	ENST00000455074	RP11-483H20.4	GENCODE	7.64329	9.31785	10.7467	10.3488	7.50125	9.18721	8.03965	8.12154	8.11102	8.73076	8.00553	8.07017
ASHGA5P022016	uc002nca.3	LOC126536	UCSC_knowngene	4.0843	3.44066	3.78876	4.09198	3.68629	3.79069	3.9264	3.59031	4.22071	4.06491	2.44989	2.48344
ASHGA5P032477	ENST00000575126	RP11-63A1.2	GENCODE	6.83195	4.32276	7.62509	7.58385	6.58318	4.06607	5.78126	5.88297	5.828	6.61204	5.49109	5.74819
ASHGA5P026960	ENST00000538943	RP5-1154L15.2	GENCODE	6.09385	4.30018	5.97478	5.91344	5.67681	3.88143	5.25137	5.89773	5.65728	5.46125	4.39644	5.30191
ASHGA5P027133	ENST00000545226	RP11-877E17.2	GENCODE	10.0106	8.93363	10.8578	10.7199	10.1562	8.84183	9.45135	8.86702	8.92919	8.51568	9.51852	9.01503
ASHGA5P027133	ENST00000545226	RP11-877E17.2	GENCODE	10.0106	8.93363	10.8578	10.7199	10.1562	8.84183	9.45135	8.86702	8.92919	8.51568	9.51852	9.01503
ASHGA5P057154	TCONS_00013806	XLOC_006450	LincRNAs identified by Cabili et al	8.21095	5.71408	7.82987	7.80488	8.30419	5.25556	6.78024	7.12157	7.06608	7.4972	6.82583	7.13515
ASHGA5P043741	ENST00000404291	STAG3L1	GENCODE	11.593	11.0427	12.6403	12.6809	11.643	11.0865	12.2988	11.4898	11.665	11.4272	12.4262	11.7386
ASHGA5P018281	ENST00000451564	TLR8-AS1	GENCODE	4.14626	3.03759	4.94294	4.6738	2.97815	2.40781	3.96875	3.46883	2.75152	3.74768	2.44989	2.48344
ASHGA5P058369	uc002cdr.3	WASH3P	UCSC_knowngene	6.44334	5.91605	6.40559	6.5026	6.43326	5.66426	5.72328	5.60808	5.21189	4.25218	5.30321	5.26055
ASHGA5P023463	ENST00000581489	RP13-516M14.4	GENCODE	6.07547	6.47426	6.48845	6.57973	6.0162	6.42186	6.02513	6.31503	6.40255	5.9953	6.43202	6.12251
ASHGA5P058378	uc002iil.3	BC045769	UCSC_knowngene	3.95126	6.07076	5.62418	5.78339	4.09211	6.03268	8.1285	6.78774	6.95054	6.29584	7.99535	6.60647
ASHGA5P043860	ENST00000448613	SRGAP2-IT1	GENCODE	4.59379	2.77708	4.16633	4.00035	4.2623	2.40781	3.038	3.86482	4.45098	3.12396	2.44989	6.12064
ASHGA5P043860	ENST00000448613	SRGAP2-IT1	GENCODE	4.59379	2.77708	4.16633	4.00035	4.2623	2.40781	3.038	3.86482	4.45098	3.12396	2.44989	6.12064
ASHGA5P043860	ENST00000448613	SRGAP2-IT1	GENCODE	4.59379	2.77708	4.16633	4.00035	4.2623	2.40781	3.038	3.86482	4.45098	3.12396	2.44989	6.12064
ASHGA5P039787	ENST00000514763	RP11-323F5.2	GENCODE	3.37618	7.45088	5.294	5.17983	2.32216	7.41267	5.06726	3.72611	2.88543	4.92215	4.47715	2.48344
ASHGA5P016657	uc002yjk.3	BC048201	UCSC_knowngene	3.26568	3.3674	2.32235	2.3539	2.32216	2.40781	5.37949	5.30859	5.07644	4.75354	4.88072	4.8252
ASHGA5P035012	ENST00000413669	AC009236.1	GENCODE	7.89509	5.51989	7.93371	7.74812	7.57613	5.10568	7.28434	7.88406	7.69277	7.58385	7.03869	7.6792
ASHGA5P054887	TCONS_00008278	XLOC_003721	LincRNAs identified by Cabili et al	6.69378	3.18503	6.49605	6.44393	6.60474	2.96727	5.60299	5.4061	5.5584	5.7656	5.60457	5.50064
ASHGA5P027187	ENST00000545923	RP11-313F23.4	GENCODE	2.33506	4.09714	3.51667	4.24881	2.32216	4.06913	6.20292	5.60013	5.5786	5.96672	6.64573	5.80702
ASHGA5P044841	ENST00000531077	RP11-27P7.1	GENCODE	11.8771	8.57351	11.5229	11.4915	11.9872	8.61324	10.4075	11.5984	11.422	11.3475	10.6645	11.7112
ASHGA5P026087	TCONS_00013804	XLOC_006444	LincRNAs identified by Cabili et al	5.41331	3.08728	5.43444	5.23849	5.24624	2.40781	3.38816	4.52247	4.58105	3.72329	2.44989	4.51443
ASHGA5P057512	TCONS_00018431	XLOC_008727	LincRNAs identified by Cabili et al	3.54932	5.71083	3.69125	6.14509	3.44645	5.50477	4.38295	3.56562	4.3684	4.50881	3.84813	4.11467
ASHGA5P043292	ENST00000421965	AC006159.4	GENCODE	5.81978	6.66285	6.80228	7.70501	5.79845	6.70928	5.58415	5.87759	6.18388	7.60229	5.28134	5.88562
ASHGA5P022756	ENST00000562241	RP11-989E6.3	GENCODE	3.89331	5.23468	4.71085	5.95879	3.07406	4.93205	4.82492	6.29069	4.58682	4.80425	4.52493	4.60329
ASHGA5P058702	uc.448-	uc.448	UCR	7.89725	9.61786	7.5435	9.83066	8.11823	9.32837	7.95069	8.3933	8.7157	8.3422	7.99116	8.42994
ASHGA5P045692	ENST00000434627	RP11-195F19.9	GENCODE	2.4916	3.96081	3.21239	4.11023	2.73205	4.16107	5.71848	5.86077	6.00993	5.39406	6.12572	5.70857
ASHGA5P045692	ENST00000434627	RP11-195F19.9	GENCODE	2.4916	3.96081	3.21239	4.11023	2.73205	4.16107	5.71848	5.86077	6.00993	5.39406	6.12572	5.70857
ASHGA5P045692	ENST00000434627	RP11-195F19.9	GENCODE	2.4916	3.96081	3.21239	4.11023	2.73205	4.16107	5.71848	5.86077	6.00993	5.39406	6.12572	5.70857
ASHGA5P045692	ENST00000434627	RP11-195F19.9	GENCODE	2.4916	3.96081	3.21239	4.11023	2.73205	4.16107	5.71848	5.86077	6.00993	5.39406	6.12572	5.70857
ASHGA5P030210	uc002bkc.3	LOC388152	UCSC_knowngene	4.5032	6.37505	4.58878	5.59339	4.46988	6.49951	4.65729	4.46106	5.27272	4.74132	4.60527	4.35539
ASHGA5P000218	chr11:8260275-8275625+	chr11:8260275-8275625	LincRNAs identified by Khalil et al	6.82006	8.48877	7.00862	8.37361	6.8495	8.2446	6.88551	6.84198	7.6609	7.75892	6.49885	6.61314
ASHGA5P044448	ENST00000523121	KB-1410C5.2	GENCODE	5.12464	6.78756	5.40313	6.28201	5.11003	6.82564	5.42193	7.95835	6.182	5.77102	4.81262	7.54327
ASHGA5P042556	NR_037157	BVES-AS1	RefSeq	2.66581	4.89106	3.26981	3.99223	2.85073	4.57115	6.13264	5.77012	5.26715	6.67253	6.29615	5.689
ASHGA5P046072	uc011mfi.2	OK/SW-cl.16	UCSC_knowngene	17.4905	17.3923	17.5477	17.417	17.7354	17.351	17.5282	17.6369	17.7047	17.7599	17.5066	17.567
ASHGA5P023011	ENST00000567688	CTB-134H23.3	pseudogene	4.32683	7.04925	3.78144	4.16947	3.86844	7.29241	4.44189	4.5771	5.02104	2.40289	4.41099	4.98008
ASHGA5P027619	BG925695		LincRNAs identified by Khalil et al	4.03884	5.72789	4.73345	6.06205	4.00334	6.79486	3.331	3.36336	4.73826	4.53607	2.44989	3.99058
ASHGA5P058828	uc.293+	uc.293	UCR	4.49357	6.48845	5.13457	6.97861	4.32526	6.2722	4.69875	4.9846	5.22615	5.05035	4.05915	5.02545
ASHGA5P006991	NR_036659	ZNFX1-AS1	RefSeq	10.2444	10.5308	11.0292	10.9981	10.4846	10.4876	10.3735	9.79536	9.97745	9.13207	10.3504	9.82452
ASHGA5P030423	uc001zhb.2	C15orf45	UCSC_knowngene	6.78024	7.03921	7.42166	7.60295	7.23104	7.22777	6.393	6.1519	6.35892	4.64862	6.42546	6.40845
ASHGA5P030423	uc001zhb.2	C15orf45	UCSC_knowngene	6.78024	7.03921	7.42166	7.60295	7.23104	7.22777	6.393	6.1519	6.35892	4.64862	6.42546	6.40845
ASHGA5P053309	ENST00000467614	RP11-286H14.4	pseudogene	6.28376	7.18602	7.31048	7.3825	6.11374	7.14541	6.66496	6.29724	6.55655	5.24062	6.45107	6.23921
ASHGA5P048142	ENST00000531708	AP001258.4	GENCODE	6.02545	6.34056	7.07742	7.32211	5.96816	6.40438	5.86146	6.46759	6.56052	5.82784	5.73101	6.41249
ASHGA5P048142	ENST00000531708	AP001258.4	GENCODE	6.02545	6.34056	7.07742	7.32211	5.96816	6.40438	5.86146	6.46759	6.56052	5.82784	5.73101	6.41249
ASHGA5P048142	ENST00000531708	AP001258.4	GENCODE	6.02545	6.34056	7.07742	7.32211	5.96816	6.40438	5.86146	6.46759	6.56052	5.82784	5.73101	6.41249
ASHGA5P056589	TCONS_00006382	XLOC_002997	LincRNAs identified by Cabili et al	5.56848	5.59819	5.67881	5.83448	5.47487	5.68686	7.3633	5.80481	6.22467	5.9781	7.40328	6.32128
ASHGA5P038317	ENST00000497543	FAM86DP	GENCODE	4.30835	8.29067	5.76033	5.89817	4.15913	8.33502	6.11516	2.98837	4.31895	3.17446	5.92124	3.45932
ASHGA5P049385	TCONS_00021990	XLOC_010590	LincRNAs identified by Cabili et al	6.56554	8.81022	8.5591	8.34071	6.25055	8.72265	8.61689	8.38916	8.22303	8.61222	8.45583	8.35079
ASHGA5P051490	ENST00000432361	BX004987.4	GENCODE	2.46009	3.96768	3.52311	3.01424	2.3333	3.48817	4.27315	3.7365	3.14034	4.03702	2.44989	4.11093
ASHGA5P058238	TCONS_00028448	XLOC_013807	LincRNAs identified by Cabili et al	3.62923	4.94752	5.40626	5.38367	2.86062	4.95167	6.00296	5.58955	5.45242	6.45499	5.75617	5.51474
ASHGA5P058748	uc.399-	uc.399	UCR	5.50915	5.26997	6.55192	6.6318	5.46168	5.14195	5.74445	5.19416	5.14111	4.82813	5.19135	5.45405
ASHGA5P030830	TCONS_00008437	XLOC_003883	LincRNAs identified by Cabili et al	4.21254	3.77825	4.95282	4.99364	3.22753	4.02313	4.59224	3.7549	3.65607	3.23895	3.80527	3.72876
ASHGA5P038059	ENST00000449941	RP13-455A7.1	GENCODE	7.62981	5.75781	7.49773	7.3836	7.40482	5.44735	6.98231	7.07204	7.03077	7.55817	6.8823	7.15679
ASHGA5P030923	ENST00000573220	RP11-95P2.3	GENCODE	8.55229	8.32075	8.72465	8.7797	8.78728	8.50811	7.06993	6.82787	6.91748	7.08106	7.20456	7.0791
ASHGA5P045272	NR_047671	BANCR	RefSeq	6.05748	2.90445	4.64103	4.95044	5.95657	3.24222	4.04273	3.68997	2.9419	3.54946	4.24814	4.12249
ASHGA5P036441	ENST00000564299	RP11-574O16.1	GENCODE	5.13745	3.55519	5.22852	5.23068	4.86131	3.41995	5.34304	3.50622	3.60905	4.37657	3.83664	2.48344
ASHGA5P029336	ENST00000553860	RP11-638I2.3	GENCODE	8.12429	6.98382	8.73471	9.01613	8.09456	6.95003	8.83247	8.3663	8.72518	8.91117	8.7264	8.14835
ASHGA5P022041	ENST00000553197	RP11-121G22.3	GENCODE	2.55004	2.33667	2.60134	3.01684	3.01586	2.40781	5.40112	5.15952	4.98247	4.32965	5.30912	5.26298
ASHGA5P022041	ENST00000553197	RP11-121G22.3	GENCODE	2.55004	2.33667	2.60134	3.01684	3.01586	2.40781	5.40112	5.15952	4.98247	4.32965	5.30912	5.26298
ASHGA5P022041	ENST00000553197	RP11-121G22.3	GENCODE	2.55004	2.33667	2.60134	3.01684	3.01586	2.40781	5.40112	5.15952	4.98247	4.32965	5.30912	5.26298
ASHGA5P022041	ENST00000553197	RP11-121G22.3	GENCODE	2.55004	2.33667	2.60134	3.01684	3.01586	2.40781	5.40112	5.15952	4.98247	4.32965	5.30912	5.26298
ASHGA5P022041	ENST00000553197	RP11-121G22.3	GENCODE	2.55004	2.33667	2.60134	3.01684	3.01586	2.40781	5.40112	5.15952	4.98247	4.32965	5.30912	5.26298
ASHGA5P022041	ENST00000553197	RP11-121G22.3	GENCODE	2.55004	2.33667	2.60134	3.01684	3.01586	2.40781	5.40112	5.15952	4.98247	4.32965	5.30912	5.26298
ASHGA5P022041	ENST00000553197	RP11-121G22.3	GENCODE	2.55004	2.33667	2.60134	3.01684	3.01586	2.40781	5.40112	5.15952	4.98247	4.32965	5.30912	5.26298
ASHGA5P022041	ENST00000553197	RP11-121G22.3	GENCODE	2.55004	2.33667	2.60134	3.01684	3.01586	2.40781	5.40112	5.15952	4.98247	4.32965	5.30912	5.26298
ASHGA5P022041	ENST00000553197	RP11-121G22.3	GENCODE	2.55004	2.33667	2.60134	3.01684	3.01586	2.40781	5.40112	5.15952	4.98247	4.32965	5.30912	5.26298
ASHGA5P052358	NR_040093	STARD4-AS1	RefSeq	2.57188	3.55235	5.50052	5.71684	3.74547	4.69028	4.38387	3.23246	3.44814	4.986	4.19519	3.96875
ASHGA5P052358	NR_040093	STARD4-AS1	RefSeq	2.57188	3.55235	5.50052	5.71684	3.74547	4.69028	4.38387	3.23246	3.44814	4.986	4.19519	3.96875
ASHGA5P052358	NR_040093	STARD4-AS1	RefSeq	2.57188	3.55235	5.50052	5.71684	3.74547	4.69028	4.38387	3.23246	3.44814	4.986	4.19519	3.96875
ASHGA5P052358	NR_040093	STARD4-AS1	RefSeq	2.57188	3.55235	5.50052	5.71684	3.74547	4.69028	4.38387	3.23246	3.44814	4.986	4.19519	3.96875
ASHGA5P052358	NR_040093	STARD4-AS1	RefSeq	2.57188	3.55235	5.50052	5.71684	3.74547	4.69028	4.38387	3.23246	3.44814	4.986	4.19519	3.96875
ASHGA5P052358	NR_040093	STARD4-AS1	RefSeq	2.57188	3.55235	5.50052	5.71684	3.74547	4.69028	4.38387	3.23246	3.44814	4.986	4.19519	3.96875
ASHGA5P052358	NR_040093	STARD4-AS1	RefSeq	2.57188	3.55235	5.50052	5.71684	3.74547	4.69028	4.38387	3.23246	3.44814	4.986	4.19519	3.96875
ASHGA5P052358	NR_040093	STARD4-AS1	RefSeq	2.57188	3.55235	5.50052	5.71684	3.74547	4.69028	4.38387	3.23246	3.44814	4.986	4.19519	3.96875
ASHGA5P052358	NR_040093	STARD4-AS1	RefSeq	2.57188	3.55235	5.50052	5.71684	3.74547	4.69028	4.38387	3.23246	3.44814	4.986	4.19519	3.96875
ASHGA5P052358	NR_040093	STARD4-AS1	RefSeq	2.57188	3.55235	5.50052	5.71684	3.74547	4.69028	4.38387	3.23246	3.44814	4.986	4.19519	3.96875
ASHGA5P052358	NR_040093	STARD4-AS1	RefSeq	2.57188	3.55235	5.50052	5.71684	3.74547	4.69028	4.38387	3.23246	3.44814	4.986	4.19519	3.96875
ASHGA5P052358	NR_040093	STARD4-AS1	RefSeq	2.57188	3.55235	5.50052	5.71684	3.74547	4.69028	4.38387	3.23246	3.44814	4.986	4.19519	3.96875
ASHGA5P034089	ENST00000427154	RP1-184J9.2	GENCODE	10.5133	7.92302	10.3978	10.23	10.6533	7.8498	9.31994	10.325	10.0678	10.012	9.40382	10.4804
ASHGA5P034089	ENST00000427154	RP1-184J9.2	GENCODE	10.5133	7.92302	10.3978	10.23	10.6533	7.8498	9.31994	10.325	10.0678	10.012	9.40382	10.4804
ASHGA5P034089	ENST00000427154	RP1-184J9.2	GENCODE	10.5133	7.92302	10.3978	10.23	10.6533	7.8498	9.31994	10.325	10.0678	10.012	9.40382	10.4804
ASHGA5P034089	ENST00000427154	RP1-184J9.2	GENCODE	10.5133	7.92302	10.3978	10.23	10.6533	7.8498	9.31994	10.325	10.0678	10.012	9.40382	10.4804
ASHGA5P036079	TCONS_00016345	XLOC_007726	LincRNAs identified by Cabili et al	7.21686	4.84306	7.55912	7.54159	7.22777	4.49766	6.37094	7.29594	7.10152	7.40683	6.43682	7.1123
ASHGA5P048308	BG900305R		LincRNAs identified by Khalil et al	6.06767	4.98025	6.32708	5.95586	5.96601	4.93172	5.18054	5.36388	5.19972	4.71881	4.97077	5.42193
ASHGA5P026138	ENST00000530366	TSSC2	GENCODE	6.94275	6.07743	8.62198	8.62447	7.11595	5.89569	7.10293	5.85625	5.82892	5.82922	7.08147	5.06801
ASHGA5P035053	NR_033980	FLJ16341	RefSeq	4.67721	3.76827	4.73862	4.65327	4.35326	2.92182	3.84833	4.45448	4.43936	4.34876	4.81839	2.48344
ASHGA5P015640	ENST00000422153	RP11-126K1.8	GENCODE	4.69315	5.54894	5.8902	6.0873	5.25811	5.94393	6.54176	6.05478	6.03985	5.7312	6.78131	6.48048
ASHGA5P015640	ENST00000422153	RP11-126K1.8	GENCODE	4.69315	5.54894	5.8902	6.0873	5.25811	5.94393	6.54176	6.05478	6.03985	5.7312	6.78131	6.48048
ASHGA5P022446	ENST00000556874	RP11-72M17.1	GENCODE	2.33506	5.32498	2.4342	2.3224	2.71101	5.09506	4.46151	4.85908	2.75745	2.40289	2.44989	2.48344
ASHGA5P022446	ENST00000556874	RP11-72M17.1	GENCODE	2.33506	5.32498	2.4342	2.3224	2.71101	5.09506	4.46151	4.85908	2.75745	2.40289	2.44989	2.48344
ASHGA5P023298	ENST00000577765	RP11-973F15.2	GENCODE	4.62378	4.91073	3.5871	5.26727	4.37703	4.8618	3.27079	3.11349	3.77025	3.79212	2.44989	2.48344
ASHGA5P034303	uc002ptw.3	KLKP1	UCSC_knowngene	3.41431	4.24085	3.81869	4.80587	2.73114	3.86051	8.70759	3.40057	3.99187	3.5901	6.51299	2.48344
ASHGA5P045260	NR_015361	LOC440896	RefSeq	3.95688	4.39667	3.70104	4.67642	2.72858	4.00372	2.36495	2.38934	3.42334	3.27722	2.44989	2.48344
ASHGA5P019039	uc003dot.3	BC040624	UCSC_knowngene	3.88928	5.33796	3.07517	4.6245	4.50633	4.8784	2.36495	2.38934	3.91008	2.97402	2.44989	2.48344
ASHGA5P019039	uc003dot.3	BC040624	UCSC_knowngene	3.88928	5.33796	3.07517	4.6245	4.50633	4.8784	2.36495	2.38934	3.91008	2.97402	2.44989	2.48344
ASHGA5P019039	uc003dot.3	BC040624	UCSC_knowngene	3.88928	5.33796	3.07517	4.6245	4.50633	4.8784	2.36495	2.38934	3.91008	2.97402	2.44989	2.48344
ASHGA5P019039	uc003dot.3	BC040624	UCSC_knowngene	3.88928	5.33796	3.07517	4.6245	4.50633	4.8784	2.36495	2.38934	3.91008	2.97402	2.44989	2.48344
ASHGA5P019039	uc003dot.3	BC040624	UCSC_knowngene	3.88928	5.33796	3.07517	4.6245	4.50633	4.8784	2.36495	2.38934	3.91008	2.97402	2.44989	2.48344
ASHGA5P019039	uc003dot.3	BC040624	UCSC_knowngene	3.88928	5.33796	3.07517	4.6245	4.50633	4.8784	2.36495	2.38934	3.91008	2.97402	2.44989	2.48344
ASHGA5P036723	ENST00000454331	RP4-610C12.3	GENCODE	6.97316	8.7536	8.05438	8.30997	7.16349	8.72593	9.89261	9.83227	9.6834	10.5683	9.82271	9.76451
ASHGA5P026281	ENST00000525871	RP5-1024C24.1	GENCODE	10.0147	10.6616	10.0621	10.8521	10.1278	10.5905	8.94824	10.0643	10.1465	9.84817	8.84703	10.0134
ASHGA5P035122	ENST00000437233	AC084149.2	GENCODE	4.87693	5.78627	4.73411	5.74503	6.1684	5.86077	3.98914	4.70067	5.18208	4.01587	4.28553	5.47816
ASHGA5P044686	uc003wzq.1	AK127443	UCSC_knowngene	2.33506	2.33667	5.02325	4.85185	2.55438	6.48252	4.95404	2.38934	4.19656	4.19656	8.63085	2.48344
ASHGA5P008348	NR_033818	IKBKB	RefSeq	9.21808	10.2117	10.2566	10.2959	9.57378	10.1945	9.55283	9.67547	10.1389	9.59916	9.72424	9.65788
ASHGA5P008348	NR_033818	IKBKB	RefSeq	9.21808	10.2117	10.2566	10.2959	9.57378	10.1945	9.55283	9.67547	10.1389	9.59916	9.72424	9.65788
ASHGA5P008348	NR_033818	IKBKB	RefSeq	9.21808	10.2117	10.2566	10.2959	9.57378	10.1945	9.55283	9.67547	10.1389	9.59916	9.72424	9.65788
ASHGA5P058168	TCONS_00027248	XLOC_013278	LincRNAs identified by Cabili et al	5.66743	7.23892	6.45118	7.51216	5.23812	6.98589	5.17724	5.67365	6.2709	5.74827	4.6695	5.60531
ASHGA5P045264	TCONS_00001909	XLOC_000008	LincRNAs identified by Cabili et al	7.65084	7.8282	7.3095	8.28698	7.90107	7.81854	6.30643	7.95191	7.21629	6.53277	6.22833	7.9238
ASHGA5P017646	ENST00000444104	AC091736.11	GENCODE	4.76701	5.36092	4.97443	5.69267	4.95439	5.44673	4.54235	5.94217	4.8879	4.46277	4.55434	6.20998
ASHGA5P014912	ENST00000414699	AL773572.7	GENCODE	5.22146	8.26048	4.96622	7.3647	5.23884	8.11748	8.54902	8.04284	6.28747	4.64073	8.47047	8.2011
ASHGA5P014912	ENST00000414699	AL773572.7	GENCODE	5.22146	8.26048	4.96622	7.3647	5.23884	8.11748	8.54902	8.04284	6.28747	4.64073	8.47047	8.2011
ASHGA5P014912	ENST00000414699	AL773572.7	GENCODE	5.22146	8.26048	4.96622	7.3647	5.23884	8.11748	8.54902	8.04284	6.28747	4.64073	8.47047	8.2011
ASHGA5P014912	ENST00000414699	AL773572.7	GENCODE	5.22146	8.26048	4.96622	7.3647	5.23884	8.11748	8.54902	8.04284	6.28747	4.64073	8.47047	8.2011
ASHGA5P037549	ENST00000443935	AC004019.13	GENCODE	4.13282	4.87358	6.23921	6.47854	5.26075	6.05556	5.52168	4.52092	5.16355	4.79063	6.70129	6.79458
ASHGA5P018937	NR_049755	RPP14	RefSeq	6.70255	7.00724	6.44848	6.57195	6.82671	6.88873	6.80757	6.46802	6.97593	5.70276	6.52662	6.37462
ASHGA5P018937	NR_049755	RPP14	RefSeq	6.70255	7.00724	6.44848	6.57195	6.82671	6.88873	6.80757	6.46802	6.97593	5.70276	6.52662	6.37462
ASHGA5P045221	uc004aaz.2	AK131521	UCSC_knowngene	10.4919	8.47969	7.37558	7.42019	10.7403	8.56472	9.85491	9.68549	9.71356	9.38875	9.77773	9.81254
ASHGA5P000465	chr5:68020875-68039900-	chr5:68020875-68039900	LincRNAs identified by Khalil et al	3.58187	4.65912	5.43629	5.33875	2.32828	5.31974	4.55579	4.32714	4.74551	4.55046	2.44989	4.3314
ASHGA5P039228	TCONS_00017601	XLOC_008272	LincRNAs identified by Cabili et al	5.04917	6.35157	7.08266	6.96572	4.46627	6.04056	6.49285	6.2709	6.07898	6.98335	5.84577	5.56729
ASHGA5P019427	ENST00000483636	RP11-64D22.2	GENCODE	4.41738	7.48974	3.61067	4.4872	4.68806	7.50983	2.36495	4.44648	4.83191	2.40289	2.44989	4.50859
ASHGA5P052785	ENST00000452402	RP11-250B2.3	GENCODE	8.24697	6.33886	6.36108	6.55456	8.34968	6.36582	7.40458	6.17716	7.23087	8.21015	7.17416	6.20671
ASHGA5P052200	NR_027253	LOC285696	RefSeq	15.1435	15.8873	15.8629	15.8507	15.0833	15.8629	16.1198	16.4748	16.4964	16.6878	16.1437	16.4748
ASHGA5P030062	ENST00000500929	RP11-30K9.6	GENCODE	5.44181	7.09196	7.04925	7.10137	5.48156	7.17754	7.16598	6.7146	6.90813	7.35511	7.29975	6.93575
ASHGA5P030062	ENST00000500929	RP11-30K9.6	GENCODE	5.44181	7.09196	7.04925	7.10137	5.48156	7.17754	7.16598	6.7146	6.90813	7.35511	7.29975	6.93575
ASHGA5P045342	ENST00000427259	LINC00476	GENCODE	6.26708	7.33399	6.26188	6.27028	6.66387	7.25155	8.85867	8.14706	8.43964	8.90766	8.9946	8.27536
ASHGA5P028781	uc001uya.1	BC051736	UCSC_knowngene	4.05521	3.66183	4.45982	4.53397	4.24827	4.04412	5.54298	4.73116	4.93073	4.86338	6.17644	4.95439
ASHGA5P044006	uc003wgl.2	BC045757	UCSC_knowngene	10.1856	10.7664	10.8293	10.8388	10.3494	10.6868	12.2859	11.0865	11.3475	12.026	12.2446	11.3298
ASHGA5P035206	ENST00000456519	AC010884.1	GENCODE	5.57093	2.86252	5.53422	5.35578	5.35294	2.40781	4.32206	4.43861	4.17941	4.53138	4.6231	5.06816
ASHGA5P030485	TCONS_00008492	XLOC_003959	LincRNAs identified by Cabili et al	5.39515	4.19188	5.14322	5.0197	5.03271	4.39487	6.01695	5.95017	6.29427	5.66512	5.8148	5.8491
ASHGA5P047478	ENST00000415746	RP11-432J9.3	GENCODE	8.3167	6.03764	8.09551	7.92088	8.28245	5.68589	6.13243	7.14742	7.20074	7.10369	6.24997	6.97804
ASHGA5P028601	ENST00000422931	LMO7-AS1	GENCODE	7.91408	5.85123	8.62747	8.45386	7.66699	5.46241	7.12087	7.23808	7.25372	7.87331	6.99521	6.99201
ASHGA5P020657	ENST00000518046	HOXA-AS2	GENCODE	3.91927	3.40713	3.92689	3.23935	3.72154	3.50418	2.77985	3.86951	4.55545	3.2204	2.44989	4.08925
ASHGA5P020657	ENST00000518046	HOXA-AS2	GENCODE	3.91927	3.40713	3.92689	3.23935	3.72154	3.50418	2.77985	3.86951	4.55545	3.2204	2.44989	4.08925
ASHGA5P040718	ENST00000415104	RP11-666A1.5	GENCODE	7.3633	5.23104	7.40816	7.37076	7.09701	5.05619	5.95134	6.64558	6.40198	6.6275	5.80702	6.27007
ASHGA5P040811	ENST00000518134	RP11-54C4.1	GENCODE	8.78956	8.52032	8.30094	8.35662	8.82142	8.38595	9.29242	8.47969	8.56713	7.81485	9.27733	8.43039
ASHGA5P037404	NR_038400	LINC00308	RefSeq	5.5419	3.81118	5.59048	5.58228	5.87435	4.55374	4.87173	5.04901	5.20881	4.64922	4.84078	4.98815
ASHGA5P018777	ENST00000457510	AC002467.7	GENCODE	5.76581	4.53764	5.59732	5.67069	5.44847	3.31005	5.4167	5.45202	5.03496	5.22125	4.95282	5.14147
ASHGA5P032140	ENST00000417897	AC113189.5	GENCODE	5.53442	8.57423	5.39733	5.25969	5.61749	8.72059	5.05218	4.6104	4.55883	4.86385	5.64457	4.93729
ASHGA5P032140	ENST00000417897	AC113189.5	GENCODE	5.53442	8.57423	5.39733	5.25969	5.61749	8.72059	5.05218	4.6104	4.55883	4.86385	5.64457	4.93729
ASHGA5P032140	ENST00000417897	AC113189.5	GENCODE	5.53442	8.57423	5.39733	5.25969	5.61749	8.72059	5.05218	4.6104	4.55883	4.86385	5.64457	4.93729
ASHGA5P016979	ENST00000436200	RP4-717I23.3	GENCODE	9.70637	8.92475	10.4085	10.345	9.9555	8.89569	10.2321	9.24961	9.27271	9.3642	10.0983	9.30565
ASHGA5P029299	ENST00000555413	RP11-1078H9.1	GENCODE	8.84296	7.09662	8.53923	8.54937	8.88804	6.8931	8.44818	8.81022	8.74177	9.11101	8.55568	8.82025
ASHGA5P053406	ENST00000442067	GAS5	GENCODE	8.95249	9.27134	10.1935	10.2444	9.05796	9.21267	8.25355	7.97628	7.76864	7.80423	8.14523	7.58859
ASHGA5P058412	uc002wst.1	AX747264	UCSC_knowngene	7.68562	6.97861	4.8788	5.16835	7.70632	6.83006	7.63723	8.62995	8.54194	8.01464	7.08758	8.30608
ASHGA5P000086	AY203949R		LincRNAs identified by Khalil et al	9.8453	10.4323	9.53715	11.1692	9.88783	10.2637	9.30207	9.96913	10.4737	10.0078	9.37604	9.95496
ASHGA5P033598	TCONS_00028324	XLOC_013666	LincRNAs identified by Cabili et al	3.8652	5.59782	3.65949	6.21524	3.36113	5.71387	11.549	3.60446	4.67225	3.53219	11.5471	2.48344
ASHGA5P021664	ENST00000537659	RP11-90D4.2	GENCODE	5.27058	6.00929	5.20435	6.24066	5.24286	5.91258	5.33241	4.8384	5.69719	4.5532	5.20308	4.7158
ASHGA5P028929	TCONS_00010505	XLOC_005024	LincRNAs identified by Cabili et al	7.35544	7.56009	8.52215	8.63085	7.65511	7.54529	5.73395	6.08062	6.49317	5.94713	5.59472	6.19799
ASHGA5P054715	TCONS_00006770	XLOC_003405	LincRNAs identified by Cabili et al	6.87645	9.11154	7.83915	7.82747	7.28131	8.95559	6.35465	6.65775	7.2005	4.83774	6.115	6.33247
ASHGA5P036631	ENST00000450640	RP5-1022P6.4	GENCODE	5.49698	6.2696	5.2915	6.66883	5.80536	6.23599	5.83707	6.06053	6.05002	5.87892	6.12176	6.58655
ASHGA5P022065	ENST00000548361	RP11-44N21.1	GENCODE	3.24143	6.16009	4.48459	4.24859	2.7166	6.16329	4.94026	3.89331	3.39897	4.59729	4.60913	3.71776
ASHGA5P026531	TCONS_00011946	XLOC_005458	LincRNAs identified by Cabili et al	4.1661	5.58917	6.66132	7.01515	4.94848	5.70787	5.91472	5.84844	5.59732	5.09264	5.90035	5.4676
ASHGA5P028419	NR_044998	PSPC1	RefSeq	8.47065	9.16082	11.3127	11.4631	8.84023	9.27271	10.9247	9.90561	9.72363	10.6477	11.0316	10.043
ASHGA5P013717	NR_047554	UBE2V1	RefSeq	6.3178	5.55732	6.28747	6.48252	6.10371	5.4652	5.42726	4.45135	5.09676	5.21323	5.63411	4.38324
ASHGA5P013717	NR_047554	UBE2V1	RefSeq	6.3178	5.55732	6.28747	6.48252	6.10371	5.4652	5.42726	4.45135	5.09676	5.21323	5.63411	4.38324
ASHGA5P013717	NR_047554	UBE2V1	RefSeq	6.3178	5.55732	6.28747	6.48252	6.10371	5.4652	5.42726	4.45135	5.09676	5.21323	5.63411	4.38324
ASHGA5P013717	NR_047554	UBE2V1	RefSeq	6.3178	5.55732	6.28747	6.48252	6.10371	5.4652	5.42726	4.45135	5.09676	5.21323	5.63411	4.38324
ASHGA5P013717	NR_047554	UBE2V1	RefSeq	6.3178	5.55732	6.28747	6.48252	6.10371	5.4652	5.42726	4.45135	5.09676	5.21323	5.63411	4.38324
ASHGA5P013717	NR_047554	UBE2V1	RefSeq	6.3178	5.55732	6.28747	6.48252	6.10371	5.4652	5.42726	4.45135	5.09676	5.21323	5.63411	4.38324
ASHGA5P013717	NR_047554	UBE2V1	RefSeq	6.3178	5.55732	6.28747	6.48252	6.10371	5.4652	5.42726	4.45135	5.09676	5.21323	5.63411	4.38324
ASHGA5P013717	NR_047554	UBE2V1	RefSeq	6.3178	5.55732	6.28747	6.48252	6.10371	5.4652	5.42726	4.45135	5.09676	5.21323	5.63411	4.38324
ASHGA5P013717	NR_047554	UBE2V1	RefSeq	6.3178	5.55732	6.28747	6.48252	6.10371	5.4652	5.42726	4.45135	5.09676	5.21323	5.63411	4.38324
ASHGA5P013717	NR_047554	UBE2V1	RefSeq	6.3178	5.55732	6.28747	6.48252	6.10371	5.4652	5.42726	4.45135	5.09676	5.21323	5.63411	4.38324
ASHGA5P013717	NR_047554	UBE2V1	RefSeq	6.3178	5.55732	6.28747	6.48252	6.10371	5.4652	5.42726	4.45135	5.09676	5.21323	5.63411	4.38324
ASHGA5P013717	NR_047554	UBE2V1	RefSeq	6.3178	5.55732	6.28747	6.48252	6.10371	5.4652	5.42726	4.45135	5.09676	5.21323	5.63411	4.38324
ASHGA5P027124	ENST00000483544	LINC00477	GENCODE	3.26525	5.51006	4.20275	5.92146	3.60476	5.50602	3.95011	4.59011	4.61332	5.40035	3.94772	4.96267
ASHGA5P030392	uc010azf.3	WHAMMP2	UCSC_knowngene	5.84551	6.13484	6.50802	6.65514	6.16743	6.17665	6.99665	6.86008	6.9435	5.95908	6.95262	6.77745
ASHGA5P016035	ENST00000426066	LL22NC03-80A10.6	GENCODE	4.26203	7.82932	6.23131	6.38272	4.66556	7.80732	7.14717	7.12105	7.25907	7.58878	7.11558	6.82279
ASHGA5P030828	TCONS_00008433	XLOC_003880	LincRNAs identified by Cabili et al	4.03037	2.70182	3.20273	3.22812	3.0502	2.40781	4.05416	3.62862	3.28135	4.08123	6.49523	3.39378
ASHGA5P030965	ENST00000570197	RP11-166B2.7	GENCODE	2.33506	2.33667	2.32235	2.3224	4.46295	4.66468	2.36495	5.41528	7.80388	2.40289	5.89796	6.78564
ASHGA5P035934	ENST00000428767	ALMS1P	pseudogene	5.11236	6.52537	5.46564	5.72723	5.19077	6.50794	7.04318	6.39158	7.32066	5.56615	6.76662	6.50672
ASHGA5P015597	NR_037575	MRPL10	RefSeq	5.97968	7.18306	6.33286	7.48641	6.03734	7.02199	5.19192	5.83691	5.6584	5.31623	4.99813	5.28769
ASHGA5P015597	NR_037575	MRPL10	RefSeq	5.97968	7.18306	6.33286	7.48641	6.03734	7.02199	5.19192	5.83691	5.6584	5.31623	4.99813	5.28769
ASHGA5P056508	TCONS_00005117	XLOC_002026	LincRNAs identified by Cabili et al	7.48042	8.53959	8.99671	9.11782	7.60008	8.48572	9.31007	9.17909	9.32399	9.23304	9.23599	9.08519
ASHGA5P047749	ENST00000425266	RP11-564D11.3	GENCODE	5.13678	5.80515	6.65153	6.83488	5.04059	5.88051	5.96672	4.54037	4.45401	4.46078	5.93941	5.05739
ASHGA5P041794	uc003oje.1	BC015662	UCSC_knowngene	5.15738	4.68058	6.05139	6.16063	5.27862	4.83523	3.37214	2.38934	2.37624	2.40289	2.44989	3.42105
ASHGA5P041794	uc003oje.1	BC015662	UCSC_knowngene	5.15738	4.68058	6.05139	6.16063	5.27862	4.83523	3.37214	2.38934	2.37624	2.40289	2.44989	3.42105
ASHGA5P041794	uc003oje.1	BC015662	UCSC_knowngene	5.15738	4.68058	6.05139	6.16063	5.27862	4.83523	3.37214	2.38934	2.37624	2.40289	2.44989	3.42105
ASHGA5P041794	uc003oje.1	BC015662	UCSC_knowngene	5.15738	4.68058	6.05139	6.16063	5.27862	4.83523	3.37214	2.38934	2.37624	2.40289	2.44989	3.42105
ASHGA5P041794	uc003oje.1	BC015662	UCSC_knowngene	5.15738	4.68058	6.05139	6.16063	5.27862	4.83523	3.37214	2.38934	2.37624	2.40289	2.44989	3.42105
ASHGA5P041794	uc003oje.1	BC015662	UCSC_knowngene	5.15738	4.68058	6.05139	6.16063	5.27862	4.83523	3.37214	2.38934	2.37624	2.40289	2.44989	3.42105
ASHGA5P057575	TCONS_00019314	XLOC_009146	LincRNAs identified by Cabili et al	6.83849	4.70219	4.1617	5.21074	6.80783	4.81035	4.14556	4.10474	4.53192	4.08069	4.23061	4.12655
ASHGA5P031567	TCONS_00007270	XLOC_003261	LincRNAs identified by Cabili et al	4.66417	5.96889	6.36134	6.32691	4.60733	5.78708	5.44527	5.75649	5.76862	5.47487	5.00798	5.51816
ASHGA5P057206	TCONS_00014603	XLOC_006704	LincRNAs identified by Cabili et al	2.76667	4.60527	5.31139	5.23701	2.32547	4.75735	3.69837	2.38934	3.3791	4.03054	3.29904	2.48344
ASHGA5P021535	ENST00000534195	RP11-166D19.1	GENCODE	3.68653	5.28708	4.96059	4.75425	2.32516	5.27382	3.86662	3.54117	3.89598	3.5836	2.44989	2.48344
ASHGA5P039436	TCONS_00016770	XLOC_007686	LincRNAs identified by Cabili et al	5.57759	6.84325	7.78296	7.58113	5.36092	6.82113	6.60059	6.09208	5.79793	5.86852	6.47079	5.90649
ASHGA5P045412	TCONS_00001962	XLOC_000102	LincRNAs identified by Cabili et al	4.00831	5.98336	6.24565	6.04801	3.6302	5.92491	5.46945	6.00028	5.86627	5.99093	5.14776	5.92318
ASHGA5P043547	ENST00000447262	AC006481.1	GENCODE	4.40847	2.33667	3.58922	3.2509	5.3188	3.39912	2.36495	3.06092	2.82342	2.40289	4.33205	6.52878
ASHGA5P016354	ENST00000429663	AFG3L1P	GENCODE	4.16981	4.42448	4.81126	5.0117	3.1853	4.74312	3.77626	3.33081	3.5242	2.40289	2.44989	3.50379
ASHGA5P045672	ENST00000540066	TOPORS-AS1	GENCODE	6.80463	6.04111	7.44038	7.23349	6.66095	6.05261	7.02342	6.02545	6.35136	6.86841	7.04925	6.02381
ASHGA5P045672	ENST00000540066	TOPORS-AS1	GENCODE	6.80463	6.04111	7.44038	7.23349	6.66095	6.05261	7.02342	6.02545	6.35136	6.86841	7.04925	6.02381
ASHGA5P020545	ENST00000515643	RP11-274N19.2	GENCODE	4.07681	4.44137	4.42665	4.68654	2.32216	3.99129	5.73636	5.95908	6.39782	5.14164	5.53057	5.51575
ASHGA5P020545	ENST00000515643	RP11-274N19.2	GENCODE	4.07681	4.44137	4.42665	4.68654	2.32216	3.99129	5.73636	5.95908	6.39782	5.14164	5.53057	5.51575
ASHGA5P020545	ENST00000515643	RP11-274N19.2	GENCODE	4.07681	4.44137	4.42665	4.68654	2.32216	3.99129	5.73636	5.95908	6.39782	5.14164	5.53057	5.51575
ASHGA5P015407	ENST00000420006	SNHG11	GENCODE	10.3398	9.22842	10.4876	10.4737	10.0448	9.09737	9.78107	10.4589	10.0884	10.8513	9.57127	10.1087
ASHGA5P033156	TCONS_00028564	XLOC_013561	LincRNAs identified by Cabili et al	4.32276	2.33667	4.94739	4.92349	3.89999	2.93315	3.83114	2.38934	3.40713	2.40289	2.44989	2.48344
ASHGA5P023294	ENST00000577672	RP1-283E3.4	GENCODE	9.71868	10.5501	9.77822	9.86482	9.71913	10.3544	9.79266	9.10551	9.07247	8.50811	9.64575	8.88656
ASHGA5P023294	ENST00000577672	RP1-283E3.4	GENCODE	9.71868	10.5501	9.77822	9.86482	9.71913	10.3544	9.79266	9.10551	9.07247	8.50811	9.64575	8.88656
ASHGA5P035604	ENST00000442062	AC074019.1	GENCODE	3.94772	2.5688	3.82041	3.67166	3.89544	2.40781	2.82441	3.96722	4.28871	3.33081	2.44989	3.93637
ASHGA5P027351	ENST00000528692	RP5-1007M22.2	GENCODE	7.61651	6.69525	8.63085	8.64886	7.5237	6.89572	9.19703	9.11836	9.06502	9.28372	9.28109	9.11696
ASHGA5P034738	uc002pxc.1	AX748312	UCSC_knowngene	4.94042	5.71249	5.36068	4.99036	4.82307	5.73253	7.43264	7.15444	7.15502	6.74517	7.59334	7.05123
ASHGA5P033032	TCONS_00029153	XLOC_014094	LincRNAs identified by Cabili et al	8.73693	7.76216	9.26272	9.1461	8.51309	7.71469	8.00872	8.72931	8.59892	8.66069	7.83356	8.36687
ASHGA5P036148	ENST00000434661	AC140481.7	GENCODE	7.96935	5.35247	8.24508	8.12982	7.93185	5.06196	7.16679	7.78028	7.70838	8.05264	7.2217	7.69369
ASHGA5P036283	ENST00000582038	RP11-88L24.4	GENCODE	5.56321	4.51035	8.28908	8.22259	5.12935	4.25185	6.47516	6.97943	6.83596	7.30347	6.62942	6.96944
ASHGA5P036283	ENST00000582038	RP11-88L24.4	GENCODE	5.56321	4.51035	8.28908	8.22259	5.12935	4.25185	6.47516	6.97943	6.83596	7.30347	6.62942	6.96944
ASHGA5P036283	ENST00000582038	RP11-88L24.4	GENCODE	5.56321	4.51035	8.28908	8.22259	5.12935	4.25185	6.47516	6.97943	6.83596	7.30347	6.62942	6.96944
ASHGA5P036283	ENST00000582038	RP11-88L24.4	GENCODE	5.56321	4.51035	8.28908	8.22259	5.12935	4.25185	6.47516	6.97943	6.83596	7.30347	6.62942	6.96944
ASHGA5P036283	ENST00000582038	RP11-88L24.4	GENCODE	5.56321	4.51035	8.28908	8.22259	5.12935	4.25185	6.47516	6.97943	6.83596	7.30347	6.62942	6.96944
ASHGA5P036283	ENST00000582038	RP11-88L24.4	GENCODE	5.56321	4.51035	8.28908	8.22259	5.12935	4.25185	6.47516	6.97943	6.83596	7.30347	6.62942	6.96944
ASHGA5P036283	ENST00000582038	RP11-88L24.4	GENCODE	5.56321	4.51035	8.28908	8.22259	5.12935	4.25185	6.47516	6.97943	6.83596	7.30347	6.62942	6.96944
ASHGA5P057076	TCONS_00012662	XLOC_005621	LincRNAs identified by Cabili et al	5.12719	2.69612	4.97832	5.11269	5.25901	2.40781	3.41827	3.08824	2.37624	3.61756	5.59366	2.48344
ASHGA5P039795	NR_037863	LOC285484	RefSeq	7.36559	4.94059	7.10261	6.96134	6.9763	4.54757	6.45979	7.55931	7.30742	7.8686	6.51586	7.20642
ASHGA5P039795	NR_037863	LOC285484	RefSeq	7.36559	4.94059	7.10261	6.96134	6.9763	4.54757	6.45979	7.55931	7.30742	7.8686	6.51586	7.20642
ASHGA5P035569	ENST00000411433	AC021016.8	GENCODE	5.73415	3.595	5.71509	5.91215	5.35532	2.40781	5.3369	5.64457	5.76537	5.44702	5.64927	5.83953
ASHGA5P035569	ENST00000411433	AC021016.8	GENCODE	5.73415	3.595	5.71509	5.91215	5.35532	2.40781	5.3369	5.64457	5.76537	5.44702	5.64927	5.83953
ASHGA5P035569	ENST00000411433	AC021016.8	GENCODE	5.73415	3.595	5.71509	5.91215	5.35532	2.40781	5.3369	5.64457	5.76537	5.44702	5.64927	5.83953
ASHGA5P017576	ENST00000443319	AP003025.2	GENCODE	4.60807	5.58642	4.49848	6.53926	5.6078	6.16495	3.91008	6.07793	5.50496	5.22689	5.9718	6.33262
ASHGA5P020437	ENST00000513501	AC226119.4	pseudogene	5.59875	5.48409	4.30018	4.87693	5.38905	5.29215	5.69752	6.12643	5.86238	5.12035	5.39822	5.828
ASHGA5P052686	ENST00000435074	HLA-DPB2	GENCODE	3.69837	6.92534	3.23026	6.57038	3.88967	6.84428	3.72917	3.56107	3.29529	4.03206	4.15631	3.92209
ASHGA5P032268	ENST00000583364	AC015818.3	GENCODE	7.4972	5.86346	4.42385	5.69248	7.72	5.76402	2.36495	2.38934	2.37624	2.40289	2.44989	2.48344
ASHGA5P015094	NR_047522	LOC643837	RefSeq	4.11889	3.99187	3.44391	4.17165	3.85673	4.27539	3.63652	2.38934	2.37624	2.40289	2.44989	2.48344
ASHGA5P029447	uc021rpp.1	AV30S1	UCSC_knowngene	3.12838	4.74132	4.28288	5.101	3.63761	4.27033	4.18099	3.84033	4.30805	3.68653	3.45361	4.50554
ASHGA5P033837	TCONS_00003974	XLOC_001788	LincRNAs identified by Cabili et al	9.45646	10.5314	8.98139	9.252	9.73822	10.3338	10.5114	9.61644	9.53715	9.2675	10.3488	9.4091
ASHGA5P035235	ENST00000444301	AC068491.1	GENCODE	5.58934	6.15758	7.05144	7.41352	5.67434	6.50557	6.46299	5.59547	6.18774	5.37007	6.54887	5.49751
ASHGA5P057251	TCONS_00014987	XLOC_007067	LincRNAs identified by Cabili et al	13.5958	13.6743	13.647	13.5215	14.0042	13.8464	15.2591	14.4338	14.5368	14.7897	15.4619	14.6074
ASHGA5P045101	ENST00000416242	RP11-143M1.4	GENCODE	4.00933	5.03659	4.48599	5.4591	2.53255	5.25717	2.36495	4.72888	3.64924	3.60704	2.44989	4.08069
ASHGA5P045375	ENST00000445897	RP11-6F6.1	GENCODE	3.12428	3.6804	2.76956	4.10053	2.42695	6.05852	4.085	4.76991	4.23841	4.5032	3.67047	4.58013
ASHGA5P021931	uc022air.1	LOC100129845	UCSC_knowngene	5.35544	6.77576	7.14219	7.14042	5.04405	6.53904	5.7241	6.39221	6.12417	6.5026	5.37458	6.59054
ASHGA5P021931	uc022air.1	LOC100129845	UCSC_knowngene	5.35544	6.77576	7.14219	7.14042	5.04405	6.53904	5.7241	6.39221	6.12417	6.5026	5.37458	6.59054
ASHGA5P021931	uc022air.1	LOC100129845	UCSC_knowngene	5.35544	6.77576	7.14219	7.14042	5.04405	6.53904	5.7241	6.39221	6.12417	6.5026	5.37458	6.59054
ASHGA5P021931	uc022air.1	LOC100129845	UCSC_knowngene	5.35544	6.77576	7.14219	7.14042	5.04405	6.53904	5.7241	6.39221	6.12417	6.5026	5.37458	6.59054
ASHGA5P015768	ENST00000423332	CYP4Z2P	pseudogene	4.1968	4.71193	4.03538	3.15908	3.7861	4.4721	5.26515	5.38815	5.47914	6.36474	4.9225	5.41791
ASHGA5P058263	TCONS_00028722	XLOC_013827	LincRNAs identified by Cabili et al	5.43325	6.77111	7.1006	7.07467	5.36598	6.64558	6.33771	6.52561	6.07337	6.57418	6.28376	6.31709
ASHGA5P023029	ENST00000568048	FAM157C	GENCODE	5.78258	7.41444	2.56863	4.95241	5.71032	7.31409	5.58597	5.65159	5.93836	3.75879	5.45569	6.35314
ASHGA5P019502	NR_033714	VAMP7	RefSeq	5.06562	4.52121	3.97762	4.17866	5.32989	5.14636	2.36495	3.66336	3.75053	3.06344	4.21913	6.05514
ASHGA5P019502	NR_033714	VAMP7	RefSeq	5.06562	4.52121	3.97762	4.17866	5.32989	5.14636	2.36495	3.66336	3.75053	3.06344	4.21913	6.05514
ASHGA5P019502	NR_033714	VAMP7	RefSeq	5.06562	4.52121	3.97762	4.17866	5.32989	5.14636	2.36495	3.66336	3.75053	3.06344	4.21913	6.05514
ASHGA5P018588	ENST00000455327	RP1-40E16.3	GENCODE	9.39351	6.62306	8.67411	8.68445	9.10933	6.48458	7.42579	7.85265	7.81338	8.35391	7.28644	7.68928
ASHGA5P000305	chr18:10217025-10229050-	chr18:10217025-10229050	LincRNAs identified by Khalil et al	6.12473	4.35358	6.20372	6.0827	5.67134	4.49009	5.95017	4.97634	4.9547	5.20321	5.39988	4.90492
ASHGA5P000394	chr3:188521875-188539200+	chr3:188521875-188539200	LincRNAs identified by Khalil et al	5.39075	2.49251	4.62652	5.23896	5.19099	2.40781	3.66528	3.78197	2.96348	3.73284	3.43266	2.48344
ASHGA5P000478	chr6:48613250-48635850+	chr6:48613250-48635850	LincRNAs identified by Khalil et al	4.30371	3.35988	4.70001	4.24392	4.09377	4.35372	2.88029	3.60417	3.90981	3.09309	2.44989	2.48344
ASHGA5P052084	NR_033939	LOC100129858	RefSeq	3.56107	3.32661	4.47395	4.62593	4.40311	2.40781	6.31246	5.56225	6.09303	4.93584	6.1446	5.76619
ASHGA5P052084	NR_033939	LOC100129858	RefSeq	3.56107	3.32661	4.47395	4.62593	4.40311	2.40781	6.31246	5.56225	6.09303	4.93584	6.1446	5.76619
ASHGA5P052084	NR_033939	LOC100129858	RefSeq	3.56107	3.32661	4.47395	4.62593	4.40311	2.40781	6.31246	5.56225	6.09303	4.93584	6.1446	5.76619
ASHGA5P052084	NR_033939	LOC100129858	RefSeq	3.56107	3.32661	4.47395	4.62593	4.40311	2.40781	6.31246	5.56225	6.09303	4.93584	6.1446	5.76619
ASHGA5P052084	NR_033939	LOC100129858	RefSeq	3.56107	3.32661	4.47395	4.62593	4.40311	2.40781	6.31246	5.56225	6.09303	4.93584	6.1446	5.76619
ASHGA5P020224	ENST00000509938	RP11-148B6.1	GENCODE	6.89952	6.52171	7.22762	7.45088	7.04255	6.63127	8.09456	7.51839	7.50939	7.00116	8.29463	7.64409
ASHGA5P020224	ENST00000509938	RP11-148B6.1	GENCODE	6.89952	6.52171	7.22762	7.45088	7.04255	6.63127	8.09456	7.51839	7.50939	7.00116	8.29463	7.64409
ASHGA5P020224	ENST00000509938	RP11-148B6.1	GENCODE	6.89952	6.52171	7.22762	7.45088	7.04255	6.63127	8.09456	7.51839	7.50939	7.00116	8.29463	7.64409
ASHGA5P049216	NR_033920	LOC643714	RefSeq	5.41801	3.59068	5.1583	5.44594	4.96024	3.6659	4.09679	4.5032	4.25887	4.59449	3.52244	4.27656
ASHGA5P053673	uc010mkp.3	ATP8B5P	UCSC_knowngene	6.62826	4.76667	6.55387	6.60424	6.40255	4.4243	5.57922	6.02969	5.52137	5.4652	5.21218	5.95434
ASHGA5P045312	ENST00000429700	RP11-82L18.2	GENCODE	5.73853	4.96986	5.8112	5.61495	5.55464	4.26188	5.45202	5.40858	5.75032	5.18905	5.1722	4.97077
ASHGA5P030754	ENST00000558221	CTD-3094K11.1	GENCODE	7.18428	9.48215	5.01213	5.11739	7.35544	9.5679	7.75402	7.90339	7.85456	7.79259	7.85011	8.0511
ASHGA5P052533	ENST00000502514	RP11-423H2.3	GENCODE	4.74745	3.7914	5.16207	5.11545	5.26515	3.28568	4.82346	4.184	4.21492	4.3025	4.59449	4.34956
ASHGA5P052171	uc021xvv.1	AK023178	UCSC_knowngene	13.2177	12.0436	13.8767	14.0138	13.357	12.1027	14.6596	15.7866	15.9123	16.1437	14.7807	15.8298
ASHGA5P052171	uc021xvv.1	AK023178	UCSC_knowngene	13.2177	12.0436	13.8767	14.0138	13.357	12.1027	14.6596	15.7866	15.9123	16.1437	14.7807	15.8298
ASHGA5P015177	ENST00000417565	RP11-475O6.1	GENCODE	4.6083	3.81222	4.30933	4.60901	3.82847	3.11763	3.13973	3.93991	3.81723	3.69269	2.44989	4.72971
ASHGA5P015087	ENST00000437456	PCBP1-AS1	GENCODE	4.19202	4.46397	4.06979	3.37099	4.39287	4.51984	4.07634	4.89477	5.32803	3.80952	4.05873	5.54799
ASHGA5P051833	NR_047574	TMEM44-AS1	RefSeq	5.57651	6.46816	6.79948	7.02531	5.23524	6.43652	6.40981	6.53128	6.46281	5.59048	6.28186	6.38472
ASHGA5P051833	NR_047574	TMEM44-AS1	RefSeq	5.57651	6.46816	6.79948	7.02531	5.23524	6.43652	6.40981	6.53128	6.46281	5.59048	6.28186	6.38472
ASHGA5P051833	NR_047574	TMEM44-AS1	RefSeq	5.57651	6.46816	6.79948	7.02531	5.23524	6.43652	6.40981	6.53128	6.46281	5.59048	6.28186	6.38472
ASHGA5P051833	NR_047574	TMEM44-AS1	RefSeq	5.57651	6.46816	6.79948	7.02531	5.23524	6.43652	6.40981	6.53128	6.46281	5.59048	6.28186	6.38472
ASHGA5P057432	TCONS_00017287	XLOC_008109	LincRNAs identified by Cabili et al	3.92536	4.7513	3.83431	5.16207	4.28578	4.78949	4.46411	5.41584	5.37025	4.92053	4.49527	5.43849
ASHGA5P022034	ENST00000547626	RP11-493L12.2	GENCODE	3.40699	6.17629	4.46238	4.84264	2.70111	6.10668	8.62995	7.787	7.70255	6.23993	8.59274	7.27502
ASHGA5P047399	uc010qgc.2	LOC642826	UCSC_knowngene	6.73136	8.19139	7.12157	7.87161	6.8795	8.17951	6.67114	7.55973	7.06452	7.75451	6.62728	7.55817
ASHGA5P040207	ENST00000503611	RP11-597D13.9	GENCODE	6.11167	5.09517	6.15852	6.66216	6.17461	5.64099	7.22112	6.73523	7.04278	6.57398	7.36511	7.01866
ASHGA5P040207	ENST00000503611	RP11-597D13.9	GENCODE	6.11167	5.09517	6.15852	6.66216	6.17461	5.64099	7.22112	6.73523	7.04278	6.57398	7.36511	7.01866
ASHGA5P040207	ENST00000503611	RP11-597D13.9	GENCODE	6.11167	5.09517	6.15852	6.66216	6.17461	5.64099	7.22112	6.73523	7.04278	6.57398	7.36511	7.01866
ASHGA5P047798	AW063401		LincRNAs identified by Khalil et al	3.66266	5.97838	3.90747	6.01695	3.99761	5.99914	3.44238	3.70823	4.60928	4.30439	3.14786	3.83878
ASHGA5P044768	ENST00000522643	RP11-150O12.5	GENCODE	5.1142	6.2945	4.95068	6.16555	4.91318	6.3438	4.49635	5.12191	5.96425	4.83205	4.66812	4.89162
ASHGA5P046477	ENST00000497961	RP11-242C19.2	GENCODE	7.33421	6.09074	7.341	7.42247	7.53142	6.0742	4.80113	3.86546	5.45374	3.83431	4.84194	2.48344
ASHGA5P046477	ENST00000497961	RP11-242C19.2	GENCODE	7.33421	6.09074	7.341	7.42247	7.53142	6.0742	4.80113	3.86546	5.45374	3.83431	4.84194	2.48344
ASHGA5P046477	ENST00000497961	RP11-242C19.2	GENCODE	7.33421	6.09074	7.341	7.42247	7.53142	6.0742	4.80113	3.86546	5.45374	3.83431	4.84194	2.48344
ASHGA5P046477	ENST00000497961	RP11-242C19.2	GENCODE	7.33421	6.09074	7.341	7.42247	7.53142	6.0742	4.80113	3.86546	5.45374	3.83431	4.84194	2.48344
ASHGA5P017758	ENST00000445429	AC093415.2	GENCODE	5.61603	6.49968	5.75857	6.24328	5.60404	6.38558	6.33867	6.41612	6.37682	5.74387	6.87405	6.43326
ASHGA5P050971	uc002xem.1	AX746620	UCSC_knowngene	3.50757	2.96711	4.02355	4.19993	3.41787	5.95281	2.79712	3.13659	4.64794	2.40289	3.1888	4.20836
ASHGA5P043640	ENST00000441052	AC017116.8	GENCODE	2.8354	4.06075	2.49084	3.3295	2.51777	4.02645	6.71095	4.6798	4.80284	4.76839	6.5487	3.68222
ASHGA5P044835	ENST00000522992	RP11-1112C15.1	GENCODE	5.59586	3.2054	2.58964	3.24242	5.4213	3.15855	2.36495	2.38934	2.37624	2.40289	2.44989	2.48344
ASHGA5P019889	ENST00000504719	PVT1	GENCODE	4.04153	5.05474	4.76701	5.31548	3.83817	4.70546	3.96782	4.78297	3.77297	2.966	4.61852	4.31222
ASHGA5P047572	TCONS_00014179	XLOC_006188	LincRNAs identified by Cabili et al	10.2649	13.12	11.261	11.3946	10.3338	13.104	13.3909	13.2878	13.9104	13.5393	13.3207	13.3366
ASHGA5P035270	NR_027181	LOC84931	RefSeq	5.16192	5.1972	5.19972	5.51549	5.59421	5.51453	5.4846	5.38905	5.53557	5.34624	5.50052	5.59091
ASHGA5P047890	uc001mfg.3	BC040358	UCSC_knowngene	4.04307	3.49129	2.32235	2.42315	3.94897	3.33771	5.64389	4.49382	4.49038	5.81602	5.19519	4.10882
ASHGA5P057022	TCONS_00012030	XLOC_005561	LincRNAs identified by Cabili et al	5.94847	5.04418	4.98117	5.24102	5.92318	4.96918	6.33364	5.8467	6.04946	5.79046	6.35173	5.75088
ASHGA5P014576	ENST00000411491	DPY19L2P2	GENCODE	6.40739	6.20313	6.99585	7.06513	6.53623	6.29746	7.94705	7.30767	7.6482	7.38076	8.0568	7.34518
ASHGA5P000082	AW631458		LincRNAs identified by Khalil et al	5.99031	7.55776	7.97558	7.72898	5.92382	7.27014	7.09631	7.69883	7.50294	7.63723	6.86923	7.61922
ASHGA5P027688	ENST00000541797	RP11-749H20.1	GENCODE	5.47683	5.67161	6.83313	6.85195	5.65369	5.74632	5.68857	5.7856	6.19444	6.76405	4.86057	5.84994
ASHGA5P032024	ENST00000450026	AFG3L1P	GENCODE	3.75931	4.10441	5.37655	5.64975	3.89782	4.39287	5.0729	3.09938	4.05416	3.92879	4.62249	3.95472
ASHGA5P007112	ENST00000328344	LINC00334	GENCODE	7.29137	5.63204	8.07375	7.87034	7.30584	5.87189	5.88983	6.67406	6.46497	6.98382	5.75411	6.52747
ASHGA5P053610	ENST00000442850	AC084125.4	GENCODE	7.37953	5.88107	7.40184	7.38974	7.65862	6.16398	6.92288	6.63657	6.65169	6.8539	7.23146	7.39426
ASHGA5P047742	ENST00000437593	RP11-500G22.2	GENCODE	3.42053	2.33667	4.71661	4.66357	4.17028	2.40781	6.17159	2.38934	3.2757	5.65214	6.25858	3.43386
ASHGA5P047742	ENST00000437593	RP11-500G22.2	GENCODE	3.42053	2.33667	4.71661	4.66357	4.17028	2.40781	6.17159	2.38934	3.2757	5.65214	6.25858	3.43386
ASHGA5P047742	ENST00000437593	RP11-500G22.2	GENCODE	3.42053	2.33667	4.71661	4.66357	4.17028	2.40781	6.17159	2.38934	3.2757	5.65214	6.25858	3.43386
ASHGA5P037158	ENST00000441660	RP5-827L5.1	GENCODE	5.06816	4.21067	5.31508	5.3067	4.31262	3.28558	3.72217	4.97655	4.98515	4.41777	5.05474	4.62076
ASHGA5P043733	ENST00000417840	AC118138.2	pseudogene	4.44601	5.0804	4.37845	4.67801	4.53255	5.01049	4.71869	5.02732	4.40785	2.97207	4.13597	4.98047
ASHGA5P030748	ENST00000579581	RP11-697E2.7	pseudogene	12.7432	9.44713	8.90806	8.96406	12.8322	9.39939	6.90747	7.13823	7.47482	6.39715	6.85372	7.12432
ASHGA5P029448	uc021rpq.1	TCRVA13	UCSC_knowngene	6.64976	4.85185	6.40344	6.28027	6.51771	5.23468	6.16854	6.12693	6.07107	5.99031	6.20469	6.14289
ASHGA5P040002	ENST00000511241	RP11-438E5.1	GENCODE	8.90158	6.9435	8.42412	8.28245	8.9946	7.01866	9.52398	8.54518	8.87367	9.82532	9.39617	8.5226
ASHGA5P011514	NR_046394	CMPK1	RefSeq	8.54235	8.25841	6.86353	6.9085	8.4447	8.19198	8.22794	7.95212	8.02808	7.41167	7.99208	7.91707
ASHGA5P011514	NR_046394	CMPK1	RefSeq	8.54235	8.25841	6.86353	6.9085	8.4447	8.19198	8.22794	7.95212	8.02808	7.41167	7.99208	7.91707
ASHGA5P023659	HMlincRNA133-	HMlincRNA133	LincRNAs identified by Khalil et al	5.02828	2.52918	5.18815	5.24345	5.30592	2.40781	2.96442	3.6112	2.92909	3.79149	5.14664	2.48344
ASHGA5P030314	ENST00000563495	AC022819.3	GENCODE	4.40498	5.05435	6.09943	5.98145	4.27799	4.64569	6.03024	5.55464	5.27367	5.41791	6.07364	5.45271
ASHGA5P030314	ENST00000563495	AC022819.3	GENCODE	4.40498	5.05435	6.09943	5.98145	4.27799	4.64569	6.03024	5.55464	5.27367	5.41791	6.07364	5.45271
ASHGA5P030314	ENST00000563495	AC022819.3	GENCODE	4.40498	5.05435	6.09943	5.98145	4.27799	4.64569	6.03024	5.55464	5.27367	5.41791	6.07364	5.45271
ASHGA5P030314	ENST00000563495	AC022819.3	GENCODE	4.40498	5.05435	6.09943	5.98145	4.27799	4.64569	6.03024	5.55464	5.27367	5.41791	6.07364	5.45271
ASHGA5P030314	ENST00000563495	AC022819.3	GENCODE	4.40498	5.05435	6.09943	5.98145	4.27799	4.64569	6.03024	5.55464	5.27367	5.41791	6.07364	5.45271
ASHGA5P030314	ENST00000563495	AC022819.3	GENCODE	4.40498	5.05435	6.09943	5.98145	4.27799	4.64569	6.03024	5.55464	5.27367	5.41791	6.07364	5.45271
ASHGA5P030314	ENST00000563495	AC022819.3	GENCODE	4.40498	5.05435	6.09943	5.98145	4.27799	4.64569	6.03024	5.55464	5.27367	5.41791	6.07364	5.45271
ASHGA5P023328	ENST00000578409	USP32P2	GENCODE	10.8477	6.85758	10.5204	10.4982	10.6831	6.6855	10.0763	10.9712	11.0233	11.1981	9.89874	10.8809
ASHGA5P031366	ENST00000565700	RP11-517C16.2	GENCODE	5.45443	3.6422	6.02562	5.55241	5.09973	4.71758	4.8303	4.61147	3.54585	3.90731	4.80541	4.50488
ASHGA5P030950	uc002dam.1	AX748339	UCSC_knowngene	9.19616	9.95054	10.2449	10.368	9.47699	10.1033	9.02776	8.85806	8.91584	8.89704	9.26971	9.0687
ASHGA5P033308	ENST00000413214	RP11-583F2.3	pseudogene	6.70975	4.28945	7.09362	7.31385	6.65684	4.88941	7.08665	4.46649	5.90305	4.89138	6.80598	4.11575
ASHGA5P027822	ENST00000545258	RP11-290C10.1	GENCODE	3.54767	4.53812	4.69241	3.86727	3.8194	4.04915	3.91394	3.87003	4.40278	4.02334	4.78358	4.36672
ASHGA5P027185	AI915841		LincRNAs identified by Khalil et al	5.2399	7.00116	4.45009	5.14747	4.93038	6.55592	6.06962	6.78522	6.81572	6.77284	6.2451	6.66816
ASHGA5P051829	NR_024480	LOC100131551	RefSeq	7.17596	8.68857	9.34019	9.63617	7.49822	8.42331	6.66919	9.25654	7.49871	7.06796	6.68807	8.98096
ASHGA5P055770	ENST00000412946	TPT1-AS1	GENCODE	6.52925	7.18002	6.94075	7.3677	6.50938	6.85544	5.73471	6.11444	6.96885	6.47516	5.36312	5.81736
ASHGA5P037690	ENST00000504337	RP1-5O6.6	GENCODE	3.95431	5.87455	4.07361	5.30611	3.41804	5.51223	3.22234	3.1606	2.37624	3.69726	2.44989	3.50651
ASHGA5P037690	ENST00000504337	RP1-5O6.6	GENCODE	3.95431	5.87455	4.07361	5.30611	3.41804	5.51223	3.22234	3.1606	2.37624	3.69726	2.44989	3.50651
ASHGA5P037690	ENST00000504337	RP1-5O6.6	GENCODE	3.95431	5.87455	4.07361	5.30611	3.41804	5.51223	3.22234	3.1606	2.37624	3.69726	2.44989	3.50651
ASHGA5P048879	TCONS_00025084	XLOC_012044	LincRNAs identified by Cabili et al	4.84708	8.32468	4.98369	5.66061	4.87292	8.19071	7.63645	9.24436	9.11154	7.97149	7.37005	9.15353
ASHGA5P057077	TCONS_00012677	XLOC_005635	LincRNAs identified by Cabili et al	6.03213	7.87305	7.23585	8.90041	6.07851	7.64022	5.63953	6.25373	6.75073	6.70237	5.59819	6.11748
ASHGA5P056243	TCONS_00001378	XLOC_000679	LincRNAs identified by Cabili et al	4.08826	4.5607	4.79822	5.79991	3.43022	4.56428	3.45104	2.38934	2.37624	2.40289	2.44989	2.48344
ASHGA5P016151	ENST00000452942	RP11-429G19.2	GENCODE	5.77339	5.26418	5.46446	5.73973	6.07364	5.22226	8.08303	7.87546	8.10715	8.41771	8.27125	8.06788
ASHGA5P016151	ENST00000452942	RP11-429G19.2	GENCODE	5.77339	5.26418	5.46446	5.73973	6.07364	5.22226	8.08303	7.87546	8.10715	8.41771	8.27125	8.06788
ASHGA5P016151	ENST00000452942	RP11-429G19.2	GENCODE	5.77339	5.26418	5.46446	5.73973	6.07364	5.22226	8.08303	7.87546	8.10715	8.41771	8.27125	8.06788
ASHGA5P016151	ENST00000452942	RP11-429G19.2	GENCODE	5.77339	5.26418	5.46446	5.73973	6.07364	5.22226	8.08303	7.87546	8.10715	8.41771	8.27125	8.06788
ASHGA5P016151	ENST00000452942	RP11-429G19.2	GENCODE	5.77339	5.26418	5.46446	5.73973	6.07364	5.22226	8.08303	7.87546	8.10715	8.41771	8.27125	8.06788
ASHGA5P016151	ENST00000452942	RP11-429G19.2	GENCODE	5.77339	5.26418	5.46446	5.73973	6.07364	5.22226	8.08303	7.87546	8.10715	8.41771	8.27125	8.06788
ASHGA5P016151	ENST00000452942	RP11-429G19.2	GENCODE	5.77339	5.26418	5.46446	5.73973	6.07364	5.22226	8.08303	7.87546	8.10715	8.41771	8.27125	8.06788
ASHGA5P037807	NR_026919	LOC150197	RefSeq	2.53501	7.26625	6.98674	7.23532	2.42264	7.18853	4.80083	4.18178	3.80689	3.90089	4.66723	4.20145
ASHGA5P048414	ENST00000530264	RP11-693N9.2	GENCODE	3.92816	3.67504	4.52493	4.15087	4.25262	4.54693	6.3033	5.53395	6.11444	4.87516	6.32236	6.25203
ASHGA5P034561	NR_026887	LOC80054	RefSeq	6.70846	8.48775	6.71222	6.67396	6.90984	8.51213	7.04206	6.68966	7.07868	7.39322	7.08522	6.66567
ASHGA5P021425	ENST00000532168	RP11-356J5.12	GENCODE	4.65435	6.82113	2.64662	2.46018	4.72492	6.93345	6.71772	7.85836	8.07058	7.70501	6.53786	7.65126
ASHGA5P028274	ENST00000551161	RP1-74B13.2	GENCODE	3.275	3.84007	6.02276	4.42047	3.68617	4.05783	3.48424	4.69615	4.61311	4.40587	4.05654	4.6807
ASHGA5P049679	ENST00000566825	RP11-506G7.1	pseudogene	3.14452	4.36814	4.29828	4.62955	3.39816	3.45127	4.33907	3.03955	3.63682	3.59876	4.63319	3.42203
ASHGA5P044773	ENST00000529325	RP11-513D5.5	GENCODE	5.07872	6.71984	6.10337	6.2934	5.12191	6.85587	6.38769	5.81074	6.13946	6.07496	6.27323	6.05025
ASHGA5P015873	ENST00000424332	RP11-285F7.2	GENCODE	9.71603	9.76666	10.4099	10.5058	9.92035	9.73479	9.83166	8.62786	9.28637	7.862	9.74035	8.59892
ASHGA5P015873	ENST00000424332	RP11-285F7.2	GENCODE	9.71603	9.76666	10.4099	10.5058	9.92035	9.73479	9.83166	8.62786	9.28637	7.862	9.74035	8.59892
ASHGA5P015873	ENST00000424332	RP11-285F7.2	GENCODE	9.71603	9.76666	10.4099	10.5058	9.92035	9.73479	9.83166	8.62786	9.28637	7.862	9.74035	8.59892
ASHGA5P020628	ENST00000517726	EVX1-AS	GENCODE	8.49222	6.36846	8.66169	8.56094	8.6151	6.55061	7.35781	8.07775	7.90339	8.29509	7.76216	8.21826
ASHGA5P018501	uc001yvp.4	HERC2P2	UCSC_knowngene	5.86667	6.33641	6.71312	6.85556	5.83308	6.21654	5.80319	5.524	5.67017	5.40415	5.70439	5.66026
ASHGA5P032239	ENST00000508093	USP32P2	pseudogene	8.29582	8.59478	8.73114	8.77364	8.5749	8.50509	8.16967	8.47349	8.69342	8.54966	8.42994	8.59239
ASHGA5P053428	ENST00000449589	GAS5	GENCODE	8.5969	8.21251	9.60058	9.75395	8.72518	8.23828	7.99586	7.84331	8.05594	7.93166	8.21988	8.05329
ASHGA5P053428	ENST00000449589	GAS5	GENCODE	8.5969	8.21251	9.60058	9.75395	8.72518	8.23828	7.99586	7.84331	8.05594	7.93166	8.21988	8.05329
ASHGA5P017878	ENST00000446593	AC093642.6	GENCODE	3.76084	3.40382	2.90664	3.00982	4.45051	4.08535	2.36495	3.79844	4.86404	2.40289	5.88067	4.37272
ASHGA5P028909	ENST00000562781	RP11-122A8.4	GENCODE	9.25104	7.98116	8.23677	8.2925	9.5092	8.06174	9.38989	8.76439	8.78294	9.12073	9.56189	8.98344
ASHGA5P033616	uc002lfu.1	AK093940	UCSC_knowngene	4.7908	3.86501	5.15647	5.32647	4.9225	3.62506	5.08811	5.02945	5.23912	4.11208	5.29109	5.35258
ASHGA5P057454	TCONS_00017618	XLOC_008306	LincRNAs identified by Cabili et al	7.9457	5.70168	7.24133	7.20593	7.71469	5.53109	7.17006	7.30299	7.22654	7.56862	6.96362	7.18928
ASHGA5P020121	ENST00000508517	AC010226.4	GENCODE	5.55241	6.78509	5.63304	5.68358	5.39954	6.83505	8.87263	7.9202	7.99953	7.95641	9.13385	8.0843
ASHGA5P020121	ENST00000508517	AC010226.4	GENCODE	5.55241	6.78509	5.63304	5.68358	5.39954	6.83505	8.87263	7.9202	7.99953	7.95641	9.13385	8.0843
ASHGA5P020121	ENST00000508517	AC010226.4	GENCODE	5.55241	6.78509	5.63304	5.68358	5.39954	6.83505	8.87263	7.9202	7.99953	7.95641	9.13385	8.0843
ASHGA5P020121	ENST00000508517	AC010226.4	GENCODE	5.55241	6.78509	5.63304	5.68358	5.39954	6.83505	8.87263	7.9202	7.99953	7.95641	9.13385	8.0843
ASHGA5P052446	ENST00000515288	AC005592.2	GENCODE	6.90496	6.93172	8.28794	8.44514	6.78675	6.87748	6.52903	6.48123	6.29724	6.32691	6.63622	6.17629
ASHGA5P052446	ENST00000515288	AC005592.2	GENCODE	6.90496	6.93172	8.28794	8.44514	6.78675	6.87748	6.52903	6.48123	6.29724	6.32691	6.63622	6.17629
ASHGA5P031097	uc001bcf.1	AX748283	UCSC_knowngene	6.60557	5.52552	5.69641	5.52137	6.84222	5.8312	6.96558	6.1638	6.28304	4.90437	6.94258	6.77707
ASHGA5P031097	uc001bcf.1	AX748283	UCSC_knowngene	6.60557	5.52552	5.69641	5.52137	6.84222	5.8312	6.96558	6.1638	6.28304	4.90437	6.94258	6.77707
ASHGA5P049390	ENST00000437774	AFG3L1P	GENCODE	4.59224	4.10486	5.72947	5.8994	3.76143	4.20145	4.24337	3.9932	3.44201	3.0865	4.10521	2.48344
ASHGA5P017838	ENST00000446288	RP11-318K12.2	GENCODE	4.91231	3.52991	4.81534	4.98025	4.7572	4.29686	4.71208	5.20338	5.32741	5.16544	5.32857	5.36217
ASHGA5P016271	ENST00000428833	SNHG5	GENCODE	11.8055	14.1375	14.0569	14.1844	11.9439	14.0719	13.2159	13.8464	13.7908	13.8337	13.2724	13.7442
ASHGA5P022571	ENST00000558945	OIP5-AS1	GENCODE	4.84982	5.80953	4.71024	5.46843	5.04192	5.98962	4.62095	6.05556	6.13668	5.73415	4.50085	6.03499
ASHGA5P018219	ENST00000450783	RP11-295G20.2	GENCODE	7.52881	8.18669	8.50664	8.82192	7.651	8.16679	6.57914	7.12175	7.15716	6.73156	6.32866	6.71968
ASHGA5P043965	ENST00000506718	U66061.31	GENCODE	3.78284	5.77462	5.22411	4.04467	3.89485	5.50584	4.79803	3.53402	4.51376	5.20257	6.44848	2.48344
ASHGA5P038517	ENST00000498604	RP11-656A15.1	GENCODE	4.56946	6.42894	4.85697	5.56433	4.48319	6.02878	5.65159	5.2027	5.90991	6.29724	5.35258	4.18463
ASHGA5P058337	uc001iot.1	BC078172	UCSC_knowngene	2.57121	4.44561	6.11334	6.27188	2.70176	4.4898	6.59025	5.56252	5.44162	5.05619	6.27291	5.75958
ASHGA5P015066	ENST00000416260	RP3-477O4.14	GENCODE	4.72042	4.58449	2.66219	4.11111	4.7975	3.81758	3.66493	2.38934	3.28303	3.27515	3.52866	2.48344
ASHGA5P032131	ENST00000573222	RP11-589P10.5	GENCODE	6.34739	8.65178	8.58536	8.61941	6.32003	8.49378	9.41212	8.6465	8.78899	8.5749	9.21748	8.64688
ASHGA5P032131	ENST00000573222	RP11-589P10.5	GENCODE	6.34739	8.65178	8.58536	8.61941	6.32003	8.49378	9.41212	8.6465	8.78899	8.5749	9.21748	8.64688
ASHGA5P021670	ENST00000537724	RP11-612B6.2	GENCODE	4.01458	5.84103	4.41521	4.61394	4.44198	6.11404	6.15917	5.72723	5.61846	5.29975	5.7583	5.24248
ASHGA5P038292	ENST00000495542	RP11-204J18.3	GENCODE	4.60733	6.71333	5.18432	7.20858	4.1351	6.49917	4.94412	5.58228	6.10441	5.24873	4.34196	5.29109
ASHGA5P038292	ENST00000495542	RP11-204J18.3	GENCODE	4.60733	6.71333	5.18432	7.20858	4.1351	6.49917	4.94412	5.58228	6.10441	5.24873	4.34196	5.29109
ASHGA5P019900	ENST00000504955	RP11-45L9.1	GENCODE	4.88712	7.18952	5.96385	7.99982	4.77534	7.17378	3.82601	6.12607	5.46747	5.33077	2.44989	5.5421
ASHGA5P019900	ENST00000504955	RP11-45L9.1	GENCODE	4.88712	7.18952	5.96385	7.99982	4.77534	7.17378	3.82601	6.12607	5.46747	5.33077	2.44989	5.5421
ASHGA5P029981	ENST00000558359	RP11-616K22.3	GENCODE	3.14295	3.46437	3.66699	4.71296	6.79055	6.7252	4.92234	4.39985	4.61765	3.25494	7.23129	7.89509
ASHGA5P029981	ENST00000558359	RP11-616K22.3	GENCODE	3.14295	3.46437	3.66699	4.71296	6.79055	6.7252	4.92234	4.39985	4.61765	3.25494	7.23129	7.89509
ASHGA5P033288	TCONS_00028425	XLOC_013777	LincRNAs identified by Cabili et al	4.61619	6.02969	5.1264	6.27071	6.59009	7.02069	5.32516	5.3976	5.57028	4.05561	7.30431	7.72756
ASHGA5P017314	NR_037669	GGCT	RefSeq	7.50983	8.54697	7.57959	7.65317	7.64174	8.45913	6.336	6.37161	6.68786	5.97576	6.07743	6.48381
ASHGA5P017314	NR_037669	GGCT	RefSeq	7.50983	8.54697	7.57959	7.65317	7.64174	8.45913	6.336	6.37161	6.68786	5.97576	6.07743	6.48381
ASHGA5P017314	NR_037669	GGCT	RefSeq	7.50983	8.54697	7.57959	7.65317	7.64174	8.45913	6.336	6.37161	6.68786	5.97576	6.07743	6.48381
ASHGA5P017314	NR_037669	GGCT	RefSeq	7.50983	8.54697	7.57959	7.65317	7.64174	8.45913	6.336	6.37161	6.68786	5.97576	6.07743	6.48381
ASHGA5P023697	HMlincRNA1548-	HMlincRNA1548	LincRNAs identified by Khalil et al	4.05264	4.39893	4.38257	5.15195	2.55421	4.39924	3.87116	3.79836	5.00267	2.92774	2.44989	4.17011
ASHGA5P019697	NR_040041	DACT3-AS1	RefSeq	4.64137	5.19677	5.35544	5.32029	4.93297	5.49493	5.30396	5.81789	5.79261	4.42925	4.83175	5.96233
ASHGA5P032964	NR_028336	FAM27L	RefSeq	4.4211	4.08941	4.70914	4.74537	4.35489	4.66417	3.87127	3.9264	3.81118	3.29776	2.44989	2.48344
ASHGA5P044980	AA164863		LincRNAs identified by Khalil et al	5.83939	7.58357	7.63404	7.57613	5.64099	7.45943	6.62002	7.41598	7.61221	7.72947	6.32323	7.16919
ASHGA5P032181	ENST00000582915	RP11-597M12.1	GENCODE	7.14064	6.69866	7.31247	7.37538	7.35344	6.7212	7.76179	7.62509	7.6473	8.37989	7.91324	7.89303
ASHGA5P044662	ENST00000523495	RP11-10C8.2	GENCODE	5.54727	2.73402	4.52832	4.29303	5.08191	4.17179	4.75757	5.55797	5.59533	5.21233	4.15285	5.64389
ASHGA5P044662	ENST00000523495	RP11-10C8.2	GENCODE	5.54727	2.73402	4.52832	4.29303	5.08191	4.17179	4.75757	5.55797	5.59533	5.21233	4.15285	5.64389
ASHGA5P017732	ENST00000445184	RP11-325F22.3	GENCODE	6.9085	9.27803	8.38525	8.49278	7.16005	9.31115	7.23104	5.66996	6.12953	6.65024	7.35662	5.79778
ASHGA5P055084	ENST00000530422	SCARNA9	GENCODE	7.95498	8.38501	9.23861	9.33854	8.09225	8.48331	9.3296	8.9361	8.93167	9.08032	9.38255	9.01732
ASHGA5P037904	ENST00000585003	CTA-292E10.6	GENCODE	6.03487	7.24978	6.64573	6.99353	5.92979	7.32969	8.00461	7.25779	7.30584	7.84297	8.16391	7.46365
ASHGA5P037904	ENST00000585003	CTA-292E10.6	GENCODE	6.03487	7.24978	6.64573	6.99353	5.92979	7.32969	8.00461	7.25779	7.30584	7.84297	8.16391	7.46365
ASHGA5P046267	NR_039980	LOC286437	RefSeq	9.90453	9.4016	10.9044	10.8819	10.0032	9.35443	10.5925	9.91023	10.1739	9.93386	10.7456	10.1303
ASHGA5P000075	AV722915		LincRNAs identified by Khalil et al	11.5863	8.87263	11.3249	11.1356	11.5748	8.84449	10.0753	11.236	10.9669	11.0039	10.1505	11.2504
ASHGA5P035174	ENST00000411738	AC159540.1	GENCODE	11.1037	12.5831	10.8312	10.9165	11.3186	12.5986	14.0967	13.3787	13.464	12.6723	14.1819	13.5215
ASHGA5P015734	ENST00000423054	RP11-459F3.6	GENCODE	4.51615	3.49451	3.99144	4.29121	4.93495	4.58691	4.05826	3.62229	4.29244	3.74483	5.39831	4.74697
ASHGA5P015734	ENST00000423054	RP11-459F3.6	GENCODE	4.51615	3.49451	3.99144	4.29121	4.93495	4.58691	4.05826	3.62229	4.29244	3.74483	5.39831	4.74697
ASHGA5P045974	ENST00000425153	RP11-205K6.2	GENCODE	9.63414	7.43264	9.75984	9.62204	9.61985	7.27566	8.69983	9.53824	9.76633	9.92129	8.73222	9.43136
ASHGA5P043031	TCONS_00019701	XLOC_009499	LincRNAs identified by Cabili et al	5.23312	3.95566	5.50642	5.20021	4.96727	3.32661	4.98972	5.65113	5.27841	4.99947	5.03282	5.17515
ASHGA5P033567	ENST00000578119	RP11-534N16.1	GENCODE	9.72301	4.67757	8.61024	7.45742	10.0419	4.78691	3.7008	5.45352	7.34419	2.99473	2.44989	5.50584
ASHGA5P023108	ENST00000570084	RP11-586K12.10	GENCODE	8.06913	9.22167	7.41961	8.0092	8.24597	9.12303	6.64073	7.56167	7.80614	7.84687	6.66595	7.26411
ASHGA5P023924	HMlincRNA963+	HMlincRNA963	LincRNAs identified by Khalil et al	6.25019	5.55435	3.72018	3.8467	8.10868	5.37275	4.76729	4.7005	4.57585	4.79618	4.51965	4.32577
ASHGA5P044291	ENST00000534670	RP11-33I11.2	GENCODE	2.6398	3.19539	3.83249	4.34001	3.0865	4.00443	4.3333	3.57755	2.37624	2.40289	4.30054	2.48344
ASHGA5P048985	ENST00000566287	LA16c-390E6.5	GENCODE	6.1638	4.88406	6.1651	6.33364	6.21876	4.84744	7.09385	7.26022	6.85598	7.27551	6.97255	7.43412
ASHGA5P048985	ENST00000566287	LA16c-390E6.5	GENCODE	6.1638	4.88406	6.1651	6.33364	6.21876	4.84744	7.09385	7.26022	6.85598	7.27551	6.97255	7.43412
ASHGA5P043947	uc022amu.1	BC065735	UCSC_knowngene	7.15853	6.44248	7.9429	8.04963	7.45088	6.45616	7.39591	5.95161	5.88859	6.95291	7.12244	5.53201
ASHGA5P032099	TCONS_00006440	XLOC_003044	LincRNAs identified by Cabili et al	4.27799	5.43017	3.83557	4.49561	4.28568	4.84815	3.43547	4.5899	4.4659	4.49253	3.57262	4.78484
ASHGA5P023188	ENST00000572930	RP11-473M20.7	GENCODE	10.0629	9.93242	7.4349	7.31733	10.2262	9.72994	7.65051	9.8761	8.59239	8.53504	7.81042	9.68442
ASHGA5P025917	NR_046314	BLOC1S2	RefSeq	8.37706	8.09816	7.50347	7.64252	8.72221	8.11059	9.02304	8.23617	8.32982	7.49289	8.74309	8.31706
ASHGA5P026216	ENST00000527997	RP13-631K18.5	GENCODE	2.59397	4.60121	3.24299	4.88803	2.67405	4.88581	4.76966	4.31692	4.57939	3.90747	3.9506	4.29936
ASHGA5P032542	ENST00000509260	RP11-94C24.8	GENCODE	3.24341	4.41142	3.5614	4.49262	2.66753	3.12598	4.35372	3.29612	4.10211	3.51473	3.72117	2.48344
ASHGA5P029185	ENST00000577853	RP11-196G18.23	GENCODE	7.75341	9.51354	10.7963	10.9547	7.83605	9.47944	9.45819	8.94462	8.94509	10.0186	9.41361	8.96145
ASHGA5P029185	ENST00000577853	RP11-196G18.23	GENCODE	7.75341	9.51354	10.7963	10.9547	7.83605	9.47944	9.45819	8.94462	8.94509	10.0186	9.41361	8.96145
ASHGA5P044812	ENST00000521612	RP11-110G21.1	GENCODE	6.77745	7.65219	6.90264	7.04653	7.24893	7.91427	8.16661	7.50939	7.45987	7.52182	8.30997	7.68481
ASHGA5P053330	NR_073058	C7orf55	RefSeq	2.55698	5.16396	2.63076	2.90843	2.55344	5.07711	4.64369	4.09906	3.65395	3.21957	4.15893	3.63374
ASHGA5P053330	NR_073058	C7orf55	RefSeq	2.55698	5.16396	2.63076	2.90843	2.55344	5.07711	4.64369	4.09906	3.65395	3.21957	4.15893	3.63374
ASHGA5P053330	NR_073058	C7orf55	RefSeq	2.55698	5.16396	2.63076	2.90843	2.55344	5.07711	4.64369	4.09906	3.65395	3.21957	4.15893	3.63374
ASHGA5P044951	ENST00000520820	KB-431C1.4	GENCODE	4.54072	5.62886	4.77771	5.61454	4.54921	5.55961	5.97255	5.23415	5.37655	4.63199	5.43502	4.75658
ASHGA5P044951	ENST00000520820	KB-431C1.4	GENCODE	4.54072	5.62886	4.77771	5.61454	4.54921	5.55961	5.97255	5.23415	5.37655	4.63199	5.43502	4.75658
ASHGA5P044951	ENST00000520820	KB-431C1.4	GENCODE	4.54072	5.62886	4.77771	5.61454	4.54921	5.55961	5.97255	5.23415	5.37655	4.63199	5.43502	4.75658
ASHGA5P057176	TCONS_00014101	XLOC_006035	LincRNAs identified by Cabili et al	6.51152	6.12417	8.07458	8.24296	6.5777	6.01	7.03204	6.47719	6.749	6.05812	7.05058	6.50729
ASHGA5P037288	NR_038974	LOC100288432	RefSeq	7.04745	6.30856	5.99893	6.18016	7.51216	6.57604	7.74109	7.9654	7.96828	7.78925	7.89831	8.15368
ASHGA5P037288	NR_038974	LOC100288432	RefSeq	7.04745	6.30856	5.99893	6.18016	7.51216	6.57604	7.74109	7.9654	7.96828	7.78925	7.89831	8.15368
ASHGA5P056714	TCONS_00008000	XLOC_003463	LincRNAs identified by Cabili et al	12.0436	13.8702	14.1625	14.0672	12.1988	13.8295	13.1067	13.7645	13.7686	13.74	13.0375	13.7617
ASHGA5P057465	TCONS_00018120	XLOC_008380	LincRNAs identified by Cabili et al	9.39018	11.3485	11.8548	11.7703	9.35943	11.1554	10.5994	11.499	11.364	11.3835	10.5371	11.4074
ASHGA5P030509	uc001zvi.1	AK056686	UCSC_knowngene	2.46914	6.4647	4.21202	4.48578	2.32467	6.66203	3.32487	3.13284	2.37624	3.71508	3.97185	3.52311
ASHGA5P027173	TCONS_00011687	XLOC_005160	LincRNAs identified by Cabili et al	3.04868	4.88549	5.15738	4.69409	3.45978	5.22803	4.57011	4.128	4.33513	4.94832	3.25458	2.48344
ASHGA5P022647	ENST00000560359	CTD-3110H11.2	GENCODE	8.14835	10.9712	9.97684	10.0499	8.3821	10.9959	9.91587	9.04097	9.11889	9.21919	10.0376	9.29726
ASHGA5P022647	ENST00000560359	CTD-3110H11.2	GENCODE	8.14835	10.9712	9.97684	10.0499	8.3821	10.9959	9.91587	9.04097	9.11889	9.21919	10.0376	9.29726
ASHGA5P022647	ENST00000560359	CTD-3110H11.2	GENCODE	8.14835	10.9712	9.97684	10.0499	8.3821	10.9959	9.91587	9.04097	9.11889	9.21919	10.0376	9.29726
ASHGA5P022647	ENST00000560359	CTD-3110H11.2	GENCODE	8.14835	10.9712	9.97684	10.0499	8.3821	10.9959	9.91587	9.04097	9.11889	9.21919	10.0376	9.29726
ASHGA5P022647	ENST00000560359	CTD-3110H11.2	GENCODE	8.14835	10.9712	9.97684	10.0499	8.3821	10.9959	9.91587	9.04097	9.11889	9.21919	10.0376	9.29726
ASHGA5P028543	ENST00000452288	RP11-165D7.3	GENCODE	2.62561	4.44092	3.85794	5.79961	2.32214	4.52446	2.75248	3.26028	4.21822	3.06016	2.44989	3.73284
ASHGA5P028098	ENST00000552378	RP11-316A16.1	GENCODE	3.98799	4.59826	5.22586	5.75926	3.98269	4.44548	5.57169	5.1088	4.94568	4.85826	5.34925	5.0559
ASHGA5P049899	TCONS_00002569	XLOC_001174	LincRNAs identified by Cabili et al	7.33261	5.44074	7.88061	7.8854	7.58995	6.19444	7.67996	7.49927	7.52521	7.86003	7.84509	7.93657
ASHGA5P048245	TCONS_00013855	XLOC_006485	LincRNAs identified by Cabili et al	2.82256	2.49224	2.32235	2.54967	5.47014	5.00195	3.48415	3.39973	3.04147	3.50389	6.05762	6.31444
ASHGA5P048940	ENST00000571780	CTD-2611K5.6	pseudogene	6.45158	3.56773	6.05836	5.97047	6.34464	2.40781	5.00195	4.42152	5.16344	4.98983	4.41793	4.61867
ASHGA5P033289	TCONS_00028426	XLOC_013778	LincRNAs identified by Cabili et al	6.47631	3.02585	6.14407	6.22241	6.16427	2.40781	6.80823	7.27445	7.003	7.22032	6.444	7.16383
ASHGA5P029307	ENST00000553537	RP11-472N19.3	GENCODE	7.22005	5.3067	7.22736	6.89928	6.84476	4.96224	6.12834	6.86766	6.95983	6.70104	5.81385	6.46254
ASHGA5P047826	ENST00000440887	KCNQ1-AS1	GENCODE	5.5302	3.44748	5.92625	5.6429	5.62928	3.90995	4.88127	4.94241	4.5774	4.71841	4.37595	4.93635
ASHGA5P057915	TCONS_00023722	XLOC_011518	LincRNAs identified by Cabili et al	9.99748	7.48483	9.56743	9.57542	9.78804	7.28673	9.10164	9.45269	9.40717	9.77871	8.6465	9.05879
ASHGA5P030893	NR_027274	SRRM2-AS1	RefSeq	6.29688	4.17219	5.71957	5.5774	5.88859	3.66053	4.91997	5.51727	5.14044	5.74938	4.88	5.11454
ASHGA5P040516	ENST00000507514	CTD-2384B11.2	GENCODE	6.11067	4.29176	6.29979	6.10043	5.87029	4.17333	5.49507	5.98942	5.9626	5.99153	5.01929	5.86346
ASHGA5P040516	ENST00000507514	CTD-2384B11.2	GENCODE	6.11067	4.29176	6.29979	6.10043	5.87029	4.17333	5.49507	5.98942	5.9626	5.99153	5.01929	5.86346
ASHGA5P028715	ENST00000453309	RP11-101P17.11	GENCODE	5.3741	3.00869	4.43186	3.83144	5.33603	2.40781	5.13324	4.6943	4.69641	4.63638	5.14765	4.36623
ASHGA5P035953	ENST00000453951	AC104135.4	GENCODE	5.52046	4.55198	4.64928	4.45135	4.10634	3.99243	4.69346	5.57248	5.67223	5.63216	4.79329	5.60542
ASHGA5P043340	ENST00000444003	AC058791.1	GENCODE	7.37685	5.99344	7.5237	7.2259	7.09591	6.01152	6.12706	6.78883	6.53196	6.49589	6.1226	6.76299
ASHGA5P038529	ENST00000462431	CTD-2049J23.2	GENCODE	4.11703	2.56294	3.40821	3.08739	4.07602	3.58187	3.142	4.45519	3.81174	3.89833	2.44989	2.48344
ASHGA5P029653	TCONS_00008931	XLOC_003775	LincRNAs identified by Cabili et al	3.71776	3.81508	2.39168	2.43715	3.91314	3.85938	7.40991	7.55527	7.83773	6.18579	7.74921	7.83797
ASHGA5P032739	ENST00000572499	RP11-1260E13.2	GENCODE	8.44101	11.1263	9.84886	9.93546	8.99999	11.2426	8.66961	8.98902	8.89618	9.26868	8.6798	9.07169
ASHGA5P032739	ENST00000572499	RP11-1260E13.2	GENCODE	8.44101	11.1263	9.84886	9.93546	8.99999	11.2426	8.66961	8.98902	8.89618	9.26868	8.6798	9.07169
ASHGA5P032739	ENST00000572499	RP11-1260E13.2	GENCODE	8.44101	11.1263	9.84886	9.93546	8.99999	11.2426	8.66961	8.98902	8.89618	9.26868	8.6798	9.07169
ASHGA5P032739	ENST00000572499	RP11-1260E13.2	GENCODE	8.44101	11.1263	9.84886	9.93546	8.99999	11.2426	8.66961	8.98902	8.89618	9.26868	8.6798	9.07169
ASHGA5P026977	ENST00000505276	RP5-1063M23.1	GENCODE	4.41854	5.68472	3.93007	4.4517	4.20228	4.92765	4.46238	3.91008	5.5774	4.99553	3.24488	4.40278
ASHGA5P054193	uc004fld.4	BC009467	UCSC_knowngene	6.23649	6.3964	7.42411	7.71267	6.18579	6.32808	7.81338	8.01168	8.06583	7.866	8.03793	7.8385
ASHGA5P039259	ENST00000445430	SDHAP2	GENCODE	9.5911	9.74664	11.176	11.293	9.82878	9.63385	9.61573	9.54875	9.68103	10.1006	9.27993	9.95977
ASHGA5P042277	ENST00000567753	RP11-524C21.2	GENCODE	7.28201	6.61898	6.83294	7.18077	7.64522	6.53673	8.36216	7.34313	7.42742	7.29895	8.51926	7.51467
ASHGA5P015914	uc001izz.2	LOC84856	UCSC_knowngene	6.41709	6.87879	7.21435	7.50815	6.29241	6.43964	5.75799	5.72585	5.9837	5.97672	5.2857	4.9834
ASHGA5P034766	ENST00000452378	RP4-635E18.7	GENCODE	4.15601	7.06968	5.87989	6.30694	4.7974	7.15538	7.06588	5.50153	5.57967	6.36546	7.1703	5.52284
ASHGA5P034766	ENST00000452378	RP4-635E18.7	GENCODE	4.15601	7.06968	5.87989	6.30694	4.7974	7.15538	7.06588	5.50153	5.57967	6.36546	7.1703	5.52284
ASHGA5P023027	NR_045815	ATF7IP2	RefSeq	5.49109	4.35308	4.43613	4.68939	5.45491	4.49609	5.41142	4.16065	4.7158	4.63697	4.98547	2.48344
ASHGA5P023027	NR_045815	ATF7IP2	RefSeq	5.49109	4.35308	4.43613	4.68939	5.45491	4.49609	5.41142	4.16065	4.7158	4.63697	4.98547	2.48344
ASHGA5P042059	TCONS_00021010	XLOC_010272	LincRNAs identified by Cabili et al	4.37794	5.22483	4.26203	5.62651	3.73144	5.2399	3.61665	5.31571	4.11781	4.70894	2.44989	6.09175
ASHGA5P046032	ENST00000412181	RP11-374P20.4	GENCODE	2.84538	2.89497	2.32235	2.62106	5.89683	5.80416	2.98763	3.61578	2.86241	2.40289	5.82414	6.71667
ASHGA5P042659	ENST00000458733	RP11-390P2.4	GENCODE	4.99238	5.12915	7.06931	7.22281	4.93249	5.37536	5.98568	5.66603	6.22681	5.85902	5.86539	6.07076
ASHGA5P016629	ENST00000432373	AP1B1P1	GENCODE	2.33506	4.65884	4.3611	4.17623	2.37004	4.3783	3.82703	5.85653	4.90663	3.29624	2.44989	3.93785
ASHGA5P034114	uc002nnl.1	DQ574239	UCSC_knowngene	5.28364	6.08692	6.63909	6.51758	4.97482	6.07863	5.79298	6.0134	6.23403	5.58074	5.19983	5.92842
ASHGA5P032368	uc002how.1	AL832615	UCSC_knowngene	6.20671	3.80543	5.54979	5.50168	6.06036	3.49332	4.92694	2.94343	3.55235	2.40289	4.44793	2.48344
ASHGA5P019813	ENST00000535939	KLRAP1	GENCODE	4.61608	5.51254	3.88877	4.13808	4.09421	5.32741	4.87818	4.60415	4.99303	4.53527	4.54757	4.48194
ASHGA5P026096	ENST00000526431	RP13-46H24.1	GENCODE	3.2801	5.66795	5.77375	5.63149	2.32539	5.11014	4.9225	5.6132	4.48375	5.38748	4.6245	5.1601
ASHGA5P032828	ENST00000585275	RP11-849F2.4	GENCODE	8.82681	10.4449	11.1058	11.065	9.07533	10.2936	9.79329	10.1852	10.1695	10.8875	9.61265	10.0796
ASHGA5P048589	ENST00000530420	HERC2P9	GENCODE	7.65628	7.96851	8.91014	8.98572	7.28644	7.57036	7.77818	8.30997	8.30362	8.5966	7.35983	7.9407
ASHGA5P035208	TCONS_00004371	XLOC_002256	LincRNAs identified by Cabili et al	4.83271	3.82669	4.74601	4.71497	4.52966	4.04369	3.14105	3.35524	3.73303	3.90957	3.42513	4.29164
ASHGA5P039861	ENST00000448199	RP5-1073O3.2	GENCODE	4.06064	2.75244	4.0901	4.54329	3.936	2.40781	4.76401	4.1914	4.71006	4.3769	4.77486	3.71627
ASHGA5P039861	ENST00000448199	RP5-1073O3.2	GENCODE	4.06064	2.75244	4.0901	4.54329	3.936	2.40781	4.76401	4.1914	4.71006	4.3769	4.77486	3.71627
ASHGA5P039861	ENST00000448199	RP5-1073O3.2	GENCODE	4.06064	2.75244	4.0901	4.54329	3.936	2.40781	4.76401	4.1914	4.71006	4.3769	4.77486	3.71627
ASHGA5P029370	ENST00000556073	RP11-614O9.1	GENCODE	7.26764	5.4093	6.55914	6.17256	7.39646	5.19906	6.98874	6.2333	6.44488	5.50064	7.13841	6.47586
ASHGA5P019421	ENST00000483262	RP11-80H8.4	GENCODE	2.33506	2.49237	2.32235	2.3224	2.32216	2.40781	5.26272	4.91807	5.11807	4.27552	4.76102	5.2011
ASHGA5P048186	uc001nvs.3	SNHG1	UCSC_knowngene	5.47575	6.33286	7.99453	8.08733	5.17046	6.52878	5.60278	4.87237	4.86827	4.73901	5.7215	4.58726
ASHGA5P048186	uc001nvs.3	SNHG1	UCSC_knowngene	5.47575	6.33286	7.99453	8.08733	5.17046	6.52878	5.60278	4.87237	4.86827	4.73901	5.7215	4.58726
ASHGA5P048186	uc001nvs.3	SNHG1	UCSC_knowngene	5.47575	6.33286	7.99453	8.08733	5.17046	6.52878	5.60278	4.87237	4.86827	4.73901	5.7215	4.58726
ASHGA5P000126	BQ010989		LincRNAs identified by Khalil et al	8.36263	9.17879	10.6349	10.6978	8.5283	9.29372	9.86482	9.15009	9.11278	9.75009	9.98726	9.29067
ASHGA5P051744	ENST00000460574	IQCJ-SCHIP1-AS1	GENCODE	4.80527	2.53291	5.1413	4.87857	4.59355	2.40781	3.90142	3.85111	4.15099	3.0527	4.07485	2.48344
ASHGA5P051744	ENST00000460574	IQCJ-SCHIP1-AS1	GENCODE	4.80527	2.53291	5.1413	4.87857	4.59355	2.40781	3.90142	3.85111	4.15099	3.0527	4.07485	2.48344
ASHGA5P051744	ENST00000460574	IQCJ-SCHIP1-AS1	GENCODE	4.80527	2.53291	5.1413	4.87857	4.59355	2.40781	3.90142	3.85111	4.15099	3.0527	4.07485	2.48344
ASHGA5P051744	ENST00000460574	IQCJ-SCHIP1-AS1	GENCODE	4.80527	2.53291	5.1413	4.87857	4.59355	2.40781	3.90142	3.85111	4.15099	3.0527	4.07485	2.48344
ASHGA5P051744	ENST00000460574	IQCJ-SCHIP1-AS1	GENCODE	4.80527	2.53291	5.1413	4.87857	4.59355	2.40781	3.90142	3.85111	4.15099	3.0527	4.07485	2.48344
ASHGA5P018975	NR_051969	MRPS2	RefSeq	6.34874	4.76015	6.64789	6.53818	6.05423	4.46323	5.1923	5.4469	4.95959	5.28303	4.80764	4.40572
ASHGA5P030782	ENST00000558499	RP11-522B15.3	GENCODE	4.96863	3.9934	4.63188	4.50785	4.63368	3.71522	4.83992	5.59875	5.58807	5.31258	5.22361	5.5774
ASHGA5P035274	ENST00000451749	AC073409.1	GENCODE	5.0526	4.50488	5.03924	4.91529	5.01064	4.59379	4.45194	5.34912	5.23001	4.30332	4.62726	4.80871
ASHGA5P022425	ENST00000556479	RP11-255G12.1	GENCODE	5.66549	2.53344	4.09889	4.29478	5.94309	3.9893	4.89252	4.61619	4.28908	4.24959	5.90003	4.12673
ASHGA5P035305	NR_046260	LOC100216479	RefSeq	10.3279	11.3921	9.14305	9.10708	10.5445	11.4272	10.5164	9.49214	9.35895	9.46675	10.716	9.63687
ASHGA5P056337	TCONS_00003533	XLOC_001309	LincRNAs identified by Cabili et al	5.61163	3.77754	4.93277	5.74632	5.5129	3.89098	5.48222	6.83158	6.36059	6.52314	5.07024	6.66958
ASHGA5P014747	ENST00000412996	AC004870.3	GENCODE	4.11931	4.00529	3.05008	2.94269	3.94011	4.22398	4.78347	5.21003	5.53057	4.07121	4.084	5.31334
ASHGA5P048919	uc002bto.1	AK000872	UCSC_knowngene	4.3869	4.05416	5.63741	5.96722	3.38966	3.57262	6.63622	7.33207	7.26238	8.47401	5.97612	7.05893
ASHGA5P019090	ENST00000467677	AC068610.3	GENCODE	6.63127	7.72365	7.03701	7.17152	6.83123	7.49554	6.76544	8.45774	6.98528	6.81311	6.97821	8.30419
ASHGA5P046732	ENST00000541151	RP11-954J6.3	GENCODE	5.61701	4.15601	5.53666	5.60404	5.79261	4.71692	6.44062	5.89156	6.0631	5.15214	6.42408	6.34545
ASHGA5P022026	ENST00000547452	RP11-554D14.6	GENCODE	3.67047	6.1551	3.74969	4.96267	4.34418	6.22165	2.78525	3.98195	4.04426	3.61479	3.75734	5.17479
ASHGA5P042162	NR_024277	AGPAT4-IT1	RefSeq	9.16082	7.46242	9.40102	9.417	9.50609	7.394	8.08751	7.78675	8.19449	7.14287	8.37839	8.1771
ASHGA5P037477	uc010gng.3	DSCR9	UCSC_knowngene	4.29489	5.94012	4.80541	5.82859	3.71418	5.64927	2.69244	3.35372	3.82317	3.32085	2.44989	2.48344
ASHGA5P031129	ENST00000568520	RP11-23E10.4	GENCODE	4.55862	6.12007	5.56418	6.56671	4.81689	6.01402	5.32705	3.95701	4.46323	4.68571	4.87679	4.34823
ASHGA5P042214	NR_026855	DKFZP686I15217	RefSeq	5.60032	7.26367	5.92016	7.12244	5.53666	6.86254	5.6132	5.92201	6.67874	5.8312	5.1179	5.4396
ASHGA5P042214	NR_026855	DKFZP686I15217	RefSeq	5.60032	7.26367	5.92016	7.12244	5.53666	6.86254	5.6132	5.92201	6.67874	5.8312	5.1179	5.4396
ASHGA5P023355	ENST00000579114	CTC-297N7.5	GENCODE	5.19844	5.79793	6.53697	6.94798	5.06287	5.67854	6.24366	5.61208	5.53168	5.96401	6.17819	5.13791
ASHGA5P033942	ENST00000316083	AC005329.6	GENCODE	2.33506	2.33667	2.32235	2.3224	5.34169	5.22346	2.36495	6.83278	2.37624	3.1063	5.89658	6.41424
ASHGA5P015024	ENST00000423945	SBDSP1	pseudogene	7.08318	7.10241	6.21439	6.28819	7.23808	7.08224	6.95972	7.23087	7.09842	6.4592	6.97471	7.15355
ASHGA5P057886	TCONS_00023307	XLOC_011177	LincRNAs identified by Cabili et al	3.13248	3.36593	3.67426	3.7342	3.09361	3.55178	4.96256	6.76608	7.01057	3.52407	5.02081	6.84542
ASHGA5P052459	ENST00000523269	MIR143HG	GENCODE	8.58857	9.2758	9.73615	9.95433	8.44698	9.11836	8.20543	8.67545	8.6747	7.92536	7.95069	8.56547
ASHGA5P047569	TCONS_00014180	XLOC_006188	LincRNAs identified by Cabili et al	9.51224	10.6724	10.6249	10.4751	9.65935	10.6823	10.2542	10.4236	10.8875	11.078	10.1981	10.4032
ASHGA5P020079	uc003jcp.4	LOC728613	UCSC_knowngene	10.0907	10.5457	9.64575	9.76633	10.2824	10.5562	9.61985	9.38171	9.36109	9.10646	9.65141	9.26813
ASHGA5P020045	ENST00000507274	RP11-1023L17.1	pseudogene	9.24578	9.98782	10.1106	10.2006	9.26868	9.82825	9.6041	8.67822	9.20063	9.01962	9.48288	8.58454
ASHGA5P018953	ENST00000480246	AC002055.4	GENCODE	7.28283	8.42728	7.2198	7.30299	7.1641	8.34583	8.18028	8.40032	8.67517	7.86364	8.25467	8.41123
ASHGA5P018953	ENST00000480246	AC002055.4	GENCODE	7.28283	8.42728	7.2198	7.30299	7.1641	8.34583	8.18028	8.40032	8.67517	7.86364	8.25467	8.41123
ASHGA5P018953	ENST00000480246	AC002055.4	GENCODE	7.28283	8.42728	7.2198	7.30299	7.1641	8.34583	8.18028	8.40032	8.67517	7.86364	8.25467	8.41123
ASHGA5P018953	ENST00000480246	AC002055.4	GENCODE	7.28283	8.42728	7.2198	7.30299	7.1641	8.34583	8.18028	8.40032	8.67517	7.86364	8.25467	8.41123
ASHGA5P018953	ENST00000480246	AC002055.4	GENCODE	7.28283	8.42728	7.2198	7.30299	7.1641	8.34583	8.18028	8.40032	8.67517	7.86364	8.25467	8.41123
ASHGA5P018953	ENST00000480246	AC002055.4	GENCODE	7.28283	8.42728	7.2198	7.30299	7.1641	8.34583	8.18028	8.40032	8.67517	7.86364	8.25467	8.41123
ASHGA5P018953	ENST00000480246	AC002055.4	GENCODE	7.28283	8.42728	7.2198	7.30299	7.1641	8.34583	8.18028	8.40032	8.67517	7.86364	8.25467	8.41123
ASHGA5P026837	BX096395		LincRNAs identified by Khalil et al	4.30035	2.59734	4.52043	4.66606	3.68698	3.1238	4.4211	4.70392	4.208	4.89897	2.44989	2.48344
ASHGA5P051839	ENST00000457233	SDHAP2	GENCODE	10.3748	10.6198	11.1981	11.1291	10.5464	10.5194	10.8702	10.4209	10.7084	10.3189	10.8651	10.5404
ASHGA5P027426	ENST00000552998	RP11-320P7.1	GENCODE	3.69323	4.75504	2.59452	2.36745	3.09215	4.35961	5.101	4.35297	4.32182	4.66936	5.16295	4.14592
ASHGA5P039826	ENST00000503493	RP11-448G15.1	GENCODE	4.04794	4.74015	3.74454	3.41804	3.75036	4.42869	4.82535	4.27835	4.81458	5.05288	4.82049	3.74505
ASHGA5P039826	ENST00000503493	RP11-448G15.1	GENCODE	4.04794	4.74015	3.74454	3.41804	3.75036	4.42869	4.82535	4.27835	4.81458	5.05288	4.82049	3.74505
ASHGA5P045087	ENST00000544423	AC084125.4	GENCODE	7.08884	5.20868	6.40981	6.52331	6.84259	4.90437	6.17807	6.22149	5.96128	6.29746	5.83568	6.07898
ASHGA5P048114	TCONS_00014011	XLOC_006658	LincRNAs identified by Cabili et al	8.61479	5.72929	9.10401	8.83275	8.30362	4.98972	7.56644	7.97826	7.69972	8.18834	7.50347	7.71379
ASHGA5P027720	uc010sdb.1	LOC100288778	UCSC_knowngene	5.04625	6.69549	3.99942	4.12938	5.05648	6.65057	4.5997	5.70627	5.82647	5.34195	4.8303	5.35652
ASHGA5P017821	NR_038346	MAGI2-AS3	RefSeq	2.61759	4.29871	2.48425	2.3615	2.32216	4.45982	4.93468	5.00427	5.43002	4.74526	4.49766	4.67178
ASHGA5P040378	ENST00000509629	RP11-5N11.6	GENCODE	4.78297	4.69707	4.5058	4.75269	5.07728	4.27357	5.43637	6.0451	5.75438	5.16355	5.48555	6.02246
ASHGA5P040378	ENST00000509629	RP11-5N11.6	GENCODE	4.78297	4.69707	4.5058	4.75269	5.07728	4.27357	5.43637	6.0451	5.75438	5.16355	5.48555	6.02246
ASHGA5P042209	ENST00000532564	RP1-80B9.2	GENCODE	2.60666	5.05015	4.36243	4.27539	2.9769	5.24472	5.26626	3.98294	3.51855	5.524	5.03536	4.4063
ASHGA5P034580	ENST00000453968	AC002115.5	GENCODE	4.8384	3.11467	4.77844	4.83007	5.05638	3.227	3.67444	4.54279	3.19523	3.9206	2.44989	5.09175
ASHGA5P029173	ENST00000508827	RP11-47I22.2	GENCODE	2.71267	3.80047	2.66249	4.47986	2.32216	4.07244	2.36495	4.55162	4.37017	2.40289	2.44989	4.13282
ASHGA5P029173	ENST00000508827	RP11-47I22.2	GENCODE	2.71267	3.80047	2.66249	4.47986	2.32216	4.07244	2.36495	4.55162	4.37017	2.40289	2.44989	4.13282
ASHGA5P037383	ENST00000481582	ABCC13	GENCODE	5.45877	7.95835	5.43164	5.58887	5.22011	8.12261	5.78974	5.95816	5.71249	5.62453	6.18388	5.61725
ASHGA5P018029	ENST00000448513	RP11-395B7.4	GENCODE	6.45334	8.28033	7.02507	7.11595	6.36625	8.30997	5.31121	5.28537	4.73495	4.60858	5.32571	5.46953
ASHGA5P018163	ENST00000450157	RP11-69E11.4	GENCODE	7.87331	8.4143	7.4219	7.79913	8.14611	8.33767	9.40282	9.23535	9.00524	8.61117	9.32254	9.05225
ASHGA5P052010	ENST00000512475	TBCAP3	pseudogene	3.50038	5.39733	5.30396	5.59006	3.5589	5.11899	3.96349	4.14126	3.55657	3.8468	3.29997	5.99008
ASHGA5P028623	ENST00000425048	RP11-114G1.2	GENCODE	4.01146	5.14466	3.94712	3.8944	4.27552	5.23777	3.30322	3.716	3.241	2.40289	2.44989	3.50959
ASHGA5P016672	ENST00000432818	AC068491.1	GENCODE	5.91685	6.71796	6.5504	6.77813	6.00904	6.77773	4.93686	5.40548	5.53876	4.8227	6.0378	5.24661
ASHGA5P044788	ENST00000520487	RP11-470M17.2	GENCODE	5.06752	4.78347	2.67169	4.41291	5.26878	4.81672	3.13487	3.1641	3.7475	3.98799	4.07425	4.37098
ASHGA5P021515	NR_038262	MIR210HG	RefSeq	5.65892	5.44181	4.96918	5.39303	5.64503	5.3856	3.95431	6.56482	3.06462	6.30058	2.44989	4.37343
ASHGA5P020188	ENST00000509252	CTC-338M12.3	GENCODE	7.01779	8.06652	7.60743	8.49499	7.26425	8.0124	7.88172	8.22162	7.14458	7.60082	7.941	7.36005
ASHGA5P035942	uc002sla.3	DQ588163	UCSC_knowngene	2.69398	5.98537	5.13691	5.03108	3.90063	6.06767	6.92534	7.63233	7.53927	6.85896	7.1566	7.79185
ASHGA5P044791	ENST00000522388	RP11-930P14.1	GENCODE	2.33506	9.83227	2.53115	2.62651	2.54166	9.98438	4.63993	6.53105	6.37737	5.11614	4.86719	6.59118
ASHGA5P044791	ENST00000522388	RP11-930P14.1	GENCODE	2.33506	9.83227	2.53115	2.62651	2.54166	9.98438	4.63993	6.53105	6.37737	5.11614	4.86719	6.59118
ASHGA5P044791	ENST00000522388	RP11-930P14.1	GENCODE	2.33506	9.83227	2.53115	2.62651	2.54166	9.98438	4.63993	6.53105	6.37737	5.11614	4.86719	6.59118
ASHGA5P044791	ENST00000522388	RP11-930P14.1	GENCODE	2.33506	9.83227	2.53115	2.62651	2.54166	9.98438	4.63993	6.53105	6.37737	5.11614	4.86719	6.59118
ASHGA5P044791	ENST00000522388	RP11-930P14.1	GENCODE	2.33506	9.83227	2.53115	2.62651	2.54166	9.98438	4.63993	6.53105	6.37737	5.11614	4.86719	6.59118
ASHGA5P044791	ENST00000522388	RP11-930P14.1	GENCODE	2.33506	9.83227	2.53115	2.62651	2.54166	9.98438	4.63993	6.53105	6.37737	5.11614	4.86719	6.59118
ASHGA5P044791	ENST00000522388	RP11-930P14.1	GENCODE	2.33506	9.83227	2.53115	2.62651	2.54166	9.98438	4.63993	6.53105	6.37737	5.11614	4.86719	6.59118
ASHGA5P044791	ENST00000522388	RP11-930P14.1	GENCODE	2.33506	9.83227	2.53115	2.62651	2.54166	9.98438	4.63993	6.53105	6.37737	5.11614	4.86719	6.59118
ASHGA5P023365	ENST00000579363	AC022596.2	GENCODE	6.76029	4.66169	4.16221	4.98398	6.62455	4.41777	2.36495	2.38934	4.04079	3.13487	2.44989	2.48344
ASHGA5P028830	NR_046551	DLEU7-AS1	RefSeq	4.27409	6.08533	8.2213	8.44346	4.34922	6.35157	6.89748	5.68244	6.00618	5.97784	6.97336	5.85818
ASHGA5P016018	uc001eho.1	BC063600	UCSC_knowngene	5.11141	4.48184	4.8723	5.0755	4.83743	4.80724	3.23202	2.38934	2.78545	2.92035	3.56679	2.48344
ASHGA5P016018	uc001eho.1	BC063600	UCSC_knowngene	5.11141	4.48184	4.8723	5.0755	4.83743	4.80724	3.23202	2.38934	2.78545	2.92035	3.56679	2.48344
ASHGA5P031615	ENST00000570080	CTD-2270L9.4	GENCODE	4.5562	5.45813	4.66572	6.56388	4.16716	5.19747	4.77714	6.1556	6.1596	5.71848	4.80329	6.16314
ASHGA5P043957	TCONS_00014730	XLOC_006818	LincRNAs identified by Cabili et al	4.78691	6.82387	5.0546	6.88665	4.57626	6.51286	5.40626	5.9698	5.39809	5.03985	4.94816	6.07529
ASHGA5P017817	NR_027055	FAM41C	RefSeq	8.03664	8.48732	9.00494	9.17206	7.93967	8.38842	8.63689	7.55313	7.77032	8.40435	8.37117	7.22433
ASHGA5P048052	TCONS_00017230	XLOC_008047	LincRNAs identified by Cabili et al	9.68383	11.013	11.4915	11.4208	9.86482	10.7883	10.2675	10.5245	10.4605	10.9435	10.1636	10.4184
ASHGA5P030362	uc010ayj.2	HBT8	UCSC_knowngene	7.79062	9.22029	7.44994	7.58235	8.03542	9.35557	12.0841	11.6178	11.6378	11.8479	12.1592	11.7023
ASHGA5P033679	ENST00000580487	RP11-715C4.1	GENCODE	5.16129	6.42485	7.14717	6.69851	4.67069	6.07442	6.61769	6.9015	6.64905	6.59054	6.39715	6.46624
ASHGA5P031766	ENST00000565308	CTD-2119F7.2	pseudogene	12.0219	12.2178	11.6783	11.7922	12.1813	12.164	12.5916	12.0789	12.2615	11.0926	12.5772	12.0841
ASHGA5P018335	ENST00000452249	AC003075.4	GENCODE	7.63215	7.89154	9.22908	9.34411	7.87331	8.01464	8.11029	8.08832	8.23348	7.65352	8.1417	8.24956
ASHGA5P054489	ENST00000508551	GLUD1P3	pseudogene	5.77158	6.86235	5.69458	5.49949	5.97784	6.88572	5.11504	4.8716	5.1088	4.6338	5.23524	4.95865
ASHGA5P032614	ENST00000577385	RP11-855A2.3	GENCODE	5.0086	2.91253	5.98744	5.49862	4.69641	2.40781	3.99853	3.93454	2.83075	4.29006	3.59633	4.66228
ASHGA5P032614	ENST00000577385	RP11-855A2.3	GENCODE	5.0086	2.91253	5.98744	5.49862	4.69641	2.40781	3.99853	3.93454	2.83075	4.29006	3.59633	4.66228
ASHGA5P040206	ENST00000508752	RP11-597D13.9	GENCODE	5.83295	4.65182	5.81407	5.52122	5.70922	5.3546	6.23423	7.67148	7.59252	6.07058	6.29031	7.58206
ASHGA5P040142	ENST00000494591	RP11-58H15.1	GENCODE	15.7716	16.367	15.8741	15.9429	15.7716	16.367	16.6758	15.6388	15.8507	15.3434	16.7791	15.7866
ASHGA5P040142	ENST00000494591	RP11-58H15.1	GENCODE	15.7716	16.367	15.8741	15.9429	15.7716	16.367	16.6758	15.6388	15.8507	15.3434	16.7791	15.7866
ASHGA5P015892	ENST00000424477	MAGI2-AS3	GENCODE	2.33506	3.52373	2.32235	2.3224	2.32216	2.40781	3.80702	4.73948	4.74098	4.30101	3.8063	3.76241
ASHGA5P000340	chr2:148061475-148073025+	chr2:148061475-148073025	LincRNAs identified by Khalil et al	6.12591	2.33667	4.90481	4.6907	6.03722	2.40781	4.52584	3.98151	3.92978	3.27685	4.16082	2.48344
ASHGA5P025996	NR_049782	SNX17	RefSeq	6.35669	4.29936	5.84198	5.58258	6.09251	2.93543	4.78802	4.61332	4.80137	4.76255	4.50488	4.72773
ASHGA5P025996	NR_049782	SNX17	RefSeq	6.35669	4.29936	5.84198	5.58258	6.09251	2.93543	4.78802	4.61332	4.80137	4.76255	4.50488	4.72773
ASHGA5P025996	NR_049782	SNX17	RefSeq	6.35669	4.29936	5.84198	5.58258	6.09251	2.93543	4.78802	4.61332	4.80137	4.76255	4.50488	4.72773
ASHGA5P025996	NR_049782	SNX17	RefSeq	6.35669	4.29936	5.84198	5.58258	6.09251	2.93543	4.78802	4.61332	4.80137	4.76255	4.50488	4.72773
ASHGA5P025996	NR_049782	SNX17	RefSeq	6.35669	4.29936	5.84198	5.58258	6.09251	2.93543	4.78802	4.61332	4.80137	4.76255	4.50488	4.72773
ASHGA5P025996	NR_049782	SNX17	RefSeq	6.35669	4.29936	5.84198	5.58258	6.09251	2.93543	4.78802	4.61332	4.80137	4.76255	4.50488	4.72773
ASHGA5P027721	uc010sda.1	DKFZp434K1323	UCSC_knowngene	4.20636	5.15817	4.80241	4.89826	4.29936	4.92646	4.00728	3.92363	3.20833	2.88952	2.44989	3.43285
ASHGA5P050970	NR_049773	KIAA1324	RefSeq	6.87604	9.87719	8.73578	8.69406	6.86396	9.89612	9.6489	9.00835	8.86641	9.48562	9.69977	8.96195
ASHGA5P050970	NR_049773	KIAA1324	RefSeq	6.87604	9.87719	8.73578	8.69406	6.86396	9.89612	9.6489	9.00835	8.86641	9.48562	9.69977	8.96195
ASHGA5P050970	NR_049773	KIAA1324	RefSeq	6.87604	9.87719	8.73578	8.69406	6.86396	9.89612	9.6489	9.00835	8.86641	9.48562	9.69977	8.96195
ASHGA5P026358	DB224754		LincRNAs identified by Khalil et al	5.60741	4.11759	5.99691	5.85506	5.51358	4.10181	6.13131	6.09766	5.57787	5.79284	5.88806	5.98023
ASHGA5P016141	ENST00000427210	RP11-261C10.3	GENCODE	4.35107	6.28129	3.33452	2.90421	4.02628	6.19799	4.8384	4.27647	4.25262	3.44547	5.20624	4.96093
ASHGA5P027948	ENST00000552133	RP1-197B17.3	GENCODE	3.93338	4.73677	2.5891	2.66965	4.63569	4.69158	4.96296	5.12888	5.55934	4.84389	4.34407	4.3689
ASHGA5P027948	ENST00000552133	RP1-197B17.3	GENCODE	3.93338	4.73677	2.5891	2.66965	4.63569	4.69158	4.96296	5.12888	5.55934	4.84389	4.34407	4.3689
ASHGA5P027948	ENST00000552133	RP1-197B17.3	GENCODE	3.93338	4.73677	2.5891	2.66965	4.63569	4.69158	4.96296	5.12888	5.55934	4.84389	4.34407	4.3689
ASHGA5P000160	chr1:233220100-233231000+	chr1:233220100-233231000	LincRNAs identified by Khalil et al	4.79311	6.31444	4.10752	5.02223	4.44296	6.35398	4.2088	4.77858	5.06249	4.5387	4.27047	4.74324
ASHGA5P018437	ENST00000453561	BX571672.5	GENCODE	2.61569	4.18539	4.37403	4.55689	2.73241	4.43537	4.28784	4.56804	2.77648	4.60482	3.82128	2.48344
ASHGA5P033990	ENST00000456623	RP4-669L17.10	GENCODE	9.06199	9.28565	8.19801	8.3933	9.24219	9.17702	7.67694	9.62982	8.33531	7.99535	7.599	9.45969
ASHGA5P046384	ENST00000445091	U82695.5	pseudogene	5.92748	7.47207	5.81789	5.94932	6.059	7.39092	6.03284	8.12225	6.85072	6.23523	6.1661	7.89362
ASHGA5P052044	NR_003584	SNHG8	RefSeq	7.43291	8.64688	9.09737	9.41094	7.45065	8.45774	8.42249	8.51568	9.00195	7.96114	8.3263	7.74635
ASHGA5P017713	NR_036693	CLEC2D	RefSeq	6.43404	8.33305	7.89641	8.00037	6.69985	8.31896	10.7327	8.83017	8.98698	8.83453	10.669	9.01962
ASHGA5P017713	NR_036693	CLEC2D	RefSeq	6.43404	8.33305	7.89641	8.00037	6.69985	8.31896	10.7327	8.83017	8.98698	8.83453	10.669	9.01962
ASHGA5P017713	NR_036693	CLEC2D	RefSeq	6.43404	8.33305	7.89641	8.00037	6.69985	8.31896	10.7327	8.83017	8.98698	8.83453	10.669	9.01962
ASHGA5P017713	NR_036693	CLEC2D	RefSeq	6.43404	8.33305	7.89641	8.00037	6.69985	8.31896	10.7327	8.83017	8.98698	8.83453	10.669	9.01962
ASHGA5P017713	NR_036693	CLEC2D	RefSeq	6.43404	8.33305	7.89641	8.00037	6.69985	8.31896	10.7327	8.83017	8.98698	8.83453	10.669	9.01962
ASHGA5P040624	ENST00000507241	CTC-428G20.3	GENCODE	9.97684	10.611	10.4118	10.554	10.3319	10.6663	11.3345	11.1933	11.2526	11.4386	11.4	11.2745
ASHGA5P046424	ENST00000430562	CD99P1	GENCODE	10.0701	9.71184	10.5464	10.6484	10.4406	9.83866	9.45581	8.71986	8.73446	9.74035	9.59655	8.90852
ASHGA5P045583	ENST00000428088	RP11-885N19.6	GENCODE	3.33452	3.78703	3.74903	3.57929	3.15219	3.62213	2.67533	2.38934	4.55351	2.40289	2.44989	2.48344
ASHGA5P046339	NR_024607	MGC16121	RefSeq	6.0672	8.25598	6.72178	8.36099	5.95479	8.04792	5.98723	6.57686	6.82113	6.08891	5.8911	6.45789
ASHGA5P030880	ENST00000564055	RP11-304L19.12	GENCODE	6.64676	7.03523	6.9353	7.28201	7.00641	7.11886	7.34857	7.02069	7.19901	7.25029	7.36619	7.14326
ASHGA5P030880	ENST00000564055	RP11-304L19.12	GENCODE	6.64676	7.03523	6.9353	7.28201	7.00641	7.11886	7.34857	7.02069	7.19901	7.25029	7.36619	7.14326
ASHGA5P018396	ENST00000453023	MIAT	GENCODE	3.37602	4.58682	4.13398	4.2345	2.64922	4.20941	3.57011	3.25255	3.42089	4.19364	3.60817	2.48344
ASHGA5P037113	ENST00000444112	AC005808.3	GENCODE	4.68958	5.22335	5.00916	5.11908	4.57771	5.57367	5.41043	5.77102	5.76502	4.84486	5.53133	5.6467
ASHGA5P028764	ENST00000418076	RP11-37E23.5	GENCODE	5.20511	6.00018	4.6529	4.95648	4.54264	5.75857	6.70001	6.98674	7.38643	6.62369	6.583	6.497
ASHGA5P038927	ENST00000495228	RP11-446H18.3	GENCODE	4.62898	5.86903	5.699	5.54311	4.63166	5.81074	7.06004	5.93909	6.04632	5.95562	7.20662	6.24183
ASHGA5P057953	TCONS_00024377	XLOC_011701	LincRNAs identified by Cabili et al	2.80667	3.69865	3.66463	3.86813	2.32257	3.09812	4.16619	2.77838	2.37624	3.84473	3.47325	2.48344
ASHGA5P026021	NR_073051	DEDD2	RefSeq	6.24139	7.68901	7.52	7.48576	5.86944	7.50125	7.85165	7.62481	7.89509	8.12468	7.77907	7.39508
ASHGA5P026021	NR_073051	DEDD2	RefSeq	6.24139	7.68901	7.52	7.48576	5.86944	7.50125	7.85165	7.62481	7.89509	8.12468	7.77907	7.39508
ASHGA5P026021	NR_073051	DEDD2	RefSeq	6.24139	7.68901	7.52	7.48576	5.86944	7.50125	7.85165	7.62481	7.89509	8.12468	7.77907	7.39508
ASHGA5P055015	ENST00000544535	RP11-807H22.5	pseudogene	5.05411	5.60422	5.71537	5.78917	5.32647	4.99906	5.56771	5.3546	5.20988	5.23456	5.42117	5.06172
ASHGA5P048876	TCONS_00024761	XLOC_012044	LincRNAs identified by Cabili et al	6.72283	7.51918	6.93172	6.78131	6.52517	7.57427	7.42833	8.43118	8.3757	7.52282	7.55475	8.45613
ASHGA5P043160	ENST00000479299	DTX2	GENCODE	4.94183	3.82106	5.20063	5.22643	4.20729	2.40781	3.65844	3.62142	4.03276	3.71816	3.55377	3.50778
ASHGA5P043160	ENST00000479299	DTX2	GENCODE	4.94183	3.82106	5.20063	5.22643	4.20729	2.40781	3.65844	3.62142	4.03276	3.71816	3.55377	3.50778
ASHGA5P043160	ENST00000479299	DTX2	GENCODE	4.94183	3.82106	5.20063	5.22643	4.20729	2.40781	3.65844	3.62142	4.03276	3.71816	3.55377	3.50778
ASHGA5P019490	ENST00000487814	ZBTB20-AS1	GENCODE	7.23119	4.49731	7.37128	7.25751	6.91564	3.65355	6.07286	6.37705	6.44205	6.76507	6.01441	6.01077
ASHGA5P019490	ENST00000487814	ZBTB20-AS1	GENCODE	7.23119	4.49731	7.37128	7.25751	6.91564	3.65355	6.07286	6.37705	6.44205	6.76507	6.01441	6.01077
ASHGA5P019490	ENST00000487814	ZBTB20-AS1	GENCODE	7.23119	4.49731	7.37128	7.25751	6.91564	3.65355	6.07286	6.37705	6.44205	6.76507	6.01441	6.01077
ASHGA5P019490	ENST00000487814	ZBTB20-AS1	GENCODE	7.23119	4.49731	7.37128	7.25751	6.91564	3.65355	6.07286	6.37705	6.44205	6.76507	6.01441	6.01077
ASHGA5P019490	ENST00000487814	ZBTB20-AS1	GENCODE	7.23119	4.49731	7.37128	7.25751	6.91564	3.65355	6.07286	6.37705	6.44205	6.76507	6.01441	6.01077
ASHGA5P019490	ENST00000487814	ZBTB20-AS1	GENCODE	7.23119	4.49731	7.37128	7.25751	6.91564	3.65355	6.07286	6.37705	6.44205	6.76507	6.01441	6.01077
ASHGA5P032682	TCONS_00029178	XLOC_014118	LincRNAs identified by Cabili et al	5.08525	4.05841	5.94411	5.73374	4.7294	4.40278	4.27826	4.29079	4.2657	4.24166	3.76389	2.48344
ASHGA5P047200	ENST00000583117	LINC00200	GENCODE	5.87646	4.75564	6.26553	6.14662	5.33489	4.92463	6.12064	6.18182	6.64032	5.95044	6.14798	6.07863
ASHGA5P049550	ENST00000445752	CCDC144B	GENCODE	5.00355	6.53424	4.7901	4.85966	4.69572	6.4087	7.89641	6.81097	6.93835	6.54156	7.90742	6.85826
ASHGA5P037956	ENST00000434741	RP1-302D9.3	GENCODE	2.33506	2.33667	2.43675	2.3224	2.32216	2.40781	4.37493	5.71166	5.76525	5.29043	4.0407	5.61971
ASHGA5P037956	ENST00000434741	RP1-302D9.3	GENCODE	2.33506	2.33667	2.43675	2.3224	2.32216	2.40781	4.37493	5.71166	5.76525	5.29043	4.0407	5.61971
ASHGA5P032721	TCONS_00029195	XLOC_013863	LincRNAs identified by Cabili et al	3.39128	3.23509	2.87587	2.60088	3.87626	2.40781	5.08755	4.09836	4.84728	4.16829	4.78578	2.48344
ASHGA5P016998	ENST00000436432	KCNMB2-IT1	GENCODE	6.00697	3.6659	5.23148	5.37275	5.48233	3.12443	6.08099	4.88907	4.91529	6.35314	5.53442	4.39629
ASHGA5P031667	uc002dyu.3	ZNF785	UCSC_knowngene	3.91573	2.33667	5.20149	5.24564	3.1638	2.40781	2.36495	3.18764	2.37624	4.46351	3.5187	2.48344
ASHGA5P031667	uc002dyu.3	ZNF785	UCSC_knowngene	3.91573	2.33667	5.20149	5.24564	3.1638	2.40781	2.36495	3.18764	2.37624	4.46351	3.5187	2.48344
ASHGA5P031667	uc002dyu.3	ZNF785	UCSC_knowngene	3.91573	2.33667	5.20149	5.24564	3.1638	2.40781	2.36495	3.18764	2.37624	4.46351	3.5187	2.48344
ASHGA5P026763	AK023412		LincRNAs identified by Khalil et al	3.8123	7.62791	5.73636	5.72541	4.16455	7.61188	6.46566	5.04496	5.14776	3.67297	6.86651	4.90584
ASHGA5P035229	NR_046111	LOC440894	RefSeq	5.04375	6.87701	5.38969	5.31898	5.08012	6.95217	3.22012	3.7712	3.04771	4.36078	2.44989	3.97762
ASHGA5P033718	ENST00000580684	RP11-835E18.2	GENCODE	3.09165	5.49548	7.58912	7.65352	3.62101	5.40365	2.36495	6.99406	6.99665	7.76931	2.44989	7.11172
ASHGA5P033117	TCONS_00028197	XLOC_013548	LincRNAs identified by Cabili et al	9.00264	9.77203	9.37091	9.47188	9.22796	9.59655	9.60058	10.3435	10.0822	10.7883	9.68773	10.4559
ASHGA5P015926	ENST00000424921	AP001055.6	GENCODE	8.19848	9.63238	6.85598	7.61188	8.42585	9.50023	7.6187	8.30856	8.55265	8.31222	7.397	8.09798
ASHGA5P045621	ENST00000428006	RP11-536O18.1	GENCODE	7.45017	8.23234	6.38472	6.69963	8.00101	8.30496	9.00835	9.28024	9.26032	7.99208	9.30635	9.46547
ASHGA5P000067	AL080072		NRED	2.80118	5.27042	3.51788	4.26352	2.72263	4.92988	6.64614	6.17309	6.28592	6.49429	6.62133	6.16759
ASHGA5P014608	ENST00000411775	BX004987.3	GENCODE	3.37759	5.73067	2.32235	2.3224	2.73624	5.80602	4.50515	6.28514	7.11154	3.36626	4.46428	6.56034
ASHGA5P022949	uc003ajf.1	TUG1	UCSC_knowngene	5.67385	5.01993	6.06205	6.55021	5.82624	4.89383	5.70205	5.60387	5.03518	4.40392	5.6939	5.01755
ASHGA5P014267	NR_040722	RBM39	RefSeq	10.5047	10.0955	10.6876	10.6681	10.8578	10.0726	10.3189	10.4508	10.5506	9.69557	10.2637	10.5883
ASHGA5P014267	NR_040722	RBM39	RefSeq	10.5047	10.0955	10.6876	10.6681	10.8578	10.0726	10.3189	10.4508	10.5506	9.69557	10.2637	10.5883
ASHGA5P014267	NR_040722	RBM39	RefSeq	10.5047	10.0955	10.6876	10.6681	10.8578	10.0726	10.3189	10.4508	10.5506	9.69557	10.2637	10.5883
ASHGA5P014267	NR_040722	RBM39	RefSeq	10.5047	10.0955	10.6876	10.6681	10.8578	10.0726	10.3189	10.4508	10.5506	9.69557	10.2637	10.5883
ASHGA5P038591	ENST00000565024	RP11-646E18.4	GENCODE	4.10181	3.86727	2.40051	2.99295	4.03731	3.90028	2.78838	4.49848	4.74391	3.18088	2.44989	3.89703
ASHGA5P046661	ENST00000441841	RP3-473B4.3	GENCODE	6.54176	7.97683	7.01111	8.65245	6.63723	7.74921	4.93038	5.38349	5.59306	5.10606	5.16818	4.7523
ASHGA5P043615	uc003teu.3	DQ594967	UCSC_knowngene	7.67326	8.16057	8.88222	8.95398	7.95658	8.1929	8.56008	8.2414	8.40435	8.45652	8.54615	8.5046
ASHGA5P046096	uc011mhl.1	AK097803	UCSC_knowngene	4.24103	5.24248	3.58683	3.32797	4.62018	5.42694	4.06429	3.97719	3.90928	3.03401	3.89185	3.87825
ASHGA5P029647	ENST00000555972	RP3-414A15.2	GENCODE	2.92326	5.25769	3.30058	4.17453	3.72329	4.15271	4.42315	4.58726	4.87679	4.99881	4.0374	4.39369
ASHGA5P029647	ENST00000555972	RP3-414A15.2	GENCODE	2.92326	5.25769	3.30058	4.17453	3.72329	4.15271	4.42315	4.58726	4.87679	4.99881	4.0374	4.39369
ASHGA5P021289	ENST00000529624	HERC2P9	pseudogene	5.76665	6.19815	5.329	6.2315	5.66181	5.86977	3.37576	2.38934	3.71189	3.62609	2.44989	2.48344
ASHGA5P053422	ENST00000458220	GAS5	GENCODE	5.22361	5.47996	7.33672	7.54459	5.25627	5.72026	5.37716	3.17119	4.46988	4.25262	5.42869	2.48344
ASHGA5P053422	ENST00000458220	GAS5	GENCODE	5.22361	5.47996	7.33672	7.54459	5.25627	5.72026	5.37716	3.17119	4.46988	4.25262	5.42869	2.48344
ASHGA5P056555	TCONS_00006101	XLOC_002712	LincRNAs identified by Cabili et al	4.94802	6.02066	5.04155	4.76228	5.08881	5.94948	5.65453	4.7009	5.45009	4.71415	5.22088	4.80224
ASHGA5P030318	TCONS_00008651	XLOC_004167	LincRNAs identified by Cabili et al	3.9871	4.54329	3.34973	5.64279	3.76983	4.5562	3.61243	4.78416	4.93038	4.11111	3.61028	4.63876
ASHGA5P055042	ENST00000532906	RP11-689N19.3	GENCODE	6.43706	7.47025	6.97703	8.14113	6.40469	7.3717	6.93172	7.20711	6.64999	5.9387	6.6963	7.06233
ASHGA5P048191	ENST00000447028	AP003774.1	GENCODE	5.06045	6.6034	7.48641	7.5285	5.08442	6.64105	6.68983	7.28539	7.1566	7.75997	6.45406	7.32943
ASHGA5P050739	ENST00000523895	OSGEPL1-AS1	GENCODE	3.75655	6.06977	5.81579	6.0106	4.06762	5.68071	6.30535	5.1158	5.23701	5.51378	6.15015	5.29419
ASHGA5P038796	uc003cri.3	BC067356	UCSC_knowngene	12.863	10.4197	12.8119	12.7308	12.654	10.3478	11.2894	11.9145	12.037	12.2292	11.1313	11.7206
ASHGA5P033166	ENST00000572193	RP5-867C24.5	GENCODE	5.3255	2.99486	5.03025	4.91834	5.23861	2.40781	3.28558	3.24817	3.88011	3.88283	2.44989	3.81591
ASHGA5P033166	ENST00000572193	RP5-867C24.5	GENCODE	5.3255	2.99486	5.03025	4.91834	5.23861	2.40781	3.28558	3.24817	3.88011	3.88283	2.44989	3.81591
ASHGA5P027585	AA372893		LincRNAs identified by Khalil et al	5.00058	3.29548	3.55223	3.49092	4.60566	4.4259	4.16118	4.28945	4.34407	4.4851	3.65482	3.99144
ASHGA5P058274	TCONS_00029073	XLOC_013995	LincRNAs identified by Cabili et al	3.93842	2.7419	4.28462	4.36743	3.49934	2.40781	5.47014	3.80489	3.95243	5.04319	5.41399	2.48344
ASHGA5P021507	ENST00000533672	RP11-736K20.5	GENCODE	7.66492	5.86367	7.9453	7.70465	7.47631	5.44278	7.32793	8.41295	8.17487	8.47887	7.25698	8.0443
ASHGA5P029231	ENST00000416869	RP11-108M9.4	GENCODE	5.51816	6.11167	5.9089	6.07575	5.70242	6.1402	6.48479	6.84222	6.6837	6.56939	6.5099	6.54647
ASHGA5P038412	ENST00000359025	RPL32P3	pseudogene	12.8036	11.7515	13.9024	13.852	12.9563	11.8055	12.9541	12.0701	12.1126	12.5323	12.9868	12.1404
ASHGA5P028991	ENST00000555983	RP11-203M5.4	GENCODE	3.72851	5.09931	3.4611	3.34608	3.14479	5.08649	4.41369	4.1487	5.05758	4.23798	4.76031	3.94744
ASHGA5P028991	ENST00000555983	RP11-203M5.4	GENCODE	3.72851	5.09931	3.4611	3.34608	3.14479	5.08649	4.41369	4.1487	5.05758	4.23798	4.76031	3.94744
ASHGA5P028991	ENST00000555983	RP11-203M5.4	GENCODE	3.72851	5.09931	3.4611	3.34608	3.14479	5.08649	4.41369	4.1487	5.05758	4.23798	4.76031	3.94744
ASHGA5P038897	ENST00000562191	RP11-389G6.3	GENCODE	2.33506	3.19392	2.32235	2.3224	2.71855	3.30961	5.60502	5.54323	5.34731	3.57711	5.5395	5.60502
ASHGA5P025924	NR_046379	GRM4	RefSeq	3.99761	4.6633	2.60847	2.72727	3.75519	3.94431	2.73256	6.38653	3.34248	4.44472	2.44989	5.78768
ASHGA5P025924	NR_046379	GRM4	RefSeq	3.99761	4.6633	2.60847	2.72727	3.75519	3.94431	2.73256	6.38653	3.34248	4.44472	2.44989	5.78768
ASHGA5P025924	NR_046379	GRM4	RefSeq	3.99761	4.6633	2.60847	2.72727	3.75519	3.94431	2.73256	6.38653	3.34248	4.44472	2.44989	5.78768
ASHGA5P025924	NR_046379	GRM4	RefSeq	3.99761	4.6633	2.60847	2.72727	3.75519	3.94431	2.73256	6.38653	3.34248	4.44472	2.44989	5.78768
ASHGA5P025924	NR_046379	GRM4	RefSeq	3.99761	4.6633	2.60847	2.72727	3.75519	3.94431	2.73256	6.38653	3.34248	4.44472	2.44989	5.78768
ASHGA5P025924	NR_046379	GRM4	RefSeq	3.99761	4.6633	2.60847	2.72727	3.75519	3.94431	2.73256	6.38653	3.34248	4.44472	2.44989	5.78768
ASHGA5P025924	NR_046379	GRM4	RefSeq	3.99761	4.6633	2.60847	2.72727	3.75519	3.94431	2.73256	6.38653	3.34248	4.44472	2.44989	5.78768
ASHGA5P033684	ENST00000576266	ROCK1P1	GENCODE	8.80863	9.9049	8.80145	8.32884	8.69182	9.64955	8.75113	9.63414	9.63321	9.59655	8.46133	9.36711
ASHGA5P043539	ENST00000452700	AC003986.5	GENCODE	6.27486	8.38962	7.39829	6.5053	6.70846	8.16468	6.449	6.92665	6.87777	6.85051	6.41127	6.77587
ASHGA5P051533	ENST00000425674	RP11-493K19.3	GENCODE	4.85835	4.28594	4.58215	5.42851	4.87358	4.03831	4.29134	4.69727	5.19394	4.9319	5.91302	4.84744
ASHGA5P051533	ENST00000425674	RP11-493K19.3	GENCODE	4.85835	4.28594	4.58215	5.42851	4.87358	4.03831	4.29134	4.69727	5.19394	4.9319	5.91302	4.84744
ASHGA5P030357	ENST00000565512	PWRN1	GENCODE	5.01506	2.33667	2.32235	2.3224	5.01074	2.40781	5.79561	5.9143	6.23993	5.74847	6.35799	5.93414
ASHGA5P055971	TCONS_00025721	XLOC_012542	LincRNAs identified by Cabili et al	8.93167	9.46862	8.94764	8.9674	9.38875	9.66774	11.236	11.6531	11.6953	11.7692	11.4173	11.8071
ASHGA5P030271	ENST00000562894	CTD-2313J17.5	GENCODE	3.64247	4.97106	5.52581	5.50673	3.83237	4.89999	4.47094	3.25224	4.12715	3.30975	2.44989	2.48344
ASHGA5P016200	ENST00000427868	AC092296.1	GENCODE	2.65506	4.86945	2.32235	8.56547	3.21407	5.01993	4.11813	5.01127	3.79105	3.31229	4.07705	4.34156
ASHGA5P048833	uc010blu.2	LOC727849	UCSC_knowngene	5.99914	7.13032	6.73428	7.80962	5.86117	6.91418	5.75389	5.76746	6.41377	5.8728	5.33223	6.03816
ASHGA5P035864	ENST00000409590	AC007131.1	GENCODE	6.6607	7.59635	6.97495	7.64232	6.66567	7.50917	8.60202	8.9794	8.75476	8.3116	8.4818	8.88222
ASHGA5P000593	DB163079		LincRNAs identified by Khalil et al	2.70988	3.84847	3.57011	4.43126	2.36925	3.99037	4.11256	3.37618	4.47796	2.40289	2.44989	3.83625
ASHGA5P041839	ENST00000562471	RP11-7K24.3	GENCODE	13.6939	10.1844	10.4155	10.4919	13.9899	10.3429	10.0283	10.939	10.9023	11.2059	10.1562	11.1712
ASHGA5P055560	NR_038385	LOC728084	RefSeq	4.31908	6.01474	6.14188	6.20671	4.38734	5.96544	5.35274	5.33816	5.60353	5.36525	5.27463	5.0613
ASHGA5P031773	ENST00000565153	RP11-297L17.2	GENCODE	3.31548	4.48351	5.14217	4.96675	2.32202	4.4175	4.69266	4.09311	3.52629	4.41793	3.91948	4.28629
ASHGA5P020689	ENST00000518528	PVT1	GENCODE	2.55254	3.7015	4.08554	4.27647	2.32216	2.40781	4.70637	3.36838	3.77037	3.21803	4.28707	3.87856
ASHGA5P048201	DB338868		LincRNAs identified by Khalil et al	8.1616	7.86342	7.82464	7.93939	8.25883	8.0007	9.8654	9.84337	9.84886	9.31262	10.0884	10.0316
ASHGA5P032241	uc010vyc.2	CCDC144B	UCSC_knowngene	5.35807	5.29253	5.57569	5.57937	5.15972	5.16445	7.67837	7.7529	8.13053	7.64232	7.80159	7.74218
ASHGA5P041599	NR_048577	ADAM15	RefSeq	6.80783	5.10802	6.52624	6.53269	6.57604	4.82381	10.2292	6.20727	5.97237	6.00364	10.2465	5.45782
ASHGA5P041599	NR_048577	ADAM15	RefSeq	6.80783	5.10802	6.52624	6.53269	6.57604	4.82381	10.2292	6.20727	5.97237	6.00364	10.2465	5.45782
ASHGA5P041599	NR_048577	ADAM15	RefSeq	6.80783	5.10802	6.52624	6.53269	6.57604	4.82381	10.2292	6.20727	5.97237	6.00364	10.2465	5.45782
ASHGA5P041599	NR_048577	ADAM15	RefSeq	6.80783	5.10802	6.52624	6.53269	6.57604	4.82381	10.2292	6.20727	5.97237	6.00364	10.2465	5.45782
ASHGA5P041599	NR_048577	ADAM15	RefSeq	6.80783	5.10802	6.52624	6.53269	6.57604	4.82381	10.2292	6.20727	5.97237	6.00364	10.2465	5.45782
ASHGA5P041599	NR_048577	ADAM15	RefSeq	6.80783	5.10802	6.52624	6.53269	6.57604	4.82381	10.2292	6.20727	5.97237	6.00364	10.2465	5.45782
ASHGA5P041599	NR_048577	ADAM15	RefSeq	6.80783	5.10802	6.52624	6.53269	6.57604	4.82381	10.2292	6.20727	5.97237	6.00364	10.2465	5.45782
ASHGA5P041599	NR_048577	ADAM15	RefSeq	6.80783	5.10802	6.52624	6.53269	6.57604	4.82381	10.2292	6.20727	5.97237	6.00364	10.2465	5.45782
ASHGA5P041599	NR_048577	ADAM15	RefSeq	6.80783	5.10802	6.52624	6.53269	6.57604	4.82381	10.2292	6.20727	5.97237	6.00364	10.2465	5.45782
ASHGA5P036949	ENST00000428769	RP5-986I17.2	GENCODE	4.78446	2.33667	5.05235	4.7815	3.98305	2.94587	4.51826	4.3397	4.30854	4.68997	3.43285	3.72553
ASHGA5P036949	ENST00000428769	RP5-986I17.2	GENCODE	4.78446	2.33667	5.05235	4.7815	3.98305	2.94587	4.51826	4.3397	4.30854	4.68997	3.43285	3.72553
[truncated: 17,777 more rows]
