# Supplementary material for: Non-coding RNAs participate in the regulatory network of CLDN4 via ceRNA mediated miRNA evasion
Source: Nat Commun. 2017 Aug 18;8:289. doi: 10.1038/s41467-017-00304-1 (PMC5561086; doi:10.1038/s41467-017-00304-1)
Supplement: Supplementary file 4 — Supplementary Data 3 [file 41467_2017_304_MOESM4_ESM.xls]

## Sheet: All Targets Value - mRNAs
Supplementary Data 3. mRNA Expression Profiling Data
All Targets Value # Column A: ProbeName, it represents the probe name. # Column B: GeneSymbol. # Column C~N: log2 value of normalized intensity of each sample.
	Normalized Intensity
ProbeName	GeneSymbol	Case 1-Gastric cancer tissue	Case 2-Gastric cancer tissue	Case 3-Gastric cancer tissue	Case 4-Gastric cancer tissue	Case 5-Gastric cancer tissue	Case 6-Gastric cancer tissue	Case 1-non tumorous adjacent tissues	Case 2-non tumorous adjacent tissues	Case 3-non tumorous adjacent tissues	Case 4-non tumorous adjacent tissues	Case 5-non tumorous adjacent tissues	Case 6-non tumorous adjacent tissues
ASHGA5P007773	SEL1L	3.74378	4.36095	4.01052	2.93719	2.53602	4.60945	5.54134	5.26272	5.37868	4.38827	5.02894	5.23026
ASHGA5P006930	TUBD1	9.21703	7.18324	7.64876	7.37748	7.47361	7.13789	7.07724	6.78756	6.26571	6.89572	7.03461	6.88303
ASHGA5P050699	METTL5	15.5621	10.1485	9.98845	10.1309	8.99009	10.215	9.36947	9.68985	9.48562	9.34519	9.38433	9.8761
ASHGA5P012016	PLA2G5	5.87829	6.97996	6.04111	6.68828	5.60353	6.84301	5.51989	5.99061	6.88495	6.21809	5.05343	5.82151
ASHGA5P007747	ACOT9	5.94377	5.7774	4.5532	4.6579	5.91961	5.84577	4.06979	5.01735	5.25489	4.2075	2.44989	4.97093
ASHGA5P003003	CTCF	5.92997	5.44219	6.57329	6.84357	5.81934	5.58624	6.17891	5.26982	5.20034	4.53086	5.94115	4.81392
ASHGA5P006671	GBAS	6.45637	7.31317	5.59975	6.22493	6.69571	7.42348	7.68076	7.62725	7.50074	7.46302	7.78385	7.69792
ASHGA5P036194	KIF5C	2.62908	5.16794	2.75902	3.91253	2.79709	5.4093	3.47554	3.19139	4.98075	2.40289	2.44989	2.48344
ASHGA5P050222	PAFAH1B3	4.19894	4.7494	4.32615	4.38142	4.15257	4.71793	5.09626	4.78521	5.15182	4.88127	4.81319	4.67772
ASHGA5P009847	SLC30A7	4.65745	4.25641	4.45194	4.99964	4.95188	4.2277	4.27619	3.70808	5.19113	3.11952	3.95717	4.36407
ASHGA5P053556	NSMCE2	7.61851	8.52408	9.54914	9.68021	8.0092	8.60165	7.89335	8.21945	8.13465	7.48535	7.91899	8.1241
ASHGA5P034316	ZNF836	4.60145	5.14278	3.59911	4.49621	4.88386	5.22673	5.63706	4.79063	5.27935	5.09402	5.50716	4.77389
ASHGA5P006058	TACC3	7.88203	8.18247	8.95646	9.45269	8.38712	8.12225	7.64756	7.16349	7.37076	5.4563	7.55568	7.09069
ASHGA5P009518	TPRA1	4.62614	5.23896	5.01755	5.63532	4.8159	5.12391	3.96158	4.08245	4.55845	4.41434	3.23174	4.50842
ASHGA5P008939	DHX30	4.45556	4.07938	3.48139	4.57721	5.07521	3.90873	2.89994	3.74438	4.16499	3.50065	2.44989	4.33108
ASHGA5P011329	FAM122B	6.87796	6.47806	7.22339	7.43969	6.97685	6.56012	6.14243	5.40728	5.38875	5.26017	5.70522	5.30565
ASHGA5P049606	TEFM	8.82963	10.307	9.92189	10.0502	9.1275	10.4559	9.22908	9.36767	9.49848	8.99127	9.51576	9.63156
ASHGA5P050734	TFPI	5.83997	6.40576	6.76239	6.78105	6.0631	6.44988	7.04058	7.00282	7.03037	6.96441	7.14983	7.20127
ASHGA5P012092	VARS	11.2008	12.738	11.0599	13.201	11.5219	12.7956	12.3519	13.0758	11.941	10.8841	12.4175	13.1512
ASHGA5P039175	FXR1	8.75113	9.61222	9.65256	9.65313	9.09694	9.56189	9.79733	9.27506	9.96947	9.55193	10.051	9.45269
ASHGA5P049406	INPP5K	7.46527	7.35718	6.94031	7.05834	7.70778	7.34779	7.88746	7.98372	8.01049	7.54178	7.8485	7.91017
ASHGA5P052221	OSMR	8.04189	7.90148	9.12712	9.20552	8.44421	8.08198	6.16953	6.61744	6.58912	6.55021	6.19074	6.76863
ASHGA5P003291	HNRNPH3	7.33641	7.88016	7.57214	7.44258	7.55855	7.93807	8.57142	7.69336	7.7668	6.72396	8.59854	7.46096
ASHGA5P009279	CAPN10	7.49384	8.93047	8.7264	8.74869	7.53177	8.79904	7.05761	7.84646	7.84826	7.9532	6.94156	7.68983
ASHGA5P010515	QKI	2.75995	3.02735	3.74038	3.88861	3.95322	3.93268	4.09439	4.19482	4.5387	4.22021	2.44989	4.14514
ASHGA5P045132	CER1	3.00677	4.11479	4.69284	4.69158	3.53148	4.08788	4.1669	4.50633	4.93431	4.53307	4.47905	4.92157
ASHGA5P037999	FAM159A	6.10948	7.87766	7.65812	7.66016	6.29484	7.85486	10.2262	8.99848	9.05143	9.84635	10.4295	9.19583
ASHGA5P054474	CCAR1	12.2643	12.4476	13.9377	13.8923	12.4796	12.4682	12.9182	12.5183	12.6254	12.7539	13.0156	12.6875
ASHGA5P021822	CINP	6.78949	7.35624	6.79135	6.85499	6.62282	6.9448	6.94089	6.98911	7.23063	7.62999	6.70104	6.11662
ASHGA5P012440	TAF2	4.30409	4.11793	6.25535	6.34641	3.8688	3.2998	4.23688	2.9878	3.23489	3.21267	3.20992	2.48344
ASHGA5P011935	GALE	8.79578	9.49516	8.4818	8.45233	8.85632	9.56695	7.67785	8.62721	8.59364	7.8987	7.81776	8.93335
ASHGA5P011690	RRAGC	6.69224	5.51901	5.24445	5.10652	6.78591	5.42716	6.85217	6.38516	6.73686	5.71748	6.93233	6.59962
ASHGA5P003508	TRIM65	2.85018	5.30427	5.30726	4.93618	3.21547	5.09351	5.50584	4.91572	4.47341	4.75672	4.61717	5.22852
ASHGA5P027760	KCNA5	5.43229	5.62552	7.22559	7.70869	5.34383	5.58289	7.45528	8.96232	8.92387	10.0167	7.76372	9.16021
ASHGA5P029110	RPL10L	6.78631	6.57086	6.8931	6.98528	6.82583	6.81296	6.75791	6.71437	6.72337	6.37643	6.76426	6.8191
ASHGA5P050064	TNFSF14	6.16191	4.38704	6.15742	6.13395	5.62281	3.45629	6.1294	5.74847	5.4005	5.49265	5.67576	5.44899
ASHGA5P006651	PRKCB	4.04009	5.99796	4.17645	4.04273	4.12558	5.83568	8.88152	6.60636	6.65663	7.05379	8.96907	6.5195
ASHGA5P047792	BET1L	5.31224	3.05927	4.76082	4.96958	5.09311	2.40781	4.17083	4.04181	3.4243	4.45982	3.24287	4.70312
ASHGA5P009559	DIAPH2	9.71443	9.85354	10.782	10.8751	10.1218	9.88482	9.94777	9.75723	9.66843	9.74148	10.2018	9.97139
ASHGA5P007225	PEX26	7.79511	5.57386	8.06283	8.07233	7.84331	5.29822	8.35041	8.02244	7.93166	8.25102	8.21613	7.70012
ASHGA5P001025	VSIG1	4.95316	3.68967	5.97734	2.3224	3.54355	3.50171	4.09666	6.28453	4.57819	3.82264	3.74833	5.57333
ASHGA5P001120	ECH1	7.6388	9.11608	8.61549	8.64329	8.23998	9.18613	9.12808	9.48769	9.38255	8.84059	9.17173	9.51772
ASHGA5P010679	DNAH14	4.01718	7.4349	8.7165	8.78056	4.23547	7.55496	6.26113	6.97038	7.10321	6.98031	5.931	7.23397
ASHGA5P020264	BACE1	9.42166	10.3656	9.36379	10.5469	9.63499	10.365	7.82569	9.45017	8.23109	8.38883	7.74051	9.19482
ASHGA5P011222	DPH5	7.46599	8.26859	6.96558	8.77742	7.78925	8.15	6.89018	7.50699	7.57657	7.874	6.90022	7.52182
ASHGA5P021815	FXYD5	7.80448	7.9302	7.03037	8.06652	8.00744	7.8594	7.15184	7.1622	6.9064	6.60059	7.07204	6.88197
ASHGA5P001336	IL23A	8.63371	4.98786	5.0236	5.0271	9.18664	5.05638	7.003	5.3255	5.15065	4.56572	6.74795	5.15243
ASHGA5P002023	PCCB	5.47109	6.49351	3.6901	4.10966	5.38815	6.69673	5.20289	5.67804	5.69614	4.49917	4.54823	5.76634
ASHGA5P010056	EDC4	2.7058	3.30655	3.50912	4.0658	2.78892	2.40781	4.11759	2.38934	4.66443	4.08535	2.44989	4.18273
ASHGA5P008459	TLK2	5.13613	5.30443	5.50455	5.77358	4.85095	5.23247	5.54386	4.66793	5.78673	4.3913	4.4184	5.08247
ASHGA5P010406	NGFRAP1	8.72095	7.62417	5.77444	5.83745	8.88339	7.70778	9.08741	9.54424	9.78962	8.72059	8.9674	9.34456
ASHGA5P002603	NUP133	7.02153	7.89977	8.36162	7.98554	7.29871	8.01369	7.79753	7.9935	7.94222	7.12952	7.92982	7.86893
ASHGA5P001956	ILF3	8.3757	8.07678	8.79823	8.68639	8.68277	8.15618	7.09461	6.77266	6.77017	5.72626	7.04206	6.82417
ASHGA5P026537	TMEM151A	6.13515	6.18464	6.82308	6.63265	5.73973	5.92798	6.69355	6.3991	6.78821	6.63057	6.62306	5.99109
ASHGA5P030741	TSTD1	8.31588	8.681	9.22517	9.29242	8.69045	8.74265	9.25104	8.07726	8.30308	8.37211	9.44095	8.1619
ASHGA5P051469	HIGD1A	8.87002	8.95454	6.95335	7.05483	9.1715	8.9778	7.41379	7.58502	7.85674	7.57229	6.99101	7.00594
ASHGA5P008080	PDE8A	3.65796	3.55305	3.68714	3.82534	3.62087	3.14479	7.85966	3.63293	4.25763	2.40289	5.28537	4.17518
ASHGA5P020003	WDR36	7.3647	8.16783	8.48249	8.78899	7.73971	8.30238	8.4864	7.90563	7.92828	7.93139	8.58892	8.18603
ASHGA5P043163	FGL2	5.40274	6.73136	5.1158	5.5014	5.34669	6.99101	7.83041	8.03452	8.55448	7.05254	7.9532	8.08497
ASHGA5P009851	WDR47	4.68494	3.43563	5.13917	5.40565	4.66654	3.532	4.92327	4.13611	4.37493	4.11127	4.46758	4.17851
ASHGA5P009743	ADAM15	11.396	13.0736	12.1556	13.1976	11.4129	12.8093	12.2468	12.6875	12.4141	12.2509	12.0464	12.5986
ASHGA5P006112	CSNK1D	9.76516	10.1179	10.3079	10.3947	10.0643	10.2101	8.88931	9.15468	9.25867	8.88656	9.0998	9.26971
ASHGA5P009943	CHD3	2.78038	7.24893	3.88093	4.28743	2.44464	4.59986	5.97156	5.02171	5.17828	6.64494	5.83745	5.2174
ASHGA5P017814	ZDHHC13	10.9805	11.4562	10.1062	10.2424	11.1202	11.3335	10.3494	11.3127	11.2998	11.0104	10.2558	11.1157
ASHGA5P005021	SCG5	6.00597	6.95883	7.6473	7.45413	5.90649	6.9391	7.11558	7.26342	7.21247	7.23755	7.16863	7.17472
ASHGA5P052002	FAM190A	2.46245	3.75734	2.70505	2.37457	2.37976	4.10222	4.72747	3.99872	4.4603	4.56202	4.06874	3.88861
ASHGA5P005762	RCE1	5.49329	6.22659	6.56519	6.49605	5.36795	5.84602	6.38558	6.61144	6.6963	6.89221	5.84338	5.79462
ASHGA5P007734	SRA1	4.86355	5.88035	4.86025	5.22861	4.57749	5.81579	5.21403	5.15195	5.56252	4.73479	4.60715	5.1978
ASHGA5P013225	C17orf51	11.7676	10.3642	11.8376	11.6378	11.6923	10.2721	11.1037	11.7692	11.8218	11.6334	10.9669	11.6964
ASHGA5P038260	FOXD3	2.33506	2.33667	5.07792	5.17905	2.32359	2.40781	5.81262	4.6223	5.06172	3.76121	5.4592	4.85026
ASHGA5P002598	SNX24	8.42367	6.75371	6.00654	6.19815	8.50745	6.90264	6.32592	7.6011	7.66517	6.39368	6.33867	7.73305
ASHGA5P003000	TAF12	10.8162	10.7348	9.83066	9.77	10.982	10.8004	10.6859	10.2424	10.3021	9.86086	10.8348	10.3857
ASHGA5P000736	GOLGA5	9.52859	10.0776	8.941	8.90289	9.76337	10.2052	10.0594	10.0701	10.3033	9.60866	10.1199	10.1621
ASHGA5P007030	PAK2	4.68028	4.09525	5.25192	5.45418	4.58748	3.84639	5.00899	4.44137	5.26691	2.40289	5.32724	4.93128
ASHGA5P009220	PARD6G	7.63802	4.91649	5.35019	5.57896	7.73676	4.79121	4.6459	4.83511	5.08594	4.72996	3.60332	5.53975
ASHGA5P052250	GPX8	2.77296	5.71643	4.57867	4.26054	2.32264	5.73562	4.39864	4.76212	5.99031	4.45889	3.73532	5.03794
ASHGA5P008413	LRRC39	8.99999	8.17102	9.46675	9.6	9.32899	8.42936	8.73505	8.58635	8.77521	9.2378	8.94509	8.86702
ASHGA5P041370	SOWAHA	9.99438	10.1079	9.03172	9.13236	10.3142	10.2551	10.7986	11.5275	11.6119	11.8731	11.0362	11.7777
ASHGA5P011977	PARD3	7.43122	6.00618	6.0849	6.31097	7.5566	6.2233	5.96855	6.75458	6.67497	5.29822	6.21062	6.63371
ASHGA5P012721	GDI2	8.96873	8.64295	7.95866	8.11996	9.26568	8.71944	8.82742	8.29402	8.45818	7.45614	9.16589	8.5029
ASHGA5P002740	MLL3	6.81811	5.93351	6.69912	6.62917	7.14236	6.02066	6.5946	6.87036	7.29689	5.52845	6.50818	6.96687
ASHGA5P012550	PDLIM4	8.653	7.13892	7.73042	7.84509	8.95079	7.27921	7.3926	7.47076	7.84297	6.84165	7.75789	7.79854
ASHGA5P009377	HNRNPH3	7.37395	7.41567	7.85425	7.98026	8.05626	7.57707	7.77658	6.00618	6.85515	6.06767	7.9426	6.20292
ASHGA5P034061	DNASE2	4.56859	6.69088	5.49751	6.74564	4.85835	6.69355	6.07743	5.6529	5.58736	4.9005	5.87989	5.75555
ASHGA5P045885	NIPSNAP3A	9.01994	9.66421	8.68396	8.69702	9.4588	9.65788	9.39107	9.59849	9.36258	9.47314	9.29129	9.71913
ASHGA5P009161	VGLL2	5.96748	7.16797	6.4754	7.6681	5.54727	6.569	5.39538	6.13329	6.78257	6.91049	3.53285	5.50416
ASHGA5P001000	SLC52A3	3.36472	5.2327	4.21226	5.66476	4.1378	5.22125	2.95112	2.98957	2.37624	3.21832	2.44989	2.48344
ASHGA5P052354	FLAD1	8.82282	9.00574	8.98618	9.08319	9.13443	9.01445	8.184	8.66069	8.50549	8.14113	8.23569	8.78082
ASHGA5P007692	UNC119	5.85902	5.93277	5.82434	6.13484	5.61066	5.33453	6.27758	6.02014	6.17141	6.38126	5.92185	5.73454
ASHGA5P048732	TPM1	7.22143	9.38875	10.2127	10.3663	7.67859	9.52905	7.52487	8.2913	8.29715	8.52478	7.65461	8.39478
ASHGA5P013566	CCDC121	4.19577	5.50809	4.81419	5.94127	3.30446	5.15664	4.19236	2.79947	4.6966	4.60807	3.36472	2.48344
ASHGA5P052650	SLC25A44	4.72912	5.45584	4.80707	5.70993	4.31199	5.28717	4.38884	5.1049	5.97283	4.82093	3.91647	4.89682
ASHGA5P001470	AADAC	11.0211	8.25001	10.4688	10.5106	11.4744	8.36743	6.76381	7.885	8.06007	5.60062	7.16517	7.98441
ASHGA5P054063	ARMCX6	3.77321	4.95133	4.62518	4.42385	2.96651	4.43287	4.07938	4.12899	4.77427	3.76168	2.44989	3.48962
ASHGA5P010395	AKAP13	5.76202	6.24258	6.91233	7.05041	5.97612	6.24281	6.28894	6.41332	7.04429	4.92546	6.2101	6.5169
ASHGA5P013944	GRK4	4.28806	5.20655	5.09327	5.29305	4.3114	4.95778	5.61991	5.65067	6.23158	5.57152	5.13691	5.55386
ASHGA5P055030	RNF169	6.86796	5.24155	5.35111	5.2399	7.32066	5.58	4.96713	5.80276	6.39316	4.73596	4.99018	5.64826
ASHGA5P010952	MUC1	12.4434	10.9981	8.58141	8.71781	12.7215	10.9735	9.38106	9.74218	9.9593	8.9001	9.41267	9.68163
ASHGA5P054801	PAMR1	10.0844	11.396	9.1835	10.1137	10.1712	11.2238	9.67547	10.2271	10.5577	9.65313	9.54079	10.1766
ASHGA5P014035	ERG	4.40077	4.81337	4.19482	4.75849	4.95823	4.59082	4.36473	4.66357	5.02483	4.27492	4.29316	4.51639
ASHGA5P004831	NLGN4Y	4.8802	2.33667	3.66385	3.91854	5.1601	2.40781	5.98179	2.38934	2.37624	4.88581	5.96921	2.48344
ASHGA5P012862	RPAIN	11.0685	12.0219	12.204	12.2899	11.261	12.055	12.2357	11.7438	11.7777	12.0534	12.34	11.8456
ASHGA5P000650	RANBP9	7.6143	6.19634	6.80112	6.88873	7.96935	6.39457	6.64313	6.09365	6.55306	5.86475	6.68721	6.15791
ASHGA5P007680	BCL2A1	9.82223	8.79048	10.2217	10.15	10.0259	8.81723	10.8081	9.41137	9.51624	9.37469	10.7757	9.36309
ASHGA5P048670	CKMT1A	5.75976	8.15785	7.61922	7.46527	5.59703	8.12729	7.98554	9.11696	9.33018	8.07302	7.91677	9.26868
ASHGA5P006317	DAND5	6.22268	6.96639	7.29638	7.03461	5.95562	6.79826	6.80687	7.384	7.12842	7.17754	6.41745	7.10732
ASHGA5P009045	C9orf9	9.63321	9.21808	9.24692	9.42866	9.82452	9.2098	10.0399	9.70582	9.69035	10.0302	10.0745	9.80425
ASHGA5P010029	TTC37	10.3101	10.5646	10.8593	10.8615	10.554	10.6429	11.7156	11.214	11.3035	11.7137	11.6979	11.3067
ASHGA5P005436	DTYMK	5.94713	7.67428	7.63685	7.72149	5.99109	7.79303	14.363	7.64446	7.7967	5.9987	14.4162	7.91754
ASHGA5P028551	RCBTB1	3.08987	5.33092	6.60288	6.78899	3.92944	5.23433	5.53486	5.58699	5.74123	5.37275	5.42003	5.87477
ASHGA5P051042	GNAS	6.04094	5.91411	4.47959	4.84842	5.96873	6.12064	6.32373	6.28228	6.54461	5.08247	6.41897	6.07575
ASHGA5P004267	WDR19	7.64973	7.77936	8.18603	8.35306	7.80261	7.78028	8.36743	8.4748	8.52678	8.34724	8.34134	8.51049
ASHGA5P008030	OASL	6.35708	6.46895	6.43139	6.30535	6.05762	6.39419	5.72816	5.48079	6.47251	5.1563	5.24102	5.3164
ASHGA5P055288	CLEC4D	4.51418	3.58576	4.7234	4.695	3.96702	4.27879	5.53094	5.39075	6.51758	4.76129	4.98199	5.78086
ASHGA5P034683	ARHGAP35	6.88168	8.06818	5.93078	5.84226	7.10345	8.23371	7.64409	9.72247	9.88431	7.33543	7.84764	10.0763
ASHGA5P013515	FBXO38	6.17408	6.497	7.04164	7.1123	6.23599	6.6239	6.43706	6.14798	6.2645	5.93058	5.98353	6.37355
ASHGA5P004585	ZNF2	4.22426	3.42412	4.3159	4.50353	4.19867	3.41844	5.03436	4.32268	5.07144	4.72986	4.37441	4.82685
ASHGA5P035312	CFC1	4.10173	2.61043	4.17361	4.2476	4.03251	2.40781	8.41461	7.20127	7.25328	7.22394	8.5762	7.62417
ASHGA5P004313	ZNF276	7.18928	5.32989	7.53637	7.30371	6.78088	4.9173	5.93469	6.20671	6.2143	6.26206	5.02298	6.29222
ASHGA5P018368	PLA2G4B	5.23601	3.55245	5.18538	5.42305	4.90012	3.8838	5.54051	5.85123	5.63333	5.39275	5.46843	5.87083
ASHGA5P012142	ZCCHC6	5.42832	5.40565	4.84058	4.24479	4.84313	4.98943	4.81443	5.03054	4.71821	4.52676	3.86216	4.82505
ASHGA5P006135	TIMM50	6.14509	7.41961	6.45219	6.67437	6.21735	7.4972	6.93233	7.02507	7.5333	6.56287	7.12586	7.35624
ASHGA5P010950	HCN3	5.32339	3.23935	5.40728	5.3314	4.79649	2.40781	5.3386	4.41448	3.99635	4.86881	5.11045	4.71717
ASHGA5P004118	KBTBD10	5.08061	4.78931	5.27382	5.26332	5.39368	4.41558	5.64697	5.3451	5.91592	5.56061	5.71408	5.55529
ASHGA5P048608	NOP10	12.9989	13.3622	12.5465	12.6364	13.2177	13.464	12.6045	13.0629	13.1088	12.5018	12.7539	13.2294
ASHGA5P003059	SEC31A	8.77478	8.56343	8.25821	8.01464	8.83512	8.50588	8.23942	7.84382	8.18219	8.27875	8.35782	8.13617
ASHGA5P002144	NAPSA	4.41434	4.86827	4.4544	5.08614	4.44633	4.41261	6.7414	5.53094	5.76402	5.4577	6.96331	5.55005
ASHGA5P005937	MLC1	8.88396	5.921	8.59435	8.58016	9.05759	5.74616	6.58566	7.25186	7.20225	7.47926	6.58034	7.20771
ASHGA5P008382	DUSP19	3.17701	3.27881	3.86081	3.97719	4.30147	2.40781	3.8221	6.02246	6.38795	5.57294	4.23281	6.19718
ASHGA5P043228	C7orf43	4.52584	3.50594	4.30868	4.73328	4.36464	2.40781	5.13901	4.3128	3.77369	3.84244	4.70441	4.73644
ASHGA5P034514	SIN3B	3.88335	3.7409	3.74637	3.94222	3.9117	3.09009	4.48334	3.84655	3.46712	3.97301	4.93325	4.80408
ASHGA5P005821	CTSF	4.60194	5.46863	3.08085	4.68494	5.33587	5.60808	6.43081	6.89221	6.80437	5.56362	6.37124	6.92702
ASHGA5P001242	FBXL15	6.48894	7.53495	7.34701	7.34226	6.46716	7.60818	7.45912	7.70532	7.77838	7.05711	7.20686	7.82188
ASHGA5P038597	MAGEF1	11.6393	12.3678	11.0045	12.3229	11.8842	12.0806	11.5193	11.8218	11.5554	11.841	11.2032	11.2289
ASHGA5P037512	KRTAP10-12	3.47301	5.8613	4.84194	6.28478	3.32661	5.95141	7.47076	5.43374	5.50153	5.80994	7.73353	5.58148
ASHGA5P055131	POU2AF1	9.26404	10.2424	9.56189	10.9057	9.21703	9.9562	8.70239	9.88347	9.55038	10.5058	8.60165	9.62458
ASHGA5P050203	RPS16	10.096	10.9834	10.0782	10.3671	10.1831	10.7963	11.1503	10.5856	10.5691	9.83166	10.8301	10.2622
ASHGA5P012185	PLP2	11.3665	10.6945	10.8728	10.951	11.6531	10.7726	10.5625	9.70044	9.71048	8.93797	10.6321	9.91023
ASHGA5P033861	RAB27B	6.99443	6.76593	6.17926	6.5636	7.10091	6.73608	4.63155	6.2809	6.50458	5.06562	4.0111	5.96164
ASHGA5P035663	THAP4	2.55776	4.92793	3.59584	3.15288	2.78831	4.65712	3.67729	3.36391	4.45212	3.95339	3.75931	2.48344
ASHGA5P009809	VPS13A	8.11341	9.43243	8.43234	8.63334	8.43596	9.38031	8.38842	7.60167	8.06174	7.38605	8.24251	7.58766
ASHGA5P047901	OR10A6	2.46622	4.66998	4.19993	4.83892	2.73067	4.19562	2.78001	3.14352	5.35167	3.89085	2.44989	2.48344
ASHGA5P055262	TNFRSF1A	5.88051	6.05261	5.90858	5.55704	5.82247	6.00654	6.04946	6.38292	6.7924	5.3412	5.79081	6.59621
ASHGA5P046677	HTATSF1	6.50769	7.102	6.36441	6.41029	6.64835	7.21209	7.13439	6.51636	6.7704	5.30611	7.05302	6.42234
ASHGA5P001842	KRT13	17.2709	7.10852	6.36005	7.32271	17.417	6.82619	4.65343	5.36572	6.1519	5.92602	4.8545	5.44998
ASHGA5P000811	CPNE3	8.92562	7.63685	7.30191	7.61341	9.29411	7.79489	6.65467	6.49429	6.5199	5.89053	6.44574	6.30486
ASHGA5P009087	HABP2	3.53569	4.86245	4.97287	5.69914	3.86268	4.5121	3.85131	3.50604	4.24725	4.25977	2.44989	2.48344
ASHGA5P003710	FEM1C	5.41908	5.50617	3.70367	4.24771	5.43411	5.74819	3.86707	3.25961	3.97416	3.35372	2.44989	2.48344
ASHGA5P011457	UBE2A	8.84504	8.65537	8.80597	8.59131	9.17036	8.74455	7.54116	7.31115	7.59313	6.75026	7.68144	7.67849
ASHGA5P010680	CNIH4	11.6231	11.5012	12.0356	12.1529	11.7607	11.3447	10.0311	10.4413	10.4094	10.2368	9.75495	9.97515
ASHGA5P014080	C5orf44	6.2709	6.72409	6.31874	6.60969	6.39995	6.86121	6.44334	6.3414	6.15638	5.0883	6.51348	6.09554
ASHGA5P006547	CNGB3	4.66133	5.08191	5.03078	5.05996	4.29758	4.89762	4.6553	5.61749	5.75194	5.3077	3.62683	5.30876
ASHGA5P002782	MAPT	4.32642	4.86859	5.10546	4.95373	3.98125	5.02311	5.28146	5.25283	5.35489	5.01279	4.97482	5.23884
ASHGA5P005756	LRFN4	3.92724	4.86519	5.30912	5.43429	3.84244	5.43788	4.13744	3.55995	4.48055	4.31471	3.89068	3.75101
ASHGA5P049452	C1QBP	13.3787	14.3429	13.9104	13.8295	13.6253	14.305	12.9709	12.728	12.8357	12.5811	13.0232	12.8862
ASHGA5P006999	IMPDH2	7.5079	7.49127	6.69673	6.91049	7.68076	7.52907	6.86275	7.52547	7.72617	5.33489	7.00543	7.58016
ASHGA5P048841	CPEB1	5.21189	6.80783	7.1281	7.16439	5.43615	6.79537	6.34574	6.29547	6.20337	6.20248	6.4264	6.23001
ASHGA5P001451	CRBN	7.70532	8.5008	7.50917	7.69226	8.02782	8.6068	9.77773	9.69671	9.59356	9.76782	9.83752	9.80152
ASHGA5P039449	CXCL5	8.11059	2.33667	8.50486	8.75878	8.31928	2.40781	2.36495	3.7179	4.41738	2.40289	2.44989	4.18332
ASHGA5P021858	RAP1GAP	3.87116	2.86241	3.99604	4.03702	2.45589	2.40781	3.43732	3.75053	5.59062	3.87018	2.44989	2.48344
ASHGA5P055915	PSMB5	4.98034	4.02768	5.027	4.99238	4.47341	4.1094	3.85023	4.23327	4.43175	4.88231	2.44989	4.39955
ASHGA5P005639	FAM53A	6.73025	5.40415	7.21455	7.00415	6.76349	5.28439	7.40008	8.26479	7.70824	7.95274	7.17397	8.1417
ASHGA5P028324	GATC	4.72542	3.12166	4.4154	4.37301	4.00489	2.40781	4.24881	4.12389	3.63717	4.83936	3.98269	2.48344
ASHGA5P055623	ALDH2	4.80347	4.36824	4.54643	4.38884	4.70785	3.82847	4.40179	3.97778	4.78897	3.73662	2.44989	4.04438
ASHGA5P052820	AKD1	4.37343	4.17069	4.71484	4.5215	3.91375	4.6215	5.39196	4.77486	5.49466	4.94643	4.81565	4.92518
ASHGA5P003246	GNAS	13.1656	13.1888	13.4823	13.409	13.3622	13.0682	13.7489	13.0977	13.1588	13.0308	13.8337	13.2159
ASHGA5P036368	CYP20A1	4.8933	5.44162	5.31668	5.54462	4.77059	5.58887	5.22523	5.07039	5.53734	4.10767	5.13377	5.6575
ASHGA5P001302	SPA17	6.71984	7.38831	5.30179	5.54002	7.03415	7.50928	5.80809	6.41377	6.43049	5.03589	5.40669	6.25337
ASHGA5P046566	EDA	7.39033	5.49981	7.31165	7.0725	7.26817	5.34697	6.87618	7.51035	6.97685	7.90033	6.67502	7.45471
ASHGA5P013571	NR4A1	4.44763	2.76241	5.07443	4.78136	3.64715	2.40781	4.4784	4.81699	4.60175	4.74236	3.17389	4.09764
ASHGA5P054438	ZNF22	3.86467	5.79947	3.94236	4.36464	4.50448	5.92919	6.13114	5.79569	5.99741	4.9225	6.41934	6.14616
ASHGA5P012667	PDHA1	6.58	6.30823	5.42744	5.57708	6.64294	6.28757	5.78785	6.26904	6.72564	5.70503	6.06994	6.46497
ASHGA5P005255	IL16	6.03854	7.90107	6.50693	6.21316	6.20697	7.89026	11.0677	9.66774	9.70937	9.56609	11.1919	9.76848
ASHGA5P003058	COPS4	9.29726	9.90796	8.99245	9.1715	9.68549	10.0521	10.3338	10.3319	10.4744	10.1163	10.5786	10.5364
ASHGA5P000976	NFKBIA	10.3883	9.83166	10.5807	10.6604	10.7084	9.98104	10.6624	9.41565	10.6813	10.0554	10.7343	9.64397
ASHGA5P000921	HMOX1	8.4689	8.06344	7.83203	8.29185	8.69888	7.91488	7.45544	7.43122	7.862	7.77658	7.0791	7.3647
ASHGA5P007511	CAAP1	3.96961	5.32667	4.10258	4.4693	3.48297	5.25753	3.2518	3.90182	3.95112	3.80008	2.44989	4.29758
ASHGA5P014238	ZNF681	10.2052	9.97018	9.93753	10.8736	10.4514	9.83643	10.8674	10.5757	10.3955	10.8578	10.5277	10.3671
ASHGA5P010805	QSOX1	7.24133	7.92657	6.78491	7.67055	7.63182	7.91798	6.50343	8.12291	8.20578	6.80882	6.39457	8.37815
ASHGA5P008694	UPF3B	6.80508	5.57215	6.40667	6.70632	7.09784	5.05156	5.74616	6.57104	6.32592	5.00267	5.20951	5.98179
ASHGA5P050402	MFSD2B	5.15523	5.93988	4.39106	6.04694	5.14147	5.53474	4.32868	5.08012	5.15214	4.95778	4.105	4.11975
ASHGA5P051753	NMD3	8.76974	9.21373	9.45581	9.67667	9.10215	9.346	9.19765	9.65652	9.57426	9.6834	9.24191	9.72836
ASHGA5P008510	HMGCR	6.63711	5.99453	5.04108	5.92081	6.89572	5.94073	5.84994	5.54955	5.66323	5.31199	5.71709	5.37731
ASHGA5P012051	RDBP	6.72844	6.85736	6.17891	6.37435	7.07354	6.85176	7.0147	7.58548	7.3475	6.21654	7.02342	7.54242
ASHGA5P042455	ENPP4	2.81645	5.94377	4.18273	4.49382	3.21387	6.16297	4.15631	5.0611	5.93058	4.29254	6.67706	5.11669
ASHGA5P017834	CAMSAP3	4.28945	5.4577	4.97351	5.68674	3.16688	4.94848	3.97149	2.38934	4.96836	3.45587	2.44989	2.48344
ASHGA5P026405	TRIM51	5.20308	6.8872	7.27502	7.42266	5.45124	6.72589	5.90321	6.65816	6.77625	6.25753	5.78708	6.71281
ASHGA5P048952	LUC7L	8.67347	8.73838	9.58626	9.49745	9.10708	8.78056	8.93565	8.87655	9.1941	8.85907	9.07533	8.96044
ASHGA5P011564	RPS8	11.8958	12.0771	10.3398	10.3826	12.2523	12.1068	12.8516	12.1763	12.2101	11.0865	12.8909	11.9955
ASHGA5P052213	PRLR	3.15436	5.45097	4.67266	5.13061	2.66693	5.36298	4.96353	5.35953	5.73927	5.67818	4.96565	5.58415
ASHGA5P003629	TEX261	4.3789	5.89817	5.28662	6.48586	4.23987	5.83252	4.7974	5.61813	5.88525	5.18538	4.4141	5.49969
ASHGA5P055479	STAT2	3.19324	4.76365	3.78209	4.61637	3.64151	4.92296	3.98195	4.19519	5.03954	3.53453	2.44989	4.38218
ASHGA5P049631	TBC1D3G	5.22643	6.37592	5.44869	6.97422	5.19587	6.2674	3.43244	2.87133	5.02508	4.15303	2.44989	3.61706
ASHGA5P016976	TMEM91	7.58788	8.94462	7.2798	9.13546	7.6187	8.77418	7.01168	6.94075	7.26597	7.84331	7.10431	6.82024
ASHGA5P049638	ARHGAP23	6.08821	6.94567	6.81468	7.56984	5.85331	6.54011	6.23485	6.42772	6.25243	6.07898	5.9766	6.10241
ASHGA5P021973	OLR1	2.99367	4.10924	3.32875	4.66468	3.61067	4.18504	3.732	3.9343	3.49951	3.19139	4.81443	4.3104
ASHGA5P013706	FAM172A	5.35696	5.7572	6.44704	6.63106	5.45167	5.93585	5.29635	5.10584	5.49265	4.45695	5.64812	5.41486
ASHGA5P053447	MCMDC2	2.74937	2.33667	3.52438	3.89055	4.88595	3.24044	3.76878	2.85838	2.37624	4.20823	2.44989	4.43664
ASHGA5P025179	COASY	5.79732	6.24897	7.76494	7.5203	5.7303	6.2089	5.97007	5.31018	5.33241	4.51916	5.26352	4.78788
ASHGA5P009942	SERPINH1	6.54073	7.74701	7.97013	7.80916	6.04489	7.09461	7.55245	8.1274	7.90259	8.27837	7.44022	7.54969
ASHGA5P013548	ELOVL6	4.44802	5.86305	5.80254	5.89627	4.04307	6.0579	3.95253	3.28984	3.11223	2.40289	2.44989	2.48344
ASHGA5P013164	LAMA4	5.30726	6.67221	6.51099	6.34949	4.98025	6.39541	5.86475	6.39584	6.47867	6.44205	5.30552	5.9801
ASHGA5P009609	SH3YL1	10.9712	10.8472	10.5422	10.7242	11.0187	10.6813	11.2692	10.8412	10.7423	11.1135	11.1748	10.6284
ASHGA5P054723	TACC1	5.19548	3.62818	3.92036	4.06064	5.08114	3.11317	3.22604	2.77795	4.95373	2.40289	2.44989	2.48344
ASHGA5P007493	SH3BGR	7.98672	6.33239	8.07272	7.92536	7.98831	6.12007	7.5626	7.83966	8.15572	7.84866	7.51124	7.82323
ASHGA5P019518	TAPBP	11.9716	9.87425	11.8579	11.8566	11.841	9.81839	10.3607	10.8841	10.8999	11.2263	10.191	10.6655
ASHGA5P008426	DAP3	6.32592	6.79804	6.11067	6.40541	6.46244	6.75437	6.02773	5.689	5.65369	4.54251	5.83861	5.6455
ASHGA5P001192	BET1	7.68613	8.27379	10.2897	10.3941	7.80049	8.18603	8.26596	7.93546	8.08903	7.70012	8.43173	8.17993
ASHGA5P050467	EPCAM	11.4497	11.9145	12.6684	12.6486	11.3856	11.7904	12.2773	13.0199	13.1733	12.9122	12.2728	12.9868
ASHGA5P049142	NFATC2IP	8.79364	6.95335	8.39508	8.47065	8.90041	6.95669	8.18155	8.75113	8.8279	8.58795	8.22471	8.79859
ASHGA5P006552	PRTFDC1	7.11097	8.33864	9.48695	9.68487	7.43757	8.38916	7.84826	8.05762	8.21015	8.46133	8.16468	8.23011
ASHGA5P034460	PDE4A	4.68749	3.16047	4.79034	4.72532	4.21573	2.40781	3.72886	3.39079	4.93825	3.8558	3.21872	3.42248
ASHGA5P055867	FAM70B	4.23616	2.96686	4.0047	4.19712	4.15854	2.40781	3.97046	3.66932	4.38091	3.44119	4.09679	3.99771
ASHGA5P006614	HACL1	8.29435	6.21091	4.18054	4.10105	8.38962	6.30166	7.2075	6.2315	6.55499	5.6819	7.30666	6.41454
ASHGA5P003824	FAM188A	5.41927	5.73233	3.25413	3.29384	5.49124	5.6572	5.28817	5.29449	5.47996	4.50612	5.1259	5.53168
ASHGA5P045718	DCAF10	7.64446	6.30579	7.93807	8.0024	7.51871	6.27926	6.65234	7.02199	7.10539	7.43675	6.69649	6.93132
ASHGA5P050649	GTF2B	11.7458	12.1592	12.008	12.1763	12.1463	12.2339	12.037	10.8763	12.0205	11.8271	12.1504	11.0409
ASHGA5P055936	TM9SF1	6.11302	6.99278	6.55306	7.22881	6.28228	6.97547	6.82113	6.85879	7.21845	6.73136	6.80783	6.83034
ASHGA5P016777	TCEAL4	7.16202	7.68202	7.37606	7.81042	7.45848	7.69792	9.33467	9.252	9.31262	8.82555	9.38715	9.31049
ASHGA5P027612	TESC	8.13744	8.3933	8.86061	9.21919	8.34248	8.17528	8.40907	9.0562	9.09694	8.47156	8.27225	9.20373
ASHGA5P029656	DLST	5.83009	6.58218	5.64804	6.35822	6.0772	6.35268	6.22945	6.51005	6.56068	6.24979	6.25373	6.60606
ASHGA5P008011	CLYBL	7.19508	8.28153	6.21876	6.15585	7.39985	8.32225	7.53906	7.80614	7.297	7.16497	7.52282	7.80511
ASHGA5P033899	OR2T12	6.01474	6.89528	5.03824	6.46607	5.74483	6.92599	7.57916	5.19146	5.87109	5.34912	7.69226	4.30274
ASHGA5P002471	DERL1	9.14802	9.31228	10.0454	10.2505	9.51902	9.31262	9.025	9.35557	9.32203	8.41543	8.97212	9.45135
ASHGA5P008575	ATP5H	14.9249	14.2999	15.0407	15.1287	15.1338	14.1844	13.723	13.963	13.7574	14.4062	13.5958	13.9512
ASHGA5P014669	ALDOA	7.30146	8.61648	8.13823	9.59521	7.78124	8.48918	6.70271	6.80437	7.24978	7.24606	6.38696	6.64881
ASHGA5P050924	PCSK2	2.97088	4.46734	3.53031	4.7783	2.97244	4.16926	2.74847	3.74795	4.74484	3.18704	2.44989	2.48344
ASHGA5P029574	ARID4A	7.17898	6.93458	7.56813	7.74251	7.54116	7.10241	7.83797	7.54021	7.56597	7.69942	7.75263	7.67893
ASHGA5P010023	CAMK2B	5.09247	5.91769	6.36546	6.48123	5.00324	5.70014	5.35758	5.92363	6.23348	4.95947	5.42657	5.44317
ASHGA5P010936	TTC24	7.36718	8.25242	7.52182	8.54417	7.30253	7.97463	6.22928	6.69088	7.18794	7.0688	5.80857	6.35367
ASHGA5P004760	CSF2	6.78564	5.57922	7.09176	7.21722	7.18428	5.59718	4.31407	5.42086	5.00982	4.76594	2.44989	5.40967
ASHGA5P012227	FARP1	8.12094	9.84635	8.09456	10.1747	8.4118	9.77633	8.15572	9.76516	9.09358	9.06232	8.1873	9.64486
ASHGA5P014000	USP34	7.17495	6.4239	10.7614	11.0039	7.40031	6.38126	6.49589	6.35425	6.06674	7.01528	6.36173	6.26396
ASHGA5P027482	EEA1	5.71763	5.5965	5.73687	6.03965	5.75958	5.54298	4.40027	4.23175	5.09311	4.96565	4.02445	3.57539
ASHGA5P013951	KIAA1468	7.866	6.80265	5.46668	5.59306	8.16895	6.79851	6.39995	5.6429	5.8613	5.31775	6.35716	5.42305
ASHGA5P047427	MTRNR2L5	3.02174	5.42927	5.7472	5.06511	3.41431	5.11483	4.37735	4.43262	4.79763	4.71935	2.44989	4.76925
ASHGA5P052265	LRRC70	5.98411	6.4968	6.63547	6.72108	6.12251	6.60089	7.08717	6.69588	6.8931	7.25524	7.23785	6.91396
ASHGA5P005381	FPR1	7.78876	9.11944	9.72424	9.5057	7.65263	8.98545	8.55265	9.50248	9.41212	9.29411	8.29741	9.27374
ASHGA5P052441	FCHSD1	5.09135	5.70922	5.46921	5.57314	4.67602	5.34942	6.11962	6.19656	6.3338	6.18388	5.86036	5.89773
ASHGA5P053989	GAGE1	5.84994	6.04755	5.62101	5.76182	5.80582	5.93172	7.09132	6.90351	6.56696	6.20542	6.88099	6.57381
ASHGA5P003600	JTB	11.353	11.8679	10.8049	10.9023	11.4875	11.8376	11.8229	11.9046	11.9613	11.6202	11.9373	11.9941
ASHGA5P009920	SEMA6D	4.37845	4.0107	5.16383	5.77582	3.28596	4.25022	4.53325	4.10799	5.99717	3.91573	3.83651	3.61802
ASHGA5P048249	GPR152	9.58238	8.20012	9.00948	9.1578	9.59655	8.15487	9.38591	9.19482	9.12097	10.1991	9.05355	8.97325
ASHGA5P009472	FAS	5.55063	7.20127	6.21548	6.21725	5.80386	7.17871	7.48262	6.39741	6.56287	5.67541	7.41797	6.67134
ASHGA5P053182	AKAP9	6.20805	6.71968	10.3735	10.397	6.43126	6.82765	8.33096	7.38957	7.51035	7.97884	8.46946	7.53622
ASHGA5P003359	BIN2	3.09074	3.86813	3.24166	3.26755	2.32252	4.6767	5.44673	4.74457	4.5184	3.66953	4.73568	4.58559
ASHGA5P013729	NT5C3	9.38171	8.66339	9.40536	9.52992	9.44855	8.53635	8.49976	7.97433	7.90707	6.78214	8.17137	7.68588
ASHGA5P010471	CDKN2A	4.83873	3.17643	5.32271	5.60561	4.7342	3.24596	3.69367	2.38934	3.53337	2.40289	2.44989	2.48344
ASHGA5P010151	HIBCH	10.982	11.6617	12.6828	12.7652	11.0685	11.644	11.6664	11.0995	11.4562	11.4074	11.5029	11.2367
ASHGA5P008853	SLC5A11	6.42772	4.54907	6.36078	6.31289	6.22426	3.87466	5.77715	5.99974	5.86095	6.58622	5.53628	5.61246
ASHGA5P034714	ALDH16A1	3.74221	2.7035	4.04467	4.00728	3.21803	2.40781	5.04878	3.84796	4.66821	4.23469	3.91787	4.68868
ASHGA5P033093	IGFBP4	4.24668	3.57293	5.44663	4.96423	3.87517	2.40781	4.93393	4.66923	4.7147	4.62882	4.37315	5.08141
ASHGA5P003919	PDCD4	6.40895	4.45999	4.75543	4.44364	6.23179	3.78876	5.19244	5.91005	5.93566	5.43849	4.98767	6.04181
ASHGA5P052412	KIF20A	5.19632	6.28835	7.23943	7.14503	5.56872	6.34024	4.33763	4.32099	5.10939	2.40289	4.91878	4.49357
ASHGA5P014361	GDPD3	5.47628	4.20869	3.74941	4.3783	5.42762	3.31181	3.26331	4.07541	3.51101	4.27888	4.45069	4.06233
ASHGA5P031991	ZFPM1	6.23748	4.71296	6.39564	6.27854	5.96079	2.98373	5.57248	6.83575	6.71281	7.33399	5.27451	5.89569
ASHGA5P001492	REEP6	6.63811	5.35758	5.8926	6.21167	6.74057	5.15477	6.78064	6.22523	6.32496	6.27854	7.10802	6.26553
ASHGA5P005515	CXCL11	4.61717	7.54565	7.79158	7.94036	4.4582	7.61	5.85842	5.56632	6.22111	4.66144	5.57183	6.00114
ASHGA5P014938	MCF2	10.1702	5.14795	3.46136	5.49109	5.40213	4.94042	3.57829	3.22167	4.17124	4.1354	2.44989	4.14126
ASHGA5P015888	TSPAN3	9.06767	10.4903	9.68659	10.4704	9.37286	10.5004	8.7067	8.80215	8.81193	7.76971	8.6602	8.87604
ASHGA5P021209	SOX6	4.87197	6.05651	4.98108	6.38687	4.81768	5.99109	4.66885	5.23194	5.79921	4.49679	4.26931	5.00899
ASHGA5P001778	GOT2	8.30288	8.16661	7.48723	7.5156	8.65747	8.19044	7.72149	8.04792	7.64053	7.49494	7.85141	8.22443
ASHGA5P004044	ZIC1	2.86811	3.56501	2.63284	3.24156	5.2774	4.18539	5.09587	3.87908	4.83117	4.52446	4.68849	4.17038
ASHGA5P034672	QPCTL	3.62758	4.42407	3.65239	3.96475	2.9455	4.02373	4.61373	4.00199	4.38854	3.40231	2.44989	3.57623
ASHGA5P054250	LPGAT1	4.61907	5.92167	5.77118	6.17629	4.90646	5.84487	5.13917	4.5248	4.43026	3.95112	4.71373	3.62907
ASHGA5P050131	GTPBP3	10.8452	10.3576	10.0002	10.6708	11.2376	10.277	9.30809	9.63499	9.83445	9.80964	9.36258	9.93884
ASHGA5P051822	IL1RAP	6.58536	4.80835	6.27625	6.30345	6.94386	5.06511	3.34804	3.33361	4.58855	3.61595	2.44989	2.48344
ASHGA5P001762	APOBEC2	2.33506	3.04197	4.34791	3.93718	2.73924	3.60949	4.71484	2.38934	5.89089	3.18039	4.07195	2.48344
ASHGA5P003280	R3HCC1	6.14289	6.84222	6.05651	6.06036	6.31735	6.95584	6.53957	6.40438	7.10991	5.35603	6.45175	6.72056
ASHGA5P019363	TMED5	5.31775	5.70341	5.44448	5.82873	5.63448	5.9162	7.17898	6.93211	7.14326	5.4318	6.91853	6.78131
ASHGA5P051740	GFM1	3.56484	3.55966	4.40165	4.71265	2.68957	3.36157	4.18504	2.38934	4.46976	3.42949	5.18815	2.48344
ASHGA5P013472	KRT222	2.33506	2.33667	2.32235	2.3224	2.64822	2.40781	4.32526	4.54561	5.42657	3.16444	3.45212	5.54462
ASHGA5P012590	TBC1D7	6.53623	6.69851	5.99796	6.30021	6.55809	6.61571	6.34154	6.4239	7.0273	5.66199	6.19634	7.23532
ASHGA5P009703	NUDT1	4.695	4.59547	4.66005	5.64685	4.36528	4.49178	3.60285	2.38934	3.61756	3.00108	4.15382	4.15725
ASHGA5P003620	WDPCP	3.53154	3.14568	2.7644	4.17851	4.23327	3.78813	4.97306	5.79261	6.16036	5.09175	4.64739	5.39702
ASHGA5P052449	PLAC8L1	6.02311	6.00371	7.33492	7.59189	6.18125	6.09739	5.30293	4.29545	4.83371	5.25935	5.26215	3.97251
ASHGA5P000994	CTSZ	8.00538	9.37894	9.37984	9.47514	8.16809	9.32108	9.44855	9.14703	9.27163	8.54265	9.51902	9.21206
ASHGA5P018370	TSTD3	4.1043	6.63909	5.52109	5.61829	4.47563	6.81332	5.81074	5.89344	5.77696	5.45318	5.76686	5.98209
ASHGA5P054674	PHLDA2	11.4013	12.0868	11.5471	12.3561	11.5777	11.9242	11.0854	11.5187	11.3583	11.4451	10.8615	11.4697
ASHGA5P006557	RBPMS	8.42994	9.94936	9.79733	10.5308	8.58594	9.9049	9.66971	10.1423	10.311	9.14771	9.69557	10.0399
ASHGA5P025192	CDC7	2.9246	4.59137	5.10369	4.70291	2.43199	4.04396	3.9373	3.7475	4.13481	4.87438	2.44989	3.53122
ASHGA5P054422	ZNF248	3.02713	4.23547	4.97515	5.32759	4.09618	4.23349	4.1407	2.98373	4.32062	4.67155	2.44989	3.64138
ASHGA5P006608	GCFC2	6.14269	7.78251	7.9886	8.04922	6.16022	7.79987	7.24418	6.93363	7.68174	7.25507	7.02693	7.23484
ASHGA5P012518	ZFC3H1	7.05058	7.27153	8.44818	8.38571	7.12175	7.20711	6.62349	6.83759	6.91303	6.20821	6.82684	6.8939
ASHGA5P054823	F2	3.86244	4.92278	5.89773	5.8877	3.3614	4.88386	4.18793	3.59109	4.76925	4.45416	4.15197	4.83854
ASHGA5P001755	RRP36	7.84359	7.671	7.57687	7.79158	8.10069	7.77697	8.0948	8.2533	8.17762	6.8872	8.04308	8.2062
ASHGA5P034333	LILRA3	3.04244	4.10181	4.22359	4.31642	3.20373	4.04273	3.82004	3.45959	4.17083	3.94188	2.44989	3.5461
ASHGA5P039465	CNOT6L	2.6977	4.31238	4.51995	4.43537	2.34782	4.0762	4.39091	3.90821	3.74689	4.11738	3.89999	3.36113
ASHGA5P006447	ILF3	5.396	4.71869	4.66821	5.06426	5.87914	4.43634	4.33412	5.05309	5.2886	2.40289	3.558	5.27583
ASHGA5P049456	SLC13A5	12.7607	13.7163	14.1422	14.0967	12.6828	13.4013	13.0232	13.7617	13.723	13.7046	12.7716	13.6743
ASHGA5P005067	SMG8	8.48775	9.58192	9.01784	8.99586	8.68224	9.6213	10.1505	9.49064	9.963	9.44028	10.3142	9.78325
ASHGA5P036624	CENPB	12.2859	11.1187	11.1806	11.1011	12.4968	11.1871	11.2955	11.3776	11.4451	10.8763	11.3733	11.5357
ASHGA5P017496	PRSS45	7.72982	6.37139	6.95083	6.75929	7.62922	6.10798	7.97736	8.59188	8.41977	8.33176	7.52223	8.27638
ASHGA5P000973	CINP	7.44038	7.95584	7.35378	7.56371	7.66449	7.945	7.90183	7.32714	7.81989	7.40283	7.77697	7.6642
ASHGA5P002769	IL12RB2	6.95262	4.75849	6.40234	6.11227	6.85176	6.66816	5.33195	5.69229	5.94575	5.56574	4.34235	5.03761
ASHGA5P013935	ANG	7.75129	5.72492	7.31867	7.32291	7.46853	5.09044	5.81496	6.44537	6.36712	6.0456	5.14498	6.02838
ASHGA5P042621	ENPP3	5.42694	5.37575	5.39678	5.39075	5.45584	5.18348	5.7779	6.03816	6.2674	6.19704	5.38031	5.90261
ASHGA5P010553	EPS8L3	7.63233	7.25779	6.85896	6.91186	7.70155	7.0981	4.10634	4.5897	4.73843	3.5812	3.14594	4.68542
ASHGA5P030075	RORA	6.32402	4.29918	6.26494	6.16314	6.32653	3.76121	6.10198	6.46153	6.18485	6.45437	5.92944	6.16117
ASHGA5P040186	FHDC1	3.87739	2.68983	3.65965	3.50336	4.00288	2.40781	3.24386	2.91875	4.07938	5.76224	3.18652	4.22866
ASHGA5P034774	KIR3DL1	4.9156	3.66852	5.11877	5.3199	4.79311	2.40781	4.4342	4.20617	4.70654	4.9378	3.72183	4.70866
ASHGA5P050386	YWHAQ	10.0502	9.91253	8.94183	9.0695	10.2355	10.0016	9.65072	9.57187	9.75009	9.58791	9.89387	9.74114
ASHGA5P032511	GIP	2.33506	7.47926	2.32235	2.3224	2.32332	7.44508	4.66633	2.93917	4.15945	2.40289	3.99535	3.8221
ASHGA5P002612	KLF3	7.61922	8.03052	6.87574	6.84748	7.81198	8.00622	5.50435	6.43303	6.80912	5.68876	5.16505	6.57254
ASHGA5P050215	C19orf54	8.21613	6.7146	8.4418	8.49316	8.12792	6.69571	8.39406	8.3053	8.31081	8.42994	8.31523	8.12766
ASHGA5P002700	CDHR2	5.08983	2.79192	4.65637	5.16601	5.13541	2.40781	3.90687	3.16967	2.37624	3.67865	3.23026	3.52827
ASHGA5P010378	DZIP1	7.75103	6.99167	7.63149	7.76704	7.88462	6.93062	7.62699	7.7978	7.87331	8.28698	7.91864	8.0092
ASHGA5P009289	CASC1	2.92079	3.17743	2.70442	6.06491	4.11002	3.86036	2.36495	4.2018	4.27033	4.69892	2.44989	4.95979
ASHGA5P041798	C6orf106	5.20435	4.42908	4.72636	4.77486	4.98034	4.30499	4.76582	4.81262	4.99725	4.02129	3.32048	5.2216
ASHGA5P050160	FXYD3	13.6743	14.1422	12.3274	12.4434	14.0502	14.1667	11.5012	12.7215	12.4992	11.835	11.5811	12.728
ASHGA5P036497	CCL20	10.8578	11.5095	12.7405	12.8746	11.2238	11.59	11.2183	10.5976	10.497	10.1536	11.2088	10.7413
ASHGA5P025218	PPP5D1	3.65383	3.90717	2.64999	3.14661	3.44128	4.12852	5.44542	5.61027	5.2604	4.89602	5.42422	5.53531
ASHGA5P013698	KLF10	6.81534	6.27392	7.69456	7.7439	6.92665	6.2678	6.15295	6.29325	6.49826	5.78599	5.86367	5.98455
ASHGA5P051555	TMEM110	5.28717	5.97784	5.35532	5.269	5.36859	5.86238	5.73067	6.02622	6.82903	5.56905	5.58377	5.92683
ASHGA5P032292	SEBOX	6.47772	7.68242	7.84728	8.13549	6.49605	7.61722	6.71026	7.0795	7.59844	7.13789	6.77813	7.59159
ASHGA5P002646	STX2	2.68809	2.47086	5.27042	4.83787	2.66337	2.40781	3.69975	3.99604	5.2137	3.94886	2.44989	2.48344
ASHGA5P052656	NCR3	5.6658	7.45283	6.55456	7.40615	5.62418	7.23033	8.85475	7.49289	7.81854	6.74482	9.09524	7.7227
ASHGA5P054289	ADAM28	5.19213	7.15138	6.02131	6.69719	4.94412	7.33736	9.29176	8.4418	8.7642	8.31741	9.46924	8.52408
ASHGA5P012012	TBC1D2	5.81397	5.04192	3.38393	3.785	5.68933	4.79912	3.33045	3.18978	4.34771	4.77389	2.44989	2.48344
ASHGA5P010185	DDA1	4.22678	4.59464	4.46211	4.6104	5.0804	4.1523	3.36307	2.38934	4.39287	4.92312	2.44989	3.61275
ASHGA5P054563	NDUFB8	14.363	14.2941	14.7206	14.7807	14.6544	14.2527	14.272	14.1252	14.1089	14.335	14.2278	14.153
ASHGA5P009678	ZNF772	3.30322	4.84867	3.74189	5.18068	3.02345	4.74837	3.50207	4.65223	3.5187	2.40289	2.44989	3.68475
ASHGA5P009256	DCAF4	6.41854	6.09365	6.25898	6.35367	6.58778	6.11736	7.09609	6.64703	6.5247	6.44558	7.24377	6.59437
ASHGA5P002049	DGCR14	10.8606	11.8823	11.582	12.4556	11.082	11.7487	11.285	11.8556	11.7501	11.2894	11.3219	11.835
ASHGA5P048395	TMEM123	4.08415	5.56747	4.29079	4.71116	3.63736	5.50716	4.77318	4.43207	4.8994	4.40179	3.79489	5.36598
ASHGA5P010628	C1orf101	2.88327	4.45679	3.2964	3.75931	3.24341	4.38483	5.66215	5.67151	5.94057	4.94042	5.37618	5.39457
ASHGA5P049164	SULT1A3	11.861	12.9989	13.458	13.5165	11.9257	12.9182	12.3318	11.7472	11.8071	12.4155	12.3091	11.7965
ASHGA5P003982	MCHR2	5.34812	3.47206	5.24532	5.17684	5.46863	2.40781	5.58934	6.497	6.42923	4.86294	4.51984	6.25392
ASHGA5P038401	RUVBL1	4.06399	5.16743	3.44728	4.90699	3.52042	4.05713	3.92578	3.78303	3.91886	3.61495	2.44989	4.15689
ASHGA5P051994	FAM175A	8.69579	8.94003	10.2018	9.83598	8.70876	8.87569	9.48104	10.2295	10.5085	9.82107	9.5474	10.3266
ASHGA5P008577	KLHL33	6.81381	4.56682	6.92678	6.96441	7.96568	3.85405	5.41278	5.05343	4.83261	5.01654	4.94438	4.96565
ASHGA5P006223	METAP1D	3.6858	5.80702	5.84873	6.10898	3.07777	5.41468	5.46973	4.69707	4.83405	4.14023	5.11436	4.67757
ASHGA5P020859	SGK3	6.43038	6.67286	6.41424	6.35645	6.55592	6.78257	7.22317	7.32487	7.50917	7.05081	7.353	7.384
ASHGA5P033311	RGS9	3.01062	3.13174	5.74163	3.63183	2.32244	2.40781	4.16701	3.6185	2.86542	3.2616	3.19399	2.48344
ASHGA5P012427	CD177	4.10004	2.76502	4.39232	4.68269	3.73947	2.40781	3.15003	4.39856	4.54693	4.28433	3.20063	4.70165
ASHGA5P001514	PRKD3	7.78956	8.76881	9.0603	9.08032	8.11222	8.87655	9.44165	9.65988	9.69977	9.44464	9.64632	9.83643
ASHGA5P038041	FBLN1	8.47307	6.25988	8.01863	8.08079	8.33942	6.05576	8.15072	9.24527	9.01817	8.5033	8.26013	9.19545
ASHGA5P001918	LIF	9.52775	9.65788	8.91659	9.35686	9.82491	9.68021	9.72363	8.27683	8.41771	8.44514	9.84108	8.37117
ASHGA5P032762	OR3A3	6.12915	8.29303	6.86426	7.71024	7.67519	8.4602	5.79893	6.04362	7.05611	6.58711	5.75088	6.16297
ASHGA5P033123	AOC2	6.06506	7.05893	6.71147	7.28518	6.02605	6.91233	5.85768	6.41162	7.02342	6.92739	5.57604	6.57418
ASHGA5P048172	AHNAK	8.1655	7.39733	6.52703	7.02854	8.56674	7.45218	7.63494	7.57974	7.62189	7.53853	7.79705	7.83185
ASHGA5P013523	TCERG1	6.23937	7.07705	6.69468	7.60366	6.17013	8.26823	5.61829	6.2	6.1627	5.81397	5.52122	5.98088
ASHGA5P044584	EPPK1	4.40535	5.76363	3.51914	5.83843	4.44763	5.66695	3.40447	2.90445	4.74681	4.29176	2.44989	2.48344
ASHGA5P005855	SULT1B1	7.39753	8.95601	3.1738	3.09627	7.83701	9.06095	7.06278	8.66631	8.28392	8.14924	7.201	8.79209
ASHGA5P038754	CCR8	3.52148	5.5292	4.66686	6.19602	3.23867	5.43002	3.79089	4.47323	4.02506	2.40289	2.44989	2.48344
ASHGA5P014305	FGG	2.55439	2.33667	5.83897	5.90216	2.76894	2.40781	8.6981	9.23187	9.39572	10.889	8.52515	9.28565
ASHGA5P046523	MPP7	5.86106	4.15396	2.78322	3.45946	6.10063	4.00313	2.36495	4.29501	4.02239	3.56154	2.44989	2.48344
ASHGA5P004828	MRRF	5.74741	5.57896	6.04879	6.0451	5.90392	5.70089	4.66998	3.17701	4.97534	3.59271	4.35938	2.48344
ASHGA5P004578	FAM228A	3.6319	4.94816	4.71633	5.70656	2.61532	4.67209	4.05446	3.35132	5.29805	4.7587	3.94236	4.27552
ASHGA5P030443	SPRED1	5.25119	7.13154	6.10838	7.30608	4.99663	6.88256	6.10026	6.82545	6.77538	6.24118	5.7858	6.64189
ASHGA5P009791	GRB10	2.72858	3.81388	4.102	4.52584	2.54098	3.62229	3.54264	3.221	3.72728	5.67937	2.44989	3.74585
ASHGA5P006906	ZNF784	4.37517	5.46683	5.03198	5.73067	4.53512	5.31719	5.79128	5.07644	4.85066	3.95543	5.29484	4.90143
ASHGA5P043635	HECW1	7.17682	8.36263	7.35488	8.72059	7.31491	8.11867	7.91427	8.30496	7.45306	7.22736	7.81989	8.17446
ASHGA5P027475	DUSP6	7.65461	8.43234	7.74218	8.16057	7.92536	8.43261	7.94937	7.73806	7.87245	7.09761	8.08079	7.73577
ASHGA5P004995	FANCI	5.99998	6.61288	8.16854	8.36125	6.10256	6.6805	5.36312	5.1894	4.94042	5.30492	5.52335	4.43336
ASHGA5P048781	CD276	8.14311	10.0138	10.63	10.5585	8.08497	9.69671	9.65652	10.4483	10.4085	10.6724	9.38358	10.1188
ASHGA5P010240	VPS13A	7.81751	8	7.4557	7.48742	7.88039	7.90822	8.17102	7.13479	7.63233	7.32608	8.12556	7.28621
ASHGA5P010116	PLCG2	3.56957	5.14531	5.15512	4.90386	2.41024	4.97954	6.19584	4.98802	5.26055	5.22437	5.98455	5.04553
ASHGA5P026223	MAGOH	10.7191	11.4013	11.277	11.3419	10.8452	11.272	11.2194	10.6349	10.6499	10.5194	11.1771	10.5527
ASHGA5P000854	CMTM6	7.86539	7.01515	5.35489	5.73153	8.02284	7.00862	7.79003	7.7441	7.72347	5.91769	7.63494	7.7646
ASHGA5P007324	OTOP2	4.88838	5.64477	6.1638	5.93591	4.6365	5.20858	5.59156	5.44663	5.74524	5.86929	4.9945	5.26997
ASHGA5P047291	PTF1A	4.53731	5.66951	5.97873	5.63164	4.34747	5.22194	5.59032	7.4251	7.70632	5.48659	4.60145	7.78841
ASHGA5P005829	CPED1	4.45798	5.82162	5.28876	4.8226	4.28542	5.77444	4.43287	5.2961	5.52284	5.44714	3.57559	5.19454
ASHGA5P002423	NKX2-8	6.18401	5.18829	6.34545	6.36367	6.18388	4.76337	6.07118	5.74445	6.66285	6.02821	5.74741	5.63291
ASHGA5P005848	SUGT1	11.0505	11.8629	11.8717	11.9087	11.1569	11.7726	11.542	10.7696	11.5777	11.3163	11.4302	10.8117
ASHGA5P027184	PKP2	5.93198	8.69342	6.98423	7.15048	6.08116	8.72555	5.25736	5.41801	5.68726	4.69875	4.29478	5.77432
ASHGA5P026727	KIAA1731	4.00781	4.89845	4.79248	4.96011	3.65275	4.62743	4.58514	3.642	3.8194	3.57411	3.87018	4.60858
ASHGA5P029006	OR10G2	11.531	9.29411	11.1047	11.1627	11.5029	9.2962	10.2339	10.9703	11.0158	11.2512	9.99551	10.7167
ASHGA5P017436	HHATL	6.23733	4.28077	6.53555	6.30462	5.81789	5.54534	6.30509	5.83745	5.97639	6.71203	5.49917	5.80002
ASHGA5P003194	TLE4	7.54178	4.68158	7.10431	7.28745	7.25907	4.08717	6.25949	6.44988	6.58348	6.55903	5.8162	6.26163
ASHGA5P039406	CNGA1	4.95823	2.81404	3.20876	3.38839	4.97896	2.40781	4.46662	5.95712	6.50748	6.25493	4.27315	6.47756
ASHGA5P029430	VPS72	11.6715	11.2573	12.3115	12.3341	11.7791	11.323	11.3946	11.2298	11.339	11.5576	11.5892	11.4467
ASHGA5P020842	PDP1	5.06614	5.67478	5.53246	6.18944	4.65465	5.81092	6.32323	5.55817	6.75714	5.96523	6.27821	5.36332
ASHGA5P004051	RIOK2	10.1844	11.0664	10.9547	11.1135	10.4792	11.0354	11.1135	10.7036	10.9829	10.9259	11.0848	10.7071
ASHGA5P008479	FAM111B	4.39141	4.77759	6.09686	6.18803	4.71282	4.84319	4.97137	4.36014	4.48184	3.26385	4.24324	3.35507
ASHGA5P054710	EIF3F	5.66823	7.93139	5.84323	7.91543	5.66256	7.69006	6.32022	6.77153	7.20771	7.25723	6.49636	6.77508
ASHGA5P026522	OVOL1	3.56032	4.46062	3.89107	4.78164	2.6833	4.72107	3.23895	4.43336	4.12739	4.05511	2.44989	2.48344
ASHGA5P046535	GAGE2A	3.10782	5.38381	3.83579	5.66442	2.69375	5.00982	2.36495	2.99972	3.6718	2.93968	4.06857	2.48344
ASHGA5P053513	VPS13B	3.99243	5.28958	5.41109	5.70571	3.72065	5.06614	4.22957	3.92047	4.76667	4.11093	4.31455	4.42483
ASHGA5P010973	TPM3	6.78131	8.15072	7.21145	8.05438	6.80947	7.85774	6.06569	6.29278	7.33207	6.52583	5.72541	6.13292
ASHGA5P002127	CCL25	5.33929	7.157	6.20574	7.50347	5.33173	6.96362	5.50223	5.6792	6.51211	5.93433	5.04762	5.54223
ASHGA5P010884	PVRL4	4.71649	5.9511	4.89547	6.21876	4.66256	6.01714	4.81154	4.36717	4.84696	4.60021	4.55083	4.06716
ASHGA5P011756	ITM2A	2.85258	2.84159	2.50808	2.61403	2.75016	4.06944	5.50552	5.10856	5.58671	6.45455	5.34581	4.60715
ASHGA5P006684	KLHL7	6.98545	8.04702	8.67888	8.69264	7.43231	8.06747	8.14113	8.05024	8.2882	8.1417	8.25697	7.92898
ASHGA5P034748	ZNF480	7.35265	6.9469	8.06007	7.83356	7.52323	6.96991	8.6679	7.71405	8.28908	7.37685	8.89512	7.74921
ASHGA5P031565	NOMO3	4.96369	3.95306	5.25918	4.9173	4.60005	3.18589	4.74257	3.87654	6.99185	4.15945	4.61928	4.11137
ASHGA5P012304	TMEM2	2.94282	5.18232	4.65298	5.2345	3.27214	4.82705	3.37195	2.38934	5.13953	3.34713	2.44989	3.96926
ASHGA5P030275	RGMA	9.27871	9.54982	10.3656	10.4846	9.301	9.15433	8.85741	9.23711	9.78274	9.64458	8.72518	9.13385
ASHGA5P005523	PITX2	4.70378	5.10054	4.87343	5.52753	4.87979	4.68088	4.45098	5.0883	5.58633	5.12852	4.53451	5.02658
ASHGA5P029071	PPIAL4A	14.7704	15.034	15.1338	15.0531	15.0731	15.028	14.2777	13.7197	13.7089	13.2909	14.3692	13.6021
ASHGA5P051638	CSTA	12.9586	7.94241	6.71755	8.05329	13.2397	7.59252	6.86194	6.89343	7.17169	7.19607	6.83195	6.76462
ASHGA5P009955	TNKS1BP1	17.6534	17.5282	15.2655	15.1944	17.6679	17.4684	17.2709	17.6194	17.6369	16.536	17.2221	17.5818
ASHGA5P015248	TCEB3	7.59388	7.33543	7.53622	7.82657	8.48775	7.55426	7.93004	8.06583	8.39478	8.03323	8.18906	8.18438
ASHGA5P001967	DHRS2	7.25372	4.18084	2.32235	3.91556	7.61368	4.03206	5.3294	6.18788	6.90431	6.92135	5.08161	6.06839
ASHGA5P007474	NPB	5.61902	6.86923	7.90742	7.96462	5.51575	6.74809	7.62189	7.33009	7.81395	8.42802	7.44697	7.36511
ASHGA5P000990	CSTF1	4.13528	5.74938	4.78915	6.09385	4.56902	5.2886	4.44914	4.68926	5.2393	6.04032	2.44989	4.45485
ASHGA5P031925	TERF2IP	8.06096	8.83275	7.68215	7.79753	8.3163	8.74711	7.8411	9.14201	8.28722	8.47789	7.88061	8.92349
ASHGA5P028336	WDR66	2.33506	3.39304	3.23467	4.09555	4.56889	5.18121	3.08171	2.83209	2.37624	2.40289	5.55325	6.3407
ASHGA5P011918	UQCC	4.4243	6.60402	4.73891	5.16618	3.51788	6.78962	4.58306	3.55192	4.40765	3.61357	3.5467	2.48344
ASHGA5P010920	CD1E	2.49132	2.58895	2.44801	3.23108	5.03175	6.28687	2.36495	3.43152	2.74029	3.44748	5.73233	6.53641
ASHGA5P004622	IGFBP7	15.1688	16.3132	15.9853	16.0496	15.3826	16.2316	15.8741	15.9123	16.0042	15.9123	15.7359	15.9647
ASHGA5P041475	TCOF1	10.2922	11.9339	12.4379	12.2199	10.291	11.7553	11.5748	12.4711	12.5046	12.2303	11.3665	12.3578
ASHGA5P050254	MEIS3	2.8356	4.32755	4.59483	4.62927	2.36799	4.39141	4.12179	5.07521	4.62249	4.45872	2.44989	4.31365
ASHGA5P017034	PML	3.01328	4.74088	4.88406	4.96807	2.35631	4.66864	3.28514	4.00529	4.96565	2.40289	2.44989	3.81578
ASHGA5P014490	GSTK1	8.43695	9.59441	8.08145	8.29463	8.55153	9.37091	8.84943	8.62198	8.84914	8.26048	9.12032	8.43351
ASHGA5P014612	RIPPLY1	3.20103	4.82185	4.96369	4.9203	2.95866	4.49057	4.28829	4.03106	4.08906	4.21492	3.49286	3.57139
ASHGA5P006686	OAZ1	11.1528	11.4574	11.2069	11.3447	11.2263	11.3249	11.6222	11.5328	11.6068	10.8593	11.6469	11.6178
ASHGA5P006950	PORCN	10.4493	9.09656	10.2922	10.1777	10.3033	8.814	9.28125	10.1257	10.0561	10.4197	9.16929	9.89043
ASHGA5P008085	DUSP15	4.91702	3.11223	5.54223	4.71793	4.34069	2.40781	3.10359	3.80098	5.34536	3.98008	2.44989	3.86662
ASHGA5P051212	SNAP29	11.8198	11.8322	12.325	12.3578	12.0013	11.8592	11.7845	11.7766	11.7553	11.9318	11.7977	11.8445
ASHGA5P054469	EGR2	6.35528	4.83787	6.73197	6.71312	6.09014	4.38566	5.92563	6.34024	6.27432	5.87929	5.35214	6.33559
ASHGA5P050077	HNRNPM	6.19799	6.14474	6.4899	6.58655	6.18803	5.94127	7.10632	6.46895	6.95394	5.65923	7.10732	6.46134
ASHGA5P049511	NCOR1	6.14407	7.79003	8.35168	8.54966	6.01229	7.83517	6.60594	6.35547	6.66203	5.79778	6.59649	6.70392
ASHGA5P025266	GNL3	6.50051	6.22523	4.97534	4.97077	6.54363	6.28953	4.98664	4.75692	5.28364	2.40289	4.26387	6.59077
ASHGA5P009927	KLF8	7.91183	4.26369	5.74214	5.70522	8.1263	4.50261	6.65034	6.05727	6.10549	5.87659	6.36756	6.07107
ASHGA5P046590	CXorf26	9.8293	10.5656	10.2321	10.0787	9.98628	10.5464	10.009	9.95767	10.2355	8.7337	10.1284	10.1788
ASHGA5P049645	CACNB1	6.00065	4.98565	5.89371	6.10184	5.75555	4.91419	6.32477	6.53352	6.47505	6.70031	6.18168	6.48621
ASHGA5P053970	SYN1	8.47756	8.25821	8.08712	8.70954	8.59274	8.13465	8.57275	8.39034	8.42694	8.84449	8.56225	8.521
ASHGA5P008250	METTL23	6.5195	6.65941	7.5741	7.69643	6.4558	6.7396	8.16809	7.06254	7.31733	7.39238	8.17068	7.10708
ASHGA5P002242	DYDC2	6.50191	5.46013	7.38671	6.58231	6.23725	4.4595	6.14383	7.20593	7.10345	7.22762	5.84082	7.13439
ASHGA5P052914	PRR18	6.20422	4.75953	5.67731	5.58377	5.61081	3.6576	4.93951	4.69479	5.13034	5.14963	5.0397	4.55949
ASHGA5P011806	HDAC8	6.76558	7.23063	7.34044	7.42348	6.81097	7.12408	7.13823	6.72874	7.16919	6.52703	7.20942	6.85879
ASHGA5P007200	SETD3	8.04769	6.45517	8.3757	8.26509	7.90657	6.35212	6.56262	6.72504	6.63091	6.79681	6.39333	6.66774
ASHGA5P005538	FIP1L1	5.70857	6.09566	5.33681	6.36274	5.6206	6.28166	6.01922	5.13474	5.61667	5.09676	5.92882	5.54323
ASHGA5P010021	CTNND1	6.30632	5.29031	5.31623	5.41258	6.17408	4.99054	3.7633	4.55286	5.20605	3.98612	3.87466	5.69587
ASHGA5P018911	PRKRA	5.61813	6.18883	5.4577	5.76012	5.5269	5.71365	5.9538	5.92232	6.16672	5.3164	5.96	5.33273
ASHGA5P052155	IRF2	5.65678	4.47808	5.4396	5.26691	5.11877	3.87679	4.87788	5.27565	4.24279	4.80129	4.47144	5.2314
ASHGA5P027852	H2AFJ	9.07533	8.61863	8.4506	8.26153	9.33087	8.6286	8.12429	8.40386	8.5972	7.80132	8.34101	8.66069
ASHGA5P044285	TOX	3.09882	5.13691	3.1427	3.26679	2.35028	4.78416	6.13195	4.96224	5.67199	5.08701	6.40049	5.28587
ASHGA5P009085	KIF25	5.86442	4.84367	5.98023	6.00406	5.79991	4.82879	5.29109	6.5316	6.82223	5.46208	4.98034	6.52238
ASHGA5P001157	NKG7	2.79212	6.31745	5.45124	5.54979	2.89296	6.48969	7.79185	6.64073	6.95435	5.48379	7.90071	6.91089
ASHGA5P001578	STIM2	6.4446	7.16202	7.72347	7.17521	6.4027	7.3842	7.34938	6.46103	6.07916	7.07354	7.27694	6.68187
ASHGA5P053475	ZFAND1	10.2951	10.9079	11.266	11.4426	10.738	11.007	10.4718	10.0907	9.97283	10.4225	10.6406	10.2574
ASHGA5P048788	PML	6.07983	7.43072	8.05762	8.42078	6.1535	7.53385	6.86989	7.35433	7.24712	6.53023	6.83294	7.41081
ASHGA5P047991	SVIP	8.58954	8.85066	8.45353	8.75835	8.82395	8.96406	9.6283	10.247	10.1548	10.2867	9.55676	10.4459
ASHGA5P003398	EMC4	9.48562	9.94856	8.76794	8.90981	10.0803	9.90317	10.067	10.0355	9.70582	9.72494	10.0381	10.1423
ASHGA5P033146	HEXIM2	3.79688	4.46468	4.07938	5.76725	4.70914	4.20105	4.77486	4.9144	5.63625	5.17046	4.15494	5.08681
ASHGA5P001770	DEK	9.53824	10.3861	10.2721	10.1536	9.73919	10.3457	10.3026	9.92435	9.80281	9.808	10.1493	9.89874
ASHGA5P004254	TPM1	8.89085	10.0466	9.72301	9.89826	8.58536	10.0368	8.64567	9.55148	9.56558	8.63987	8.55031	9.35503
ASHGA5P021981	HOXC11	14.0827	13.201	14.7253	14.4944	14.2941	13.0992	14.3142	13.735	14.0369	14.7489	14.0719	13.74
ASHGA5P014105	POLR1D	7.70903	7.22005	6.64238	6.67548	7.78385	7.0791	8.19848	7.76179	7.90844	7.52141	7.71678	7.55796
ASHGA5P048745	PPIB	13.9969	14.4608	14.4062	14.515	14.1777	14.3692	13.5262	13.1152	13.3251	12.2367	13.2359	12.9904
ASHGA5P054826	C11orf49	4.9097	4.93667	5.69116	5.06404	4.46611	5.00677	2.68147	2.38934	4.6734	2.99597	2.44989	2.48344
ASHGA5P006779	MPI	5.71601	6.34416	6.14116	6.51152	5.9852	6.33705	6.05707	6.24646	6.64656	6.08878	5.78733	6.03854
ASHGA5P034963	MEMO1	3.83836	4.40425	3.74297	4.05106	3.23884	3.20117	4.52747	3.99954	5.20308	4.39232	2.44989	3.48
ASHGA5P014438	FAM211A	6.76152	6.57272	6.7414	6.65775	6.45175	6.19339	5.85024	6.36032	6.62485	5.81646	5.24873	6.08821
ASHGA5P012411	SLC17A4	3.38216	4.65435	5.19538	5.78797	3.98113	4.16701	3.30502	3.07922	4.13935	2.88487	2.44989	2.48344
ASHGA5P048239	CCDC87	7.38757	6.6687	7.40328	7.68387	7.79079	6.90615	6.7105	6.73581	6.73793	5.75014	6.89192	7.11301
ASHGA5P030933	C16orf89	2.33506	5.0526	2.32235	2.3224	2.60648	5.30912	9.37248	8.4712	8.70759	8.95454	9.02337	8.18638
ASHGA5P002765	TELO2	4.0849	5.31608	4.28908	4.98923	4.49695	5.19454	3.24854	3.38786	4.91108	4.21913	3.62583	4.07282
ASHGA5P006714	COL19A1	2.33506	2.33667	2.33358	2.38454	5.00241	5.73512	2.98237	2.38934	4.11093	2.40289	5.94127	6.90221
ASHGA5P052383	PRRC1	8.45233	7.49956	8.30608	8.40935	8.77012	7.54411	6.79178	7.27153	7.39985	7.92088	6.57086	7.53293
ASHGA5P018483	BBIP1	7.68677	8.07899	8.22833	8.42412	7.86834	8.01079	8.15852	8.0948	7.79854	8.02421	7.93246	7.87621
ASHGA5P006338	RPS21	17.7599	17.7599	17.8148	17.7599	17.8429	17.5979	17.7869	17.4294	17.2499	17.2221	17.7869	17.3923
ASHGA5P052676	AGER	14.1022	12.3878	11.6664	11.9264	14.4162	12.4579	12.6746	12.6905	13.0111	12.923	12.79	12.83
ASHGA5P006049	C15orf44	4.0987	4.63241	3.63566	3.62951	4.47428	5.16718	3.24197	3.20341	3.81356	2.40289	2.44989	3.38393
ASHGA5P041193	THBS4	8.38055	9.52562	8.51187	8.60165	8.61324	9.53068	10.3989	10.1861	10.4406	9.82402	10.4075	10.2292
ASHGA5P003895	FERMT3	2.92265	4.18039	3.96768	4.44633	3.33221	4.37493	4.10741	4.83228	4.92694	3.93007	2.44989	5.04135
ASHGA5P033407	LYST	5.71201	6.27638	6.68828	6.50693	5.64804	6.12417	6.70928	6.77989	6.8748	7.39932	6.77017	7.01407
ASHGA5P008391	ZNF250	7.26793	8.57028	8.74216	8.67602	6.91015	8.27428	7.75364	8.45118	8.36711	8.32527	7.26286	8.13823
ASHGA5P003395	ITPK1	4.10646	3.25514	3.94966	3.73994	3.01056	3.95001	3.01158	2.38934	2.37624	3.13127	2.44989	2.48344
ASHGA5P013658	ATP2A1	10.5603	8.42017	10.4434	10.4598	10.6031	8.30856	8.88003	9.66592	9.51294	9.88093	8.8279	9.63859
ASHGA5P051439	ZNF860	6.29325	6.16895	7.45194	7.51035	6.66336	6.30898	7.20623	5.27771	5.86305	5.27161	7.3918	5.70303
ASHGA5P055614	ATP2A2	9.31164	9.16394	8.81639	8.87569	9.54424	9.20589	8.69133	8.00268	8.12603	6.66774	8.77127	8.16468
ASHGA5P008389	C3orf23	3.97387	4.5937	4.70441	4.85272	3.86707	5.10665	4.3246	3.39304	3.80527	3.61257	3.71067	3.9564
ASHGA5P055682	DDX55	8.77705	8.40595	9.93242	9.98235	8.9778	8.47425	8.84183	7.83422	8.22707	8.27536	8.93966	8.07375
ASHGA5P007647	TCFL5	5.05575	5.46827	6.60402	6.74359	4.8367	5.38082	6.07076	5.3188	5.3644	4.29903	5.24155	6.02969
ASHGA5P004305	OBSL1	7.59096	8.59925	6.17934	6.14065	7.8269	8.55105	10.5501	10.4155	10.5749	10.771	10.6154	10.8039
ASHGA5P003460	NOB1	4.318	6.17059	4.85126	5.19934	4.29039	6.05672	5.73832	5.57486	5.81173	4.99419	5.78198	5.79415
ASHGA5P000784	PSG6	5.47595	2.6319	5.36298	5.5575	5.24102	2.40781	4.88625	3.99014	4.4851	4.45726	4.20452	3.98113
ASHGA5P007461	COPB2	4.39183	3.6576	4.05201	4.15718	4.5184	3.13659	3.37304	3.22391	3.3243	3.27288	3.17733	3.80278
ASHGA5P007296	EVI2B	2.64607	3.91253	2.34711	4.60715	3.62399	2.40781	5.8564	4.20764	3.7892	4.49382	5.6658	4.90386
ASHGA5P015724	KLK3	8.59435	6.00441	8.39262	8.31982	8.6646	5.57937	7.62555	7.23255	7.157	7.85141	7.64053	7.24833
ASHGA5P007659	TRABD2A	5.88955	6.01997	6.24468	6.09476	5.82675	5.90153	5.18606	5.09889	4.64752	5.42193	5.21991	4.85501
ASHGA5P002321	CEP135	5.69116	6.13574	6.99489	7.08457	5.73879	6.19141	6.50818	5.53723	5.61725	5.02122	6.83988	5.69081
ASHGA5P013846	SEC13	5.19438	5.76202	3.23684	3.52105	5.51802	5.72294	4.05631	4.50248	4.97858	3.88227	4.28197	4.08282
ASHGA5P022320	NPC2	11.3722	12.2339	10.4428	10.6024	11.6326	12.3067	12.6439	12.3964	12.3141	11.902	12.7001	12.5068
ASHGA5P054434	ZNF239	9.95054	9.92382	10.9669	11.0306	10.3778	10.0712	9.42487	9.23304	9.12917	8.87263	9.61853	9.36109
ASHGA5P047441	ADO	10.3413	11.2405	11.3598	11.4522	10.693	11.3733	11.8157	11.5996	11.6281	11.5707	11.9318	11.8252
ASHGA5P003236	EXOSC7	5.22861	6.21294	4.72276	6.69173	5.81978	6.30632	6.14704	6.25587	6.11252	4.97067	6.125	6.51876
ASHGA5P007399	FBLIM1	5.35019	5.96748	5.05813	6.04879	5.23043	5.60502	7.66133	3.53524	4.54627	3.85352	7.80511	2.48344
ASHGA5P017966	GDI1	8.7914	8.51356	6.78509	9.00264	6.16398	8.33701	5.27953	5.4002	5.92262	5.83745	4.79155	3.97387
ASHGA5P009392	WLS	8.01562	6.20453	5.20756	5.44568	5.66352	6.41152	3.88967	4.54085	3.93081	4.52958	2.44989	4.73045
ASHGA5P034579	FFAR2	8.1159	6.44205	8.39554	8.53231	8.66169	6.55975	6.36973	7.75233	7.97826	6.59151	6.51055	7.89805
ASHGA5P037029	PROCR	6.87777	7.36559	6.26068	6.59545	6.99035	7.37035	7.35378	7.31409	7.5741	6.75393	7.41633	7.30543
ASHGA5P001705	ORMDL2	8.08284	7.77587	6.67221	6.68103	8.50132	7.8122	7.20858	6.75714	7.3384	5.36298	7.10261	6.67706
ASHGA5P014660	GPR124	6.94197	7.43851	7.32943	7.42084	7.16236	7.23326	6.27432	6.13145	6.88279	6.17121	5.80515	5.93314
ASHGA5P052640	LMNA	12.9405	12.2988	13.8057	13.8767	13.2724	12.2269	10.6562	11.0436	11.272	10.081	10.6616	11.1291
ASHGA5P053756	FBP1	7.07175	7.36819	7.36559	7.65941	7.00358	7.16919	6.73237	9.34456	7.62147	9.41361	6.43553	9.00223
ASHGA5P010311	MAP1LC3A	4.26803	4.27576	3.34668	4.18932	4.38827	4.39272	4.01458	4.66228	4.18213	3.53587	4.39807	3.963
ASHGA5P038653	PIGZ	8.78246	9.77773	8.87105	9.76479	8.77778	9.61017	7.59535	7.95405	8.3546	8.3001	7.63088	8.0328
ASHGA5P013948	NHS	9.79409	11.261	10.5817	11.644	9.91789	11.1683	8.62786	9.8749	10.1614	9.70937	8.6008	9.86206
ASHGA5P049535	FLCN	4.57691	5.56715	5.67519	6.70057	4.50859	5.00206	5.45667	6.05971	6.67977	4.99223	5.11669	6.03393
ASHGA5P047883	TAF10	5.53486	6.37962	5.5575	6.79731	5.50193	6.19942	4.6844	5.99691	5.75752	6.45297	4.15788	5.47164
ASHGA5P013314	GPRC5C	4.25385	4.46888	4.55162	5.17587	4.43836	4.0752	4.02104	4.57832	5.01735	4.06892	4.46189	4.37772
ASHGA5P009307	AP2A1	8.70876	8.88458	8.16783	8.86239	8.77478	8.71469	7.98985	10.8859	8.50509	10.7327	7.95641	10.7012
ASHGA5P042132	RAET1E	6.60089	3.57425	2.32235	3.47849	6.67396	4.22594	3.26585	3.20685	2.37624	2.40289	2.44989	3.70009
ASHGA5P011401	HOOK1	6.34998	5.18905	2.5487	3.51945	6.5277	5.18105	4.28479	4.75926	5.28255	3.8838	4.17205	4.90397
ASHGA5P010454	IGSF9	7.29594	8.656	8.33138	8.23424	7.24851	8.62069	8.0328	8.08372	8.13125	8.59319	8.01079	8.03933
ASHGA5P012271	ABCC4	2.62917	3.37394	3.34359	3.31155	2.39564	3.1003	4.73378	4.1024	4.38557	3.29275	3.26085	3.54173
ASHGA5P010954	DPM3	9.42616	10.012	8.74645	8.79578	9.57252	9.95007	8.92132	9.24654	9.45646	8.79296	8.93428	9.79804
ASHGA5P025201	SSX2IP	4.02296	3.97762	4.49609	4.12326	2.3841	3.94984	4.46976	3.15334	4.35107	4.14481	2.44989	3.61319
ASHGA5P013014	ABCC5	4.26421	4.19223	4.33346	4.30738	4.17383	4.13657	3.4243	4.4512	4.71869	5.23643	3.22991	4.9104
ASHGA5P006132	RNF4	4.1669	4.51655	4.64769	4.23874	3.99731	4.50697	4.04526	3.76084	3.09664	3.40541	2.44989	2.48344
ASHGA5P008838	LRRC15	2.76013	4.64461	4.19975	4.18099	2.32521	3.98508	5.4673	3.93528	3.83114	2.91007	4.4603	2.48344
ASHGA5P055340	CAPRIN2	6.0742	7.24591	7.60843	7.73277	5.86281	7.2649	8.10519	7.6139	7.73543	7.9099	8.04734	7.69836
ASHGA5P036967	SLC24A3	6.57604	5.27382	6.50238	6.30658	6.28493	4.93729	5.01929	6.44488	4.98998	6.14391	4.22005	6.1294
ASHGA5P053056	MPZ	11.6291	11.293	11.7255	11.9276	11.4	11.2597	11.0724	11.6415	11.7137	12.0295	10.9724	11.59
ASHGA5P036080	PPP1R8	2.33506	3.27722	4.28495	2.54072	2.32285	3.3389	3.79601	2.38934	4.90595	2.40289	2.44989	2.48344
ASHGA5P054316	CHRM3	6.02421	2.60724	6.16036	6.37094	6.06651	3.21929	8.78246	7.59438	8.12045	9.58402	8.87105	7.81176
ASHGA5P003892	AIP	9.21643	9.0107	9.62458	9.42487	9.26602	8.98572	10.4236	10.0526	10.2368	9.83921	10.4829	10.0643
ASHGA5P050882	NEU4	6.47223	5.03824	7.03897	7.06559	6.17644	4.69479	6.09554	5.86331	5.7236	5.6349	5.67804	5.69506
ASHGA5P001445	ZMYND10	5.14466	3.8467	4.88141	5.13495	5.03985	2.40781	4.97482	4.38257	4.15644	4.66793	3.89195	4.13449
ASHGA5P016009	TSTA3	5.94948	6.16474	6.05115	6.00466	5.91719	6.07743	4.00657	3.57799	4.00179	2.40289	2.44989	3.97095
ASHGA5P004209	ITGAM	5.61009	4.07602	5.49607	5.33013	5.44735	3.68842	4.59871	5.57468	3.52754	4.22617	4.39731	4.85246
ASHGA5P022049	RPL18	12.2938	12.3578	10.8492	10.8059	12.4992	12.407	12.7519	11.861	12.2014	10.7644	12.9039	11.9505
ASHGA5P005887	PRDM2	7.35217	6.89234	6.48586	6.74228	7.66114	6.95972	7.50272	6.99101	7.45249	7.15048	7.66699	7.29787
ASHGA5P054242	C1orf74	10.345	7.91523	10.0787	10.046	10.4118	7.83818	9.44536	10.3632	10.2262	10.3576	9.48836	10.2376
ASHGA5P004394	PDE9A	7.46489	9.23677	8.21988	9.31369	7.36989	8.70561	8.32313	8.04261	9.49214	9.39233	8.54022	8.04963
ASHGA5P012952	SYT8	3.4188	5.2458	4.45254	5.20655	4.25763	5.16743	5.61098	5.3985	6.12251	7.09404	5.13474	5.45167
ASHGA5P050684	CYTIP	5.93814	8.45694	8.12429	7.72865	5.90035	8.46507	10.9642	10.0859	9.98726	9.88038	10.883	10.1591
ASHGA5P044489	IARS2	5.83352	6.65487	5.88729	6.25055	5.87366	6.55717	5.33603	5.6022	5.89817	5.25177	4.9086	5.3597
ASHGA5P004553	ZNF496	6.43626	7.60743	6.38539	7.35871	6.33518	7.28694	5.99796	6.25392	6.93748	6.9015	5.96873	6.33446
ASHGA5P008952	PDE9A	3.64535	3.86361	4.02254	4.50488	3.19324	3.29904	6.03236	6.43326	6.35243	6.04433	5.92348	6.62306
ASHGA5P007097	CMTM1	3.89687	5.08	5.02171	5.4456	3.73364	5.11365	5.36931	4.85988	5.83094	5.00729	5.49722	5.53723
ASHGA5P052925	C6orf120	8.33737	5.64804	5.40669	5.35258	5.76763	5.43805	5.81366	5.62983	6.05727	5.26691	5.2216	5.07728
ASHGA5P037606	IGLL1	11.7569	4.07313	2.66589	4.23281	5.50617	3.61706	3.802	2.38934	3.22604	3.93637	2.44989	2.48344
ASHGA5P010382	CAPZA2	9.26145	9.07986	11.0376	11.2041	9.69628	9.17571	8.87319	9.73713	9.68773	9.346	8.91152	9.73545
ASHGA5P050528	DCTN1	4.33728	5.95044	4.73173	6.17978	4.30088	5.74922	4.92884	5.2774	5.44426	4.94586	4.97501	4.9144
ASHGA5P003005	DDX6	3.90157	3.06293	3.30275	4.10211	4.38443	3.88995	3.98566	2.38934	2.37624	2.40289	2.44989	2.48344
ASHGA5P005105	ZNF582	2.33506	3.1363	2.73734	3.45045	2.74749	3.5374	4.49878	4.12179	4.21388	3.99789	4.22886	2.48344
ASHGA5P001328	CD69	5.4536	7.81427	6.69613	6.91136	5.4563	7.81989	10.7449	8.84296	9.06363	9.14962	10.6148	8.8191
ASHGA5P011032	AMD1	5.6232	6.00155	4.52078	4.59235	5.77485	5.97156	4.63475	5.21615	5.53931	4.20468	4.33366	5.1972
ASHGA5P002654	UTP6	7.83185	8.42078	8.92132	8.87957	8.30567	8.49937	8.10069	7.30886	7.31354	7.11768	8.19761	7.28354
ASHGA5P020017	KLHL2	3.1854	3.53453	3.36556	3.92346	3.52276	3.63855	3.88745	3.09849	5.86459	2.40289	3.78383	2.48344
ASHGA5P039918	GABRB1	2.68577	4.24056	4.09087	4.38218	3.59633	3.12222	2.36495	2.38934	6.06786	2.40289	2.44989	4.62882
ASHGA5P052384	CTXN3	4.22722	5.41018	6.53012	6.27351	4.21913	4.99586	3.96702	6.37729	4.85246	4.15969	2.44989	3.5999
ASHGA5P053334	MKRN1	2.69294	3.74624	2.60921	3.4687	4.93745	5.30552	2.36495	3.3166	4.17691	3.37662	5.29333	6.69613
ASHGA5P008954	PTP4A3	3.22668	4.12094	3.99014	5.04367	2.52979	2.40781	3.76389	3.80957	4.12094	6.92991	3.87116	2.48344
ASHGA5P013688	ZBP1	5.01324	6.90294	5.33749	6.96404	5.1377	6.71889	5.37489	5.34108	6.0295	4.35898	5.27551	5.5292
ASHGA5P005625	RAD9A	6.07793	5.0214	4.61373	5.48424	5.76595	5.1342	3.81483	5.65611	5.0125	4.6914	4.11493	5.87829
ASHGA5P021298	PPP6R3	8.3422	8.54194	8.66435	8.57709	8.46351	8.57951	8.99292	8.39721	8.80381	8.68639	8.93198	8.64082
ASHGA5P016818	ITM2A	5.57294	6.09231	5.09801	5.25392	5.55005	6.15132	9.29948	8.77742	8.92826	7.6473	9.33087	8.82681
ASHGA5P007232	GPR132	4.10721	5.31068	6.30486	5.98537	4.33091	5.27551	5.82341	4.56754	6.82152	4.57771	5.85703	4.56361
ASHGA5P012889	SNX18	5.08141	3.97149	2.84831	2.5827	4.7393	4.03538	5.05411	5.08321	5.23685	4.49293	4.77417	4.97287
ASHGA5P006751	TYMS	7.39556	9.40418	9.67725	9.71913	7.59771	9.39351	7.91377	7.48953	7.94663	5.08855	7.84382	7.6388
ASHGA5P001993	NALCN	2.5814	4.17124	5.00284	5.08904	2.32783	4.03344	4.06466	3.56851	3.90698	4.45916	2.44989	2.48344
ASHGA5P001390	STK38	6.03553	5.01365	4.96533	5.4563	6.09074	5.18317	4.75406	4.58386	4.91189	3.39181	4.01548	4.40014
ASHGA5P012956	GPNMB	4.69537	4.17588	3.57254	3.85673	4.5151	4.50448	4.61717	5.0483	5.2446	4.7721	4.59535	4.25945
ASHGA5P002343	AKIRIN2	10.2246	10.322	9.81039	9.78633	10.3613	10.3488	10.7696	10.4498	10.6198	10.1662	10.9179	10.6004
ASHGA5P013112	MEX3D	4.46323	3.1801	5.85902	4.62132	4.05841	3.59863	3.73549	4.17383	3.63617	4.0811	2.44989	3.95598
ASHGA5P006367	S100Z	2.33506	4.12811	2.32235	2.3224	2.32216	3.6394	6.29133	4.59049	4.97613	4.35758	6.19942	4.0958
ASHGA5P013842	NFE2L2	9.59701	8.40104	8.82902	8.69342	9.80477	8.37736	8.66069	9.75009	9.86742	9.14469	8.78899	9.9859
ASHGA5P003399	DUOXA1	9.31516	6.30297	8.61151	8.46834	9.25104	6.18985	7.57064	8.04167	7.9457	8.65955	7.23013	7.922
ASHGA5P038559	TNIK	7.80423	6.07898	7.78355	7.96225	7.75451	6.34479	6.55903	7.31982	7.09132	7.64484	6.24066	7.1971
ASHGA5P055830	DNAJC3	9.39514	9.31316	8.90555	9.06767	9.53235	9.35895	8.72465	9.49261	9.38542	8.58892	8.57665	9.48024
ASHGA5P006590	SSBP2	6.4981	5.76581	6.35745	6.54242	6.2517	5.54667	7.13001	7.10345	6.98545	6.87723	7.44401	7.41961
ASHGA5P037645	C22orf31	5.75752	4.40866	5.36423	5.4809	5.53033	4.24712	5.62398	5.64065	5.61884	5.39793	5.88499	5.2804
ASHGA5P043135	WBSCR16	6.78774	4.45384	6.85123	6.80112	6.47384	3.17119	10.2505	6.14243	6.1455	7.54969	10.3686	6.11196
ASHGA5P053577	PTP4A3	3.68347	3.50349	4.39302	4.89651	3.83962	2.40781	4.62809	5.19519	4.82661	5.3761	5.07622	5.01543
ASHGA5P022061	TMPO	4.65251	6.06128	6.51348	6.82564	4.75005	5.98392	5.67259	5.38996	5.40258	4.59535	5.64477	4.89807
ASHGA5P054370	ECHDC3	6.42866	3.32797	4.6039	4.93249	6.35341	2.40781	7.21542	5.85506	6.08972	6.96944	7.30631	5.85947
ASHGA5P040016	TIGD2	8.23234	8.9674	8.57385	8.73165	8.46109	8.86568	9.27014	9.07247	9.10515	9.20314	9.26568	9.00574
ASHGA5P014437	SNX13	7.84728	8.63493	8.91375	8.92826	8.05499	8.75315	8.26771	8.39752	8.28525	8.33249	8.26823	8.41977
ASHGA5P014473	ZNF385B	4.8159	6.92422	6.16696	7.54915	4.75425	6.93233	4.17361	5.12515	6.05162	5.53033	4.17143	5.49949
ASHGA5P014656	CEACAM20	8.44346	5.03282	2.3857	3.72581	4.78446	5.33756	2.36495	2.38934	2.37624	2.40289	2.44989	2.48344
ASHGA5P049488	RPL26	7.01697	8.49724	6.75835	7.71179	7.24501	8.34688	7.85872	6.9496	6.81724	7.24397	7.56622	6.63489
ASHGA5P040228	PALLD	2.77242	4.65512	2.53973	6.82152	5.69914	4.14581	3.81418	2.38934	3.86813	4.43038	2.44989	2.48344
ASHGA5P014481	SPIRE1	4.08478	3.19109	6.77315	6.8838	4.28756	3.11706	3.84149	5.28886	5.0236	4.96918	4.07455	5.12015
ASHGA5P010902	IGSF9	6.8735	8.4653	7.59591	9.04388	6.76239	8.0868	6.54261	6.50343	6.80346	7.04925	6.35669	6.23993
ASHGA5P011668	PABPC4	6.48562	6.79998	6.47772	6.46685	6.70155	7.03506	7.31215	6.55469	6.32003	6.36189	7.1006	7.17574
ASHGA5P051456	PLCD1	10.5457	10.1981	11.0525	11.0167	10.7007	10.1309	10.196	10.3595	10.6763	10.7986	10.1257	10.3398
ASHGA5P052764	LGSN	7.64367	5.02065	4.24155	4.93584	8.02716	4.91301	3.42929	3.8617	3.82561	3.35573	3.47301	3.61937
ASHGA5P003494	LAMA3	5.60278	2.72493	3.89782	3.26349	5.65351	2.40781	2.36495	2.38934	2.37624	2.40289	2.44989	2.48344
ASHGA5P011327	FAM122C	5.62907	5.36572	6.34024	6.61546	5.54311	5.30236	6.29002	6.29829	6.52495	5.58182	5.69055	6.28618
ASHGA5P017493	TBX22	4.47323	5.00427	5.11559	5.65636	3.85352	4.57585	2.97201	3.80512	4.76685	2.97299	2.44989	3.57902
ASHGA5P038812	SEMA3B	2.91242	2.85322	3.30827	3.96457	2.45501	3.29728	4.94327	3.87679	3.82722	4.34181	4.46277	3.3422
ASHGA5P052705	ARMC12	7.35344	8.6138	8.69702	9.56695	7.39426	8.3933	8.17686	8.83477	9.03833	7.90423	7.96162	8.84607
ASHGA5P020599	TCEA1	7.40458	7.47076	8.32196	8.28794	7.70575	7.56622	8.72193	7.86701	8.19707	7.75028	8.67032	7.9795
ASHGA5P011849	TGIF2	9.36802	9.27774	8.40954	8.47599	9.56558	9.3645	7.60411	7.71636	7.78827	8.26153	7.61077	8.32903
ASHGA5P049409	TLCD2	5.60457	5.58508	6.01785	5.91543	5.58934	5.828	2.36495	2.38934	3.04931	2.40289	2.44989	3.36891
ASHGA5P010575	NOTCH2NL	10.738	11.0306	10.2977	10.311	10.9307	11.0306	11.0621	11.635	11.8093	10.7526	11.027	11.7313
ASHGA5P053681	SPAG8	9.1701	10.5133	11.2597	11.35	9.11944	10.1614	10.2136	10.6813	10.7403	11.0006	10.0167	10.4168
ASHGA5P009062	H2AFV	9.26602	9.963	10.6884	10.6284	9.52253	10.0484	9.8576	9.16675	9.62772	8.92177	9.9621	9.26096
ASHGA5P048058	PEX16	10.6747	10.3553	10.6556	10.6769	10.7413	10.2181	10.4337	9.99974	10.1474	9.89387	10.4569	10.0678
ASHGA5P051752	B3GALNT1	4.63621	4.74357	4.04057	4.13234	4.5937	5.0721	5.21774	5.8959	6.43265	5.33624	4.67287	5.84338
ASHGA5P048690	FGF7	5.79909	5.52581	6.31807	6.50471	5.25693	5.45242	6.38696	6.47171	7.01528	6.07983	5.93335	6.7279
ASHGA5P019468	KLHL29	4.86928	3.09509	5.45491	6.69355	3.56957	4.04039	10.6955	9.10808	8.89963	11.4341	10.1918	8.53842
ASHGA5P008824	SMTN	7.50917	8.42755	7.72174	7.73425	7.5283	8.43782	8.17412	8.51252	8.86407	8.24054	8.30664	8.67517
ASHGA5P053003	HOXA2	6.82961	5.50352	6.70406	6.78005	7.03054	5.64601	5.58117	5.77075	6.11962	4.69315	5.57302	6.06274
ASHGA5P001724	B9D2	4.90357	6.85826	4.84744	4.63468	4.59592	6.75458	5.46921	5.72242	5.71526	5.27261	5.91961	5.91944
ASHGA5P030025	TNFAIP8L3	7.25418	5.01865	8.11029	7.9752	6.97013	5.08442	6.3459	6.7792	6.63223	7.13227	6.02969	6.48845
ASHGA5P050166	DMKN	10.5775	6.17461	4.91379	4.61332	10.7924	6.20219	6.82765	7.28745	7.21335	7.1138	6.80618	7.33865
ASHGA5P045481	FAM129B	6.37886	4.81154	6.38989	6.58874	6.1286	3.56846	5.85272	6.22928	5.97138	6.84794	5.2915	6.15695
ASHGA5P029005	OR10G3	5.05049	2.33667	5.6402	6.03459	5.03906	2.40781	2.36495	4.10416	2.37624	3.71057	3.19053	4.91301
ASHGA5P001721	BATF3	2.94299	2.76917	2.74165	2.8869	2.35353	2.40781	4.00918	4.44326	4.68226	3.31389	3.19552	3.88143
ASHGA5P019568	HOXB-AS3	4.85908	6.42822	5.78086	6.05613	4.5865	6.29069	4.46581	5.48899	5.65808	4.42337	3.19806	4.8956
ASHGA5P007997	TRPC4	4.98955	3.49062	4.79121	4.81443	4.87223	2.40781	3.73491	4.25925	4.25749	3.79634	3.51473	3.79381
ASHGA5P000804	PLOD1	4.06874	3.36096	3.93702	4.05495	4.11175	2.40781	4.20972	3.97664	4.32035	4.53177	4.83873	4.7342
ASHGA5P052752	OPN5	4.26132	6.37482	5.23119	6.51537	4.68868	6.2636	4.35806	4.53754	4.87772	5.37038	3.81467	4.53582
ASHGA5P003578	MOB3C	2.97933	3.66503	4.61499	4.85835	2.55852	4.25403	3.47485	2.38934	3.01192	6.34427	2.44989	2.48344
ASHGA5P055959	C14orf126	12.0295	4.43248	3.09457	2.98692	5.84416	4.34876	3.41761	4.27743	4.65144	3.41761	3.5226	4.55677
ASHGA5P049170	ZNF764	6.81837	7.10431	5.66914	7.21686	7.2454	6.86544	5.97603	4.9083	5.4479	5.25323	5.71748	4.37403
ASHGA5P003175	SLC1A3	4.39611	3.98898	2.54151	3.31886	3.03626	3.92209	4.75186	3.87073	3.49852	3.62777	4.17112	2.48344
ASHGA5P047178	NKX6-2	4.16529	4.50515	4.80033	5.24173	3.27617	3.71776	4.9086	3.70214	4.3128	4.09679	4.63072	2.48344
ASHGA5P048746	RAB42	5.63706	6.34823	5.77591	6.61839	5.45202	6.29829	6.38359	5.9723	6.1075	5.74301	6.38252	6.14474
ASHGA5P014433	SMPD4	15.4828	15.4679	11.9887	12.6926	15.7233	15.3291	16.1634	16.7791	16.7982	14.0185	15.9276	16.9541
ASHGA5P045043	WISP1	3.76502	3.98486	4.63697	4.93128	4.49455	3.68061	3.87426	2.38934	2.9866	3.2447	3.49092	2.48344
ASHGA5P005679	BCL2L11	4.4999	5.38232	5.54094	5.46013	4.80724	5.44414	4.99765	5.51575	4.68494	5.30726	4.76062	4.85488
ASHGA5P003082	IL11	8.80539	6.33808	5.78198	6.74983	5.59502	6.20625	5.89508	4.84194	5.11629	5.31915	5.36217	4.28045
ASHGA5P048709	PIGB	5.18977	6.91049	6.12759	6.66095	5.42927	7.04147	6.15813	5.86281	6.02354	5.37439	6.30345	5.86977
ASHGA5P054596	AFAP1L2	5.61442	5.58377	5.28708	5.70614	6.01166	5.40389	5.54253	5.12735	5.30592	5.30321	5.0623	5.11365
ASHGA5P012675	GPR64	5.87211	6.46046	5.97083	6.47925	6.29427	6.44106	7.03317	7.15234	7.27153	7.27783	7.0193	7.23808
ASHGA5P001874	YEATS4	8.75612	10.6921	9.13236	9.17571	9.03364	10.5457	10.4304	9.77576	9.83488	9.51128	10.3026	9.63582
ASHGA5P008885	CACNA1H	5.28708	6.14188	6.78631	6.77284	5.26418	6.17867	6.87112	6.97764	6.43126	7.53955	6.90334	6.77069
ASHGA5P006235	WNK1	3.45825	4.22866	4.20105	4.12495	3.73022	3.28035	3.74297	2.38934	4.85394	3.41946	2.44989	3.47277
ASHGA5P023371	ARHGEF15	5.10031	5.71763	5.10984	5.62139	4.71388	5.51495	5.8561	5.44297	6.08603	4.94026	5.39733	5.25984
ASHGA5P006393	RNF32	5.49183	4.3106	6.70516	5.50537	5.72713	4.11716	4.57412	2.38934	3.44179	2.40289	4.19108	2.48344
ASHGA5P049589	FOXN1	7.23755	8.26437	7.23314	8.39478	7.45626	8.22505	5.54821	6.27511	6.71203	6.16574	5.45318	6.31642
ASHGA5P052189	MTRR	3.26253	3.95415	3.18893	4.71522	5.32588	6.06374	2.36495	2.38934	2.37624	2.98204	5.98827	6.65487
ASHGA5P009651	ACOX3	3.60091	2.77956	2.44017	3.42949	6.06627	5.79704	2.89358	7.09609	4.1354	2.40289	6.09835	6.43101
ASHGA5P027361	NACA	13.5262	13.3787	13.5215	13.5809	13.7442	13.3972	13.1276	12.2581	12.4358	12.0032	13.0512	12.4323
ASHGA5P006612	DYX1C1	7.36292	8.90899	6.52092	7.33447	7.70696	8.95249	7.1866	6.87909	7.321	6.42949	7.13765	7.06559
ASHGA5P012991	LCORL	4.87237	4.09402	3.81429	4.19725	4.98649	4.22256	5.24907	5.33671	6.07261	6.27007	5.16544	5.52876
ASHGA5P005681	BCL2L11	3.19507	4.97093	5.35079	5.67595	3.62722	4.87539	4.54312	4.38003	5.19244	4.2102	4.10821	4.49942
ASHGA5P056124	AUNIP	6.5777	7.65317	7.33399	7.34912	6.69525	7.78071	4.35044	5.25435	5.83745	2.40289	4.26092	4.98075
ASHGA5P010487	ATP11C	8.01369	9.05225	8.91825	9.2473	8.15	9.01247	8.78448	8.63085	8.64955	8.66517	8.83067	8.6743
ASHGA5P003098	FASTKD3	7.47324	7.68353	8.34894	8.35528	7.71678	7.78759	8.05264	7.51751	8.3119	7.45383	8.15686	7.69336
ASHGA5P001908	SEZ6L	2.9301	4.39681	4.24188	4.71617	2.35499	4.47078	4.25945	4.33468	4.95267	4.11347	3.22182	4.16118
ASHGA5P004942	NETO1	3.6	5.12719	5.27272	4.86255	3.29624	4.7158	3.61287	4.14414	4.4706	4.32501	2.44989	4.53536
ASHGA5P015730	SNX20	7.05277	5.81407	6.04204	6.20938	7.04479	5.9111	4.91257	5.84898	5.42227	4.94939	4.24645	5.67746
ASHGA5P010263	DSC3	8.88931	7.19114	8.85376	8.74611	9.11608	7.05735	7.8408	7.40419	7.42084	7.31354	7.70325	7.27463
ASHGA5P026410	OR8H3	9.32684	6.21189	9.66038	9.26096	9.10469	6.09476	7.49067	7.52304	7.50829	8.35335	7.27445	7.40008
ASHGA5P014325	FAM104A	3.90028	4.45711	5.41544	4.90492	3.43053	4.41571	4.84418	2.99145	4.38465	3.13081	2.44989	2.48344
ASHGA5P013199	ADARB1	4.16829	3.37492	4.15932	3.54707	3.74941	2.40781	4.38746	3.23639	4.2088	4.46802	3.57539	3.33523
ASHGA5P016816	MR1	6.69088	6.8418	6.90897	6.82884	6.43049	6.77488	6.66788	7.02693	7.23631	6.36804	6.60969	7.10553
ASHGA5P012254	RBM3	8.73076	7.86959	7.77763	7.75263	8.89672	7.62102	7.74151	7.5152	8.1285	6.3599	7.69277	7.6609
ASHGA5P002191	SLC52A1	6.39446	4.89503	5.85526	5.65662	5.91685	5.08175	5.31532	4.61736	4.89477	4.55177	4.70546	4.84951
ASHGA5P047415	FAM21B	12.1068	12.7569	13.552	13.6663	12.1881	12.7698	13.5347	13.0375	13.2104	13.3466	13.5913	13.1276
ASHGA5P002624	SPECC1	3.56356	4.53377	2.32235	2.52	2.95369	4.31642	2.88627	6.46685	6.93253	3.90429	3.31483	6.7791
ASHGA5P034106	CRLF1	9.31994	5.8033	8.75064	8.56147	9.24144	5.81563	7.22559	7.73676	7.27566	7.92117	7.03996	7.66883
ASHGA5P053583	LYNX1	8.06617	5.74671	7.11649	7.19901	8.11295	5.19538	7.97628	7.27056	7.24133	8.99749	7.79329	7.07771
ASHGA5P013438	PPP6R3	6.32373	6.19093	7.3687	7.10553	6.60074	6.10371	5.02298	4.53884	4.68387	5.13332	4.64653	4.92739
ASHGA5P014976	CABYR	4.60121	4.50745	5.67681	6.08547	5.62076	5.32352	4.39475	4.32003	5.05825	4.23439	6.01207	7.36118
ASHGA5P002355	AMHR2	7.75728	5.53876	7.76108	7.60008	7.73709	5.4676	6.56422	7.08106	6.84367	7.72103	6.50471	7.12743
ASHGA5P002847	KCNN4	4.10799	5.58299	5.6932	5.58117	4.30899	5.67278	6.95602	3.67504	4.8851	4.53159	7.00641	2.48344
ASHGA5P022584	GALK2	4.76526	5.47973	5.37499	5.33351	4.41161	5.7288	4.75291	4.91752	5.12191	6.63371	4.67737	5.1575
ASHGA5P027257	C1QL4	4.84655	5.64812	5.32775	6.23059	4.61852	5.49143	4.47284	4.83444	5.5598	5.00563	4.14126	5.19983
ASHGA5P007740	CMTM1	3.85857	5.71127	5.22176	6.04408	3.21067	5.56287	5.48474	4.63518	4.67046	4.73264	4.87498	4.77751
ASHGA5P012326	UIMC1	4.2255	3.78404	3.10923	3.52284	4.01244	4.19293	2.36495	4.67706	4.44914	2.85665	2.44989	5.07644
ASHGA5P010916	CD1E	9.35943	9.8915	10.4932	11.0664	9.7577	9.79885	8.37361	9.34905	9.36379	9.05063	8.42524	9.28125
ASHGA5P010376	SLC34A3	12.0013	4.34088	4.30574	5.16505	6.04768	4.39351	3.70936	3.73272	3.11566	3.56236	3.2532	2.48344
ASHGA5P051197	C22orf29	3.80527	5.32647	5.14512	5.87845	4.55099	5.31459	3.60817	3.97451	3.98251	4.39487	2.44989	2.48344
ASHGA5P001517	PPP3R1	3.66689	3.77025	5.18105	5.32099	3.77808	3.94897	4.55756	2.83222	4.55828	4.33548	2.44989	2.48344
ASHGA5P002610	UBE2K	7.72302	7.65894	6.69738	6.48894	8.0309	7.76578	7.33758	7.38716	7.19063	5.87829	7.39829	7.45544
ASHGA5P017733	RPP14	11.0664	10.3961	10.0955	10.3176	11.2781	10.3663	9.95007	10.4907	9.69671	10.0978	9.80013	10.4624
ASHGA5P055983	ARF6	9.18971	9.27993	8.37117	9.17963	9.69255	9.26602	7.04182	8.48572	8.02611	7.49067	6.90294	8.35825
ASHGA5P008816	MAPK9	9.31931	9.57603	10.7028	10.5905	9.71809	9.6098	9.65713	9.81307	9.73479	9.57603	9.81366	9.82491
ASHGA5P014002	PCDHGA11	4.93205	4.79137	5.62139	5.4664	5.33999	4.7178	4.21724	5.4396	7.85208	4.67562	4.06694	5.22914
ASHGA5P013659	GCH1	6.76474	6.01978	6.21848	6.25753	6.87684	5.91472	5.14322	5.38661	6.0055	4.68688	4.70894	5.55125
ASHGA5P005547	AXIN2	3.79836	5.15534	4.27435	5.08581	4.59729	5.5395	4.13351	3.80663	4.95421	3.73857	3.45045	3.67972
ASHGA5P049794	FAAH	6.10855	6.60365	6.23523	6.32323	6.28514	6.51586	5.96695	6.4405	6.73523	6.14065	5.9781	6.47354
ASHGA5P010335	ANKHD1	11.3459	11.4915	12.9622	12.8884	11.7313	11.5451	12.3179	11.396	11.6326	11.6493	12.4342	11.4397
ASHGA5P010225	ERGIC2	9.00296	9.30128	8.59274	8.65708	9.4494	9.36802	9.9281	10.1759	10.2052	9.03663	10.0095	10.2361
ASHGA5P055628	OAS1	9.36767	9.52098	10.1803	10.5233	9.75361	9.56743	8.86339	6.89552	7.51191	7.80548	8.84394	6.63057
ASHGA5P044204	GOT1L1	3.97451	5.79284	4.49814	5.83023	4.65007	5.8655	3.52977	3.73685	4.54643	4.21449	3.39431	4.84589
ASHGA5P044679	NAT1	6.03371	7.51321	5.8728	6.02891	6.2167	7.43366	5.64975	4.71806	5.08352	4.62422	5.67278	5.08127
ASHGA5P050884	NEU4	8.09007	9.35385	8.23109	9.15382	8.14875	9.03101	8.33176	8.6068	9.08187	9.30128	8.3119	8.67298
ASHGA5P005775	GCC2	3.23715	4.34855	3.89639	3.69975	3.52487	4.56081	4.01706	3.9447	5.35364	2.40289	2.44989	4.14773
ASHGA5P017735	PATE3	6.87009	7.81603	6.96331	8.18669	6.83783	7.61998	7.75728	8.03323	8.14113	7.28838	7.71351	7.95109
ASHGA5P019154	C1orf198	7.42742	7.53263	7.40907	6.97778	7.22819	7.32885	7.01075	7.72065	7.97683	7.11479	6.52107	7.51339
ASHGA5P051991	RASGEF1B	4.89288	5.2979	5.46863	6.36488	4.69229	5.17343	3.92536	4.25428	6.25878	4.40718	2.44989	3.52352
ASHGA5P008175	SHBG	5.52968	6.77093	6.73474	6.95083	5.34605	6.81434	6.09534	5.86259	5.83073	6.11181	5.45301	6.00041
ASHGA5P007852	ZFYVE27	2.49606	4.17058	3.44783	3.85498	2.37736	3.82041	3.80645	2.83723	2.72207	2.40289	4.96327	2.48344
ASHGA5P011506	WDR44	7.08522	7.1798	6.98162	7.10321	7.1362	7.2075	5.94057	5.8763	6.62611	5.32413	5.32222	5.79046
ASHGA5P005476	CBR4	8.91375	9.87101	9.12206	8.99009	9.02022	9.84998	9.10309	9.37331	9.6283	9.41415	9.1715	9.45348
ASHGA5P005837	NAA20	12.5986	11.3881	11.1338	11.2238	12.6457	11.2172	10.6556	10.6637	10.6724	10.6277	10.3058	10.5071
ASHGA5P008282	CLUAP1	5.62513	6.7202	5.61667	5.94982	5.30704	6.69275	6.28592	6.1253	6.55791	5.60995	6.26083	5.85878
ASHGA5P027866	CAPZA3	3.07791	6.96529	9.9721	10.0032	3.17038	7.12368	9.46924	9.55193	9.59582	10.3349	9.67667	9.73291
ASHGA5P046946	NDST2	6.41934	5.29525	6.65385	6.58122	6.02529	5.14618	5.12342	5.35294	5.35046	5.54462	4.04501	4.89602
ASHGA5P004425	ZNF667	3.64138	2.71324	3.73129	3.45663	3.48363	3.43341	2.84582	3.56069	8.79296	5.71989	2.44989	2.48344
ASHGA5P014615	PIDD	6.04151	4.24363	6.87153	7.09434	5.8312	4.70914	7.42992	5.0631	5.50075	5.24301	7.4417	4.79777
ASHGA5P051415	C3orf20	4.90629	3.73403	5.38774	5.36489	4.49891	3.90386	4.97351	4.48961	4.63398	4.4706	2.44989	4.29254
ASHGA5P039666	CHI3L2	6.87428	5.21604	6.80365	6.78616	6.58536	5.13474	8.81249	7.22703	7.34479	7.2053	9.07683	7.32551
ASHGA5P014215	CACNA1I	6.62706	5.14483	6.4981	7.38957	6.46432	4.73826	5.13992	5.59439	5.25769	5.66795	4.41866	5.57922
ASHGA5P002424	RALGAPA1	4.31125	3.4664	4.89602	4.24586	4.45759	3.74557	4.54023	3.76439	3.95598	3.82738	3.29856	4.87958
ASHGA5P009040	POU1F1	5.27722	3.48572	5.33756	5.07261	4.92296	2.40781	4.17925	3.91811	3.86894	4.01934	3.606	4.75504
ASHGA5P052083	KPRP	10.1868	5.9621	7.89695	7.83997	10.3457	5.64351	7.15234	7.34681	7.11097	7.321	7.14287	7.24712
ASHGA5P004526	SYVN1	9.89497	8.12261	9.51426	9.61786	9.88596	7.89695	9.23234	10.2791	10.2456	10.5464	9.05493	9.93092
ASHGA5P001423	BRD8	9.47269	10.7361	12.0123	12.026	9.5911	10.8138	10.2392	9.9555	10.1194	10.0884	10.4533	10.0822
ASHGA5P042256	HIVEP1	6.10964	5.76907	6.75522	6.4878	5.96097	5.26145	6.3178	5.22098	4.96901	5.22261	6.01113	5.33195
ASHGA5P002179	MRPL35	8.0092	8.89963	7.93277	7.92722	8.29402	8.96479	8.36665	8.62906	8.54654	8.8362	8.69453	8.79447
ASHGA5P013761	LILRA6	5.3687	6.5698	5.49577	6.67134	5.3777	6.59913	5.78691	5.60741	6.34323	6.49988	5.85888	5.49862
ASHGA5P010189	KCTD18	9.9407	5.31915	5.25826	5.4536	5.81861	5.20048	6.13927	5.80832	5.69067	5.33158	5.60502	5.7656
ASHGA5P040920	MAPK9	4.34418	4.66936	6.47368	7.97178	3.99252	5.05996	4.66256	4.41476	5.30788	5.16693	3.86326	4.54235
ASHGA5P015059	C15orf23	4.07663	5.3188	6.01474	6.23523	3.68842	5.0171	4.1862	3.85421	4.22694	3.82703	4.29207	3.62826
ASHGA5P041262	LNPEP	4.95353	5.20197	5.75438	5.49364	4.67922	5.36849	7.13126	6.1353	6.33066	6.95949	6.968	6.24139
ASHGA5P001020	NOX1	3.95791	4.59251	8.08751	8.32468	4.06607	5.00784	3.27515	4.18793	5.02906	2.40289	4.06927	4.11303
ASHGA5P012724	SYAP1	8.68396	8.0037	7.05058	7.24692	9.06136	8.04494	7.10219	7.73709	7.93394	6.72178	7.19901	7.95584
ASHGA5P006508	IL17RA	8.0694	3.28876	4.63336	4.26498	4.80022	3.90408	2.36495	2.38934	2.7265	3.09812	2.44989	2.48344
ASHGA5P005660	DUSP6	6.73858	7.76785	7.17826	7.43879	7.09829	7.75028	7.20876	6.98589	6.66132	5.91138	7.23503	6.76507
ASHGA5P006027	SEC14L2	7.5566	7.66771	6.9091	7.06452	8.02611	7.72103	7.21945	7.12087	7.22462	5.89569	7.14854	7.26873
ASHGA5P009634	PAOX	5.50416	5.98088	5.2117	5.99893	5.43598	5.87845	6.8363	5.91734	6.0162	5.70341	6.91215	5.29162
ASHGA5P000892	MADCAM1	12.1027	13.0471	12.642	12.9387	12.4026	13.0111	12.7191	13.3082	13.201	13.567	12.877	13.4939
ASHGA5P002253	RRAS2	6.09279	6.43081	4.29285	4.35254	6.44716	6.36474	5.96065	6.21899	6.08133	4.4889	5.97057	6.15901
ASHGA5P027429	PTPRR	6.43813	8.79209	7.98026	8.75931	6.33788	8.53923	6.47957	7.61565	8.28496	7.05015	6.41814	7.368
ASHGA5P053542	TNFRSF11B	8.58271	7.34275	11.8805	11.9339	9.18868	7.43806	7.93477	6.44085	6.61509	4.75186	8.10477	6.5687
ASHGA5P014405	TCN2	6.83526	8.30664	7.41122	8.40986	7.03077	8.2882	5.30611	6.03539	6.29533	6.19912	5.65334	6.09818
ASHGA5P034757	ZNF845	6.46361	7.20662	6.87237	7.10991	6.75277	7.37265	7.99038	7.35947	7.25418	7.04429	8.06747	7.66944
ASHGA5P003185	NME5	4.63398	6.07668	5.09569	6.38083	4.61867	5.84396	4.20307	4.96011	5.2857	4.62483	3.95253	4.68713
ASHGA5P038617	LEPREL1	3.3388	7.45306	5.66722	8.32313	3.01146	7.44585	2.69585	3.3382	4.25	4.15689	2.44989	2.48344
ASHGA5P026528	TSGA10IP	5.49679	7.39909	6.26973	7.86342	5.51006	7.15416	5.76467	5.91391	6.4647	5.88393	5.78291	6.0919
ASHGA5P043894	IKBKE	9.8761	11.8467	10.7564	12.0724	10.1012	11.5996	11.59	11.719	12.5889	11.285	11.8629	12.1068
ASHGA5P006236	TRIM55	7.3717	8.55675	7.77787	9.01326	7.53955	8.59601	6.51862	8.09986	7.36005	6.84076	6.48805	8.12013
ASHGA5P001096	DECR1	7.75609	8.34894	6.81738	6.95972	8.0937	8.43086	7.28484	8.08903	8.30168	7.31708	7.43777	8.27548
ASHGA5P055640	WSB2	9.23957	9.24342	9.46745	9.53894	9.70289	9.32046	8.87693	9.16144	9.31785	9.29325	9.05399	9.51224
ASHGA5P002241	NTS	4.13153	6.08891	2.83876	4.2072	3.2801	6.09665	4.80392	6.19718	6.49721	4.79924	4.52805	6.34926
ASHGA5P055969	MBIP	10.2028	11.0938	10.3797	10.3576	10.5314	11.1023	11.5368	11.6617	11.9107	12.6809	11.6078	11.8428
ASHGA5P051184	ATP6V1E1	10.4075	10.554	9.577	9.63238	10.5883	10.5245	10.1218	9.9005	10.3169	9.68163	10.0937	10.0376
ASHGA5P055427	TENC1	4.62273	2.94105	4.73007	4.73173	4.53607	3.37146	3.60503	3.80178	4.70763	3.59968	2.44989	2.48344
ASHGA5P027359	MIP	4.96128	3.26866	4.33055	4.52283	3.79514	3.09387	3.50336	4.22722	4.04612	5.14589	2.44989	2.48344
ASHGA5P036635	FERMT1	8.54141	6.86275	8.214	8.36426	8.76483	6.99989	6.4659	6.22681	6.77377	6.60861	6.56343	6.42041
ASHGA5P044016	NOS3	7.15744	4.85468	6.80823	6.5235	7.03822	4.72714	5.94184	6.12617	6.02922	6.22945	5.83319	6.10855
ASHGA5P009021	TRIM55	8.91312	7.02747	8.89286	8.9361	9.00524	6.8544	8.09334	8.73918	8.80894	8.53753	8.28273	8.83453
ASHGA5P006533	B4GALT3	9.01166	6.86121	7.80916	7.93334	8.87191	6.52199	8.49179	9.46547	9.32837	9.20552	8.36189	9.28469
ASHGA5P013830	OR51E1	14.5768	11.9162	15.2591	15.2296	14.5643	11.8652	13.8295	14.5768	14.4608	14.8748	13.1549	14.8145
ASHGA5P005511	ROBO4	8.241	6.47978	8.14013	8.25355	8.06134	6.31425	7.23129	7.82657	7.69369	7.79367	6.80546	7.64891
ASHGA5P007558	USP16	4.30313	4.51639	3.45946	3.52465	4.31292	4.25727	4.58748	4.75381	5.15243	3.63923	3.77236	5.01578
ASHGA5P046377	CSAG3	12.934	8.80189	6.86841	6.93748	13.1121	8.87529	8.41629	6.2256	6.36147	6.63091	8.55769	6.45637
ASHGA5P004886	ARHGEF40	6.88099	6.32852	6.39316	6.41595	6.79681	6.10998	6.56853	7.05735	7.12068	7.21247	6.32112	6.87684
ASHGA5P015718	INPP5D	9.03364	7.49584	8.35662	8.57351	8.95818	7.27878	8.20043	9.10469	8.85827	8.6743	8.06283	8.91081
ASHGA5P037509	KRTAP10-10	17.2935	17.1664	17.2007	17.0138	17.5477	17.185	17.185	17.185	17.417	17.6194	17.3665	17.2499
ASHGA5P041567	UNC5A	5.87745	4.10094	5.54667	5.69	6.02922	4.37458	4.41884	4.29884	4.22931	4.61373	5.80002	5.85239
ASHGA5P006370	TMEM11	5.37025	5.30565	4.74537	5.10841	5.38331	5.43871	4.90841	4.362	4.8159	4.39141	4.85669	5.03924
ASHGA5P002190	ASGR2	5.14711	2.97901	4.9189	4.95697	5.01154	3.07023	3.49095	4.26069	4.18895	4.62554	4.59495	4.26475
ASHGA5P036896	STMN3	9.30128	7.58967	9.00524	8.94003	9.31994	7.49272	8.5639	9.12971	9.02337	9.37331	8.6629	9.13443
ASHGA5P008035	RAP1GDS1	6.58991	6.76177	7.87212	7.87436	6.58491	6.81201	7.81552	7.02014	6.92135	7.69277	7.85674	7.17152
ASHGA5P001969	EGLN3	11.1621	6.2645	4.00489	4.40294	6.15424	6.53957	4.49199	4.24974	4.6633	4.29597	3.45787	2.48344
ASHGA5P042749	TBP	5.14044	6.059	6.31709	6.87777	4.83152	5.92348	5.80159	5.40491	5.68745	4.34292	5.39555	4.92174
ASHGA5P053287	CFTR	6.1524	7.87436	9.12303	9.29129	6.29522	7.86539	5.62139	5.43754	5.96601	3.26174	5.3386	5.35672
ASHGA5P007197	TPM2	12.0643	13.4294	12.9586	12.9709	12.3623	13.5393	14.0369	14.2999	14.2777	14.6074	13.9512	14.3219
ASHGA5P008056	OTX2	8.76835	8.27153	7.38831	8.1575	7.76216	8.10601	6.21701	6.17644	6.77576	6.65514	5.27583	5.6127
ASHGA5P007641	FAM183A	8.79115	5.41528	5.36139	5.7291	6.06897	5.34351	3.23352	3.64287	4.03831	3.23715	2.44989	3.98412
ASHGA5P005913	ABCC12	7.7987	9.52859	8.28273	9.80152	7.76108	9.23677	7.79062	8.25293	8.58227	8.84607	7.64252	8.15342
ASHGA5P023158	CLEC10A	4.35044	6.03816	4.94183	6.38385	4.16818	5.8546	6.69296	6.64761	6.73626	7.83945	6.4754	6.55332
ASHGA5P014302	DQX1	4.68836	5.84634	4.93701	6.31892	4.2515	5.82963	3.7645	6.22241	5.09785	4.57131	2.44989	6.13216
ASHGA5P008007	PLAUR	7.5404	9.14305	8.7289	8.6747	7.98174	9.29325	6.87684	7.70109	7.85723	5.78659	7.16236	7.83741
ASHGA5P002669	TM9SF1	8.13909	8.45204	6.75572	7.06668	8.86142	8.47563	7.96429	8.1619	8.41602	7.27959	8.04792	8.33435
ASHGA5P005845	CELF1	5.11817	6.15776	5.00031	6.28317	5.09506	5.77945	3.00445	3.4854	3.98218	4.63434	3.593	3.70104
ASHGA5P001355	GTF2H3	4.56924	5.79611	5.99043	5.92491	4.47656	5.92442	4.18463	3.68027	5.07223	3.26267	4.10258	2.48344
ASHGA5P007618	SF1	9.24144	9.95837	9.21206	10.2867	9.15303	9.71048	7.98116	10.5388	9.28565	8.33676	7.81969	10.3826
ASHGA5P052861	SGK1	3.08479	4.00159	3.3142	4.34578	3.54173	3.55702	2.36495	3.25882	4.21117	3.12617	2.44989	2.48344
ASHGA5P049121	SCNN1B	11.5169	11.1806	10.2346	10.5613	11.7777	11.1125	11.0187	10.9762	11.176	10.6807	11.1291	11.0912
ASHGA5P008765	ABI1	7.1566	6.68328	6.24118	6.11557	7.41633	6.74339	5.69267	6.35691	6.6145	5.14025	5.73656	6.41595
ASHGA5P008927	P2RX2	3.18644	4.13497	4.38218	5.19294	2.92687	4.24838	2.9608	3.68921	4.14492	2.95305	2.44989	4.14308
ASHGA5P017454	TEPP	5.21588	6.27273	6.48894	7.19688	5.0839	6.01389	5.34912	4.95979	5.12057	5.43722	4.45039	4.45889
ASHGA5P053084	IKZF1	2.80729	5.64044	4.35654	4.71703	3.06034	5.69597	8.91546	7.22143	7.45088	6.66242	8.91177	7.38375
ASHGA5P014122	SEH1L	5.7858	7.1609	7.41587	7.2783	5.97493	7.21611	5.90153	5.96748	6.05496	5.78937	5.4002	5.57119
ASHGA5P044823	TGS1	6.17256	7.42266	7.29017	7.28409	6.0049	7.35781	7.28099	6.47011	6.75099	6.10818	7.14679	6.47736
ASHGA5P026992	VWF	3.78028	5.97493	4.99054	5.35641	3.55634	5.96921	5.27771	5.05709	5.36899	5.39457	4.9921	4.88668
ASHGA5P005071	PIEZO1	6.64547	8.88931	10.1683	9.76516	6.25835	8.653	7.97826	7.98602	7.96701	8.5008	7.68874	7.9051
ASHGA5P049919	ZNF750	6.91925	9.34778	9.64753	10.0106	6.61968	8.91259	8.02421	8.8177	8.52875	9.12382	7.78956	8.38089
ASHGA5P026658	OMP	11.4849	10.8985	10.1986	10.2791	11.4793	10.6945	10.0042	10.7413	10.4362	10.9378	10.0664	10.4959
ASHGA5P020220	MTX3	2.33506	2.82677	4.48904	4.47464	2.32275	2.40781	4.29845	2.38934	3.63002	4.41571	3.58455	2.48344
ASHGA5P050974	DLGAP4	11.8823	11.0621	11.8145	11.8302	11.861	10.8664	11.8679	11.7386	10.7333	12.122	11.7425	11.6585
ASHGA5P012575	DNAJC15	11.9613	13.6702	13.0957	13.0232	12.1529	13.6425	11.7622	11.4697	11.9535	11.8771	11.9208	11.6256
ASHGA5P053620	COMMD5	9.56444	10.0706	10.4075	10.4756	9.68021	10.102	9.72803	9.56135	9.69914	9.2198	9.93884	9.69369
ASHGA5P002146	PSMC3IP	4.95516	4.9912	6.93662	7.01027	4.86749	4.83819	4.22489	3.22812	3.57425	2.93691	2.44989	2.48344
ASHGA5P047145	CTBP2	5.6841	2.98717	6.03007	5.46196	5.26572	3.44179	4.31979	3.79105	3.48598	4.09974	3.79791	3.4543
ASHGA5P035767	EMILIN1	5.4664	3.79194	5.02157	5.02573	5.15774	3.30397	5.2774	5.62666	5.58319	5.72242	5.04351	5.20732
ASHGA5P011983	HLA-DMA	8.32468	8.4414	9.85235	9.81641	8.5033	8.49499	10.322	9.28703	9.26145	8.76661	10.4184	9.34709
ASHGA5P008055	YPEL1	6.2333	5.59901	4.98034	5.08681	6.29222	5.63149	7.33492	7.35841	7.18403	7.00543	7.60436	7.42928
ASHGA5P012100	DYNC2H1	6.0134	4.17092	6.04408	5.71011	6.46855	5.89866	6.9007	5.23835	5.06211	5.23685	7.71841	8.17376
ASHGA5P008930	MAP3K4	7.21807	7.05535	8.08079	8.16707	7.22418	6.9435	8.33249	7.426	7.50497	7.54697	8.60513	7.56039
ASHGA5P008756	XAF1	5.33106	6.05496	6.05727	6.19826	5.18793	5.90649	5.63132	5.10327	4.97673	5.0397	5.34137	4.63099
ASHGA5P007846	ANKLE2	7.03659	5.71166	7.56249	7.53495	7.21588	5.40313	5.29805	5.00738	4.75926	5.1049	5.54812	5.43773
ASHGA5P008357	ADSL	11.4507	11.643	11.8996	12.0397	11.5984	11.6572	12.0615	11.262	11.2376	11.4259	12.1556	11.2526
ASHGA5P028434	PARP4	9.19279	10.1505	9.67195	9.55676	9.36379	10.1548	9.963	9.37894	9.64245	8.85524	10.0419	9.47314
ASHGA5P005693	ALG10B	4.4083	4.30805	4.9987	5.03626	4.03702	4.06478	4.42228	3.88807	4.85966	4.44888	3.68863	4.72888
ASHGA5P012349	CLN5	7.3901	8.53842	7.11595	7.33261	7.58502	8.39363	8.5097	8.52741	8.46834	8.7334	8.4255	8.39995
ASHGA5P000901	SEC14L3	8.72593	8.11243	6.95602	8.18504	9.00631	7.91076	5.74241	5.94393	6.62103	6.46046	5.36849	5.57231
ASHGA5P011749	SAR1A	7.01428	6.94054	6.70271	6.82359	7.29895	6.98703	6.21439	6.54749	6.45263	5.24374	5.96777	6.80304
ASHGA5P007929	FIBP	8.09752	9.09079	8.57741	8.97979	8.4362	9.03172	9.40382	9.0295	8.84703	7.81929	9.31228	9.09524
ASHGA5P001439	C5orf44	6.04304	6.89076	6.34926	6.59804	5.931	7.0147	6.49351	6.13978	5.97944	5.5521	6.23776	6.43517
ASHGA5P052671	CYP21A2	7.12657	8.28408	7.70325	8.12045	7.52699	8.14706	7.79939	7.58087	8.05718	9.18408	7.83773	7.58839
ASHGA5P001998	DTWD1	9.17206	11.3975	10.5883	10.6839	9.42412	11.261	11.8521	11.3867	11.6057	11.8467	11.645	11.3249
ASHGA5P006075	MPRIP	10.0134	9.75201	9.63617	9.72803	10.2791	9.71117	9.29891	9.27271	9.41872	9.16675	9.22167	9.24485
ASHGA5P001444	SEMA3G	2.6005	3.61517	2.42315	5.69409	2.71303	2.40781	5.5584	2.38934	2.37624	2.40289	5.30816	2.48344
ASHGA5P050851	CDC14A	4.74994	5.19077	6.115	6.18926	4.81018	5.23502	7.70575	6.37435	6.83988	7.14363	7.73497	6.41974
ASHGA5P010028	SMTN	7.14854	8.37421	7.26873	7.50248	7.38974	8.32982	8.04963	8.82282	9.25448	8.99848	8.05626	8.78956
ASHGA5P044659	GATA4	2.33506	5.79349	2.32235	2.7948	4.8804	5.101	5.95281	5.6681	6.57514	4.84319	5.96961	5.67503
ASHGA5P004694	RPL39L	10.2465	10.468	11.141	11.1946	10.3857	10.3274	11.2308	10.8059	10.9332	10.1423	11.0418	10.8424
ASHGA5P008774	PAM	7.62625	10.311	8.36495	8.42227	7.79138	10.3085	8.60558	8.74711	8.93076	7.90951	8.39015	8.741
ASHGA5P048230	RIN1	6.56671	7.41849	6.3822	6.80245	6.52624	7.26625	7.83633	7.62167	7.65984	8.15933	7.72103	7.39829
ASHGA5P033436	GPS1	7.22736	7.85723	6.93386	7.7987	7.13992	7.81929	7.80233	8.2253	7.50248	7.33641	7.73208	8.15686
ASHGA5P016225	RPL28	4.80653	3.92926	5.68153	5.91734	4.7553	4.2751	4.09857	2.89606	2.37624	3.6957	3.5374	2.48344
ASHGA5P052005	PDLIM5	6.00904	5.04077	5.11708	5.48679	6.32708	4.96382	3.73613	4.28686	4.80467	4.08999	3.89906	3.98847
ASHGA5P015856	TOP2B	4.11727	3.74016	3.80512	4.5757	4.12065	3.49747	3.90774	4.58281	4.90448	4.04234	2.44989	4.84757
ASHGA5P018395	DEPDC1B	7.17521	8.57111	9.34095	9.46493	7.3724	8.46059	6.07364	5.84284	6.03685	4.69298	5.58249	5.57386
ASHGA5P006899	FBXW5	7.66574	8.59983	10.3999	10.273	7.65781	8.40935	8.42227	9.48215	9.45434	9.9562	8.18314	9.25867
ASHGA5P011779	RALGPS1	6.86682	6.51326	6.64313	6.67908	7.06646	6.45517	7.63432	7.11479	6.94445	7.42226	7.71137	7.30631
ASHGA5P007502	CREM	3.78602	4.59323	3.77208	4.45774	4.09939	4.87388	4.55725	3.85498	4.34104	3.70356	3.37576	4.12839
ASHGA5P007667	TPCN1	5.40069	6.019	5.35061	5.71526	5.46691	6.07198	5.52109	4.7793	5.32029	4.53045	5.0241	5.02936
ASHGA5P010091	CAST	12.094	10.4399	11.8919	12.0013	12.2357	10.4459	10.3717	10.6046	10.6896	9.5679	10.2847	10.5914
ASHGA5P007158	WBP2NL	2.63963	5.67731	4.14162	4.41718	2.32502	5.50223	3.96887	4.58468	4.56823	4.70261	3.33045	5.24814
ASHGA5P046782	DAZ3	7.33239	8.36426	8.42249	8.64719	7.26873	8.10836	8.3599	8.64027	8.51187	9.17173	8.11686	8.42287
ASHGA5P043900	SMO	3.66241	3.25951	2.84087	3.35647	3.2616	3.95164	5.68967	4.51059	5.47279	5.5419	5.19934	4.89288
ASHGA5P016108	TTLL3	8.41771	8.37211	8.32225	8.46059	8.2446	7.91215	7.87642	8.33796	8.15933	8.95341	7.60883	8.26509
ASHGA5P028498	POSTN	2.33506	3.35754	2.32235	2.3224	2.32271	2.40781	4.98108	5.48617	5.97764	5.09801	4.07987	5.01492
ASHGA5P036981	SSTR4	4.95792	3.28497	4.81969	4.85697	4.6956	3.68528	3.16738	3.33566	3.70408	3.90365	2.44989	2.48344
ASHGA5P012547	C7orf66	5.04689	3.82305	5.40452	5.14834	4.81872	3.19873	4.39063	4.33453	4.2751	4.85716	2.44989	4.16446
ASHGA5P007027	ANO2	5.23884	4.82307	6.02462	5.99672	4.8788	4.76331	6.78509	5.45667	6.22911	6.43991	6.71667	5.38981
ASHGA5P053834	FPGS	4.91459	4.20704	4.63418	5.15721	4.42004	3.86983	4.53697	5.54435	5.4002	4.71946	2.44989	4.56448
ASHGA5P047968	HPS5	4.68421	3.43152	5.1737	5.19261	4.82022	4.37989	4.88	3.77608	3.35052	4.0123	4.5497	3.86951
ASHGA5P010497	TMEM184B	6.42471	4.89477	6.49373	6.47368	6.23158	4.54072	6.42311	6.02902	6.07198	5.99474	6.34949	6.34183
ASHGA5P022757	PINLYP	6.38539	6.18005	5.6819	5.75649	6.47978	6.24858	7.62999	7.08224	7.18952	6.97662	7.88245	7.6058
ASHGA5P055590	CCDC53	4.87516	5.09643	4.07439	4.27912	4.82758	4.61852	5.123	5.03349	5.54386	4.25204	4.49382	5.15148
ASHGA5P037749	WNT7B	5.46357	2.79924	4.88	4.71649	5.27841	2.40781	3.41075	4.25135	3.06376	4.14414	2.44989	4.26944
ASHGA5P001138	C19orf53	8.66673	9.12712	8.7514	8.90461	8.58572	8.99187	8.71184	8.921	8.99999	7.88276	8.63585	8.78056
ASHGA5P002261	MED6	8.23569	9.00753	7.98804	8.02506	8.41123	9.03207	9.05654	8.0007	8.655	8.2256	9.2198	8.42331
ASHGA5P045779	PSAT1	12.1431	13.5046	13.3082	13.386	12.2925	13.647	11.8919	11.542	11.5609	12.2232	12.0318	11.7739
ASHGA5P018791	ZNF812	9.77773	6.46648	6.46103	6.52078	9.78897	6.22149	5.60368	4.70772	4.31772	4.64335	4.49963	4.4184
ASHGA5P012594	PRDX4	11.902	11.9668	11.4406	11.531	11.9928	11.9183	11.4562	11.5748	11.5471	11.1963	11.4827	11.5127
ASHGA5P001163	RABAC1	8.79447	9.27871	7.93304	7.91523	9.00544	9.32595	9.72301	10.0405	10.0337	9.31369	9.88347	10.2277
ASHGA5P018185	NUSAP1	5.26145	5.91705	7.08522	6.92316	5.21074	6.22785	4.26878	4.16025	4.19852	2.40289	2.44989	3.76827
ASHGA5P035148	PLEKHM2	5.72947	5.13119	5.40182	5.29419	5.52348	4.89794	5.09698	5.5331	5.46168	4.77946	4.5058	5.75216
ASHGA5P026473	C11orf83	5.83498	6.91618	6.30535	6.23733	5.67453	6.79458	5.93552	6.70173	6.67997	5.77259	5.54589	6.74168
ASHGA5P002633	AP5M1	5.40548	6.1659	5.60584	6.09427	5.50716	6.20248	5.38711	5.21902	5.59325	5.25365	5.45182	5.52657
ASHGA5P012119	LY6G6C	4.99613	5.0588	4.68806	5.77959	5.22914	5.22781	3.11476	4.91189	4.23299	4.39731	4.14407	3.46728
ASHGA5P008049	APAF1	7.86834	4.42794	3.26217	3.53505	4.22335	4.55904	3.7672	3.23764	2.37624	2.40289	3.58931	2.48344
ASHGA5P053969	RBM10	7.49628	7.56426	7.33184	7.63088	7.5156	7.36488	6.47842	6.73569	7.39909	7.28484	6.01186	6.57686
ASHGA5P011391	C20orf85	9.10401	10.5371	9.61222	10.6556	9.09218	10.2361	8.05881	8.91896	9.91526	9.10164	7.71566	8.6629
ASHGA5P018425	TRA2B	5.89486	5.95773	6.12902	6.28885	5.94243	5.88525	5.95727	5.70205	5.58768	4.21346	5.51532	4.4898
ASHGA5P028261	FICD	6.64761	6.36712	6.1524	6.62282	6.97395	6.3859	7.12175	7.33543	6.94386	5.98124	7.12105	7.21945
ASHGA5P049354	KCNG4	9.30635	10.4498	9.35023	10.2744	9.40323	10.2045	7.88785	10.1803	8.60947	8.86782	7.56984	9.73479
ASHGA5P051476	ZNF501	2.77038	3.84908	2.69114	2.74088	4.01566	5.50132	4.68939	4.30616	4.53536	3.69396	5.77203	6.01945
ASHGA5P041322	DMXL1	6.31527	7.07868	6.96781	7.0019	6.4899	7.0222	7.55064	7.63494	7.83106	6.72315	7.40746	7.71636
ASHGA5P011833	DSN1	5.12852	4.91009	6.07118	6.18048	4.82381	4.79493	4.44472	2.38934	4.64819	2.40289	3.64062	2.48344
ASHGA5P022149	COX14	8.55031	9.99089	8.41977	8.50628	8.80145	9.88431	10.1729	10.1278	10.6313	9.54498	10.1474	9.82402
ASHGA5P005350	CLEC12A	5.44594	3.21387	2.5387	3.16444	9.94427	2.40781	3.47985	4.65435	4.45711	2.40289	2.44989	4.4406
ASHGA5P001015	PIGU	5.32925	4.23703	4.26821	4.7561	5.5381	4.48319	4.30386	4.96209	4.18778	3.80816	3.89153	4.25321
ASHGA5P001376	SRSF9	8.01344	7.69436	7.02881	6.94031	8.2913	7.7383	7.22881	8.05499	8.23828	5.90858	7.2501	8.19884
ASHGA5P054493	CAMK2G	8.39262	9.79885	7.94036	9.66144	8.3053	9.47053	7.28268	9.08971	8.40494	7.98441	6.91122	8.37533
ASHGA5P010697	GPATCH2	7.87598	7.64852	8.41031	8.62198	8.11029	7.80689	7.8296	7.04037	7.20407	7.33492	7.81803	6.99708
ASHGA5P015266	SORBS2	5.51418	5.80602	5.5269	5.75708	5.27451	5.81701	6.27273	6.81934	6.98568	7.1093	6.19444	6.86524
ASHGA5P009166	CLEC4A	4.78094	5.79645	5.31108	5.42364	4.37458	5.65428	5.93335	5.75014	6.00345	5.428	5.92919	6.03188
ASHGA5P048155	PRPF19	4.05902	4.85488	4.98398	4.96533	3.59618	4.7783	4.42171	3.89107	4.05541	3.94337	5.50178	4.54657
ASHGA5P051579	ARL6IP5	9.53715	10.5388	9.03611	9.08407	9.74035	10.5699	11.5109	10.5204	11.0599	10.5388	11.6378	10.7097
ASHGA5P002812	CHCHD3	8.10901	8.9895	7.74958	7.85322	8.29971	8.94764	8.53997	8.56343	8.93299	8.2533	8.66673	8.65415
ASHGA5P012931	MTMR6	4.56848	4.99698	4.00918	4.45569	4.63017	4.92327	4.22205	3.68653	4.64904	3.7042	2.44989	3.70509
ASHGA5P051051	TAF4	13.0052	12.8884	13.6118	13.5706	13.0232	12.7812	13.9822	13.4968	13.6622	13.5958	13.9377	13.5098
ASHGA5P010340	DNAJC5	4.91714	4.36147	3.2794	3.51205	5.08649	4.34578	2.74374	2.92254	3.52386	2.95733	2.44989	3.66528
ASHGA5P004337	KCNE2	5.45458	4.17143	6.11632	5.87732	5.3097	3.25021	9.75137	10.8642	11.3403	11.504	9.76946	10.9834
ASHGA5P032559	C1orf227	4.67481	3.85857	4.67611	4.46888	4.08875	3.68438	3.97231	4.30634	4.51059	4.43911	2.44989	4.72351
ASHGA5P003295	GAPVD1	3.98097	3.9695	3.37099	3.47412	4.11256	2.40781	2.77437	3.61319	3.32922	2.40289	2.44989	2.48344
ASHGA5P055386	TUBA1B	7.72756	7.48953	7.34912	7.44491	7.77907	7.39461	7.59664	8.72302	8.05229	8.90353	7.66517	8.72964
ASHGA5P027604	TBX5	6.27177	5.26878	6.26798	7.15502	6.03024	4.98693	4.92966	4.94929	4.87049	4.89859	5.00713	5.26215
ASHGA5P014422	SCP2	11.3485	11.8508	9.29673	9.43243	11.4322	11.6941	10.771	10.6989	10.7284	10.4323	10.7986	10.8556
ASHGA5P053585	LY6D	5.91977	3.35132	4.5863	4.66425	5.79415	2.97721	4.01732	3.89357	3.84343	4.4118	2.44989	4.41421
ASHGA5P050488	EHBP1	3.18652	3.63446	4.52409	4.71841	3.63579	3.50265	3.711	2.38934	3.55418	2.40289	2.44989	2.48344
ASHGA5P010149	PGLYRP4	7.23708	5.29975	6.9793	6.931	6.95618	5.09225	6.77069	7.90897	7.3514	7.77302	6.45599	7.53637
ASHGA5P009843	POT1	5.85703	7.60543	6.69156	6.73581	6.18849	7.98062	8.29971	7.76494	7.90148	7.75075	8.54538	8.10069
ASHGA5P008708	MADCAM1	5.58054	3.80353	5.80536	5.95507	5.37427	4.19374	5.38748	7.0886	5.58249	7.44585	5.26459	6.95335
ASHGA5P013520	UGP2	8.13191	7.46489	6.49885	6.5851	8.2822	7.44471	8.15643	8.12013	7.59289	7.56398	8.26859	8.09577
ASHGA5P014455	FAM221A	10.1794	9.19354	10.8793	10.9829	10.2533	9.0192	9.45434	9.24692	9.3783	9.56695	9.3296	9.03364
ASHGA5P008978	CLIC6	2.56839	2.33667	2.32235	3.27424	2.33857	2.40781	4.93139	6.67221	6.82173	6.12553	4.35806	6.76061
ASHGA5P007911	C15orf41	6.77508	6.8877	5.89301	6.09649	6.71816	6.89552	5.53723	4.51568	4.69092	5.18588	5.35046	4.55233
ASHGA5P007669	ATPIF1	14.4162	14.8748	14.2339	14.4423	14.6748	14.9425	14.1422	13.8923	14.305	14.1422	14.2527	13.9899
ASHGA5P044826	LYN	4.78268	5.39862	4.61295	4.12531	4.93719	5.64246	5.87929	5.17103	5.0483	3.94507	5.61688	5.39214
ASHGA5P007180	GP1BA	8.3663	8.73076	7.599	8.92387	8.01746	8.6679	7.7978	8.02681	7.80218	7.93728	8.02179	7.84486
ASHGA5P029813	C1orf43	8.99394	7.74869	6.45406	6.22586	8.09041	7.49606	7.53495	8.05229	7.73168	7.10152	7.42166	7.85908
ASHGA5P053250	TIPRL	7.14679	8.34995	7.29447	8.0906	7.28931	8.23234	7.43833	7.71351	8.0579	7.68533	7.44283	7.47989
ASHGA5P005265	NRTN	2.33506	2.33667	5.23085	2.99544	2.73182	2.40781	2.78419	8.33767	2.37624	2.40289	3.50757	5.49338
ASHGA5P002746	MOB3B	5.29419	6.47563	5.5621	6.76426	5.54178	6.47656	5.08297	5.21971	5.89639	4.99895	4.71758	5.01882
ASHGA5P007569	TMEM150A	4.40481	5.92417	5.15571	6.19123	4.30769	5.82597	3.66037	4.31171	4.69479	4.39216	4.15601	6.64094
ASHGA5P008350	SMPD1	7.89663	9.16476	8.48918	9.34843	8.06617	8.89761	8.14875	8.38409	8.63689	9.02439	8.16895	8.27379
ASHGA5P052489	NUDCD2	3.622	5.49065	4.54593	4.50612	2.9731	5.41958	5.11076	5.05869	4.80569	3.70025	4.94917	5.13457
ASHGA5P055746	HMGB1	5.0961	5.8994	6.18323	6.50298	6.85806	6.14575	5.45584	5.49223	6.15069	4.95133	5.16372	5.78326
ASHGA5P012516	CCNI2	6.24582	7.78578	7.10117	7.9429	6.8514	7.67353	5.45242	5.58553	6.15466	5.40685	5.4563	5.59849
ASHGA5P007670	PRICKLE4	3.95306	5.04451	4.30616	5.54628	4.07663	5.06353	2.36495	2.38934	2.71469	3.01873	2.44989	2.48344
ASHGA5P013184	HAGHL	3.31615	5.27353	4.97813	5.69353	3.89845	5.23211	5.1413	4.36378	4.70506	4.21079	5.12015	4.06478
ASHGA5P009899	ERI2	4.67307	5.32099	5.41313	5.40346	4.80764	5.22861	4.46371	4.00398	4.44243	4.67683	4.18332	2.48344
ASHGA5P052759	GSTA1	8.18273	9.6715	9.61086	9.75984	8.48036	9.76337	12.164	13.0992	13.1771	13.4459	12.2786	13.2588
ASHGA5P012363	ST8SIA6	4.11512	5.03954	4.53307	5.5269	4.04761	4.72737	4.79439	3.76121	4.72442	4.58691	4.92511	4.24044
ASHGA5P007234	IST1	8.80343	9.79641	8.7337	10.0684	9.0331	9.74861	9.66144	10.8783	9.83066	9.01166	9.79674	10.7343
ASHGA5P010882	NIT1	8.95914	9.23535	9.52905	9.43953	9.20314	9.27163	8.97504	8.48088	8.98204	8.88339	9.19583	8.64376
ASHGA5P006445	MBIP	8.5972	9.69824	8.44991	8.59925	8.68905	9.68773	10.3016	10.2355	10.7495	11.1173	10.3878	10.4109
ASHGA5P005552	SPRR1A	11.1946	3.55178	4.29736	6.94567	11.3272	3.8412	3.09836	3.81258	4.09525	2.40289	2.44989	4.42851
ASHGA5P047665	TRIM8	4.70197	6.8931	6.95291	6.64238	4.20636	6.46948	6.16364	6.48621	6.30042	6.67689	5.33173	6.49795
ASHGA5P006268	ZNF720	5.00768	5.6259	2.63455	3.20752	4.47369	5.81525	5.35503	6.03096	6.29398	3.61199	4.80261	5.49997
ASHGA5P051045	SLMO2	10.5174	10.3927	11.2546	11.3286	10.7543	10.3912	8.19044	8.57275	8.71218	8.74519	8.41748	8.69742
ASHGA5P028239	PARPBP	5.25365	5.9107	5.82537	5.92997	5.39733	6.03145	4.52881	4.59677	4.17398	3.79381	4.31024	4.47011
ASHGA5P042465	IL17A	4.51951	5.64837	6.29595	6.09807	4.48633	5.09785	5.53498	6.04736	6.13216	6.10583	5.17805	5.94025
ASHGA5P000801	COBLL1	4.64223	5.31459	5.5014	5.46424	4.61202	5.123	4.89054	4.68108	5.51474	4.90196	4.128	4.47163
ASHGA5P001245	CCL3	9.03988	8.54066	9.09556	8.88931	9.06767	8.46186	8.704	8.55605	8.59188	8.97549	8.80343	8.7675
ASHGA5P055533	THAP2	6.67156	8.45023	7.09196	7.22703	6.79948	8.48088	8.00553	7.5079	7.8408	8.48656	7.77994	7.83472
ASHGA5P009676	INS-IGF2	11.422	10.5827	11.302	11.2275	11.2426	10.4932	10.6546	11.4322	11.4793	11.3892	10.5212	11.2159
ASHGA5P013307	NUDT14	4.53536	5.79298	4.52226	4.5532	4.66112	5.69855	5.1342	3.99058	4.87292	4.8107	4.51046	3.86482
ASHGA5P052549	TRIM7	9.58605	6.93132	9.81951	9.76395	9.33287	6.76096	8.27153	8.84914	9.05276	9.70689	8.11295	8.656
ASHGA5P042305	HIST1H4I	4.1407	3.43361	5.83234	6.03519	3.87642	3.31615	2.36495	2.38934	2.37624	4.6374	2.44989	2.48344
ASHGA5P002124	ARHGEF9	4.43815	4.6338	3.93767	4.65745	4.51457	4.60415	4.93249	3.35638	4.7999	4.3789	4.5355	4.38195
ASHGA5P046829	RPS4Y2	9.91587	5.55506	6.92197	6.94891	9.84222	5.63532	11.9285	5.73471	5.42509	10.8399	11.6818	5.89534
ASHGA5P008968	ART3	7.16259	4.66468	6.45278	6.47671	7.24397	4.65637	5.34605	5.43411	5.64198	5.60457	6.07389	5.64322
ASHGA5P000694	FAM168A	11.3286	7.62481	10.2424	10.0732	11.084	7.28931	9.38784	10.2415	10.0796	10.5259	9.04049	9.963
ASHGA5P040456	DEPDC1B	5.70341	7.19232	7.50157	7.41081	5.47895	7.12222	4.54396	4.17092	4.80329	3.92989	4.1354	4.63166
ASHGA5P047701	GJA9	5.03881	3.17933	4.75306	4.88444	4.8297	2.40781	4.39681	4.57423	4.88	4.36473	3.91869	4.55579
ASHGA5P023197	METTL4	7.96053	6.91451	8.3321	8.49751	8.01828	6.99737	7.56371	8.04189	7.83818	7.73425	7.49999	8.06464
ASHGA5P016239	BACE1	11.8145	8.38987	11.315	11.3345	11.6737	8.29185	10.0491	10.5394	10.4323	10.7298	9.95274	10.3388
ASHGA5P009046	GRHL3	6.98088	4.93825	6.38892	6.39741	6.75737	3.92989	5.62774	6.20961	6.06053	5.74602	4.78743	6.10337
ASHGA5P003060	SEC31A	4.87738	4.01052	3.66816	4.15516	5.16847	3.18613	4.33036	4.11636	3.88658	3.50651	4.68182	4.22297
ASHGA5P054471	DNAJC12	6.26206	5.38661	10.0208	10.1991	6.18306	5.31623	5.43502	5.19807	4.6104	4.63298	5.38331	5.31839
ASHGA5P012226	DDR1	7.26004	5.11464	7.10152	7.13094	7.07967	4.30805	6.79322	6.99688	7.04223	7.256	6.7393	6.78707
ASHGA5P026292	DEPDC7	6.05222	5.07589	5.79663	5.9464	5.81512	4.58782	5.33489	5.78028	5.55342	5.56928	4.90899	5.00592
ASHGA5P012479	NUP160	7.68647	7.97912	8.68688	8.8792	8.00125	7.98968	8.37117	7.78578	7.86575	7.99627	8.37241	7.96669
ASHGA5P034413	CATSPERD	3.8537	5.69914	3.6436	5.22176	2.63368	5.52932	3.45318	3.88127	4.85232	4.64389	4.12728	4.00874
ASHGA5P055175	UPK2	8.89512	9.96707	8.86239	10.2856	9.03715	9.69231	8.86368	9.55946	9.78897	9.85429	8.78495	9.64346
ASHGA5P004751	ANKRA2	8.61906	9.52992	8.67822	8.88656	8.94966	9.59777	10.2003	9.56029	9.54914	9.54617	10.1954	9.57788
ASHGA5P011760	TACR2	3.24359	5.73786	2.59403	5.59683	3.06944	5.3095	2.88563	2.38934	4.21946	4.47678	2.44989	2.48344
ASHGA5P002469	CTSL2	7.75892	7.37076	5.62535	7.27122	7.99116	7.36101	6.34874	6.58844	6.42883	6.37528	6.31138	6.21975
ASHGA5P049079	RRN3	6.39584	7.40283	7.01145	7.0791	6.38083	7.40256	7.46959	6.85657	6.94727	6.669	7.25882	6.81724
ASHGA5P009571	C14orf178	6.09517	7.47338	6.583	7.57572	5.8961	7.09196	6.63711	7.29999	7.57036	7.70575	6.51521	7.0222
ASHGA5P055031	SPCS2	3.82544	3.74869	2.67758	4.88856	3.67283	2.40781	4.57101	3.6433	4.68313	3.76389	3.71252	3.52276
ASHGA5P028002	GRASP	4.00627	5.00784	4.64551	6.75856	3.9048	4.49109	3.60073	3.05658	3.89041	4.12094	4.75016	2.48344
ASHGA5P053140	STYXL1	7.33891	7.01196	6.61072	6.46542	7.67893	7.11408	7.0863	7.0273	7.3012	6.01643	7.25393	7.02794
ASHGA5P050972	SCAND1	9.31316	8.91259	9.37121	9.24144	9.5638	8.75278	8.90766	9.09656	9.13996	8.52132	8.82282	9.10646
ASHGA5P009796	GALP	7.60295	7.83013	7.98286	8.07726	7.77231	7.66883	7.12864	7.83915	7.36619	7.47675	7.02794	7.64232
ASHGA5P016016	KIF9	8.50394	10.2798	8.4667	8.82339	8.83164	10.1844	7.62127	8.49378	8.60202	7.29372	7.48703	8.20987
ASHGA5P046056	TRAF2	2.89606	4.13351	2.68449	4.39974	2.57224	3.79688	2.36495	4.41213	5.66695	2.40289	2.44989	4.75244
ASHGA5P004851	HEPACAM	3.64062	4.89897	3.75411	5.28967	2.97605	4.80688	4.74312	5.39289	5.83972	5.39036	5.28787	5.36546
ASHGA5P005081	TUBA1C	8.2517	8.19801	6.60701	6.6758	8.5315	8.26417	6.61468	6.8686	7.0551	5.69855	6.32402	6.90615
ASHGA5P047237	TTC34	6.38927	7.6499	6.47062	7.89417	6.38238	7.70436	5.67519	5.84376	6.34628	5.93144	5.64219	5.92531
ASHGA5P054024	MED12	4.44811	5.19192	4.84515	4.83103	4.76401	5.337	5.06842	6.15386	5.78177	5.17213	4.79924	6.34323
ASHGA5P026883	HEPN1	3.0961	3.51319	3.7342	4.31491	3.08527	3.15712	4.33257	3.36054	4.01718	3.259	4.15161	2.48344
ASHGA5P002539	CYP2C9	10.7543	10.3008	8.84703	9.09134	11.0505	10.2233	6.87909	7.44858	7.75194	4.97212	6.71333	7.37511
ASHGA5P016794	CASS4	6.19405	8.81867	9.72934	9.59849	5.83953	8.46726	8.86762	8.42836	8.29509	8.87871	8.63942	8.09551
ASHGA5P010820	REPS1	7.03415	7.18528	7.26327	7.2198	6.9568	7.17682	6.24814	5.92581	6.44448	5.83646	6.20356	6.03593
ASHGA5P012571	SERP2	4.89503	5.14371	6.03838	6.19207	4.77006	5.35603	5.98661	5.78874	6.11227	5.49937	6.02632	5.50168
ASHGA5P053670	FANCG	7.47292	6.98335	8.08985	8.10836	7.47407	7.019	7.11154	6.33705	6.84571	6.58912	6.75413	6.40756
ASHGA5P035521	ALS2	5.76537	5.92712	7.86539	7.90071	5.51919	5.655	5.80367	4.18956	5.40871	5.10472	5.82537	3.7365
ASHGA5P047661	NFKB2	5.84924	4.40979	5.6864	6.09251	5.7248	4.86945	4.37371	4.51984	3.85111	4.2277	4.46151	4.35088
ASHGA5P003899	FAU	9.36855	9.72424	9.73331	9.86148	9.52775	9.72728	9.73713	9.32353	9.08319	8.58694	9.66038	9.30853
ASHGA5P039360	KCNIP4	6.17178	4.362	6.35708	6.33668	6.00377	4.21439	5.14339	5.29683	5.25072	5.46501	5.48409	5.28496
ASHGA5P011546	MRPS18A	7.12068	6.63527	6.5483	6.48022	7.25861	6.58218	6.4647	7.24482	7.3986	6.54689	6.32477	7.31607
ASHGA5P001709	RHCE	7.54722	7.53955	8.34646	8.50032	7.51283	7.48703	12.6177	9.71242	9.75495	9.84337	12.6746	9.86086
ASHGA5P042299	BTN3A3	5.1592	6.51876	6.33133	6.52561	4.61479	6.42803	7.44658	6.46987	6.78342	5.45329	7.59252	6.20961
ASHGA5P026435	OR9Q2	6.48403	4.84255	6.2405	6.20793	6.38208	3.77926	5.34108	6.08198	5.72802	5.63038	5.01049	5.80994
ASHGA5P036105	DDX18	10.1408	10.1631	10.6148	10.5085	10.3044	10.196	10.4804	10.5533	10.7191	9.63238	10.6415	10.6224
ASHGA5P029164	RTN1	3.80605	4.16427	3.37842	3.72682	3.11875	4.01473	4.56157	5.28233	4.98525	5.58934	4.79493	5.71848
ASHGA5P052596	HIST1H4F	6.48123	9.30565	7.13648	7.8084	6.47772	9.1715	7.51321	8.42694	9.14373	8.43596	7.5203	8.36023
ASHGA5P006051	FBXL13	2.86224	2.33667	2.32235	2.3224	2.60233	3.43324	5.37439	5.15999	4.89889	5.35274	5.46335	4.9207
ASHGA5P052951	PSMG3	6.97861	7.46096	9.18108	9.5796	7.13001	7.48516	6.80526	6.97336	6.83088	6.77576	6.83849	7.09311
ASHGA5P054766	HTATIP2	8.49678	10.2886	9.31739	9.43021	8.80863	10.2817	7.87897	8.31341	8.31706	8.39961	7.862	8.30038
ASHGA5P013294	RNF34	3.66026	3.51247	3.30234	3.8123	3.90604	3.76957	3.37793	4.97306	5.41514	3.10212	3.57694	4.77081
ASHGA5P054581	C10orf32	8.4151	9.27014	8.36852	8.51966	8.85963	9.35323	9.93803	9.80013	9.78453	9.61695	9.88431	9.79329
ASHGA5P003042	TXNDC9	9.42487	9.03833	8.69133	8.74645	9.70858	8.90555	9.6	9.83984	10.0621	8.8849	9.41652	9.91429
ASHGA5P041636	TUBB2A	5.70947	4.39385	2.72517	2.59921	6.2722	5.82767	2.36495	5.92821	6.4461	2.40289	6.06447	5.64503
ASHGA5P015796	ESRP1	10.4099	10.0745	9.51354	9.50983	10.5603	9.89767	7.44148	7.54641	8.25265	7.94734	6.96572	7.69106
ASHGA5P003566	WRAP73	9.72424	10.2656	9.93546	9.94174	10.0911	10.2484	10.7595	10.6673	10.7449	10.5707	10.7476	10.5501
ASHGA5P009732	CSAG3	8.59892	4.96622	2.49391	2.54792	8.8773	4.98369	3.82128	4.7864	4.56522	3.77593	4.55149	3.33227
ASHGA5P012769	ADRA1A	4.48038	5.9799	5.09264	6.42234	4.60449	5.71557	5.03727	5.09311	5.88499	5.76784	5.08012	5.40491
ASHGA5P009947	TES	5.54311	5.72162	7.39679	7.50157	5.584	5.75411	4.29191	5.18284	5.38302	3.84089	3.36444	5.16895
ASHGA5P004607	HNRPDL	11.591	12.6364	12.1881	12.2269	11.7845	12.4949	12.8246	12.6177	12.6943	12.0752	12.8152	12.8217
ASHGA5P050442	CEBPZ	5.0178	5.71663	6.00541	5.91859	4.91009	5.62303	5.49873	4.89271	5.21643	4.93284	4.65845	4.679
ASHGA5P011124	CD2	3.86727	6.58348	4.7158	4.90357	2.56757	6.59102	8.23456	6.96687	7.26171	6.09776	7.90395	6.84147
ASHGA5P054369	CELF2	5.29031	6.21062	6.17644	5.96758	4.7587	5.77432	5.68126	5.86954	5.78542	5.58986	4.99519	5.44637
ASHGA5P011373	LEPROT	8.75567	8.10109	8.26189	8.33278	8.88968	8.08777	9.18999	9.68601	10.0484	9.10349	9.23983	9.91131
ASHGA5P053724	GDA	6.63598	7.59159	7.01549	7.05379	6.72178	7.59591	2.36495	2.38934	2.82275	2.40289	2.44989	4.35062
ASHGA5P008787	SIVA1	7.77658	8.53681	7.84042	7.89238	7.86132	8.5033	8.23011	8.34688	8.15144	7.74958	8.29435	8.43434
ASHGA5P005152	HRASLS5	7.99208	9.13443	9.26357	9.30417	7.85141	8.93076	8.47969	9.09403	9.26096	9.53535	8.28334	8.99127
ASHGA5P004433	PAQR6	3.89211	4.5412	5.24609	5.09988	3.2858	4.07602	3.69827	3.87152	4.5058	3.71344	2.44989	4.54889
ASHGA5P019631	KLF6	9.21088	8.98572	8.90041	8.89857	9.46675	8.88656	9.11101	8.31831	9.30988	8.07344	9.14771	8.52557
ASHGA5P012796	RAD17	3.31483	4.49541	3.6864	4.26475	3.0961	4.39302	4.24072	4.01934	4.2038	3.81882	3.89385	4.2345
ASHGA5P002999	USP13	7.1045	5.81023	7.6051	7.6347	7.06141	5.90953	7.08777	7.32793	7.6573	5.77959	6.79968	7.44928
ASHGA5P049213	PAPD5	5.63965	4.97471	5.48659	5.32323	5.48679	4.98664	5.42762	5.88445	6.10133	5.25886	5.43637	5.55449
ASHGA5P009107	IAH1	5.40978	5.86687	5.66512	5.88598	5.05322	5.6402	6.06469	5.18793	6.52903	5.47148	5.91005	5.21902
ASHGA5P036523	ZNF362	6.85195	4.34502	7.2695	7.12548	6.42071	4.52164	5.81563	6.12098	6.12315	6.28631	5.26715	5.80937
ASHGA5P038022	BIK	6.6275	8.34134	8.7378	8.941	6.90334	8.36216	6.93196	7.3986	7.353	5.49006	7.38913	7.59591
ASHGA5P011384	ANGPTL3	5.12888	2.67301	5.50168	5.53574	4.56123	2.40781	6.02878	5.09698	5.55765	4.9097	5.77591	5.09073
ASHGA5P003201	PECR	5.89053	6.80346	6.7874	6.81296	5.7532	6.71861	6.85736	6.42186	6.45158	6.35669	6.67807	6.72142
ASHGA5P004659	CCNL1	8.11319	7.83497	7.97657	7.96053	8.32012	7.96935	7.3304	7.46815	7.34023	7.3901	7.34275	7.70778
ASHGA5P049986	TRAPPC8	6.4069	6.73025	6.33364	6.52444	6.43827	6.70909	6.49523	6.02852	5.70089	6.0049	6.5044	5.92602
ASHGA5P009301	OSCP1	4.82601	5.33223	4.52164	4.72996	4.75367	4.96042	3.64397	5.36985	5.46086	4.75757	4.19577	5.13864
ASHGA5P013234	AKT1S1	7.32426	8.79447	8.80782	8.87158	7.30688	8.77882	8.78177	8.99749	9.04214	8.98654	8.79578	9.09079
ASHGA5P011895	MNF1	10.0329	10.2751	10.8914	10.9442	10.3488	10.3153	9.78579	10.2982	10.3707	10.0971	10.0605	10.5711
ASHGA5P011039	FAM24B	6.59253	6.12729	7.53927	7.67722	6.58193	6.24297	7.59985	5.64837	5.84577	5.63892	7.62481	5.66278
ASHGA5P005475	MRPL13	10.4688	11.7805	11.5065	11.5849	10.7764	11.8665	10.5491	11.0282	10.9959	10.8472	10.6492	11.2308
ASHGA5P009229	MFF	7.20087	8.29035	7.86701	7.89509	7.64008	8.45233	8.68611	8.66132	8.65368	7.97757	8.67347	8.83773
ASHGA5P051581	MITF	6.3015	3.23895	2.32235	2.43949	2.61817	4.23175	4.10441	5.9789	5.72789	4.34001	3.7267	5.71763
ASHGA5P030468	RPUSD2	4.90899	7.10179	6.30509	6.25988	4.62997	7.24186	5.83433	6.08434	6.01113	5.36598	6.00714	6.46542
ASHGA5P013926	KIAA1211L	5.61208	5.55464	5.81646	5.26878	5.36217	5.69876	5.14094	5.41908	4.96128	5.12945	4.25641	4.80807
ASHGA5P039008	NEK11	4.78578	4.24543	3.80569	4.2977	4.90812	3.6341	3.81975	3.56187	4.15087	3.59618	4.76228	3.47895
ASHGA5P009360	DACH1	6.17978	8.28754	6.57914	7.77302	6.25563	8.3599	7.34646	9.07101	8.37665	7.44617	7.24655	8.70814
ASHGA5P006105	STX4	8.53898	9.28957	9.77724	9.68707	8.86368	9.31662	9.54079	9.43243	9.51999	9.0331	9.37385	9.27774
ASHGA5P007624	UBE2C	7.45874	6.52662	8.92046	8.89704	7.87984	6.60074	5.02033	5.58496	5.42706	3.97573	4.72258	5.67116
ASHGA5P011187	SYPL2	4.62063	5.83604	5.34383	5.56715	4.59688	5.57468	5.03824	5.60422	5.83414	5.01154	4.7851	5.44775
ASHGA5P029916	GOLGA8A	14.7773	14.2777	11.1813	11.2217	15.0531	14.2777	14.3219	13.7117	13.8851	13.8767	14.335	13.6983
ASHGA5P055783	LPAR6	9.15109	9.05759	9.97515	10.0656	9.53976	9.14802	8.89238	8.56068	8.55068	7.89977	9.07492	8.71028
ASHGA5P005759	ECHDC1	6.7075	7.63645	6.98467	7.1441	6.70369	7.60973	7.00036	7.33326	7.45544	6.30086	6.77361	7.1566
ASHGA5P041562	C5orf25	5.73067	7.38913	6.62403	6.8514	6.00274	7.5116	6.6853	6.47062	6.87294	5.47109	6.79851	6.86049
ASHGA5P052527	PRR7	4.72442	5.93707	7.09976	7.36511	4.8296	6.26757	4.58146	9.0786	4.21775	4.44364	4.79214	7.01738
ASHGA5P055130	C11orf93	8.56609	8.72784	8.27379	8.14204	8.8993	8.79774	7.87666	7.13967	7.42307	7.57572	7.81427	7.20311
ASHGA5P035231	RGPD6	4.07387	4.99553	4.2544	5.2314	3.45245	4.57372	4.44888	4.76031	4.49057	4.90012	4.00797	4.54627
ASHGA5P004456	LRRC14	7.23314	8.85632	7.29372	8.91152	7.20593	8.71693	9.07784	8.44346	7.71214	7.50871	8.94633	8.1449
ASHGA5P015292	TFG	7.77973	6.53369	7.06513	7.40769	7.91935	6.24897	7.09176	5.97103	6.02131	6.12669	6.9629	5.6112
ASHGA5P008165	MORN2	9.79925	10.1062	10.1309	10.2759	9.8995	9.90796	9.44327	9.66971	10.2424	9.97926	9.4207	9.56289
ASHGA5P053246	ARMC10	8.09798	9.01541	8.06997	8.22443	8.26596	9.04685	8.95689	8.41693	8.99586	8.4418	9.09017	8.60558
ASHGA5P015863	SDCBP	8.86782	8.3595	7.787	7.85208	9.04214	8.4362	7.92828	7.89509	8.13823	7.54722	7.90785	8.01031
ASHGA5P035195	CLCNKB	2.85373	4.74236	5.00677	5.24114	2.3616	7.07092	4.19993	2.96695	3.34226	4.15197	2.44989	2.48344
ASHGA5P013353	FAIM	7.72774	8.66236	8.89888	8.74978	7.79806	8.5762	8.0841	8.33435	8.57777	8.76623	8.08044	8.36216
ASHGA5P013798	AP1S3	5.2979	6.37024	7.1611	7.29284	5.09085	6.59676	5.1713	4.68627	4.89216	4.5899	4.57867	4.59986
ASHGA5P003883	SCN2B	5.43247	4.38155	5.78874	5.51268	5.11141	3.93842	5.0397	4.16248	3.40684	4.48876	3.26558	2.48344
ASHGA5P004050	RIOK2	7.39567	8.45949	7.6143	7.68734	7.33672	8.46133	8.1619	6.71796	8.36538	7.80464	8.12817	6.84449
ASHGA5P013757	MYD88	5.49376	3.70743	4.90033	5.14453	5.04335	3.28533	3.31526	3.90429	3.08612	4.06538	2.44989	2.48344
ASHGA5P037328	TMPRSS2	10.0078	8.95506	9.33018	9.85627	9.82223	8.59759	8.65001	8.9008	8.83067	9.06689	8.39721	8.56445
ASHGA5P052889	MTRF1L	4.21413	3.4496	4.2964	4.37385	3.65987	3.07099	3.50863	2.38934	2.81691	2.40289	2.44989	2.48344
ASHGA5P002137	EMR3	6.63091	4.80962	6.30714	6.40098	6.5195	4.14057	5.59306	5.88151	5.49042	5.73701	5.22453	5.83158
ASHGA5P027606	MED13L	4.01093	2.8699	3.75181	4.19519	4.09024	2.40781	6.67038	2.38934	2.79694	3.04715	6.74073	2.48344
ASHGA5P021831	SMYD3	3.15271	4.30147	3.55595	3.62213	3.73008	3.90583	3.68598	2.38934	3.23395	5.07368	3.88502	3.88366
ASHGA5P012954	TMEM44	3.70891	4.29567	4.70881	4.56946	5.17684	3.75452	2.65563	2.94166	3.53964	4.30705	2.44989	2.48344
ASHGA5P011840	SRSF4	6.44138	5.79096	5.42716	5.58319	6.27758	5.71408	5.59487	5.87609	6.76593	4.8933	5.50948	5.91411
ASHGA5P015619	DIO2	6.27758	4.68513	4.78752	4.98998	6.16538	3.77619	3.89195	4.73235	4.11137	4.35977	2.44989	2.48344
ASHGA5P033116	HSPB9	6.02082	6.55903	6.01743	7.60044	5.28364	6.34284	6.44515	7.11172	6.92226	6.49968	6.04032	6.67502
ASHGA5P009186	TH	4.48904	2.6079	4.42137	4.4083	3.74454	2.40781	4.21678	4.38517	4.41967	4.18523	2.44989	2.48344
ASHGA5P019430	SYTL1	8.55646	6.52062	8.57071	8.67411	8.45118	6.3178	7.32767	8.0189	7.78385	8.25567	7.44928	7.99671
ASHGA5P052513	HRH2	4.67287	3.27126	4.47298	4.45485	4.41621	2.40781	3.5048	3.02321	3.54425	3.92828	2.44989	3.64478
ASHGA5P017596	HTATIP2	6.86374	7.67849	6.33394	6.32808	6.75652	7.57214	5.24674	6.04781	6.2471	5.37643	5.65351	5.99513
ASHGA5P007560	MEGF8	7.26342	5.93264	7.15138	7.13249	7.12743	5.94348	6.50491	8.0841	7.06425	8.24426	6.74697	7.98246
ASHGA5P002836	PDE4C	6.46497	5.2192	6.13825	6.19098	5.94438	4.46774	5.87845	6.43482	6.19093	5.7638	5.68933	5.86305
ASHGA5P018967	YIPF6	7.15274	6.06947	6.65349	6.80288	7.22501	6.14616	6.49721	6.81858	7.08506	5.90392	6.57418	6.99353
ASHGA5P041652	LYRM4	3.93223	2.75452	4.07219	4.22335	4.35107	2.40781	3.06403	3.52122	2.37624	4.31125	2.44989	3.94673
ASHGA5P050140	CERS1	7.59438	6.18985	7.79457	7.91282	7.53927	5.81344	6.90364	7.64329	7.16935	8.03728	6.78404	7.41826
ASHGA5P008405	SDHC	8.34248	7.8829	7.22501	7.23612	8.62407	7.9099	7.40283	8.07986	7.85966	7.04123	7.28484	8.25355
ASHGA5P026169	OR52W1	2.33506	4.87516	2.93155	5.12408	2.62442	4.4052	11.3975	3.41398	2.37624	3.42401	11.6923	3.49307
ASHGA5P009684	DTNB	5.36736	7.51013	6.23812	8.5315	4.91092	7.37999	6.07863	5.66795	5.64125	5.79397	6.2101	5.62438
ASHGA5P052058	BBS7	6.27432	7.34419	6.68168	6.95124	6.34701	7.37713	7.13808	7.3717	7.21003	7.00498	6.92249	7.48776
ASHGA5P000749	MASP1	4.21186	3.88127	2.7946	3.53421	4.12289	3.93902	4.19268	4.69522	5.23415	3.59805	4.10741	5.24979
ASHGA5P032717	ALYREF	6.44422	7.016	8.00823	7.99324	6.50864	7.01168	7.00206	7.31918	7.26263	5.54223	6.97297	7.23755
ASHGA5P000825	LAMP2	10.3935	9.8635	8.55568	8.80973	10.6769	9.8635	9.9005	10.5342	10.6823	9.79139	9.74522	10.4428
ASHGA5P002931	VPS26A	8.87474	7.95376	8.01966	8.30288	9.24654	8.04361	7.88571	8.1703	8.29679	6.40756	7.73637	8.1396
ASHGA5P007785	HPS4	4.66706	5.27922	6.74603	6.93233	4.83458	5.23026	6.39333	5.70993	5.90113	5.50673	6.50491	5.65408
ASHGA5P001612	LGALSL	7.62902	6.88452	6.58015	6.77728	7.78071	6.79609	5.14866	5.35133	6.07472	5.70217	5.24544	5.29128
ASHGA5P004805	FASTK	5.30268	6.50802	6.2674	7.02766	4.96918	6.54706	6.81738	5.26215	5.00095	4.76317	6.95949	4.86194
ASHGA5P009820	MBNL1	3.34248	3.01254	3.99496	4.20972	3.38315	3.08171	2.36495	4.94614	4.73466	3.21067	2.44989	4.30784
ASHGA5P002370	CCT7	7.05938	7.12157	6.72396	6.44662	7.40943	7.2454	6.52157	7.14871	7.05938	5.05218	6.64745	7.24216
ASHGA5P011338	HS6ST2	6.63944	8.54235	8.02716	8.66435	6.8632	8.44778	6.56229	7.13497	6.95757	6.92959	6.35314	7.1482
ASHGA5P048901	UNC45A	6.31357	5.85471	5.31756	5.52657	6.10162	5.68788	5.66041	6.03722	5.87353	5.68055	5.13048	5.65728
ASHGA5P018141	RAB11FIP3	3.10346	3.49633	3.75315	4.36484	3.18945	3.51186	3.04365	3.89639	4.84058	3.51855	3.36391	3.55822
ASHGA5P008210	PTK2	5.13119	6.48177	5.61579	5.97412	4.9547	6.01607	4.12694	3.95287	4.42274	3.15876	2.44989	3.54845
ASHGA5P004654	THOC7	8.69702	9.53588	8.1449	8.17068	8.93026	9.5638	8.89857	8.70084	9.09792	8.13053	8.92046	8.87693
ASHGA5P001091	FDFT1	7.74435	7.75939	5.50115	5.60265	8.15703	7.73897	6.08547	5.91671	5.86117	5.14795	5.84043	6.10216
ASHGA5P001397	GMNN	7.48535	8.85691	8.64082	8.78017	7.82112	8.8191	7.47324	8.09422	8.42876	7.47843	7.5566	8.37211
ASHGA5P003151	SLC10A7	6.3906	6.34701	5.66163	5.76402	6.58231	6.3459	6.19422	6.96362	7.24774	7.0222	5.97621	7.00724
ASHGA5P001335	MVK	4.96836	5.699	5.00464	5.9626	4.6984	5.62428	3.70539	5.63038	4.87642	5.60862	2.44989	5.56574
ASHGA5P018844	JAK3	4.4867	5.7115	5.64099	6.34231	4.28495	5.50052	4.64309	5.16344	4.84472	3.13456	3.79625	4.78465
ASHGA5P050954	NECAB3	6.81738	7.73637	7.77973	7.83203	6.36582	7.53201	7.58284	7.88692	8.12729	8.27919	7.30253	7.74869
ASHGA5P054829	SLC39A13	5.47996	6.72455	7.14137	7.06408	5.43444	6.80847	6.34739	6.15048	5.7638	5.72605	5.84786	5.73738
ASHGA5P011309	HOGA1	6.16877	6.90123	7.4339	7.20569	5.60928	6.48709	6.18243	7.06931	6.78005	6.67038	5.28649	6.60845
ASHGA5P002397	CAB39	6.32866	7.06819	7.14644	7.02947	5.78073	6.86821	7.71732	7.48922	7.73613	8.04734	7.54159	7.31461
ASHGA5P007380	EWSR1	6.35726	6.90264	6.39099	6.58912	6.38813	6.90334	6.94727	6.28856	7.08595	5.70672	6.98729	6.61852
ASHGA5P052402	CDKL3	6.42513	7.08318	6.30598	6.51286	6.45324	7.15234	7.87701	7.63315	7.68842	8.00461	8.00622	7.82129
ASHGA5P004927	TBATA	4.89651	3.72917	4.61982	4.79721	4.94327	3.23639	5.13001	5.59142	4.81689	5.69278	4.90841	4.37735
ASHGA5P006544	CTRL	7.1773	4.9334	6.8899	7.0069	6.8686	5.11454	6.48709	6.27716	6.45278	6.20148	6.33641	5.78243
ASHGA5P053228	GNB2	12.3754	11.9035	12.6111	12.5299	12.2773	11.8271	13.0715	13.386	13.3493	13.0833	12.9734	13.3168
ASHGA5P051507	NDUFAF3	3.9388	3.69738	3.54383	3.77192	4.34039	3.1681	4.45556	4.38908	4.25688	5.31813	3.16289	4.88212
ASHGA5P009471	KEL	6.18883	4.06538	5.79096	5.70963	6.04247	2.91361	4.77417	4.94643	4.519	5.23296	4.59641	4.04123
ASHGA5P034426	PET100	5.93836	6.49406	6.9463	7.08106	5.91321	6.45246	7.21308	6.79661	6.82279	6.58058	7.06993	6.62682
ASHGA5P055334	MRPS35	7.74575	8.93395	8.13261	8.25567	7.92982	8.87804	7.9739	8.19347	8.29339	6.60993	7.90951	8.2533
ASHGA5P008414	EGFR	6.10818	4.71152	5.83953	5.75765	5.96993	4.70568	5.57878	6.16242	5.62474	5.6378	5.25093	6.04768
ASHGA5P002193	MATN2	8.64567	8.57665	8.39927	8.35391	8.84239	8.8396	10.4428	9.2198	9.37248	8.90461	10.6024	9.49064
ASHGA5P049431	UBE2G1	10.1199	8.43782	10.5114	10.2721	10.2045	8.48995	9.1578	10.0411	10.0491	10.3808	9.10067	10.1562
ASHGA5P031582	C16orf62	5.77102	5.27305	3.16673	4.09923	5.63892	4.87099	6.66938	6.37947	6.41897	5.9532	6.72178	6.4379
ASHGA5P004161	SETD9	4.73045	8.01925	7.07387	7.23314	4.42785	7.98441	5.92417	7.15516	7.41267	7.32116	5.68071	7.21209
ASHGA5P000655	UBR7	3.65638	5.62535	3.70034	5.65594	3.64969	5.50986	4.74495	3.75709	4.76102	3.13611	4.76271	4.40509
ASHGA5P002519	BCL2L10	6.90431	7.84197	6.8155	8.0594	7.1971	7.75162	7.09914	7.07724	7.56198	6.87796	7.29408	7.24519
ASHGA5P004807	PHAX	4.91615	5.04802	3.90672	4.32812	4.55286	5.12515	4.99036	4.34216	5.06096	3.9551	4.67629	4.0344
ASHGA5P007060	IL28RA	5.23229	4.77566	4.73901	5.76141	4.91615	4.76821	5.71684	5.35603	6.08399	6.22202	5.69367	5.08442
ASHGA5P051374	LRRN1	4.70602	2.89795	2.32235	2.3224	4.59224	2.40781	6.46524	6.68828	6.42071	6.86696	6.52842	6.52444
ASHGA5P007627	ETNK1	6.75856	8.35168	7.47076	7.67121	7.10586	8.41602	6.83596	7.65984	7.6765	5.71801	6.88146	7.49674
ASHGA5P046986	ANKRD22	9.9859	10.6708	9.05308	9.17495	10.3907	10.6902	9.59078	9.86592	10.3478	10.7319	9.57542	9.86482
ASHGA5P053988	GAGE12C	5.93351	6.24366	5.8564	6.00145	6.1278	6.43553	7.59793	7.03506	6.82619	6.86121	7.70838	6.90172
ASHGA5P032011	ZNF276	4.60449	4.42337	5.20021	5.49591	5.43939	5.24564	4.85679	4.63752	4.98911	3.86844	6.11285	6.43964
ASHGA5P002774	MGRN1	5.18208	5.96523	5.8959	6.22426	5.00546	6.02487	4.3783	4.77427	5.38141	4.78375	4.78614	4.72542
ASHGA5P050906	PANK2	9.25243	8.05361	6.18873	6.41392	9.48436	8.18273	8.23321	8.06174	8.30641	7.14219	8.33305	8.15262
ASHGA5P011933	EDEM2	4.95894	6.20998	5.37071	6.53847	6.34949	5.95891	5.20124	5.51401	6.10855	5.95214	4.71342	5.5965
ASHGA5P009222	SLC6A20	8.75399	9.80281	8.32853	9.2198	8.82448	9.60742	7.75669	7.7629	8.86339	8.54348	7.52422	7.78827
ASHGA5P009138	LGALS8	7.18547	7.74278	6.98253	7.18173	7.31247	7.82592	7.06646	7.03854	7.64908	7.46438	7.02814	7.43015
ASHGA5P051459	ACVR2B	7.30767	6.94718	7.526	7.57959	7.55931	7.05761	7.92284	8.04734	8.25355	8.36337	7.92631	8.24697
ASHGA5P003364	MAP3K12	5.50766	7.18077	7.71243	7.88869	4.986	6.8939	6.65704	7.19763	7.11172	7.23326	5.99269	7.00918
ASHGA5P053303	LRRC4	11.8592	12.5811	12.8544	12.7984	12.1109	12.4873	12.9504	13.7013	14.0185	13.852	12.9961	13.8581
ASHGA5P033918	SALL3	4.91752	3.70591	5.0631	4.66112	4.72683	3.60302	3.81684	4.29458	4.1407	4.6229	2.44989	3.79625
ASHGA5P009936	METTL9	8.45652	7.98968	5.83051	6.0554	8.67207	8.06856	8.55031	8.3844	8.78383	7.80893	8.69847	8.59001
ASHGA5P008429	UBE2D3	7.56776	7.39483	7.68481	7.73676	7.46565	7.17953	6.75505	6.32989	6.87173	5.70549	6.21548	6.35608
ASHGA5P050867	UBE2F	11.6281	11.2745	11.5589	11.4229	11.7472	11.1484	11.2445	11.2955	11.6256	11.3665	11.3067	11.3552
ASHGA5P016079	STMN1	11.3552	11.9906	12.0743	12.1126	11.3619	11.8252	11.582	11.1859	11.2968	10.3338	11.6281	11.3108
ASHGA5P010063	NCOA6	9.44119	9.12808	9.1941	9.22236	9.61912	9.17744	8.97325	8.93934	9.00896	8.69983	9.12465	9.014
ASHGA5P008249	LIMA1	8.63585	7.03897	8.43695	8.36066	8.6602	6.95782	7.6691	8.95011	8.59812	8.64418	7.58945	9.03538
ASHGA5P005737	SSSCA1	4.39521	4.49785	4.93373	4.94001	3.83197	4.16231	4.64111	4.44472	4.42004	4.23547	3.37064	3.43082
ASHGA5P010856	DDR2	5.87004	3.71992	5.50255	5.25177	5.61009	3.21571	4.84572	5.73512	5.46973	5.26609	5.29683	5.54534
ASHGA5P002594	CLEC2D	4.95373	6.87933	6.41004	6.4446	4.44223	6.69549	9.49168	8.04058	8.1655	7.55426	9.4016	7.88203
ASHGA5P002369	CCT7	6.38488	5.99934	5.68244	5.89534	6.44393	6.14116	5.55482	5.70217	6.0022	5.09123	5.61066	6.03084
ASHGA5P003901	TMEM219	5.93523	6.60424	5.79415	5.81251	6.07496	6.69649	5.9469	5.96993	5.81646	5.72462	5.96128	6.09074
ASHGA5P047723	PNLIPRP2	10.2308	9.02228	2.32235	2.3224	10.4503	9.04214	10.7333	6.51436	6.53515	10.1114	10.809	6.47384
ASHGA5P002024	CYorf15A	6.83313	2.33667	5.08614	5.34108	6.87209	2.40781	10.5527	2.38934	2.37624	9.90888	10.67	2.48344
ASHGA5P013845	ZNF99	4.50904	4.23392	4.47239	5.15664	4.88856	3.9436	5.74802	5.78462	6.24542	5.56135	6.04004	5.81496
ASHGA5P048539	INF2	8.94241	12.3894	8.71536	11.0158	8.99292	12.1813	10.8433	11.9285	11.8629	10.9703	10.8783	11.6857
ASHGA5P050541	TACR1	10.368	11.2671	9.36109	10.7883	10.4729	11.0912	10.3723	11.4631	11.1997	11.0306	10.2136	11.2902
ASHGA5P007638	PITPNC1	6.85758	8.22758	8.90158	9.15191	6.83195	7.99586	8.97664	8.77012	8.87191	9.10067	8.43782	8.38883
ASHGA5P000881	PSMD8	10.9567	11.1202	10.6997	10.7842	11.2985	11.1848	10.9044	11.4744	11.4154	10.6831	11.0599	11.5263
ASHGA5P009230	USP15	5.5598	5.74516	5.86915	6.24258	6.84147	6.64158	7.36443	6.44704	6.11896	5.64566	8.26417	6.92249
ASHGA5P008730	F7	4.65512	6.1187	5.16505	6.55809	4.52493	5.79519	5.55873	5.43396	4.96769	5.31354	5.133	5.2137
ASHGA5P015715	C16orf89	6.31269	7.39238	6.1535	7.46275	6.4211	7.23785	8.67744	8.20207	8.25378	8.376	8.72336	8.25913
ASHGA5P013869	ERMN	2.33506	3.59271	2.5099	2.59909	2.71848	3.45318	5.99647	4.67993	4.61499	4.07219	6.15638	4.16054
ASHGA5P001683	EEPD1	5.46708	6.39822	5.6022	6.6855	5.22523	6.29133	4.95648	5.22513	5.7089	4.93027	4.52676	4.86928
ASHGA5P001690	CLTA	4.36125	5.28996	4.32359	5.74955	4.08717	5.22598	3.35524	3.46977	4.28707	4.69266	2.44989	4.33774
ASHGA5P004757	TERT	6.32057	7.66624	6.30579	7.36118	6.05458	7.52198	5.55704	5.4075	6.31269	6.16117	5.37975	5.41584
ASHGA5P034255	NOVA2	5.5386	6.55285	6.05186	6.84222	5.17359	6.52037	5.01074	5.35876	6.24366	5.72526	4.63086	5.04276
ASHGA5P008900	MALT1	3.87775	3.72553	2.32235	2.3224	3.75603	3.81806	2.36495	5.4615	4.1734	3.12656	2.44989	4.26851
ASHGA5P006205	ARL6IP4	5.02591	10.2392	6.50587	7.01866	4.93897	10.0782	10.2217	10.9872	9.95054	10.3079	10.0554	10.7063
ASHGA5P013657	MAP2K5	4.75016	6.968	5.92748	5.70439	4.4855	7.03317	7.16919	6.77863	7.11927	5.97083	7.00619	6.72008
ASHGA5P033589	CELF4	4.31491	5.55994	5.42443	5.58415	3.68259	5.14025	4.79384	2.38934	4.0367	3.61053	5.08087	2.48344
ASHGA5P014320	EHBP1	4.69953	4.97645	6.29069	6.39486	4.95386	5.92842	5.46185	4.54823	5.68358	4.64369	4.70181	5.07622
ASHGA5P037656	GAL3ST1	2.76724	5.07039	4.97456	5.6467	2.55211	7.16517	4.01949	3.60846	3.71897	3.63056	3.88599	3.5391
ASHGA5P007447	TMEM186	4.80587	5.58553	5.3138	5.66914	4.1479	5.42869	5.24844	5.2318	5.71335	4.97613	5.34697	5.14711
ASHGA5P005749	RPGR	7.68901	8.43434	8.23348	8.34189	7.945	8.47307	8.4255	8.06652	8.40322	7.26367	8.45694	8.18694
ASHGA5P050946	ID1	9.34905	7.81897	9.49973	9.51037	9.63859	7.86792	6.74632	8.35168	8.54348	4.63319	6.76152	8.51187
ASHGA5P052132	HMGB2	7.31385	8.48036	8.73043	8.83773	7.46321	8.50549	8.55369	7.57551	7.78201	6.6034	8.39034	7.71024
ASHGA5P008203	IDS	8.55814	7.26817	7.85265	7.89663	8.82237	7.35053	7.97283	6.79055	7.04713	7.22688	8.01648	6.90747
ASHGA5P012382	SHB	6.9116	6.569	6.35298	6.73757	7.30803	7.0565	4.85394	5.51206	7.18197	4.90184	6.32496	7.11861
ASHGA5P004921	LRTM2	2.68202	3.03771	3.14849	2.81724	5.2192	5.67746	4.55497	4.94586	4.40043	3.01966	6.23549	6.58122
ASHGA5P054935	FLRT1	13.7645	14.305	11.841	12.2118	13.8923	14.2073	13.567	14.3302	14.5643	12.8217	13.3534	14.4423
ASHGA5P011424	SLC25A27	6.81332	7.63182	7.58235	7.63723	6.69549	7.57135	8.10768	7.75967	8.01031	8.3757	8.11417	8.00719
ASHGA5P002837	RBFOX2	7.9202	8.24622	8.80936	8.56948	8.12013	8.14655	7.41081	8.02653	7.9099	8.10206	7.20858	7.92178
ASHGA5P045638	OR2M3	2.33506	3.18817	3.80244	3.45764	2.32349	3.36444	3.55974	3.81446	3.59669	4.77331	2.44989	3.47485
ASHGA5P033172	NFE2L1	4.14858	6.51055	5.68589	5.76845	3.85882	6.48009	4.71853	4.90629	5.10313	4.59235	3.76032	4.38051
ASHGA5P029294	KCNK10	4.41336	3.67372	4.7553	4.59688	4.36522	3.52574	3.97283	3.84813	3.6192	3.72763	2.44989	4.24725
ASHGA5P007522	CADPS2	4.00714	2.63806	3.87739	4.03554	3.67166	3.28352	3.16506	3.92271	4.51151	3.59726	3.9447	5.55506
ASHGA5P017583	MAP7D2	9.37717	6.47312	8.78246	8.72221	9.25942	6.20697	8.1616	8.39298	8.17951	9.27774	8.12429	8.32339
ASHGA5P051919	TLR1	6.11181	8.54348	6.65081	6.71508	6.1066	8.49829	10.15	9.40382	9.32505	8.85552	10.0721	9.30046
ASHGA5P004410	C21orf58	5.59797	5.10241	6.38323	6.26904	5.43722	5.12787	5.46282	5.64952	5.52633	5.83448	5.32395	4.97858
ASHGA5P021261	LPXN	2.60098	3.7672	3.32976	3.61937	2.32216	4.35704	3.81388	2.91285	4.03066	3.58374	4.54793	4.36422
ASHGA5P003882	MPZL2	10.3026	10.2739	7.8385	7.78355	10.414	10.1582	7.51191	7.63608	7.98985	7.69407	7.52644	7.65569
ASHGA5P033962	DOHH	5.22852	3.56236	5.09547	5.01019	5.18524	3.56972	4.59355	3.98024	3.75315	4.44001	3.37518	2.48344
ASHGA5P014375	DERL3	6.87173	5.93172	5.207	4.73034	6.58122	5.99819	7.83185	7.20771	7.43187	6.67406	7.84331	7.33207
ASHGA5P007858	CREM	4.94353	5.75906	4.84673	4.77059	5.06437	5.53403	5.67778	5.89445	5.93251	5.06496	5.4605	6.01485
ASHGA5P000753	IL4R	5.24193	3.83153	4.84264	4.56283	5.1604	2.40781	2.9759	3.45946	3.05649	3.41594	2.44989	2.48344
ASHGA5P004193	PCDH1	7.34912	5.17612	7.45498	7.35413	7.25301	4.58814	6.75051	6.49285	6.12759	6.27537	6.84112	6.31425
ASHGA5P051737	PPIAL4B	16.1791	16.0882	16.9112	16.9343	16.0882	15.9853	15.0531	14.6183	14.6748	14.4671	14.9798	14.6654
ASHGA5P016040	CYBASC3	5.08175	2.33667	5.05309	4.84815	4.7288	2.40781	4.79953	4.43936	4.16154	5.10919	4.65435	3.80178
ASHGA5P054155	CXorf40A	5.18005	5.47454	5.95457	6.00714	6.04632	5.52335	5.20164	5.51953	5.47936	5.20456	5.29419	5.38815
ASHGA5P010559	PCGF3	8.61729	8.96945	8.26719	8.16761	8.8705	9.05726	8.65415	8.80145	8.80819	7.85043	8.87604	9.0705
ASHGA5P008913	SENP7	2.97618	5.10359	4.44296	4.61736	3.02124	4.96533	6.45499	6.11557	6.15132	5.81044	6.18517	5.98619
ASHGA5P040157	SMAD1	10.3118	8.62995	10.2614	10.2764	10.4348	8.656	9.32899	9.4291	9.20373	9.29891	9.45348	9.32203
ASHGA5P032358	TBC1D3C	7.54094	4.92097	7.11253	7.33128	7.52751	4.69707	6.69253	6.64094	6.48663	6.79196	6.35425	6.60059
ASHGA5P053265	PNPLA8	4.9888	3.14613	4.36947	3.70264	4.76414	4.16643	4.14886	4.2544	4.16357	3.98428	4.69629	4.05051
ASHGA5P012842	KIF2A	6.16574	6.81697	6.57933	7.43707	6.27977	6.90801	5.83861	5.46071	6.85372	5.91052	5.88747	5.5338
ASHGA5P054765	HTATIP2	5.88513	6.88197	5.34896	6.30984	5.5575	6.64614	5.81344	6.69138	6.83175	5.67714	5.48079	6.50096
ASHGA5P002377	DYNC1LI2	7.73425	7.0874	6.82564	7.16307	8.08372	7.12521	7.80182	8.59409	8.31053	7.48723	8.03179	8.61689
ASHGA5P012735	KIAA0101	11.59	12.4833	13.8923	13.9822	11.7995	12.4854	10.8504	10.8162	10.8071	8.87423	10.7949	10.8049
ASHGA5P012097	CARD17	5.42364	5.26691	3.04967	3.82561	5.51636	5.36969	5.16505	4.85185	4.70739	4.09836	5.11214	4.70602
ASHGA5P054640	IFITM1	8.17762	11.5298	9.71242	10.1231	8.54194	11.5438	9.94856	9.86888	9.84929	9.577	10.0629	9.92035
ASHGA5P004152	USP25	6.92766	6.76558	5.75065	6.02066	7.17267	6.90239	7.00053	6.60535	7.01459	5.92262	6.90687	6.40098
ASHGA5P020786	STAU2	4.44326	4.45212	3.82863	4.55579	4.53527	4.27395	4.95241	5.03198	4.91714	4.54889	4.68513	4.79404
ASHGA5P010323	SPATS2L	6.44969	7.3514	7.37215	7.5987	6.49373	7.50815	5.74415	5.28414	5.87829	4.73815	5.73186	5.72897
ASHGA5P012588	TBC1D7	4.77993	4.6695	4.13528	4.54889	4.81916	4.85679	3.85882	3.91513	3.96532	3.30811	5.31	5.16581
ASHGA5P018220	CMPK1	9.22329	8.13549	6.99423	7.19389	9.41824	8.11176	7.98213	7.47606	7.77587	6.08603	7.66574	7.07841
ASHGA5P006613	RPLP2	13.1121	13.2397	13.0977	13.1948	13.3168	13.1067	13.8851	13.2159	13.2555	12.9655	13.8168	13.2397
ASHGA5P009675	COG6	6.01665	6.47103	5.93941	5.99998	5.9586	6.25935	4.67131	5.69055	5.79611	3.88079	3.9491	5.29837
ASHGA5P048600	ARHGAP11A	5.027	5.54837	6.22974	6.27706	4.80005	5.49949	4.35961	4.4867	4.39046	2.96779	2.44989	3.887
ASHGA5P002142	TBC1D5	3.86126	3.93934	4.10872	4.67922	3.98597	3.93316	4.08813	3.98566	4.40991	2.40289	2.44989	3.96475
ASHGA5P054143	LDOC1	8.26921	9.07683	8.49678	8.86012	8.23042	8.89618	9.24342	9.04168	9.12425	9.42616	9.19279	8.98309
ASHGA5P010120	NUP214	2.57857	4.28799	3.59889	4.6428	3.45229	4.73707	2.36495	2.38934	4.29478	2.40289	3.94935	4.81513
ASHGA5P005979	URI1	6.03685	5.97412	4.24479	4.66923	6.23507	6.01743	4.96508	4.43479	4.85168	4.44259	5.31316	4.88778
ASHGA5P006472	CYC1	6.02969	6.66132	6.71984	6.5202	5.83843	6.86841	5.83745	5.79991	6.18048	5.11835	5.67401	6.12751
ASHGA5P009338	DDRGK1	9.7171	9.4662	8.44698	8.59188	9.98782	9.54684	9.04214	9.26032	9.50183	8.85632	9.04762	9.35943
ASHGA5P014408	RNF43	5.49212	6.49394	6.89139	6.93012	4.98547	6.39564	5.77358	5.93585	6.22928	6.1835	5.41908	5.59472
ASHGA5P002351	PRRG4	9.18868	7.27422	7.43574	7.63826	9.36205	7.21145	5.82268	6.66715	6.84794	5.44358	5.38583	6.68352
ASHGA5P031452	CRAMP1L	6.49351	7.38185	7.15469	7.29017	6.43038	7.34681	6.55387	6.65704	6.2385	5.91685	6.105	6.50298
ASHGA5P010711	SLC30A1	5.8757	6.65514	6.24788	6.41837	5.57367	6.52842	5.80918	6.40415	6.59359	6.0313	5.3497	6.11044
ASHGA5P034541	ZNF714	6.13761	5.34581	7.96292	7.90478	6.13965	5.40648	6.39158	4.96622	5.34369	5.80367	6.02381	4.68375
ASHGA5P003651	HES6	4.84226	3.83557	4.8761	5.05091	4.5006	3.39865	2.70047	3.13456	3.82544	3.83756	2.44989	2.48344
ASHGA5P009919	DMD	9.12917	8.02284	9.11565	9.581	9.0079	7.84882	8.67681	9.29286	9.23643	9.20743	8.63805	9.1443
ASHGA5P004989	AP1G1	5.70448	4.46222	5.3644	5.76907	5.4093	4.58712	4.9945	5.25272	5.1961	5.21912	3.33504	5.07767
ASHGA5P002743	TMED2	8.7182	9.2486	7.06233	7.11955	8.75835	9.21413	6.6226	7.39033	7.84509	5.69817	6.74428	7.58945
ASHGA5P003884	MPZL3	6.56244	3.6049	3.37602	3.31005	6.68069	3.27793	2.73502	2.94739	2.7635	3.77102	2.44989	2.48344
ASHGA5P049953	ZCCHC11	9.04619	7.29094	8.83102	8.78853	8.79993	7.13808	8.54937	8.96762	8.89038	8.89857	8.58033	8.68224
ASHGA5P042690	AKAP12	4.25303	4.91683	4.41384	4.34502	4.4316	4.95479	5.6821	6.00889	5.97701	5.4167	5.90858	6.37051
ASHGA5P006438	ZWINT	7.15355	7.43707	7.87642	7.95614	7.18173	7.36292	5.22335	6.05322	6.0607	5.09286	4.49341	6.23179
ASHGA5P007732	C2orf56	6.21074	8.21324	8.20859	8.29402	6.24066	8.21133	7.74004	6.66451	7.02916	6.66316	7.78876	6.68465
ASHGA5P002823	RAB2A	10.039	9.53017	8.54265	8.68277	10.1868	9.54022	8.72156	8.77821	9.24485	7.91754	8.85007	8.96945
ASHGA5P006095	ST5	8.24745	7.71678	7.09385	6.81111	8.44599	7.67015	7.73577	8.1878	8.33701	8.25242	7.76134	8.20578
ASHGA5P005993	DCAF6	5.43527	5.40887	4.75338	5.21441	5.103	5.33681	5.37643	5.64927	5.4413	5.13324	5.40452	5.40182
ASHGA5P054380	OLAH	9.35101	9.94174	9.06419	9.12382	9.59356	9.97853	9.53774	9.65713	9.6489	10.4099	9.75644	9.77633
ASHGA5P001022	TKTL1	9.42774	6.91853	9.70858	9.87665	9.20933	6.53475	8.09965	8.92046	8.8696	9.26529	7.87034	8.48656
ASHGA5P041912	COX7A2	5.51708	4.25749	5.80206	5.79909	5.42681	3.36875	4.28045	5.14905	4.97267	4.50248	3.92247	4.5724
ASHGA5P005872	IQCF1	4.02445	3.58019	2.98989	3.142	3.90583	3.14861	4.21762	5.20178	5.52058	4.58588	4.53243	5.14589
ASHGA5P002405	CKAP2	6.49546	7.31097	7.81929	7.83605	6.6301	7.42266	7.16725	6.86447	7.09404	5.9337	7.28099	6.99545
ASHGA5P029873	UBE3A	12.6626	12.2593	13.5347	13.6313	12.698	12.2713	12.5465	12.4115	12.4579	12.3802	12.6698	12.4045
ASHGA5P043805	CYP3A43	8.57951	8.50849	7.60818	7.46716	8.73556	8.61151	6.54461	7.18173	6.968	7.08828	6.51005	7.12068
ASHGA5P052034	COL25A1	6.59168	4.80822	6.40303	6.70392	7.65126	4.34361	5.25151	5.96921	5.79547	5.79663	5.46304	5.94575
ASHGA5P050586	TSGA10	4.66242	6.42324	4.83682	4.94485	4.52747	6.72765	6.86096	7.53452	7.33725	6.60171	6.78362	7.79625
ASHGA5P034739	APITD1	9.38935	10.0995	8.98902	9.1914	9.45646	9.85936	8.89805	8.58171	8.58892	7.82592	8.42802	8.40557
ASHGA5P011199	CLCC1	4.6684	4.69229	5.03138	5.25283	6.3256	6.24401	5.51625	6.70536	5.32352	4.98145	7.16307	7.32342
ASHGA5P015233	TMEM64	2.86866	2.33667	2.36131	2.43552	6.06398	5.86687	2.36495	4.90507	7.16562	2.89955	8.10991	6.38504
ASHGA5P047593	CYP26A1	5.02532	4.55545	4.69987	5.00514	4.5757	3.75533	4.44364	5.18054	5.57248	5.43199	2.44989	4.76385
ASHGA5P038239	MST1	12.8217	13.0156	12.9319	13.0758	13.1771	13.0337	12.9586	13.1695	13.1121	14.4423	12.9504	13.1771
ASHGA5P017084	TRIM2	5.85625	5.29232	5.0839	5.68179	5.40588	5.3159	4.70739	5.60145	5.71083	5.12735	4.53045	5.14025
ASHGA5P052874	DARC	5.65939	6.13631	3.82016	5.84738	5.64442	6.01411	3.33905	4.28611	4.84515	4.6365	2.44989	3.9515
ASHGA5P042045	OR2A4	3.94631	4.93941	4.57473	5.00498	3.35794	5.02906	3.22968	2.38934	2.37624	2.40289	2.44989	2.48344
ASHGA5P005899	HOXB9	5.59935	6.17716	5.1503	5.93726	5.45069	6.20453	4.02009	4.77417	5.49898	5.09973	3.15701	4.07313
ASHGA5P008616	ARHGAP12	10.5699	12.3925	11.247	12.7112	11.0316	12.2899	9.8816	12.0243	10.7167	10.2018	9.8866	11.8652
ASHGA5P006277	TESPA1	6.99201	6.98253	8.04361	8.34464	7.1336	6.80024	6.86524	7.23013	6.92932	6.32449	6.61594	7.0639
ASHGA5P010972	SYCE1	2.33506	2.52493	2.56098	2.37576	5.13509	5.16601	2.36495	2.38934	3.72006	2.40289	6.02902	7.00053
ASHGA5P012337	CACNB2	3.21163	3.80098	3.53013	3.38662	5.67032	5.55226	3.7889	5.79147	4.78614	3.45396	6.72056	6.96913
ASHGA5P002153	PPFIA1	4.33036	6.20266	5.30816	5.88169	4.45135	6.09858	5.09801	2.38934	5.25435	5.01836	4.77006	5.84634
ASHGA5P056052	DCAF5	6.12432	6.41076	6.21278	6.86967	6.37482	6.11907	6.1075	6.55021	6.79635	6.1253	6.02922	6.95561
ASHGA5P004663	SLMAP	3.93113	3.49852	3.18978	3.46515	4.13611	2.40781	3.62522	4.86956	2.37624	2.40289	3.71449	6.03439
ASHGA5P008639	FOXN3	4.10985	5.75671	4.3689	5.1923	3.77109	5.6681	3.30335	3.18024	4.72142	3.65691	2.44989	3.77862
ASHGA5P003563	PSMB6	11.176	11.5748	11.7472	11.6887	11.4647	11.5984	11.1125	11.2902	11.4397	10.9712	11.1182	11.3433
ASHGA5P054207	RPS4Y1	13.9249	4.14294	11.9087	11.9191	14.1667	4.31874	15.4472	3.155	4.29332	14.8822	15.3723	4.46468
ASHGA5P054462	C10orf53	2.33506	2.33667	2.36463	2.62645	5.38411	5.88598	2.36495	2.38934	4.10137	2.40289	5.53168	6.5199
ASHGA5P051664	MBD4	8.64418	9.52519	8.54538	8.58171	8.83713	9.59356	10.3656	8.96145	9.74218	9.32467	10.4348	9.15555
ASHGA5P021719	PROM1	8.19469	8.49797	5.52552	5.57302	8.40774	8.49724	7.15138	8.51309	8.98164	7.10137	7.11745	8.62747
ASHGA5P043204	BAIAP2L1	7.06697	7.69902	6.9618	6.94773	7.1566	7.69512	5.069	6.48048	6.78176	5.57002	4.88155	6.16242
ASHGA5P002255	TMEM66	8.29094	8.1097	7.80261	7.80548	8.5029	8.05762	8.44226	8.54022	8.58366	8.17215	8.65747	8.74813
ASHGA5P034752	ZNF808	4.6907	5.69838	6.23209	6.35799	4.54346	5.6841	5.86259	4.41229	5.41109	4.87979	5.8112	3.82722
ASHGA5P050285	KLK6	8.44421	4.94929	5.78399	6.03924	8.63751	4.9414	4.64845	4.90211	3.87277	4.62844	4.03323	4.82773
ASHGA5P009755	LMO7	12.6323	10.8513	12.1371	12.122	12.3678	10.7361	8.67207	8.59435	8.85583	8.63616	8.80539	8.71386
ASHGA5P035800	RASGRP3	7.13823	5.83878	6.92554	6.79561	8.52478	5.47465	7.21756	7.04414	7.03996	7.62699	7.12602	6.82223
ASHGA5P005129	EVPL	6.43682	4.36331	5.98486	5.99546	6.15466	3.81201	5.08649	5.41258	5.31859	5.23945	4.60158	5.18081
ASHGA5P034607	KCNK6	6.82931	4.69522	5.80745	5.85863	6.54333	3.67337	5.50132	5.29742	5.30427	5.83009	5.08352	4.88178
ASHGA5P050894	NSFL1C	6.90294	6.31425	5.4479	5.46208	6.8539	6.04181	5.55354	5.93314	6.02462	4.30587	5.48941	5.66352
ASHGA5P032505	HOXB4	6.62797	6.23423	7.46424	7.64484	6.58566	6.16022	7.55838	6.7266	6.51807	6.54903	7.78226	6.34778
ASHGA5P013899	JHDM1D	4.75425	5.38875	3.00717	2.96835	4.78854	5.17076	3.33917	3.79452	4.00458	3.61287	2.44989	4.34694
ASHGA5P010231	CD46	9.40102	8.29679	8.16939	8.10147	9.63921	8.38462	7.91408	8.59983	8.79578	8.53181	8.04963	8.78495
ASHGA5P013586	ADH6	2.33506	5.48794	3.90698	3.77909	2.32216	5.5386	2.36495	2.38934	2.37624	2.40289	2.44989	2.48344
ASHGA5P005654	GOLT1A	5.80367	8.08751	5.78974	5.34896	5.83745	8.1241	5.41367	5.90559	5.75737	5.5621	5.21003	6.36005
ASHGA5P041938	RNGTT	6.71181	7.06733	7.57738	7.71678	6.84112	7.04586	7.7239	6.91985	6.91635	6.81359	7.85966	6.83988
ASHGA5P011351	LRRC1	5.87609	6.51299	5.85842	5.94145	5.94073	6.38854	4.8044	5.05858	5.19042	3.98151	4.45872	4.43038
ASHGA5P005930	HMGA1	6.03924	7.6765	5.80228	7.87701	5.92405	7.46474	5.84686	5.90587	6.66428	6.06947	5.68042	6.07243
ASHGA5P015543	FN1	3.77102	4.56202	4.34389	4.7948	3.51855	4.62974	4.56596	4.92266	5.36669	4.32024	3.84598	5.23861
ASHGA5P001790	MRPS7	7.5992	7.40482	7.3127	7.57862	7.73543	7.36261	7.23708	7.31607	7.41621	6.17978	7.27992	7.12087
ASHGA5P006506	ETV4	2.93019	4.96836	3.72006	5.00413	3.50293	4.81824	3.12333	6.30823	3.76003	4.20155	2.44989	4.78672
ASHGA5P004562	IL24	6.37396	2.33667	5.69016	5.89547	6.44334	2.40781	2.36495	2.38934	2.37624	2.40289	2.44989	2.48344
ASHGA5P012536	PAMR1	3.63959	4.23522	3.20201	4.0374	3.36661	3.95582	4.32983	4.8246	5.04319	3.61706	3.97743	3.961
ASHGA5P021430	SRPR	4.20307	4.95757	3.06989	4.13744	3.64488	4.76991	2.82114	3.3877	4.24827	3.56584	2.44989	3.72427
ASHGA5P013434	ERGIC1	3.37246	4.75744	4.76779	5.71748	3.15712	4.46758	3.17186	4.71522	3.31348	3.81326	2.44989	3.59982
ASHGA5P041841	C6orf226	10.8383	11.2487	11.0177	11.0211	11.1988	11.2968	11.5506	11.4584	11.4112	11.416	11.615	11.5368
ASHGA5P005094	SPINT2	9.90317	9.8172	7.62869	7.72617	10.196	9.83984	7.74291	8.41031	8.57837	6.63909	7.58235	8.46351
ASHGA5P049371	APRT	9.91526	10.5846	10.1505	10.3848	10.1442	10.6397	10.3354	10.5219	10.4168	9.86303	10.4032	10.5931
ASHGA5P006201	CNOT4	3.65573	5.30218	4.61649	5.39907	4.5073	5.58789	4.83576	4.42064	4.86047	4.8129	4.97799	4.49503
ASHGA5P013262	KLHDC9	5.19261	6.77508	5.96943	7.17553	5.42321	6.48381	5.17948	6.08133	6.35443	5.82042	5.17384	6.393
ASHGA5P050025	TSHZ1	6.27454	6.48969	5.07711	5.13745	6.46006	6.56605	7.63182	7.66655	7.62213	7.1703	7.80962	7.67694
ASHGA5P048821	MORF4L1	3.49992	4.303	2.78784	3.85657	3.53453	4.94473	4.36393	3.94236	4.14249	4.33659	3.65317	4.52431
ASHGA5P052454	FBXO38	2.85901	4.45362	3.51903	4.46428	2.64377	4.09571	3.76241	3.9593	4.02732	2.40289	3.52338	3.87694
ASHGA5P013805	MOG	2.33506	2.33667	2.32235	2.3224	6.08583	5.24884	2.36495	5.25392	4.16981	2.40289	5.6022	6.64494
ASHGA5P055923	CELA3B	6.91514	8.90289	9.00683	9.13996	6.74934	8.77127	10.4449	9.29242	9.54802	11.4686	10.0587	9.08971
ASHGA5P012528	TMEM88B	5.70993	6.54242	6.85032	6.85643	5.5975	6.4761	6.22022	7.00153	6.52842	7.13569	5.946	6.68665
ASHGA5P028051	PDE1B	2.9917	4.47715	4.77318	4.66479	2.32851	4.67694	5.63764	4.53226	4.51324	5.10584	5.41828	4.54072
ASHGA5P010514	RNF121	5.16693	5.35407	5.45112	5.65678	4.61747	4.94992	4.39856	5.32775	5.25011	4.7282	2.44989	4.42249
ASHGA5P017265	ZMYND11	3.35663	3.78953	4.00504	4.01093	3.30584	3.78981	4.06383	4.36457	4.58737	3.87032	2.44989	4.15869
ASHGA5P003698	MARCH6	6.05672	6.56287	7.1866	7.14303	6.28317	6.74517	6.84132	6.96572	7.60146	6.11044	6.95883	7.15502
ASHGA5P034219	LIPE	3.19762	5.10391	2.32235	2.3224	3.12176	5.0483	7.64446	7.92088	7.99324	8.47518	7.68098	7.79544
ASHGA5P055998	GMFB	7.35736	8.41461	7.67785	7.8282	7.37626	8.17215	6.99944	6.7791	6.82787	6.61546	6.82024	6.16138
ASHGA5P006139	NHP2	7.62582	7.80159	7.22257	7.22736	7.73923	7.59313	7.24501	7.04182	6.96609	6.10784	7.26049	6.96331
ASHGA5P007752	ARHGAP10	6.01607	2.81073	4.22678	3.87338	6.1238	2.40781	2.92288	2.38934	2.71329	4.12886	2.44989	2.48344
ASHGA5P051577	MAGI1	7.29468	7.3647	6.79897	6.83195	7.35433	7.37773	8.1652	8.06707	8.17215	8.85475	8.29303	8.22405
ASHGA5P028124	NUP107	8.82448	9.41021	9.8735	9.8995	9.01227	9.46493	9.28469	8.18834	8.51396	7.94788	9.30381	8.37665
ASHGA5P004289	PCDHA13	4.16065	3.03056	3.68159	3.95827	3.74849	2.40781	3.92879	4.26407	3.55271	3.81758	3.40173	2.48344
ASHGA5P010076	CHURC1	11.0877	12.2165	12.094	12.174	11.615	12.2593	11.6703	11.7156	11.7791	11.5387	11.7703	11.8467
ASHGA5P028777	UFM1	12.2673	11.5693	12.9387	12.9843	12.3646	11.6629	11.9276	11.9264	12.0194	11.8958	12.0336	12.0436
ASHGA5P026129	KCNQ1	5.10339	3.3746	5.40069	5.3369	4.6579	2.40781	5.20969	3.87263	3.77725	3.55245	4.70325	3.67268
ASHGA5P033944	ZNF692	6.17891	5.4676	6.42041	6.29031	6.03338	5.28886	5.62818	5.56762	5.61139	5.18877	5.1601	5.65852
ASHGA5P050855	DGKD	2.33506	3.91529	3.36917	3.00627	2.32216	2.40781	3.72716	3.02522	2.37624	2.40289	3.99686	2.48344
ASHGA5P038035	NUP50	10.2407	10.2262	9.37958	9.30381	10.402	10.2505	9.27224	9.86148	9.80071	8.52215	9.45197	9.94497
ASHGA5P000726	CIC	5.73002	2.86229	5.88499	5.73223	5.65252	2.40781	5.12755	4.70441	4.70592	5.13159	4.56081	4.71534
ASHGA5P055050	C11orf82	9.47111	9.84929	10.7586	10.7071	9.73291	9.97968	9.14469	8.95506	8.90353	8.25841	9.32353	9.04168
ASHGA5P001638	SERP1	13.4689	13.5484	13.4294	13.3604	13.6598	13.6021	14.5643	14.0569	14.0827	14.0719	14.5598	14.0502
ASHGA5P001437	NUP155	4.55607	3.73994	4.62898	4.68749	3.80846	3.2518	4.09198	4.30054	3.94835	4.55219	3.66183	3.92828
ASHGA5P028514	ELF1	7.93371	6.70949	7.61998	7.7827	8.19884	6.72196	7.68387	7.5694	7.4806	6.59545	8.06344	7.89904
ASHGA5P008257	RHBDD1	4.50502	5.63636	5.41927	5.7287	4.50371	5.82817	4.96958	5.44162	5.29215	4.68958	5.9233	5.52825
ASHGA5P046571	MTPAP	3.86983	5.92215	4.6621	5.79569	3.82066	5.95747	4.15113	2.9555	4.35815	3.24176	4.41521	2.48344
ASHGA5P006917	IL32	7.15679	8.0518	7.07275	7.28332	7.15601	7.92117	6.51521	5.49338	5.89773	4.35595	6.41477	5.69817
ASHGA5P001948	SOX15	6.24084	5.70787	5.5768	6.41923	6.18464	5.74186	5.23972	5.32989	5.56418	5.416	5.44013	4.80764
ASHGA5P016547	CDH13	5.27597	5.60823	5.46945	5.6571	5.49917	5.62043	3.53326	5.9137	6.07881	4.81768	3.42605	5.96461
ASHGA5P042928	CDCA7L	5.20289	4.11897	5.3957	5.39862	5.05739	4.29164	5.87366	5.19086	5.68441	5.66893	5.45291	5.6033
ASHGA5P050665	GPR39	2.33506	3.16522	2.57707	4.08647	2.66988	3.872	2.36495	5.5383	5.99061	2.40289	3.26585	3.94521
ASHGA5P050754	SPATS2L	5.96804	6.90729	6.63265	7.22257	6.19616	6.97038	5.43695	6.19103	5.68168	4.84589	5.55765	6.15162
ASHGA5P009773	BTBD11	6.90022	7.55527	6.43202	7.53997	6.83453	7.4219	6.98799	7.06819	7.05711	7.69863	7.64522	6.97971
ASHGA5P009282	IL1RN	8.79402	3.97797	3.62087	4.2896	9.24485	4.34716	3.13363	4.07816	3.13921	2.40289	2.44989	3.44624
ASHGA5P055526	PRDM2	9.96138	11.3619	9.67547	11.0599	10.1807	11.0714	9.9303	10.4945	10.9626	10.6235	10.1621	10.468
ASHGA5P038637	XXYLT1	4.94371	6.17028	5.28364	6.4905	4.34644	5.76946	5.11045	5.05001	5.7851	5.37696	4.7901	5.07099
ASHGA5P025199	CSF2RA	3.73411	5.99247	6.31181	6.68765	3.17313	5.81397	6.36625	6.25912	6.35454	5.12442	6.20453	6.09534
ASHGA5P034403	MRPL54	9.10808	10.0587	9.13156	9.26933	9.49064	10.0826	10.1831	10.5862	10.6796	9.89874	10.15	10.6637
ASHGA5P052863	ALDH8A1	3.96243	4.30133	4.52925	4.64265	3.52244	3.73635	4.53119	4.78347	4.2271	4.74926	6.25136	4.80653
ASHGA5P012207	C6orf136	6.18906	7.02854	7.45017	7.33287	6.26271	6.9793	5.58438	7.40539	6.25284	6.11632	6.18266	7.29447
ASHGA5P010333	GLT8D2	2.49192	4.78495	2.60411	2.72073	3.10996	4.55689	4.91834	5.44372	6.45878	4.87581	4.48298	5.22781
ASHGA5P006318	DNAJA2	4.844	4.22059	2.76045	4.31471	4.7505	3.86001	3.93758	3.94552	3.74547	2.40289	2.44989	3.74202
ASHGA5P005296	NFU1	6.45354	7.47989	6.89508	6.86766	6.41595	7.41327	7.72756	7.64852	7.76931	7.18077	7.4266	7.45528
ASHGA5P037258	KRTAP19-1	5.1632	5.16661	5.53042	5.76946	4.84287	4.98008	4.85095	4.3783	5.04276	4.66407	4.40881	3.95164
ASHGA5P039198	VWA5B2	8.23998	8.65071	8.54902	8.39448	8.19824	8.36023	8.86239	8.52634	8.52032	9.79674	8.70954	8.4291
ASHGA5P011858	THEMIS2	4.8308	6.46624	4.68088	5.09295	4.76839	6.47978	6.48022	6.00421	6.11067	5.42971	6.4461	6.07134
ASHGA5P018890	GPHN	3.44532	4.77657	2.76405	4.60566	3.38576	4.93603	4.11041	3.54633	4.73173	4.51443	4.61942	4.11563
ASHGA5P010011	GIMAP5	2.33506	2.85549	2.32235	2.37512	2.44331	3.1546	6.56444	5.08867	5.63184	3.85322	6.53712	5.22803
ASHGA5P013969	BBIP1	7.90033	8.57837	8.62491	8.74177	8.08606	8.44738	8.62152	8.40838	8.88878	8.66169	8.34614	8.30238
ASHGA5P018426	MINK1	6.90687	7.77252	6.88551	8.15	6.60765	7.43551	7.18285	7.50272	6.21654	5.93446	6.85556	7.26563
ASHGA5P015554	PERP	11.173	7.7197	7.01407	7.26681	11.3903	7.93334	4.46189	5.69794	6.42753	4.58814	6.40633	7.44104
ASHGA5P009277	TMEM25	9.4766	10.1777	10.3989	10.3778	9.66083	10.0923	9.66592	10.196	10.1291	10.2824	9.6328	10.1236
ASHGA5P041042	IL7R	4.85246	6.14778	6.37643	6.06823	3.84033	6.09043	7.71702	7.51871	7.54641	6.41871	7.7586	7.63567
ASHGA5P033287	ACE	5.45954	7.52572	7.98968	8.00324	5.28554	7.50939	6.71237	6.73217	6.69851	7.01459	6.60722	6.60303
ASHGA5P032760	OR1A1	3.77732	3.9929	4.97225	4.68045	3.41258	4.40907	4.56172	4.58449	4.94412	5.05858	3.21366	4.22121
ASHGA5P006097	OSBPL2	5.78086	5.24286	4.99698	5.57799	5.93158	5.14339	5.5338	4.45855	5.0197	3.91529	5.20414	4.96782
ASHGA5P006955	LCE1D	7.874	9.09694	9.47759	9.36711	7.68174	8.6979	8.71944	9.16449	9.12524	9.59286	8.57028	8.88269
ASHGA5P021667	WNK1	5.19926	4.95865	5.94948	5.80254	5.06991	4.83175	4.04477	5.04553	4.74745	5.32647	4.41322	4.48414
ASHGA5P001048	NUTF2	4.66923	5.20092	4.50697	4.7288	4.41261	5.46013	4.53607	3.88041	4.33073	3.87664	4.22059	4.01052
ASHGA5P052627	HLA-F	7.15601	8.62683	8.44573	8.54853	7.36619	8.538	7.74701	6.92169	7.09747	6.35851	7.82246	7.19318
ASHGA5P005795	CLEC7A	6.99944	7.32793	6.19751	6.39099	6.9791	7.35544	8.11222	8.23371	8.64227	7.67816	8.08008	8.37951
ASHGA5P050618	TMEM87B	6.2517	5.96601	6.20168	6.36332	6.19815	6.09494	5.66153	5.37975	5.43444	5.15312	5.55104	5.26746
ASHGA5P008651	RSU1	8.46247	8.4362	7.55426	7.74921	8.44938	8.42042	7.70056	7.17495	7.67486	7.12789	7.67837	7.36819
ASHGA5P008114	MIOS	6.51602	6.5053	5.56942	5.49734	6.5243	6.43365	6.64558	5.8245	6.36032	5.34405	6.6828	5.77863
ASHGA5P029217	MTMR11	6.9627	5.41349	7.17292	7.1521	6.73307	5.0701	6.61794	6.60811	6.46542	6.49351	6.23812	6.15445
ASHGA5P051540	RBM15B	4.39175	2.9934	3.69259	3.44704	4.07139	2.40781	3.96275	3.52991	2.37624	3.63129	2.44989	2.48344
ASHGA5P032169	MYH3	4.74656	3.915	5.15214	4.81222	4.26054	2.40781	3.77608	3.50052	3.65994	3.89782	3.93542	2.48344
ASHGA5P008546	ZMAT5	4.90184	3.2648	4.83444	4.71152	4.49228	2.40781	3.96817	3.78966	3.661	3.56516	2.44989	3.87775
ASHGA5P010562	SHISA4	7.19298	5.45318	7.56575	7.45912	6.80823	4.80653	7.21866	7.64586	7.6225	7.22909	6.9448	7.46896
ASHGA5P047412	NCOA4	4.72683	4.95188	5.61902	5.94575	5.09587	5.23572	4.13014	4.72481	5.47509	4.37251	5.01019	4.98145
ASHGA5P011582	SFTPA1	5.33223	4.12339	5.83394	5.7774	5.08627	4.46452	4.4371	5.00658	5.09161	5.018	3.93415	4.97137
ASHGA5P021577	CXorf49	5.1302	7.32487	4.49902	7.59819	5.36353	7.14644	4.65419	4.89517	6.26001	5.43256	4.72163	7.58385
ASHGA5P021607	CXorf56	3.25075	5.12391	5.11629	4.87373	3.20398	5.04689	4.33921	4.5006	4.77301	4.55714	4.41621	3.96523
ASHGA5P051108	SON	8.60228	9.34137	9.59777	10.0376	8.78538	9.25499	10.2141	9.93753	9.7171	10.1852	9.9859	9.8995
ASHGA5P011881	C10orf128	4.05084	5.80102	3.82364	4.10323	3.22318	5.84284	7.35511	6.29002	6.33239	5.24674	7.42116	6.25988
ASHGA5P010566	RAB3IP	6.7194	6.72433	6.72196	6.78631	6.93934	6.76006	6.82279	6.73116	7.03755	6.29916	6.52371	6.64105
ASHGA5P017981	OTUD4	4.34069	5.56615	5.21233	6.13927	3.93223	5.77997	4.66479	4.44828	4.62018	4.81381	4.73479	4.93484
ASHGA5P015332	C1orf27	3.43484	4.07387	4.11164	4.4855	2.68875	3.72969	4.15705	3.62282	3.6011	3.56773	4.04817	3.42359
ASHGA5P035393	SCN3A	4.08169	5.90991	4.5355	5.56362	4.06538	5.47364	3.51302	5.37519	4.6738	3.44664	3.41248	5.29499
ASHGA5P013497	PRC1	7.1123	7.81198	9.30339	9.30207	7.39591	7.77148	6.04281	5.9374	6.26859	4.17058	6.05556	5.78659
ASHGA5P033573	SLC25A52	8.11144	8.16103	8.376	8.52215	8.39062	8.2307	8.19884	7.41621	8.37211	8.38842	8.27153	7.62509
ASHGA5P051653	ZXDC	3.90516	4.59641	4.13372	4.49902	3.45447	4.32924	4.64242	4.27178	4.65343	4.34342	4.55917	4.72805
ASHGA5P001511	PLEKHB2	6.0049	6.50111	6.85085	6.8539	6.19673	6.41903	5.26777	6.28819	5.93975	5.53168	4.67706	6.94546
ASHGA5P006771	PLA2G16	8.00324	9.39514	9.78107	9.91862	8.35825	9.53588	9.92129	10.2922	9.17702	9.02656	10.0368	10.0664
ASHGA5P021777	LCOR	11.1397	11.0877	12.3179	12.4175	11.3516	11.173	11.6585	10.716	10.9362	10.8936	11.7167	10.6902
ASHGA5P022819	RAB27A	6.32886	6.14065	5.38543	5.91575	6.41468	6.01441	5.83585	6.68465	6.86069	5.48277	5.44735	6.33668
ASHGA5P030953	PRM3	2.75078	4.02445	3.31483	4.42171	3.22138	3.40802	3.57081	5.05559	4.26188	3.60519	3.37556	5.09185
ASHGA5P016923	FXYD3	5.14726	5.30628	5.04668	5.63792	6.13615	6.48022	4.7513	4.2429	5.29768	3.48205	6.21485	6.91136
ASHGA5P010686	PARK2	6.02131	6.92249	5.79875	7.04844	6.46361	7.32608	6.1519	6.44029	6.08459	5.40167	7.10553	7.56912
ASHGA5P052884	RAET1L	9.14771	10.9496	11.3201	11.3881	9.17963	10.7476	10.2087	10.574	10.5953	10.9179	10.1408	10.4839
ASHGA5P008905	C21orf33	6.27638	6.4501	4.59871	4.87438	6.1459	6.42213	6.15029	6.10798	6.50279	5.41958	6.12706	6.21701
ASHGA5P013552	CCDC109B	9.45309	10.822	10.3748	10.4559	9.62667	10.8736	12.2728	11.16	11.2112	10.6868	12.3115	11.3403
ASHGA5P001296	LAMTOR3	9.01784	9.0295	7.45528	7.4952	9.28748	9.09403	8.6465	8.40435	8.83207	8.2517	8.77778	8.94724
ASHGA5P007867	NUDT2	7.07333	7.88692	5.31775	5.46668	7.22476	7.95808	7.94459	7.49047	7.85872	7.3392	7.95903	7.42116
ASHGA5P006028	KCNRG	4.24603	6.04489	3.47759	4.32062	3.27972	5.9766	3.74079	3.56846	3.474	2.40289	2.44989	2.48344
ASHGA5P053795	PTPRC	3.35573	4.44888	4.01786	4.11843	3.25153	4.5865	6.52823	5.61593	5.92788	4.93229	6.55683	5.47454
ASHGA5P051095	GRIK1	3.8221	3.45372	3.75254	3.69582	3.96158	4.26583	5.62337	4.35938	4.27463	3.86917	5.86785	4.36782
ASHGA5P005235	ALKBH3	8.05069	7.42992	6.83759	6.71407	8.23234	7.48424	8.7186	8.63942	8.77635	8.35249	8.67681	8.83902
ASHGA5P011909	SYT15	3.98914	4.38003	4.00213	3.50109	3.75688	4.32003	5.051	4.13577	4.08682	2.85675	5.18905	3.75239
ASHGA5P054051	FAM133A	5.05218	8.35825	2.35181	2.43978	5.07895	8.58536	7.7666	10.0002	10.1493	7.27193	8.02808	10.4337
ASHGA5P049471	ELP5	4.32003	5.79961	5.50435	5.45842	3.84513	5.70672	5.32363	5.25072	5.71614	4.09777	4.7994	5.0678
ASHGA5P038382	PARP9	7.63645	6.40029	7.6691	7.39092	6.93062	5.76995	6.4761	7.53521	7.40008	7.20569	6.19784	7.16129
ASHGA5P000644	CD74	8.67207	10.081	9.99356	10.0337	8.81438	9.95977	12.174	10.9949	11.0201	11.1279	12.3561	11.141
ASHGA5P004686	CASR	4.46627	3.38861	4.42893	4.48557	4.71226	3.09627	6.47368	5.56155	5.33624	5.32428	6.46204	4.84851
ASHGA5P002942	ACVR1	5.12179	6.68665	6.36415	6.35465	5.09988	6.7414	6.48948	6.70506	6.43587	6.09602	6.50802	6.55549
ASHGA5P045645	OR2T1	7.11191	5.11365	7.38152	7.34398	6.93253	5.05271	6.7192	6.78821	6.13904	6.88913	6.65663	6.70516
ASHGA5P013795	PEX5	4.11994	2.33667	4.1568	4.14609	3.74997	2.40781	4.23818	3.17868	2.37624	3.60436	3.22205	2.48344
ASHGA5P028819	ITM2B	14.1089	13.6598	12.36	12.5522	14.4671	13.6897	13.8168	13.9131	13.8767	13.4847	13.7645	13.9104
ASHGA5P046903	IPMK	5.90216	7.01359	4.31874	6.49858	5.71365	6.84616	4.45569	4.81222	5.41093	5.14711	4.51457	4.45679
ASHGA5P055311	HIST4H4	11.8479	11.7553	10.966	11.1449	12.2303	11.7607	9.69557	10.3748	10.2928	10.3765	9.69478	10.4782
ASHGA5P053339	MYOC	2.87831	4.68997	3.49002	4.21708	2.96193	4.53993	3.23639	4.37073	4.49848	3.57307	4.844	4.63846
ASHGA5P029218	NUMB	6.17141	7.21866	7.06496	7.50125	6.18691	7.06141	6.80797	7.49956	6.89508	7.01407	7.27385	7.36443
ASHGA5P039619	RBM15	8.36426	9.25613	10.5233	10.4688	8.80819	9.32169	8.62491	8.7051	8.65281	8.56027	8.83713	8.6679
ASHGA5P049058	DEXI	8.43234	8.98732	7.63123	7.43626	8.66517	9.00683	9.62772	9.40956	9.4132	8.80041	9.71648	9.52992
ASHGA5P034519	GTPBP3	6.83915	8.24022	7.87521	8.31341	6.64547	7.94606	6.16672	5.42117	6.74204	5.8742	5.67478	5.71288
ASHGA5P049861	SEC14L1	7.68842	7.31518	7.27014	7.34857	7.98316	7.39508	8.30362	8.49829	8.5143	8.40557	8.15972	8.51097
ASHGA5P018803	PTP4A2	10.9343	12.3443	10.8615	10.9259	11.2367	12.2696	11.5576	11.835	11.8271	11.173	11.7553	11.8218
ASHGA5P009430	BBS9	4.50745	5.2868	4.44847	5.28087	4.26158	4.94554	5.4061	6.32139	5.3976	5.14949	5.46953	4.84655
ASHGA5P003619	SMEK2	6.83488	7.599	8.13191	8.41723	7.12705	7.66944	8.74403	6.86069	6.95202	7.36687	8.99544	6.99423
ASHGA5P010622	ZNF669	7.04206	7.3459	7.36142	7.61796	7.0026	7.15516	7.96462	6.98362	7.27959	7.01677	7.86003	6.92197
ASHGA5P046823	NLGN4Y	4.76365	6.32668	5.26943	6.68924	4.55125	6.16818	5.93922	6.13631	4.84851	4.40462	5.45981	6.30269
ASHGA5P001228	YKT6	9.98235	9.44855	9.71048	9.7875	10.2339	9.60488	8.6979	9.25243	9.44464	9.0786	8.83102	9.58626
ASHGA5P031785	IRX5	3.86929	3.53402	2.67833	3.4496	4.7239	5.00615	3.7114	3.43888	4.90711	4.54593	4.38598	4.91997
ASHGA5P002975	DESI2	5.66709	5.31156	4.67287	5.103	5.48334	5.58597	5.93891	6.83931	7.11408	4.82292	6.25096	7.73613
ASHGA5P046636	NDUFA1	14.9425	14.9538	15.3626	15.3507	15.1067	14.9538	14.6219	14.3768	14.4546	14.7807	14.3947	14.363
ASHGA5P019932	CDK10	5.80296	6.62369	6.68447	6.62159	5.76331	6.58015	5.91087	6.28687	6.35951	5.9111	5.50568	6.34427
ASHGA5P031263	NQO1	11.3376	11.54	12.5046	12.5606	11.5127	11.5658	11.1422	12.4968	12.6154	11.7112	11.1202	12.6291
ASHGA5P010250	VWA5A	5.95795	7.38779	7.80488	7.4417	5.58336	7.17826	6.53653	6.75475	6.65858	7.11533	6.25263	6.74428
ASHGA5P052967	ZNF12	5.54154	5.55104	6.53277	6.71693	5.49591	5.63343	6.37482	5.99072	5.95674	5.60893	6.17356	6.06398
ASHGA5P001487	SF3B14	12.6852	13.6118	13.371	13.3251	12.8036	13.6313	13.0025	12.8409	12.8668	12.6457	13.0496	12.9039
ASHGA5P006254	SYTL2	6.16555	7.95274	6.71203	6.8233	6.12693	7.97736	6.497	6.63711	7.15824	5.63764	6.46665	6.83214
ASHGA5P002232	FOPNL	7.31461	7.92767	7.17416	7.29918	7.49047	8.14964	6.04533	5.76801	5.93941	5.49981	6.18711	6.40456
ASHGA5P051970	RFX5	7.89613	9.56887	9.53894	9.50248	8.14128	9.5852	10.53	9.68021	9.7672	9.58263	10.63	9.75297
ASHGA5P052877	FCER1A	4.32965	4.81477	2.51576	3.48332	3.50622	5.00136	4.23628	4.95612	5.17399	4.35188	3.74849	5.07201
ASHGA5P006017	LPP	4.57909	3.92077	4.72542	4.5562	5.14009	3.53436	3.82241	3.87694	4.13733	3.74275	4.2265	4.44658
ASHGA5P026438	DTX4	5.71217	4.16577	6.30297	6.14136	5.34439	3.44128	5.52673	5.75781	5.60265	5.61961	4.78305	5.32323
ASHGA5P002000	DHRS11	5.91877	6.97098	5.65611	5.78108	6.04911	7.10586	4.19202	4.88057	4.44811	3.82613	3.64696	4.76839
ASHGA5P004083	CFDP1	9.76076	10.2438	9.94115	9.90099	9.75723	10.0753	8.94509	9.41872	9.49064	7.9752	8.82902	9.41267
ASHGA5P048733	LACTB	6.54697	7.05955	7.79913	7.81452	6.50215	7.09842	7.07742	7.36422	7.24337	6.8735	6.92797	7.46036
ASHGA5P006740	OPA3	5.19309	2.33667	4.76317	4.64091	4.22515	2.40781	3.8739	4.54416	3.68824	4.66388	2.44989	2.48344
ASHGA5P011678	DNM1	7.17349	5.31668	7.32685	7.38076	6.81534	4.89547	6.2636	6.61288	6.46695	6.77508	5.75231	5.99796
ASHGA5P018525	ECHDC1	6.84222	7.97433	7.25971	7.13674	6.77625	7.86575	7.04925	7.05325	7.16202	6.43449	7.15562	6.95782
ASHGA5P011023	OAT	7.72898	7.7239	5.35846	5.47645	7.65984	7.69106	7.02507	7.63723	7.46036	7.40615	6.79135	7.324
ASHGA5P039021	PPP2R3A	8.52979	5.77012	8.1655	8.15176	8.44818	5.60032	6.89674	7.91377	7.40328	7.76813	6.85237	7.78675
ASHGA5P016118	PPP2R1B	4.92142	3.55736	4.44732	4.54085	4.3314	3.26331	6.62957	4.56848	4.57027	4.97938	6.84616	4.55917
ASHGA5P050779	FZD5	5.51133	4.6374	5.51254	5.49808	5.11167	2.40781	5.05954	5.41278	4.83819	4.83554	4.63772	4.83286
ASHGA5P004762	SEPT8	7.88307	7.84359	8.55946	8.63805	8.11059	7.87732	6.67091	7.30608	7.41598	7.05805	6.57162	7.63258
ASHGA5P000958	PSMA3	10.497	12.128	11.2032	11.3272	10.6406	12.094	11.1528	10.8957	11.3079	9.93546	11.0167	10.939
ASHGA5P001609	FAM98A	4.39406	4.8831	4.21612	4.72308	4.78838	5.00533	4.49766	4.88493	6.91725	4.50785	4.68997	5.19519
ASHGA5P040844	ATP10B	6.84647	9.47006	8.24956	8.47563	6.82647	9.37539	6.87237	7.40661	7.58548	7.45651	6.68877	7.24028
ASHGA5P013853	EMC6	4.11759	4.05978	3.78703	4.42961	3.99967	4.08682	4.69615	5.27953	5.25055	4.06478	4.06992	4.98767
ASHGA5P002574	SLCO1B3	2.69443	7.03077	2.32235	2.3224	2.70143	7.18746	7.17826	5.8672	5.44609	7.70175	7.20711	5.80386
ASHGA5P049030	CCDC64B	5.41093	5.51509	5.21159	5.39383	5.19057	5.18877	5.23849	5.78659	5.48941	5.49873	5.93058	5.63038
ASHGA5P053007	HOXA9	5.27451	6.05748	5.12536	4.83964	4.88985	5.8575	3.4577	5.97412	5.36252	4.59871	2.44989	5.43295
ASHGA5P003441	NOL3	5.07223	5.76995	3.97208	3.97216	5.16105	5.5965	3.50171	5.3199	3.27824	4.4355	2.44989	4.35107
ASHGA5P001110	HOMER3	4.18681	5.15312	4.99829	5.39968	3.7679	5.00441	4.90012	4.73815	4.99765	5.08481	4.36168	4.38372
ASHGA5P000840	ESF1	8.89963	9.581	9.1852	9.4019	9.12465	9.48615	9.22414	8.30094	8.7933	7.72982	8.94141	7.75914
ASHGA5P015040	GPI	5.28455	7.34518	5.42532	7.16284	5.04738	7.21575	5.09073	5.52552	5.3885	5.21477	4.75926	5.1856
ASHGA5P053784	FSD1L	4.93128	6.13668	7.09883	7.22317	4.79155	5.96145	5.74123	5.02004	5.38996	4.9025	6.14373	4.75216
ASHGA5P053412	IMPAD1	6.99489	8.0324	6.17013	6.3033	7.25931	8.12603	6.1353	6.20697	6.20433	4.95439	6.60557	6.10708
ASHGA5P018459	HSPA8	10.5252	10.7264	9.69628	9.99089	10.6492	10.5593	10.6823	11.302	11.0938	10.0068	10.5058	11.1202
ASHGA5P005026	CCNDBP1	7.13539	6.40456	5.04435	4.98034	7.26263	6.5487	6.78616	6.09083	6.90965	5.83282	6.7704	5.91087
ASHGA5P011815	RPN2	5.73374	4.86338	3.31469	3.44201	5.70627	4.23151	3.34678	3.48	2.86341	2.40289	2.44989	2.48344
ASHGA5P037574	RIMBP3	4.04985	3.91674	4.08201	4.73402	2.54375	3.8335	2.36495	3.0969	4.76282	2.40289	2.44989	2.48344
ASHGA5P004163	C1orf112	7.57887	8.10046	9.63414	9.81167	7.71351	8.0235	7.56198	7.43574	7.91046	6.17749	7.57297	7.34549
ASHGA5P032823	ALOX15B	4.51875	5.37473	4.78199	6.1446	3.86081	4.96011	4.98025	4.75744	5.35274	5.04514	4.87693	4.55083
ASHGA5P050920	TASP1	6.38208	6.91671	6.23084	6.35425	6.49619	6.93079	7.29895	5.93092	6.36531	5.4916	7.29468	5.67558
ASHGA5P004447	LY6K	9.27803	2.33667	2.32235	2.3224	9.57504	5.33569	4.4794	3.18068	3.43082	2.40289	6.03569	6.94425
ASHGA5P046550	MAGEH1	8.39406	10.8383	8.92562	9.00896	8.57385	10.8914	12.9016	12.6071	12.6626	12.3964	12.8217	12.6486
ASHGA5P008243	ZNF823	5.49969	5.35846	5.65113	5.80367	5.41413	5.11392	4.4071	3.85308	5.26964	4.12389	4.00225	3.84359
ASHGA5P050479	FANCL	10.0971	12.0675	11.9941	12.2331	10.0739	11.8093	11.5984	10.7449	11.261	11.3921	11.0982	10.404
ASHGA5P015186	TK2	3.97732	5.34419	5.19906	5.14435	3.80333	5.58087	4.93729	5.20665	5.57143	4.59547	4.84528	5.70152
ASHGA5P008565	LARP7	7.214	7.17331	7.76813	7.57835	7.39932	7.19086	7.95109	8.35825	8.54615	6.78047	8.02611	8.43517
ASHGA5P023425	SLC16A6	4.43126	5.61286	6.26223	6.01044	4.39424	5.62474	5.51006	5.50416	5.81525	5.66837	4.7803	5.58917
ASHGA5P010714	RCOR3	6.6049	7.10345	7.57657	7.6032	6.54941	7.25751	7.53853	7.16863	7.39381	7.30146	7.57862	7.20969
ASHGA5P049178	BCKDK	4.99519	6.15424	5.38875	5.21389	4.98565	6.31874	6.0686	6.28166	6.45979	5.4826	5.99217	6.20405
ASHGA5P014128	DDX3X	4.79384	5.80582	5.97915	6.04707	4.78297	5.59386	5.5836	5.20124	5.34581	4.52121	5.7405	5.17046
ASHGA5P050338	RPL28	17.1664	17.0535	17.3923	17.351	17.185	16.9935	16.9734	16.5674	16.714	16.6758	16.8339	16.4964
ASHGA5P007500	GABRG3	9.0695	6.42866	9.11667	9.04762	8.89085	6.39873	7.87521	8.52918	8.37241	9.04806	7.6851	8.51568
ASHGA5P002868	SYTL4	6.00675	4.38165	6.00114	5.87126	5.88297	4.43038	5.18905	5.20366	5.54925	5.15999	4.83709	5.21555
ASHGA5P034416	CLPP	8.30608	9.17173	8.35306	8.30496	8.33305	9.13894	9.09134	9.14649	9.43915	8.67164	9.09175	8.9405
ASHGA5P004320	SLC39A14	5.02004	3.11044	5.01631	5.35146	4.58588	3.31458	5.07858	7.68174	5.47776	8.07134	4.28099	7.13841
ASHGA5P013932	INTS10	7.83145	8.22098	7.52057	7.60716	7.71515	8.04541	8.61729	8.28863	8.63454	8.06417	8.50888	8.28334
ASHGA5P014489	MPP4	9.59582	6.96234	9.69557	9.34209	9.35895	7.51013	8.33461	8.95646	8.90408	9.60124	8.22833	8.75612
ASHGA5P050034	OR4F17	7.73042	5.09973	7.68677	7.60743	7.9051	5.12867	6.34641	6.66518	6.71984	6.66216	6.31161	6.6318
ASHGA5P051145	PKNOX1	7.39092	7.30975	7.2783	7.52323	7.51035	7.36619	7.39076	7.58683	7.60955	7.72065	7.59535	7.68215
ASHGA5P004843	WDFY2	7.57458	6.50471	8.21219	8.52346	7.62127	6.42753	6.99066	7.08404	7.36935	6.90322	6.75148	6.93363
ASHGA5P049267	CBFB	5.76746	6.26476	6.34306	6.50173	5.69374	6.17059	5.40313	5.47337	5.69	4.42171	5.18761	4.85185
ASHGA5P000679	FAM65C	6.48663	3.17573	6.08677	5.90712	6.06425	2.90491	5.83374	5.57183	5.07443	5.6232	5.68526	4.89018
ASHGA5P034946	RBKS	10.0613	10.5972	10.3308	10.3607	10.2061	10.7167	9.94013	9.86837	9.94578	9.67876	10.1204	10.0876
ASHGA5P046245	PGAM4	14.9113	14.7965	14.6893	14.5598	14.9538	14.7897	14.6841	14.5598	14.6841	14.4162	14.6544	14.6183
ASHGA5P008860	TM2D3	6.77941	7.29854	6.29942	6.37139	6.9469	7.28283	7.30219	7.02854	7.18211	6.77242	7.36075	7.01528
ASHGA5P007053	ADI1	6.56853	7.13933	6.30803	6.25648	6.49858	7.09044	6.47867	7.21003	7.23484	6.43265	6.51268	7.04123
ASHGA5P003655	RAB5A	6.76492	5.34074	5.3741	5.49394	6.94208	5.42956	4.06628	4.51596	4.38483	4.54693	4.62422	3.89331
ASHGA5P004342	CBR3	9.71913	7.13539	7.5379	7.64783	10.0706	7.26144	7.79625	6.94512	7.81366	5.56354	7.80582	7.02552
ASHGA5P010182	NUDT16	3.52715	5.11167	3.9264	4.1331	3.76645	5.26715	5.24385	5.46501	5.87969	5.17828	5.25435	5.46797
ASHGA5P050315	MYADM	8.76537	8.75717	6.68129	7.4016	7.79987	8.56713	6.60811	7.208	7.44215	7.68076	6.4876	6.93345
ASHGA5P044724	SRP9	12.5225	13.6622	12.937	13.0111	12.8969	13.7089	13.371	13.2244	13.2121	13.0199	13.4712	13.2838
ASHGA5P048616	NR0B2	5.45858	7.54529	5.26529	5.38936	5.02532	7.56813	5.00031	6.10948	4.85501	4.98034	9.71868	5.2182
ASHGA5P005460	ANKRD27	4.94157	5.25177	5.33721	5.80319	4.5387	5.40154	5.82215	4.48738	5.3067	4.81402	5.40213	4.51138
ASHGA5P049996	SYT4	5.64957	5.32046	3.95874	4.13851	6.05576	5.14483	4.62844	5.6112	5.71848	5.40313	4.48016	4.56633
ASHGA5P014217	C7orf10	3.52458	4.9428	3.85498	4.22447	3.04383	5.25587	3.93587	4.75148	4.36693	3.88011	3.64079	4.17058
ASHGA5P012164	ABI1	7.33793	5.90216	4.66633	5.08552	7.62902	5.90216	5.80536	5.36931	5.99043	3.70823	5.61098	5.43871
ASHGA5P003026	ZRANB3	4.40815	7.09088	6.2467	6.35384	4.73148	7.02128	4.81222	6.22659	4.91632	4.92865	4.72123	5.35407
ASHGA5P018759	TMX1	6.17693	6.39278	4.48414	4.56562	6.28687	6.23993	6.21189	6.1075	6.07162	5.04479	6.48479	5.79397
ASHGA5P008439	TTC26	4.39091	4.94832	5.22453	5.7288	4.51151	4.88346	4.68836	4.64961	4.79845	3.97778	4.48402	4.90885
ASHGA5P053712	CBWD3	10.8902	11.669	11.7965	11.8376	11.2597	11.6715	12.1592	11.902	11.8717	11.8428	12.037	11.8958
ASHGA5P013793	CD163	5.99247	8.77127	6.38272	6.32227	6.00714	8.82641	10.188	10.1334	10.1856	8.8286	10.247	10.2206
ASHGA5P031551	NOMO1	10.6176	11.0885	9.87038	9.84453	10.6163	10.7423	10.5827	10.3883	10.3488	9.64186	10.365	10.1145
ASHGA5P006828	RCHY1	7.52304	8.39406	7.86271	8.07648	7.51467	8.22707	8.63751	8.64176	8.63805	8.47563	8.57142	8.70239
ASHGA5P007312	RTN4RL1	8.19367	9.6283	9.23304	9.29839	8.28009	9.54498	9.77576	10.0176	10.0283	10.3413	9.96138	10.0361
ASHGA5P052937	LY9	5.12807	9.14058	5.50524	6.65796	5.20063	9.02541	8.96813	9.68487	8.50243	7.16983	8.95249	9.54684
ASHGA5P001271	GOSR1	9.37121	9.02744	9.49516	9.59149	9.62602	9.12003	9.23187	9.67667	9.97853	9.19987	9.30046	9.9555
ASHGA5P011207	STXBP3	9.72363	10.0259	9.67667	9.82654	9.91253	10.0176	9.68707	9.30809	9.46196	9.14154	9.66311	9.42356
ASHGA5P003435	UQCRC2	12.128	12.8969	11.6907	11.7179	12.3384	12.8996	12.3878	12.7356	12.863	12.6486	12.4026	12.7882
ASHGA5P042479	GFRAL	7.3765	9.49848	9.74522	9.56189	7.47167	9.32505	8.83207	9.31931	9.33163	9.72994	8.65178	9.15135
ASHGA5P011604	C9orf78	6.51032	7.26597	6.71772	6.86796	6.17204	7.17495	7.89955	6.72537	6.97255	5.82754	7.75566	6.80823
ASHGA5P035368	LOC100144595	7.31295	7.91608	8.98383	8.9278	7.17349	7.63315	7.587	8.21299	8.06096	8.4151	7.33399	8.00622
ASHGA5P001781	RAP2A	5.59048	4.10821	4.28568	4.12852	5.7283	4.18708	4.28908	4.28462	3.74961	3.71284	3.83557	3.62862
ASHGA5P032289	NUCKS1	11.7332	10.5342	12.7075	12.7519	11.7501	10.4355	11.1173	11.1373	11.3823	10.4982	11.0039	11.084
ASHGA5P002054	KRT6C	15.6807	3.24386	6.1627	6.13292	15.6669	2.40781	2.36495	2.38934	2.37624	2.40289	2.44989	2.48344
ASHGA5P022850	FAM173A	6.66146	7.26022	7.35451	7.32767	6.83678	7.79062	6.90661	7.00573	7.4124	6.13195	6.91671	7.26171
ASHGA5P012110	KYNU	3.78548	3.98368	6.08891	6.02354	3.34543	4.37672	4.27862	4.3159	4.85374	3.13725	4.66541	4.61513
ASHGA5P029599	SPRR2D	16.3898	6.1294	7.31491	7.1785	16.408	6.25226	6.67777	6.8514	6.58247	7.02531	6.87209	6.81611
ASHGA5P022249	TCL1A	5.19294	3.02616	4.7479	4.44243	5.13525	3.15926	6.6193	5.00592	4.94157	4.91207	6.59151	4.61747
ASHGA5P039460	CXCL9	5.8214	5.20063	6.85354	6.64761	5.39822	4.82153	6.18906	5.70089	5.65611	4.97954	6.10668	5.63625
ASHGA5P041708	HIST1H2BG	10.2368	6.72564	10.055	10.0295	10.3354	6.71281	9.37763	6.66852	6.93934	13.0992	9.5148	6.65209
ASHGA5P050040	EFNA2	7.24875	7.01652	7.25393	7.21377	7.04338	7.05955	7.15031	7.32767	7.22736	7.17826	6.76462	7.2558
ASHGA5P014114	FAM134B	6.33961	7.31684	2.46126	2.3224	6.293	7.31759	3.3258	5.74352	6.3158	5.27787	3.61357	5.8961
ASHGA5P013290	ARL6IP4	7.1611	6.71222	6.72712	6.52238	7.08828	6.67073	7.305	7.46065	7.41723	6.86096	7.41081	7.5333
ASHGA5P015629	EXOG	3.86778	4.7523	3.93294	3.81655	4.17906	3.52407	3.91674	3.88255	4.01777	3.16117	2.44989	2.48344
ASHGA5P007026	CARM1	6.01321	4.09923	6.36558	6.62349	5.76829	4.39974	5.22643	5.45318	5.3355	5.52717	4.81126	5.07412
ASHGA5P051981	USO1	6.39316	3.9388	3.45804	3.81544	6.07472	5.00058	4.02401	3.75974	3.07305	3.3978	3.21634	4.08771
ASHGA5P041425	PCDHB4	4.69727	7.16057	4.73568	4.73198	4.77657	7.33592	7.93782	8.5143	8.12982	7.65146	8.21572	8.68857
ASHGA5P055995	BMP4	8.18208	10.8664	8.1159	8.20236	8.36463	10.9917	13.552	9.01817	9.12465	9.21018	13.6598	9.40065
ASHGA5P048753	YTHDF2	6.86295	6.68447	6.15901	6.36219	7.10179	6.78088	6.60117	5.88499	5.90559	5.08722	6.18985	6.08878
ASHGA5P008893	BTG3	9.05854	10.0763	8.1263	8.32425	9.31615	10.1512	9.5796	9.301	9.24399	8.54538	9.5911	9.35183
ASHGA5P052445	SPRY4	3.87338	5.33369	5.23456	4.60415	2.66278	5.27862	3.3649	2.38934	2.37624	3.7139	2.44989	2.48344
ASHGA5P012193	NME1-NME2	7.21629	8.18906	8.0024	8.13389	7.50633	8.23348	6.27392	6.57272	6.54775	4.88549	6.23209	6.5138
ASHGA5P054053	CSTF2	5.38523	4.80973	3.38418	5.15017	5.73374	5.10161	3.09343	4.37632	3.44238	2.40289	2.44989	2.48344
ASHGA5P036358	STRADB	5.40035	4.55083	4.45774	4.16226	4.4544	4.30359	4.08647	2.90367	3.60668	3.36917	3.88541	2.48344
ASHGA5P055115	CASP12	8.69497	8.5697	6.84703	7.22433	9.05879	8.52346	8.01966	8.28153	8.08712	7.59985	7.97981	8.08814
ASHGA5P026392	OR4A16	4.10441	4.75708	3.5008	4.2102	4.07055	4.17383	4.76062	6.03702	6.24431	5.39745	5.08442	6.08151
ASHGA5P006929	KIAA0319L	3.90821	4.65946	4.11272	4.72971	2.73361	4.49695	3.31979	6.5169	3.89881	3.52062	7.48974	3.96581
ASHGA5P049661	RAPGEFL1	6.33559	7.61761	4.42025	4.30133	5.88282	7.25418	5.19934	8.27614	6.32402	6.07472	4.39331	7.84826
ASHGA5P005610	RBM23	4.47252	4.69361	5.39289	5.32966	4.711	4.63475	4.0344	5.08741	4.06651	4.85432	3.83114	4.27033
ASHGA5P012698	RFESD	5.28769	5.90969	4.63594	4.77348	5.50075	6.01301	5.57028	6.46557	6.47978	5.65678	5.86077	6.49351
ASHGA5P004207	SASS6	5.24609	5.44414	7.72898	8.03391	5.12131	5.44663	5.94948	5.68042	5.48277	5.19817	5.8997	4.80137
ASHGA5P035432	PQLC2	7.89781	8.82681	8.11268	8.98383	7.93807	8.68746	9.08971	9.29571	9.6041	8.1178	8.88756	9.22117
ASHGA5P046439	ABI1	7.46815	8.55605	7.49232	8.93123	7.78841	8.29402	8.1417	8.45462	8.26635	8.80278	8.27379	8.54194
ASHGA5P013766	PSMA1	10.5656	11.5169	10.0983	10.0277	11.0158	11.5245	10.7175	10.3008	10.4539	9.78274	10.7044	10.2607
ASHGA5P006351	MAMDC4	6.98703	8.44961	7.28673	8.01031	6.8982	8.28698	6.17256	6.68187	7.80298	7.43777	5.91472	6.56482
ASHGA5P009786	CDC42SE1	7.34067	7.2387	5.96594	6.21133	7.68734	7.30608	7.3842	8.48221	8.85867	6.27869	7.39381	8.59131
ASHGA5P004318	FCER1G	4.31788	5.92821	4.28983	5.23502	4.16892	5.93198	6.20183	5.81239	6.01485	4.76197	6.17737	6.05261
ASHGA5P053884	KIAA1984	3.02335	4.81091	3.54509	4.91483	2.4616	4.66133	4.1214	5.66855	3.69617	4.15741	2.44989	2.48344
ASHGA5P055193	TMEM136	3.4568	4.52283	4.01691	4.90143	3.35353	3.64458	5.02206	4.87061	4.58701	5.00168	4.45229	4.92487
ASHGA5P041168	BTF3	10.0355	9.93546	10.8383	10.889	10.3947	10.1137	10.4094	9.40065	9.6213	9.91253	10.5004	9.77101
ASHGA5P011256	FAM69A	3.97762	5.49265	4.95913	5.21536	3.32531	6.23296	4.95577	5.26075	5.62513	4.58878	4.99851	5.53246
ASHGA5P004353	CELF3	10.0058	12.0305	11.5667	11.4507	10.1309	12.0053	11.3163	11.4386	12.2899	11.4282	11.1422	11.3932
ASHGA5P051564	DNASE1L3	7.70869	6.42088	5.03368	5.03496	8.05881	6.73757	8.82681	8.00643	8.57741	7.58357	9.03663	8.23719
ASHGA5P053615	MFSD3	9.75201	11.8479	11.1484	11.1672	9.95174	11.8492	9.63582	9.64124	9.62874	9.76142	9.62458	9.74218
ASHGA5P035841	EXTL1	3.01573	4.04994	4.70546	4.52092	3.82332	3.82795	3.9253	3.11493	3.94507	4.29372	2.44989	2.48344
ASHGA5P003024	CCNT2	2.9806	5.44568	4.47733	4.29936	3.41219	5.51596	4.11186	2.38934	2.72943	3.92724	3.83237	2.48344
ASHGA5P035027	PRAMEF6	4.11912	4.05541	4.85887	5.12342	4.09326	4.10661	3.2412	4.34235	3.93686	3.57605	2.44989	4.35149
ASHGA5P037318	HMGN1	14.0246	12.016	13.0471	12.9563	13.7617	11.8229	12.5606	12.7075	12.7139	13.3909	12.3539	12.6071
ASHGA5P013038	C4orf48	10.1578	9.52684	10.3765	10.5012	9.76946	9.33918	10.1479	10.8556	10.6868	10.9724	9.8293	10.4792
ASHGA5P009941	CD46	8.2543	8.17068	8.81022	9.03715	8.30766	8.16661	8.3321	8.59319	8.61729	8.03452	8.21792	8.5591
ASHGA5P046280	CHRDL1	9.26683	6.47623	8.91989	8.65415	9.10401	6.26068	8.38055	8.3293	8.06997	8.62255	8.22811	8.26635
ASHGA5P003846	TNNT3	4.3106	2.68614	4.44965	4.74885	5.2318	2.91392	5.21752	5.04108	5.18673	4.88566	5.87293	5.20769
ASHGA5P002861	TCF3	6.98568	7.24418	6.88303	6.9946	6.78131	7.11745	7.31385	7.58766	7.73042	7.66133	7.01982	7.39567
ASHGA5P004643	EFHB	4.76798	4.25022	5.13732	5.13992	4.70506	3.71215	6.05672	5.62736	5.26418	5.57954	5.96052	5.35641
ASHGA5P011059	NSMCE4A	7.25451	8.87367	7.74986	7.72774	7.35736	8.95941	8.47934	8.08315	8.20375	7.80026	8.71321	8.35335
ASHGA5P036051	SULT1C3	7.30584	5.05996	6.67777	6.5444	6.90264	4.51376	6.0727	6.50571	6.28721	6.54796	5.85653	5.93198
ASHGA5P000886	C19orf77	6.37082	9.00988	7.64586	7.47482	6.31941	9.13156	6.43813	7.98161	8.16272	6.80463	6.47354	8.09939
ASHGA5P008404	SDHC	9.99667	8.28603	9.85188	9.81366	9.89612	8.11823	8.95182	9.76479	9.50818	9.8293	8.95182	9.64753
ASHGA5P003671	ABHD10	5.15332	6.95724	5.55563	5.82513	5.2298	6.88481	6.95124	6.43706	6.68387	5.80677	6.8363	6.27839
ASHGA5P052860	VNN2	6.37721	4.52789	6.34949	6.66496	6.3015	4.49424	6.67926	6.22289	5.99852	6.04324	6.64268	6.29533
ASHGA5P006107	HNRNPD	8.12752	8.01966	8.7642	8.89038	8.20073	8.01585	8.32655	8.09798	7.80798	7.81309	8.4955	8.03495
ASHGA5P027956	C12orf68	6.70613	7.13674	6.81858	6.81629	6.8121	7.17651	7.41426	7.74735	7.78144	6.92272	7.62902	8.04734
ASHGA5P033388	SEPT9	6.59054	5.30552	6.90984	7.02403	6.64929	5.2804	6.19656	6.11935	6.21914	5.88788	5.1923	6.2385
ASHGA5P053219	GAL3ST4	11.4875	11.7369	11.7269	11.8629	11.8157	11.6132	12.4873	12.3754	12.3894	12.6088	12.6022	12.36
ASHGA5P045675	SPINK4	7.8296	9.12917	8.73446	9.19279	8.009	8.98051	6.53023	6.73736	6.99641	6.94838	6.10818	5.78177
ASHGA5P018226	SUN1	5.04679	5.33489	4.88178	5.0526	5.77432	5.49997	4.31171	4.80467	4.67481	3.49713	4.3114	4.41793
ASHGA5P011859	CDCA7L	4.01827	4.5248	3.68405	4.29152	4.22359	4.21838	3.58683	4.07738	4.41369	4.32577	2.44989	3.41504
ASHGA5P004566	SPRTN	6.17524	6.53697	7.40943	7.66655	6.33771	6.56916	5.53666	6.14493	5.86224	5.04335	4.91543	5.82081
ASHGA5P051303	RBFOX2	8.8286	9.84398	8.08733	8.78574	8.91584	9.60124	8.2922	9.16021	9.17825	8.97664	8.56591	9.09175
ASHGA5P036445	TSSK3	2.70223	4.78985	2.53957	4.47887	2.73513	6.15258	3.16139	4.92215	4.78672	3.0069	5.75065	4.64452
ASHGA5P050035	C2CD4C	3.36847	3.8123	3.83625	3.90928	3.57228	2.40781	5.02848	5.10619	5.40154	4.78931	4.9365	5.30427
ASHGA5P038264	EFCAB7	4.33637	6.31791	5.56271	5.70741	3.9835	6.38114	5.05395	4.1838	4.35358	4.30574	4.90885	2.48344
ASHGA5P041001	FAM105A	6.80687	8.38525	7.10852	7.42307	7.1441	8.45879	8.04623	9.43021	9.42166	7.3095	8.09515	9.04498
ASHGA5P001207	BUD31	11.3008	11.0376	11.1827	11.1859	11.5462	10.9471	10.8521	10.7505	10.9307	10.6438	10.7674	10.7736
ASHGA5P003347	SNRPF	13.2359	13.5809	14.8346	14.8479	13.6508	13.6767	12.7539	12.5394	12.5284	11.7845	12.8409	12.5592
ASHGA5P046212	SPIN4	9.99213	10.869	10.6356	10.7167	10.4772	10.9626	10.2959	9.92129	9.88708	9.98726	10.4328	10.2699
ASHGA5P004917	PPP1R14D	8.7165	10.6902	8.90227	10.3266	8.75064	10.4829	6.95669	7.72865	8.03793	8.04361	6.66203	7.15304
ASHGA5P013375	EXOC4	6.46524	6.41219	6.0742	6.10482	6.4876	6.53868	8.25265	7.00918	7.28765	7.06993	8.35421	6.76405
ASHGA5P027420	BEST3	7.14717	9.33804	7.88897	9.73103	7.3475	9.13996	6.68387	7.10293	7.63053	7.78791	6.49419	6.84279
ASHGA5P009961	PPHLN1	5.99954	7.45044	7.01677	7.43468	6.16191	7.50052	6.28317	5.78768	5.91156	5.36636	6.24582	5.49659
ASHGA5P007292	ANKRD17	3.93443	4.82227	4.69077	6.22892	3.01573	4.50716	3.65251	4.06979	3.69749	2.94602	2.44989	5.51761
ASHGA5P052025	PPA2	10.2424	11.4173	9.53173	9.57049	10.4631	11.4438	10.7117	11.5777	11.6469	11.1272	10.7139	11.5789
ASHGA5P053692	PDC	2.59207	3.61737	2.84747	4.90525	3.03209	3.74349	3.89743	4.42553	3.97842	2.40289	3.61691	4.29079
ASHGA5P006480	ATAT1	10.6581	11.4705	12.3678	12.9062	10.7278	11.3256	11.3201	11.9992	12.2492	12.0578	11.1338	12.0562
ASHGA5P013416	RAB24	5.21885	4.26733	5.4318	5.68921	5.19794	4.0701	4.11563	4.5343	5.2613	4.65044	3.69582	4.34115
ASHGA5P012530	CAMK1D	6.1179	6.53352	7.29489	7.14774	6.56104	6.50818	6.87777	6.51933	6.53712	6.44869	6.56657	6.48177
ASHGA5P006752	CPSF3L	5.9374	6.01441	6.26921	6.20061	5.88888	5.81811	7.50321	7.39953	7.53997	7.95233	7.75028	7.3244
ASHGA5P013343	RNF13	6.08507	6.0849	5.41349	5.48555	5.84178	5.84121	5.32286	5.79547	6.19422	4.65129	5.47177	5.53734
ASHGA5P020953	STAU2	5.58553	5.23552	4.89252	5.14664	5.79921	5.40274	5.64503	5.21021	5.87366	5.71311	5.52898	5.00413
ASHGA5P030827	POLR3K	7.58235	8.64926	8.71321	8.69093	7.71546	8.63616	8.18219	8.32118	8.24251	8.32283	8.21756	8.45879
ASHGA5P001131	RNASEH2A	8.41031	10.0911	10.138	10.089	8.56591	10.089	8.79115	8.78383	8.96547	7.85265	8.83164	8.87804
ASHGA5P011788	SYNC	4.06273	5.12515	2.62545	3.1257	3.50556	4.88141	4.58847	5.17399	5.76634	4.49154	3.73491	5.07039
ASHGA5P004329	GCFC1	5.28936	7.04255	5.79978	6.16972	4.97613	6.82387	5.7527	5.26313	5.64826	5.66618	5.62606	5.24445
ASHGA5P048986	RBBP4	10.4649	8.61117	10.1199	10.1735	10.3026	8.41336	9.54564	10.089	10.215	10.4907	9.27871	9.81429
ASHGA5P007568	PDE2A	7.22654	7.10586	6.79512	6.8939	7.2107	6.95262	7.6499	7.63027	7.47879	7.97857	7.73067	7.68805
ASHGA5P003921	FAM173B	6.63622	6.86524	6.20805	6.38719	6.51412	6.91396	8.21374	6.91837	7.13479	5.63987	8.37001	7.04223
ASHGA5P008665	CKLF	8.49378	10.2699	9.69164	9.74218	8.52875	10.2533	10.9782	10.5765	10.6337	9.5685	10.9981	10.8545
ASHGA5P010364	RAB25	7.97683	6.88937	5.25272	5.46185	8.11144	6.81188	5.27565	6.11026	6.10998	5.17384	4.87516	5.66695
ASHGA5P011446	SCP2	10.1886	10.2308	8.0948	8.27585	10.1591	10.0576	9.33538	9.15649	9.28024	8.69206	9.2088	9.01166
ASHGA5P029017	PRKAB2	5.25984	3.2331	5.26418	5.25031	4.96267	2.40781	4.15285	3.63002	3.96442	4.57011	3.63923	3.6957
ASHGA5P010813	VTA1	7.27502	7.38108	6.70439	6.64952	7.21186	7.41797	6.79979	6.34949	6.64789	5.90245	6.60636	6.50571
ASHGA5P050100	ZNF440	7.82323	9.04762	8.28647	8.52918	7.93833	9.14154	9.93137	9.3981	9.36947	9.36309	9.93939	9.50983
ASHGA5P029663	BATF	4.57131	6.48009	4.74116	5.01689	4.81941	6.38968	8.20837	7.85593	7.90822	7.17043	8.30886	8.01863
ASHGA5P010393	BTN3A3	3.55356	4.8384	3.70808	3.57358	3.37013	3.87591	5.29525	4.71911	5.00916	4.42635	4.6878	4.03123
ASHGA5P036264	HOXD10	5.75142	3.00428	5.69817	5.43119	5.36041	2.40781	4.05873	4.29686	4.05468	4.67801	2.44989	2.48344
ASHGA5P013700	RRM2B	10.4959	7.58683	10.4174	10.2542	10.5058	7.56862	9.19583	10.2709	10.0911	10.0643	9.14154	10.2817
ASHGA5P053239	MPC2	11.7937	11.9808	12.4711	12.555	11.9296	12.0397	12.4141	12.7671	12.7671	13.0375	12.52	12.9563
ASHGA5P055666	ORAI1	3.11534	4.82346	4.16427	3.64883	2.67093	4.98117	4.8297	5.16142	5.29898	4.98228	4.8296	5.67032
ASHGA5P051552	SPCS1	8.41936	8.16468	7.82188	7.86394	8.32734	8.04769	8.66208	8.50628	8.67854	9.76479	8.55265	8.53898
ASHGA5P034688	DHX34	6.07513	3.09909	5.49097	5.51378	5.97391	2.40781	4.52779	4.37657	4.01509	4.50969	3.9459	4.2751
ASHGA5P010267	CLPSL2	4.00106	4.05376	3.60949	3.4269	3.89949	4.35118	3.38018	4.20132	4.88803	2.40289	2.44989	4.07738
ASHGA5P005372	RRM2	8.56472	10.2622	10.096	10.2682	8.80703	10.1803	9.4766	9.30748	9.33398	6.53352	9.38989	9.34019
ASHGA5P001312	ANAPC15	7.88712	7.7763	7.66574	7.68562	8.17175	7.71405	7.71405	7.40509	7.70391	6.54531	7.69942	7.31247
ASHGA5P055935	EPHA8	5.08225	6.09621	3.81606	4.85488	4.29254	5.78874	4.07373	5.1616	5.27521	4.69938	3.65557	3.39726
ASHGA5P005312	REPS2	4.66169	6.95394	2.67061	2.66589	4.45569	6.85411	5.17983	4.98972	5.66951	5.0271	4.78897	5.18761
ASHGA5P050877	PPP1R7	9.82343	10.2715	10.1033	10.284	10.1605	10.2682	10.8126	10.9463	10.8237	10.4811	10.7963	11.0006
ASHGA5P030687	MORF4L1	4.02628	6.53571	4.09402	4.42732	4.31757	6.46557	5.14963	6.66117	4.81082	4.54871	4.99613	6.14162
ASHGA5P013856	ZNF682	6.67794	6.62349	6.84198	6.92581	6.80412	6.60845	6.87496	6.32772	6.58318	5.80652	6.57214	6.22369
ASHGA5P052743	BCAN	7.28931	9.44783	7.6829	9.60866	7.47728	9.3377	6.29999	7.08943	7.36178	7.36142	6.336	6.87933
ASHGA5P001878	ZNF317	3.65062	5.75492	3.60677	5.92712	4.05264	5.38176	5.03862	4.7974	4.96699	4.51376	5.22011	5.11927
ASHGA5P016216	ARHGAP11B	5.34942	6.69399	6.46332	6.8381	5.36636	6.9618	5.3067	5.57053	4.84226	3.99929	5.29349	4.99916
ASHGA5P004493	MYL6	15.0833	15.7866	14.9947	14.9947	15.3898	15.6144	15.034	15.3723	15.3291	15.0531	14.962	15.2655
ASHGA5P047805	IRF7	5.9049	6.8823	6.86885	6.95314	5.76402	6.69448	7.81013	7.48042	7.57974	7.52057	7.72865	7.35036
ASHGA5P030809	ALDH1A3	7.29975	5.19454	4.65566	5.06249	7.61244	5.16794	5.62983	6.17367	6.37528	5.11283	6.11935	6.18097
ASHGA5P005011	MYO1A	3.28285	4.1779	3.75036	4.31419	3.04345	3.59982	3.6553	4.46691	5.207	4.4211	3.53122	3.66754
ASHGA5P005722	FAM192A	7.13739	6.97521	7.27551	7.341	7.31385	6.94603	6.87052	5.79482	6.35923	5.42532	6.89592	5.66442
ASHGA5P053369	ZNF775	3.90747	5.10443	4.58435	5.30321	3.11752	3.89211	3.56092	3.82896	3.41673	3.60173	2.44989	2.48344
ASHGA5P011794	RABEPK	5.67069	6.24693	6.75073	6.90661	5.28303	6.24118	5.33624	5.52147	6.02588	5.01388	5.1503	5.53917
ASHGA5P043858	CAV1	6.85032	8.0363	6.53312	8.03933	6.87465	7.83575	7.73462	8.29303	7.79408	7.2501	7.63584	8.23192
ASHGA5P049215	BRD7	11.0436	11.5863	11.3047	11.4129	11.1719	11.6057	12.1183	12.116	12.2563	12.172	11.9906	12.1834
ASHGA5P049174	CTF1	3.70468	4.10068	3.79844	3.82278	3.62331	3.37064	4.75708	4.12198	4.9203	3.6796	4.10399	3.86691
ASHGA5P005687	NGLY1	4.91301	6.61968	6.20042	6.36607	4.73235	6.64055	7.90578	6.97685	7.2259	7.4442	8.07762	6.43183
ASHGA5P012038	HSD17B10	8.38121	8.39793	8.21527	8.29826	8.46568	8.53681	7.59591	7.7987	7.84223	6.74339	7.72982	7.83542
ASHGA5P030136	HEXA	9.4789	11.5219	11.154	11.1037	9.52217	11.5179	11.3903	11.549	11.6178	11.4302	11.4543	11.5984
ASHGA5P040418	LIX1L	3.26813	5.30687	4.63569	4.17112	2.32317	5.14649	6.0715	5.87892	6.29999	5.00832	5.96097	5.99061
ASHGA5P010653	ACTA1	5.44816	7.18458	4.66812	4.98581	5.22544	7.10179	5.49329	5.85471	6.29384	5.70014	5.08594	5.83034
ASHGA5P056067	RUNX3	14.2823	11.3757	14.0369	13.9573	14.1479	11.285	12.9294	13.6072	13.6286	13.6039	12.8036	13.4689
ASHGA5P016611	FAM126A	5.86331	2.71545	3.21534	3.28323	5.72743	3.13528	4.71226	3.77271	4.63697	5.53651	4.01384	3.85733
ASHGA5P048535	APOPT1	4.26352	3.16506	3.97895	4.12368	3.43547	3.59633	4.45362	3.90947	4.44802	4.33984	3.83973	2.48344
ASHGA5P013850	MPST	4.05288	4.11636	3.57929	4.19797	4.26768	3.19287	5.1624	5.53042	5.22673	5.62858	5.30523	5.52633
ASHGA5P029163	GPR135	5.33671	5.94575	6.9737	6.98799	5.17246	5.97684	5.60893	6.0268	6.10877	5.92466	5.61337	5.84323
ASHGA5P026088	IFITM2	7.89537	8.16226	8.24917	8.24867	7.77818	8.44573	8.26189	8.10206	8.22259	8.47934	8.31255	8.06219
ASHGA5P008333	CREM	8.68521	8.54937	9.07784	9.07986	8.47699	8.34189	8.86824	9.74148	9.62504	9.05493	8.71072	9.57049
ASHGA5P029521	MIA2	3.3845	6.77989	6.73581	6.81738	2.50879	6.73428	3.90654	5.63566	6.55332	5.19481	4.05928	5.40335
ASHGA5P018081	CALU	6.91233	5.84738	7.4932	7.49067	6.91396	5.65389	6.64471	5.53353	5.74186	5.76968	6.60059	5.37371
ASHGA5P008707	TJP1	6.06414	4.92493	6.1623	6.02154	6.06205	5.28913	5.85987	6.63622	6.47287	6.35923	6.10549	6.4968
ASHGA5P039324	CCDC96	7.18877	6.54513	7.16797	7.38831	7.47254	6.80598	7.49648	7.08595	7.25524	7.26107	7.64783	7.15896
ASHGA5P003500	ZMYND15	5.73957	5.24844	5.59386	5.98977	5.72316	5.53666	4.06777	3.73411	4.05288	3.15261	2.44989	2.48344
ASHGA5P007523	EMID1	6.65941	4.02177	6.44264	6.71889	6.27806	2.97842	5.37684	6.38114	6.28783	5.86459	4.33123	5.51198
ASHGA5P015931	SENP6	5.78108	6.81097	5.68825	6.37624	6.17716	6.8994	6.98851	7.19973	7.18042	7.06953	7.18428	7.27756
ASHGA5P011286	SLC25A28	5.35391	6.25406	6.34231	6.72142	5.45755	6.28388	6.57398	5.37755	5.81211	6.09794	6.11196	5.28455
ASHGA5P004186	NAAA	8.26115	7.98882	7.00619	7.01779	8.58068	8.02447	9.00404	8.42042	8.03391	7.14042	9.05225	8.47789
ASHGA5P054682	RRM1	5.64601	5.17967	4.40061	4.73752	5.68987	5.21536	5.16295	5.68071	4.89547	4.14126	4.44616	4.76015
ASHGA5P014333	EIF2AK2	5.04451	5.60531	6.43775	6.65528	4.71806	5.4107	4.96224	5.53574	5.05484	4.58737	4.93584	5.1563
ASHGA5P005031	FAM176C	5.61473	6.48363	4.93567	4.89897	5.54276	6.35905	6.39368	6.6049	6.35425	5.99172	6.21217	6.68103
ASHGA5P001401	UNC93A	5.97358	6.90103	6.82787	7.35451	5.79961	6.7663	5.45522	5.20778	5.6792	5.90261	5.29071	4.71758
ASHGA5P003243	AHI1	7.42697	8.98383	10.0112	10.3297	7.82747	8.89467	7.99842	7.48576	7.68647	8.05594	7.91245	7.40509
ASHGA5P006310	WHSC1L1	4.75692	5.511	4.92396	5.13541	4.35044	5.60707	5.6601	5.76033	5.6529	4.74375	5.59306	5.30061
ASHGA5P029878	GABRB3	6.27071	7.04866	6.70088	7.1641	6.10391	6.73736	6.329	5.66426	6.11026	5.78896	5.61884	5.4605
ASHGA5P053068	FCGR3A	10.9782	12.6926	12.1668	12.2713	11.242	12.6684	12.0205	13.7686	13.7987	13.2814	11.9941	13.7574
ASHGA5P052578	RBM24	5.75519	6.67548	6.86121	7.40539	5.60686	6.55469	8.30664	8.11748	8.10793	8.56343	8.35552	8.29826
ASHGA5P039438	UGT2B17	5.44836	4.08326	4.05766	4.2544	5.71249	3.05658	9.09017	5.01631	5.29855	4.50239	9.29176	5.35807
ASHGA5P050358	ZNF776	6.08677	6.04924	6.04032	6.28582	5.90858	5.80515	6.9085	6.08906	6.17427	5.9489	6.77576	6.06242
ASHGA5P012430	FUNDC1	8.15211	8.98139	7.68751	7.88712	8.30997	9.00356	9.40956	9.93448	10.1729	8.7925	9.47143	9.84172
ASHGA5P000816	EPDR1	5.04091	6.37846	5.93144	6.36078	4.44364	6.23097	5.86224	6.08766	6.66929	5.7437	5.46241	6.2333
ASHGA5P033932	ODF3L2	4.49154	5.4396	5.97968	6.0221	4.04547	4.94832	5.44637	5.29975	5.78073	4.17623	4.3138	5.10031
ASHGA5P035774	MRPL33	10.5804	11.1882	11.3345	11.3656	10.8334	11.247	10.782	11.2561	11.4098	10.6356	10.7764	11.4757
ASHGA5P021603	LOC100287718	2.73752	3.50651	3.36157	3.42918	2.62678	3.22432	2.36495	2.38934	4.4406	2.40289	2.44989	2.48344
ASHGA5P003594	GOLPH3L	6.5243	5.42556	4.15344	4.65182	6.47957	5.39457	4.76909	3.96643	4.7366	4.09796	4.89174	4.31874
ASHGA5P052059	BBS7	7.64022	8.31555	8.0868	8.22614	7.81803	8.4553	7.94011	7.32291	8.04284	7.49195	8.01966	7.60436
ASHGA5P010661	MRPL55	6.38653	5.65482	6.53712	6.56086	5.99672	5.32136	6.49636	6.69329	6.68509	7.28332	6.49406	6.74099
ASHGA5P039301	LETM1	7.70632	7.94327	7.39932	7.6244	7.65628	7.7008	6.56034	7.1609	7.22005	6.13515	6.11847	7.01428
ASHGA5P004129	C21orf91	6.09739	6.81738	5.46414	5.66534	5.8033	6.67997	7.90478	7.28518	7.26144	6.8233	7.78827	7.09672
ASHGA5P013018	DNAJC19	7.77838	8.87655	8.2517	8.36216	7.72947	8.84703	8.89569	8.82991	8.83017	8.65368	8.93735	8.83805
ASHGA5P038143	BSND	6.31594	4.14626	6.17121	6.3857	5.75331	3.51173	6.3334	6.23937	6.16696	6.69738	5.79778	6.0055
ASHGA5P012143	BAG6	9.32837	6.43652	9.55907	9.42616	9.16962	6.4258	8.1097	8.67411	8.45118	8.81351	8.00697	8.55946
ASHGA5P055377	CCDC65	4.2896	4.83261	5.41043	5.31054	4.3824	4.76414	7.51339	7.50539	7.62509	7.35198	7.63775	7.6895
ASHGA5P003046	LXN	8.96406	11.3359	9.83643	9.93803	9.15593	11.4312	10.9741	10.3259	10.2959	10.1265	11.1431	10.5164
ASHGA5P009737	AP3D1	7.80943	5.71816	8.20012	8.06485	7.4756	5.14819	6.70173	7.25126	7.13823	7.57776	6.38795	7.10784
ASHGA5P008994	SMARCA2	6.55592	6.27891	5.68933	5.66278	6.58218	6.04781	7.82276	6.69197	7.03979	6.0204	7.85402	6.92841
ASHGA5P012238	VPS13A	7.5072	8.34614	7.86959	7.8498	7.52182	8.37913	7.83701	7.23943	7.20127	7.75828	7.86428	7.25907
ASHGA5P002557	PPIG	6.63395	6.96865	7.37538	7.23227	6.40177	6.91284	7.23349	7.38779	7.32144	6.01695	7.33725	7.48742
ASHGA5P000767	MRPS34	5.47439	6.3074	5.59502	5.57486	5.42117	6.23158	5.8742	6.11595	6.56229	4.77811	5.95838	6.19207
ASHGA5P011890	CDC26	9.1835	10.0822	9.19279	8.9895	9.36579	10.1521	10.5846	10.6198	10.7476	10.414	10.6673	10.787
ASHGA5P041145	SERF1B	10.3663	11.3516	11.9831	12.0032	10.6046	11.3757	11.8629	11.4129	11.4929	11.7607	12.0194	11.6887
ASHGA5P000980	RABGGTA	6.98528	6.66203	6.10371	6.03338	6.7791	6.71755	6.60722	6.53697	6.93621	5.83158	6.36415	6.72765
ASHGA5P048744	FBXL22	3.78326	4.66908	3.3492	3.67585	4.07219	4.81993	4.27647	5.20456	5.38331	4.75813	4.71171	5.27535
ASHGA5P008453	LRRC41	5.45291	5.44173	5.62281	4.90544	5.60127	5.55994	5.23835	4.9207	4.77858	4.53951	5.19454	5.19481
ASHGA5P051782	KCNMB2	10.5277	7.05834	9.70937	9.80225	10.6645	7.21886	9.05577	9.78192	9.91968	9.95688	8.91546	9.77541
ASHGA5P054025	ZMYM3	4.57819	4.74169	5.98179	5.64322	4.19299	4.9334	5.71614	5.61009	5.52302	4.72091	5.79519	5.54979
ASHGA5P013293	TP63	12.9961	13.7279	12.9563	12.642	13.3763	13.7908	13.8979	15.7233	15.3143	15.4023	14.1022	15.6963
ASHGA5P012762	NAP1L4	4.7178	5.92023	6.19847	6.35504	4.65076	5.64406	6.19511	5.86011	5.69248	4.89712	6.46064	5.99631
ASHGA5P007779	FNDC3B	4.64211	5.61246	5.59683	5.91671	4.14206	5.35588	4.3827	4.94898	5.1069	4.02069	2.44989	3.68714
ASHGA5P053006	HOXA7	4.43248	6.95083	4.08667	4.8879	4.39351	6.74482	4.99698	5.57814	5.57591	5.00031	5.12111	5.41349
ASHGA5P004335	CRYZL1	6.94425	8.69133	6.67286	7.00053	7.13823	8.66069	8.48249	8.72964	8.80782	8.66339	8.26386	8.40156
ASHGA5P042653	SLC35D3	6.77132	8.56068	7.06851	6.62534	6.7445	8.1619	6.79804	7.66574	8.05881	7.84486	6.69699	7.81803
ASHGA5P015567	GGCX	6.57162	7.11886	7.17349	7.27502	6.71237	7.08292	6.92932	6.63527	6.65449	5.88035	7.29325	6.69238
ASHGA5P036365	ALS2CR8	2.58066	4.64638	3.47051	3.97797	2.58208	4.07938	4.61532	3.69865	5.28284	4.26453	4.6662	2.48344
ASHGA5P004787	CASD1	5.7244	7.13992	9.05177	9.45309	5.94195	7.20074	7.85105	8.05264	7.31893	7.1482	7.8921	7.52981
ASHGA5P038222	PLXNB1	6.46299	7.52323	7.37035	8.39927	6.54584	7.34127	6.24836	7.43806	6.94751	6.71356	6.71181	7.31295
ASHGA5P052311	RPS23	8.96479	9.90843	9.21514	9.77541	8.99245	9.73545	9.74926	9.59149	9.25294	8.87474	9.71242	9.51426
ASHGA5P033277	C17orf82	3.30019	4.38104	3.42748	4.94386	3.12216	4.26702	4.92636	4.84429	4.18144	4.25022	4.2657	4.71253
ASHGA5P016408	LRRD1	3.49924	5.069	5.88151	6.34533	3.23967	4.95516	4.68338	4.40572	4.91795	4.58682	4.70409	4.53625
ASHGA5P010705	VASH2	4.80822	5.75345	6.12693	6.02562	4.79106	5.52379	5.77399	6.4087	6.59349	5.58336	5.56532	6.51005
ASHGA5P003532	DMRTC2	5.08915	5.86644	6.08906	6.25778	4.76129	5.60911	6.0635	5.88618	5.86785	6.80412	5.85483	5.58103
ASHGA5P012814	SLC27A2	3.4244	5.37259	5.3355	5.46335	2.85622	5.31316	4.14381	4.02177	4.52761	4.15854	3.64262	4.12003
ASHGA5P039865	STIM2	5.50455	5.78086	6.14646	6.17716	5.64065	5.79031	5.85193	4.67602	5.38031	4.26173	5.8877	4.15221
ASHGA5P050109	ZNF490	3.04147	4.04668	3.93542	4.25107	2.32198	3.73022	4.86956	4.46877	5.00937	4.66242	4.39046	3.58389
ASHGA5P044596	SCRT1	3.81899	5.05343	5.3976	5.21323	3.9545	4.53713	3.68807	4.21979	3.88	3.87844	2.44989	4.07852
ASHGA5P045052	KHDRBS3	8.22833	7.13001	8.7536	8.72425	8.1929	7.00378	7.85774	8.53504	8.41867	8.88703	7.6691	8.31081
ASHGA5P016004	NTM	7.28484	5.1142	7.50294	7.31097	7.25418	5.54051	6.33616	6.52823	6.27323	6.88122	6.0098	6.35547
ASHGA5P044652	PRSS55	3.52665	2.71855	4.76197	5.10015	2.32216	2.40781	4.28398	4.75884	4.60432	4.73345	4.15331	4.76938
ASHGA5P010940	SEMA4A	5.65874	4.10752	5.30102	4.80911	5.25969	4.18039	4.74583	5.58842	5.82247	4.31874	4.49695	5.17399
ASHGA5P019688	PRB1	6.81007	5.76292	6.92326	6.88849	6.64881	5.44013	6.57514	6.91564	6.91322	7.69705	6.3718	6.82647
ASHGA5P050398	SDC1	4.7366	3.11804	5.08958	4.844	4.37942	3.95598	3.35256	4.36641	4.43118	4.54037	3.29894	3.92334
ASHGA5P026371	PTPRJ	4.71265	3.65679	3.97283	4.31199	4.44243	3.78244	5.7437	4.76701	5.39457	4.68338	5.74006	4.8761
ASHGA5P027542	SLC41A2	5.55506	6.07881	5.20685	5.37071	5.45722	5.93125	5.48379	5.7843	5.74819	5.31974	5.23849	5.63726
ASHGA5P003499	ZMYND15	4.75602	2.91107	4.11912	3.89906	4.94881	2.40781	2.78237	3.59234	2.8519	3.9005	4.02464	2.48344
ASHGA5P027195	GXYLT1	6.59399	4.3635	6.90198	7.02477	6.2696	3.60188	5.54709	5.48978	5.76888	5.45793	5.00095	4.78305
ASHGA5P015402	CCNJ	5.11521	3.30552	6.15424	5.81885	4.87857	2.40781	4.95516	4.6383	5.46208	4.57088	4.84696	4.10811
ASHGA5P007274	CDCA2	5.45352	4.26616	7.1641	7.20942	5.4676	3.88568	4.24748	3.75734	4.00699	4.37942	4.57027	2.48344
ASHGA5P050049	DIRAS1	7.44776	4.42047	7.72065	7.69277	7.33009	3.42036	5.76292	6.27671	5.84686	6.64353	5.27161	6.05345
ASHGA5P015690	SSPN	3.72034	3.76019	4.58737	4.2492	3.34561	4.28629	4.91572	4.95641	5.18387	4.17866	5.3562	4.90437
ASHGA5P006264	UGDH	4.38091	3.93162	5.11835	4.32268	4.55063	4.68796	2.65638	3.94382	3.78001	3.1972	4.46238	5.49022
ASHGA5P050901	FASTKD5	11.9831	11.504	11.5193	11.7739	12.1701	11.499	11.5589	11.0898	11.1554	11.1338	11.6617	11.2238
ASHGA5P008468	ZNF177	4.33205	5.6022	5.23329	4.89426	4.33774	5.72802	7.32271	4.99906	6.17112	6.24401	7.41935	5.14292
ASHGA5P000911	DDX17	4.51254	5.03838	3.72876	4.07089	4.2964	5.03761	4.73068	3.95164	3.87949	4.1523	4.50633	4.88428
ASHGA5P044408	RAD54B	7.78226	10.3955	10.3778	10.4903	8.19107	10.4521	8.68191	8.11996	8.07113	8.40353	8.75442	8.18669
ASHGA5P030347	GOLGA6L1	7.85657	9.12163	7.68874	8.13125	8.00622	8.92684	8.21792	8.63987	9.18826	8.55646	8.27036	8.54097
ASHGA5P011397	ENTPD1	3.67784	5.0961	2.8754	4.00359	3.59086	5.29272	5.50524	5.27495	5.22411	3.88411	5.31656	5.67778
ASHGA5P017152	FAM133B	10.1095	9.71964	11.4322	11.7386	10.3472	9.63971	9.8735	9.69478	9.52947	8.88189	9.69089	9.53173
ASHGA5P002319	C11orf10	12.2696	13.5	13.386	13.4939	12.6344	13.6343	13.5958	13.5809	13.488	13.1067	13.6211	13.458
ASHGA5P052474	MFAP3	6.17367	6.04911	6.04624	6.2333	6.45406	6.10162	5.78804	5.57294	5.95727	5.72202	5.95747	5.88947
ASHGA5P013829	FST	8.14128	5.71032	3.57776	5.6192	8.50439	5.8959	6.27468	7.65018	7.47508	5.45112	6.63944	7.63088
ASHGA5P051200	RANBP1	12.6828	14.0246	14.363	14.4722	13.026	13.9969	13.192	13.4255	13.2244	12.7112	13.0758	13.3207
ASHGA5P003330	ARNTL2	6.23084	3.73842	3.70382	4.46264	5.26715	3.75082	2.72263	3.4483	3.54491	2.40289	2.44989	4.11256
ASHGA5P042291	HIST1H2BF	6.67134	7.97657	6.8648	6.54608	6.77176	7.89566	5.18977	5.52512	6.71861	7.05277	4.76091	5.78139
ASHGA5P039658	FGG	2.33506	2.33667	3.67254	4.23883	2.70034	2.40781	6.60683	6.74124	7.09362	9.54079	5.93636	6.53139
ASHGA5P001845	ARL2	4.96508	6.1623	5.63448	5.88215	5.23912	6.23423	6.19188	6.95932	6.43853	5.48027	6.18125	6.42822
ASHGA5P052998	CCDC126	5.76784	5.44869	5.18503	5.28518	5.97156	5.35092	5.23755	4.95675	5.20932	5.24019	5.24214	5.08722
ASHGA5P012095	MSH5	5.11114	5.21677	6.10026	6.36189	5.10327	4.77601	3.42949	3.52465	4.45104	3.79348	4.13821	2.48344
ASHGA5P055992	C14orf166	7.14557	8.46758	6.68465	6.8648	7.06906	8.37361	7.92335	7.87212	7.74178	7.04723	7.63404	7.77071
ASHGA5P026301	LDLRAD1	6.13329	7.07374	6.73074	7.58581	6.04962	6.96342	5.53109	6.00714	6.22426	5.92944	5.28996	5.79349
ASHGA5P015811	CPED1	5.0608	7.12408	5.21802	5.36587	6.26068	7.10261	7.83013	8.52797	8.63334	7.77907	7.86095	8.55153
ASHGA5P011350	EXOSC1	8.47969	9.14802	9.15233	9.26868	8.70759	9.11944	9.13743	8.71103	8.79993	8.57181	9.03927	8.71072
ASHGA5P040842	SLU7	7.35769	7.30347	7.486	7.6635	7.50928	7.25171	7.81395	8.10836	8.2517	7.09106	7.73168	8.07058
ASHGA5P012483	CAMKMT	4.57522	6.04247	5.56959	6.09327	4.37073	5.92775	4.97052	4.86781	5.14061	4.28387	4.09252	5.10115
ASHGA5P037874	ASPHD2	4.3689	5.52825	4.49891	5.74072	4.3632	5.25255	4.4706	5.10287	4.81106	4.12999	4.0133	4.86687
ASHGA5P031400	TNR	2.60659	3.18182	3.19085	3.08025	2.36252	3.45595	4.60406	4.33548	5.2318	3.8413	4.49517	4.94939
ASHGA5P005304	CHCHD7	9.31662	10.1788	10.4598	10.5047	9.47944	10.1856	9.54133	9.8915	10.2656	9.22982	9.51037	10.0491
ASHGA5P008289	TMEM202	7.08224	8.21572	8.99999	8.91014	7.0193	7.96429	7.75698	8.22833	8.1616	8.70876	7.57479	8.0626
ASHGA5P010922	CD1B	7.359	8.87569	9.04168	9.15353	7.46489	8.77705	8.33531	8.88931	9.15433	9.33087	8.28245	8.58572
ASHGA5P055840	FGF14	2.33506	3.55854	3.46421	3.69726	2.32398	2.98318	3.99365	3.72096	2.79542	3.54707	3.74063	2.48344
ASHGA5P010481	COL4A5	2.89726	4.46649	4.03454	4.10455	2.99225	4.54561	3.90995	3.47625	3.7322	3.65729	2.44989	4.34663
ASHGA5P004032	CATSPER3	5.23945	5.89393	6.35547	6.68509	5.31176	5.96065	5.46564	4.58559	4.9093	4.91108	5.89188	4.24712
ASHGA5P002039	TRPC4AP	5.54944	6.85556	7.31007	7.2217	5.41399	6.70653	6.09231	6.56201	6.45807	6.47586	5.9506	6.27977
ASHGA5P055112	MMP1	6.87136	7.99782	5.59885	5.8294	6.93319	7.90012	2.36495	2.38934	2.37624	2.40289	2.44989	2.48344
ASHGA5P049752	TSPAN1	12.1834	13.7089	10.9834	10.9681	12.36	13.7686	9.5679	10.8363	11.0399	9.36379	9.60058	10.9805
ASHGA5P006404	IL11RA	5.18771	6.44363	5.0397	5.22673	4.94627	6.59009	7.18211	6.57348	6.83064	5.78177	7.11649	6.58468
ASHGA5P055109	BIRC3	9.15135	10.3182	10.0244	10.1155	9.25294	10.3424	10.1398	8.53898	9.43603	9.1835	10.1927	8.76835
ASHGA5P007804	TRIM34	5.37007	6.83123	5.97047	6.17178	5.39555	6.89059	7.47989	6.86162	7.0088	6.60089	7.72546	7.11432
ASHGA5P051105	IFNGR2	10.3656	11.1781	10.3472	10.307	10.3935	11.039	11.1431	11.0485	11.1142	9.89341	11.1106	10.8461
ASHGA5P007199	YBEY	6.22833	7.39753	7.06425	7.07056	5.94867	7.29918	7.78144	7.64783	7.66699	7.51283	7.6187	7.30584
ASHGA5P036814	SPATA25	4.38155	3.63071	5.12131	4.99746	4.053	3.34472	3.85925	4.44763	4.19817	4.56123	2.44989	4.40718
ASHGA5P004330	GCFC1	5.57878	6.63057	5.80792	5.9337	5.2174	6.48601	6.17588	5.74632	5.74445	5.65514	6.23046	5.32029
ASHGA5P054451	ANXA8L1	5.02984	2.33667	3.3299	3.15444	4.76331	2.40781	2.36495	2.38934	3.62923	2.40289	2.44989	2.48344
ASHGA5P002617	PPP2R5A	4.47225	3.10178	3.53044	3.64859	3.71025	2.40781	3.87018	3.84908	2.85733	4.50938	4.75602	2.48344
ASHGA5P055737	ATP12A	6.56482	4.05571	6.5213	6.56104	6.51299	3.89703	6.23453	6.16797	6.46413	6.37482	6.07863	6.04694
ASHGA5P006603	AAR2	7.76357	5.56046	7.59635	7.49871	7.60411	5.45509	7.21611	6.7226	6.74747	7.06851	7.10179	6.50238
ASHGA5P003998	UHMK1	4.24827	4.9547	5.16865	4.58748	3.89385	5.16749	2.88599	3.31585	3.79283	3.01848	2.44989	3.94082
ASHGA5P012791	SMN2	9.04446	9.37199	10.2699	10.3142	9.1914	9.40675	9.39681	8.7018	8.89888	8.90113	9.29325	8.88968
ASHGA5P005190	ZC3H14	7.45892	8.48141	7.91798	8.07113	7.55184	8.4404	7.90822	7.42805	7.64552	7.93782	7.64646	7.34895
ASHGA5P007741	SPAG17	4.02286	4.36216	4.6435	5.06196	2.68883	4.11813	3.94947	2.38934	4.25945	4.96782	2.44989	2.48344
ASHGA5P014343	ARFIP1	5.22934	5.91813	4.7282	5.02828	5.73153	5.867	4.97182	6.17159	6.21376	5.26746	5.24907	5.51564
ASHGA5P027527	GNPTAB	6.49605	7.46736	7.21807	7.23503	6.55655	7.384	8.24622	8.37361	7.93939	8.05907	8.327	8.16783
ASHGA5P052911	C6orf118	4.58247	4.31512	4.29039	4.72899	4.28422	4.24012	7.08758	5.77657	5.55145	7.35053	7.33146	5.85506
ASHGA5P003287	ACAT1	9.78453	10.1945	8.81867	8.87474	10.1054	10.1541	11.2322	12.7308	12.6875	12.4556	11.2217	12.6828
ASHGA5P006511	KARS	5.11559	5.42471	5.14605	5.35588	5.17059	5.44869	5.07144	3.54894	4.16529	3.16641	5.19309	3.33534
ASHGA5P025184	SLC35G2	10.3441	11.2367	8.53959	8.73739	10.5085	11.2289	8.33375	11.8376	9.60191	9.05759	8.32166	11.8145
ASHGA5P004758	RAPGEF6	5.12567	5.91838	5.81496	5.95973	5.14371	5.87759	6.66451	5.55086	5.99409	4.49731	6.52726	5.57152
ASHGA5P001406	PTK7	11.1125	11.6806	10.9618	11.0848	11.247	11.5346	9.51718	10.6556	10.356	10.7149	9.31007	10.3788
ASHGA5P049246	ZNF319	7.39426	8.47599	8.39034	9.0998	7.5903	8.23775	7.80962	7.79003	7.83282	8.14237	7.79003	7.78226
ASHGA5P013865	IL15RA	5.55354	6.88279	7.10479	7.31553	5.5338	6.79763	5.65184	6.25072	6.65891	5.6571	5.43745	6.28304
ASHGA5P046635	SOWAHD	7.17442	9.73545	7.81485	7.90183	7.61341	9.82532	11.8218	10.8674	11.0014	11.1641	11.9183	11.0187
ASHGA5P026219	PARVA	7.10586	8.28939	6.95134	7.07428	7.41508	8.3546	7.86792	7.97362	8.30038	7.64083	7.92767	8.02847
ASHGA5P053662	ENHO	4.7839	5.82647	5.36312	5.79046	4.29884	5.57143	5.34256	5.90629	5.38489	7.79158	4.65251	5.78599
ASHGA5P048577	NDN	3.77398	5.84551	3.46092	4.33602	3.88541	5.73471	6.68807	6.83088	6.95361	5.68494	6.35608	6.42728
ASHGA5P013241	ERCC2	3.93676	3.71004	3.58443	4.58386	4.18039	3.45148	3.20117	3.69884	4.06366	3.70258	2.44989	3.9206
ASHGA5P041156	FCHO2	6.05407	5.51312	5.42305	5.55104	5.95421	5.33749	2.36495	2.38934	3.36244	3.04117	2.44989	2.48344
ASHGA5P055208	SCN3B	6.4547	7.84411	7.15274	8.33981	6.40029	7.65423	6.3445	7.46006	6.59676	5.95657	6.31668	7.271
ASHGA5P034651	SRRM5	5.77524	6.51032	8.66263	8.814	6.27652	6.36625	7.05535	6.18873	6.43344	6.7742	7.09516	6.56758
ASHGA5P007313	DMTF1	4.79063	6.04455	5.8561	7.30052	4.76049	6.0438	5.73333	4.85108	3.87223	3.99252	5.3095	4.65772
ASHGA5P012908	SIRPB1	6.90884	8.27195	9.05854	8.95559	6.63598	8.02782	8.14913	9.19616	8.50032	8.1263	7.90012	9.09656
ASHGA5P003687	OCIAD2	12.0675	13.1358	12.8884	12.8322	12.2014	13.0801	12.1259	12.1701	12.2953	11.7053	12.0958	12.1881
ASHGA5P009173	TAC4	4.01384	5.07261	4.94969	4.93284	3.58931	4.86172	3.77469	3.872	3.78774	4.65269	3.37662	2.48344
ASHGA5P036626	ADRA1D	4.5893	7.26144	8.2307	7.99871	4.21873	7.00543	6.53067	6.29567	6.06767	6.63547	5.87942	5.83263
ASHGA5P047442	NRBF2	5.53422	3.90408	4.37657	4.5893	5.35092	3.94757	5.03282	4.20105	4.66967	4.88072	4.29079	4.63319
ASHGA5P014548	LSM5	9.38073	10.3518	10.7264	10.8029	9.42774	10.188	10.299	10.4274	10.6065	10.0024	10.2488	10.3095
ASHGA5P004045	CPB1	5.65244	3.80799	5.50836	5.73786	5.50052	3.31763	6.01378	8.2882	8.38055	4.42185	6.13056	8.45429
ASHGA5P015800	PRDM10	4.72835	3.49203	5.00937	4.98972	3.91689	2.95702	3.30705	3.18203	3.61182	4.79678	2.44989	2.48344
ASHGA5P046252	PCDH19	3.77896	3.11723	4.08647	4.03731	3.24569	3.74016	4.25977	4.45272	3.89195	4.10576	4.35511	4.46939
ASHGA5P034768	ANGPTL7	5.59105	4.01272	5.31548	5.36423	5.16865	2.40781	4.35384	4.08952	4.24603	3.80677	4.01967	3.4667
ASHGA5P030130	THAP10	4.74713	3.61665	4.32324	4.29545	4.32891	7.82717	4.28062	4.00728	4.29216	5.08285	3.28894	4.28378
ASHGA5P033953	C19orf35	4.56738	3.73086	4.76547	4.81035	3.88502	2.40781	5.19099	4.94533	5.0486	4.88966	5.15348	4.38621
ASHGA5P043232	TSC22D4	3.99111	3.99815	3.72096	3.86081	3.59863	2.40781	4.50881	6.08913	6.52703	4.04985	4.6047	6.28109
ASHGA5P044357	PAG1	4.13916	4.78854	4.99303	4.97182	3.36184	4.64404	4.2941	4.11208	2.80212	4.6303	4.75381	3.56631
ASHGA5P003310	GLT8D1	8.91922	9.28125	8.02392	7.97558	9.12097	9.34209	10.1047	9.67937	9.88038	9.69298	10.2127	9.86963
ASHGA5P017653	CHAC1	4.59799	4.9503	4.35786	3.73917	4.64265	5.08983	3.31389	3.09519	2.71164	2.40289	2.44989	2.48344
ASHGA5P010968	IL6R	7.21335	5.05912	7.19538	7.12486	7.11457	4.5863	6.81359	6.9091	7.76322	6.99901	6.55655	7.03979
ASHGA5P010572	CACNA1S	5.24248	3.99387	5.21133	5.47291	5.06511	2.40781	4.57509	5.04451	4.5233	4.3106	3.88995	4.83103
ASHGA5P056087	KIAA1737	3.81403	5.26727	3.46712	3.98982	3.65267	4.96353	4.15644	4.79662	5.23835	4.68037	3.8335	4.93229
ASHGA5P012520	OPTN	3.37052	4.00918	4.87937	5.25826	3.36213	3.23989	4.82904	3.73391	3.56107	3.91053	4.54217	2.48344
ASHGA5P014460	FAM185A	7.23785	7.51728	7.86239	7.84382	7.54803	7.6068	7.99009	8.26048	8.4118	8.00211	7.97657	8.28009
ASHGA5P050319	MBOAT7	4.89859	5.225	5.53228	5.8148	5.04984	5.18771	5.22325	5.56384	5.35079	4.44948	5.05288	5.16355
ASHGA5P006588	ITFG1	6.28835	6.44029	6.94128	7.14458	6.40156	6.5213	5.7115	6.14908	6.13694	5.61884	5.47014	6.19602
ASHGA5P054322	ADSS	9.68549	10.0155	10.1777	10.3532	9.86963	9.95688	10.1631	10.4075	10.1265	10.1825	10.1218	10.2525
ASHGA5P010259	EIF2B3	9.35993	9.76782	9.3981	9.53774	9.69035	9.79139	10.0361	9.88838	10.0643	9.48288	9.98145	9.86148
ASHGA5P010163	SIRT5	6.93678	7.30102	7.44831	7.59466	7.01738	7.30411	7.81626	7.76108	7.93657	7.48516	8.29035	7.39158
ASHGA5P005981	CTU2	6.98991	7.23376	7.78977	7.84882	6.93987	6.98382	6.47354	6.39378	6.68447	5.83263	6.30195	6.25535
ASHGA5P012584	SAT1	14.5982	14.3219	14.4671	14.5982	15.0204	14.354	13.6425	14.4722	14.479	14.2073	13.6508	14.3692
ASHGA5P016918	SLC30A6	4.15331	4.44528	3.89137	4.13955	4.08855	3.82076	4.14534	3.77769	3.95494	2.40289	4.99318	3.94653
ASHGA5P049819	C17orf58	10.3868	12.5889	9.6715	10.4263	10.6096	12.5284	11.9339	12.6684	12.4711	12.3274	11.906	12.654
ASHGA5P038391	ZNF148	4.86153	4.87292	6.33539	6.17676	4.68158	4.99797	4.6943	2.38934	5.54067	4.86639	4.63357	2.48344
ASHGA5P049277	FAM65A	5.27953	6.22881	5.27841	5.8677	5.05709	6.03627	4.84367	5.07099	5.54551	5.26254	4.32837	4.37385
ASHGA5P018668	PWWP2A	2.76625	2.91333	4.6579	4.71434	2.56685	2.40781	3.57971	9.28998	4.0507	3.33951	3.62963	7.87004
ASHGA5P056137	TCL1B	4.27765	4.87343	4.97613	4.03037	3.6601	4.40003	3.21407	2.38934	4.81053	3.53653	2.44989	2.48344
ASHGA5P013903	PTPRD	3.97664	6.10354	5.12094	5.98088	3.88127	5.70439	3.66266	4.24906	5.01882	5.13711	3.49346	4.23281
ASHGA5P034731	C19orf81	4.33946	4.61332	4.88595	5.83094	4.28359	4.47144	4.16455	3.8652	4.49199	3.95035	3.96121	2.48344
ASHGA5P016646	SFI1	5.28587	7.06906	6.71072	6.78432	4.81	6.99244	7.18173	7.6949	8.07302	8.01678	7.24978	7.92722
ASHGA5P008606	ZNF174	6.9722	8.88396	7.41096	7.56474	7.16439	8.92562	8.05299	8.01344	8.18314	7.64939	7.90033	8.15176
ASHGA5P034072	ISG15	8.33305	8.63189	8.64227	8.62827	8.50509	8.66208	7.26084	7.99782	8.09041	7.0095	7.51894	8.2797
ASHGA5P010442	NF2	5.65728	7.81338	8.41336	8.30094	5.4235	7.70824	6.86049	6.82475	7.0026	7.1507	6.73116	6.9053
ASHGA5P037166	COL9A3	5.03643	5.37592	4.95213	4.92571	4.4243	5.10939	4.76282	5.54709	5.26437	5.51575	3.80828	5.08225
ASHGA5P011980	NRP1	7.9429	7.57991	8.4138	8.5591	9.65872	7.55973	7.48199	7.55776	7.40708	6.78522	7.49773	7.70838
ASHGA5P050038	CNN2	11.9242	10.6213	12.5115	12.2786	11.8629	10.4394	10.8149	10.3961	10.557	11.6231	10.6631	10.4099
ASHGA5P001214	MOSPD3	5.37739	6.45455	5.86238	6.09835	5.30479	6.45789	6.18596	5.79162	6.02014	5.65822	6.28563	5.92167
ASHGA5P005896	PPP2R1B	6.75879	7.3012	8.12125	8.03495	6.44743	7.19338	8.44259	8.14337	8.20731	9.40499	8.29003	8.1342
ASHGA5P004339	SNF8	8.38595	8.54385	8.41771	8.47371	8.40386	8.40032	8.84023	9.01326	9.54424	8.02152	8.81321	9.07624
ASHGA5P002192	HRSP12	8.25784	9.36258	8.24172	8.36463	8.37839	9.39469	8.00286	8.40515	8.60513	8.01766	7.88657	8.44632
ASHGA5P014335	SUMF1	5.43849	6.37396	2.85794	2.69004	4.96836	6.23453	5.58278	6.21825	6.42454	4.27315	5.16911	5.69443
ASHGA5P003865	PLCB4	4.88291	4.66864	6.70653	6.91256	3.903	3.8797	6.44574	6.08313	6.50891	6.31181	6.01022	5.86841
ASHGA5P027595	DDX54	6.08213	4.58588	5.5395	5.72929	5.9089	4.15505	5.56081	5.31054	5.23502	5.94377	5.18439	4.69707
ASHGA5P009005	ARHGEF10	5.93446	5.22523	5.907	5.95838	5.09264	3.6475	4.72133	5.73619	5.91192	5.26964	3.52311	4.47576
ASHGA5P010519	CELF4	6.74934	5.08225	6.74632	6.71835	6.47818	4.50535	5.77301	5.91514	5.95224	5.83843	5.34719	6.0451
ASHGA5P034824	FAM150B	15.1874	14.6183	14.8058	14.7897	15.2655	14.4859	14.2604	14.761	14.7704	15.2461	14.153	14.6748
ASHGA5P034305	KLK8	6.94727	3.31936	5.80386	5.28958	6.93458	3.13248	9.49565	4.35107	3.04005	4.07361	9.69035	3.93978
ASHGA5P011956	C1QC	4.54108	6.30509	4.48578	5.28769	4.259	6.01678	4.10283	4.54743	5.13001	4.32337	4.14773	5.34812
ASHGA5P001167	DBP	3.86216	3.74063	2.32235	2.51874	3.14492	3.54569	5.78673	5.11721	5.25969	4.75708	5.12515	4.96128
ASHGA5P036522	PRSS56	13.9131	14.2426	13.7013	13.9693	14.1719	14.1777	15.3898	14.7704	14.5598	14.8277	15.3	14.7149
ASHGA5P019158	CLTA	4.16118	4.75658	3.99252	4.10661	4.20404	4.68836	5.14147	4.52584	5.0439	4.35475	5.25338	4.81
ASHGA5P000874	NANS	8.8773	9.45269	8.13465	8.31523	9.54564	9.45309	9.06419	9.52325	9.35183	8.73658	9.12073	9.47829
ASHGA5P012428	SSPO	8.41977	6.74017	4.86661	5.3677	5.77805	6.60365	5.06578	7.41267	5.40999	5.80582	4.87562	7.01779
ASHGA5P012040	RIBC1	5.9511	6.2678	6.34833	6.58633	6.05989	6.50366	6.42546	5.99134	6.20519	5.91411	6.58894	6.03569
ASHGA5P055122	MSANTD4	5.37071	5.49248	4.78056	5.38349	5.49376	5.54311	5.82551	5.79978	6.03096	4.62466	5.9953	5.45069
ASHGA5P037162	SLCO4A1	5.08247	5.56433	6.37781	6.68387	4.97426	5.1601	3.95566	3.10668	4.17298	4.43461	2.44989	2.48344
ASHGA5P049968	C18orf1	5.03566	6.03213	5.25693	6.2636	5.3687	5.88687	4.87237	4.73843	5.58508	5.21802	4.94042	4.63072
ASHGA5P048642	CHST14	5.26982	7.22372	6.27028	7.66944	5.12567	6.92534	5.03078	5.11708	5.58	5.84924	4.67266	5.24844
ASHGA5P031093	C1orf114	2.33506	4.67131	5.82767	6.21461	2.53552	4.21913	5.73153	4.93603	4.63368	5.3294	5.30628	2.48344
ASHGA5P037012	HCK	5.6033	7.3415	6.21654	6.37668	5.52932	7.38108	8.58694	8.72059	8.96145	7.87815	8.79209	8.87263
ASHGA5P036265	HOXD9	4.35489	6.19602	5.10327	6.42803	4.50904	6.07261	3.84212	4.96059	4.98481	4.98319	2.44989	4.22515
ASHGA5P008959	HPS5	6.74057	7.52399	7.25063	7.30584	6.62856	7.50521	7.73596	7.19389	7.39322	6.98231	7.82843	7.27723
ASHGA5P006041	ATOX1	9.22273	9.71117	9.38106	9.39894	9.44536	9.70388	9.58263	10.0848	10.2444	9.29948	9.5347	10.0712
ASHGA5P001264	PNPO	5.88215	7.29489	6.98654	7.36989	5.51171	7.05081	6.39971	6.70155	6.76745	6.11227	6.0451	6.49885
ASHGA5P005635	PTCD2	2.93352	4.40179	4.6708	5.08993	3.10976	4.33468	3.96972	3.0016	3.76941	3.2331	2.44989	2.48344
ASHGA5P012260	NMRK1	8.96044	8.73739	7.70217	7.88172	9.49973	8.82091	9.01326	8.73505	8.69264	9.09792	9.13996	8.88878
ASHGA5P005836	NAA20	10.9435	9.98235	9.2962	9.35071	11.323	10.0835	9.52947	9.94328	9.73581	9.8654	9.61425	9.93628
ASHGA5P017161	ISOC2	7.27992	6.54941	6.52495	6.62023	7.01591	6.54689	6.77132	7.28072	7.22953	7.18746	6.67156	7.1622
ASHGA5P040231	CLCN3	6.33239	5.11185	4.07313	4.91665	6.14509	5.00976	2.36495	3.19399	4.17	3.7409	3.43376	4.25837
ASHGA5P014073	SDR39U1	4.8879	4.60042	5.26715	5.7312	4.16926	4.14006	5.0608	4.8879	5.10619	4.82563	4.87979	4.3048
ASHGA5P005879	MRPL11	9.69478	10.2588	10.4821	10.4056	9.75909	10.2191	9.84398	9.79733	9.87809	8.89014	9.92435	9.73331
ASHGA5P012641	CCDC112	7.13712	8.13845	7.71214	7.85623	7.17127	8.26013	6.88029	6.46542	6.74659	6.7501	6.84147	6.20697
ASHGA5P003062	CUL3	5.08581	4.51817	4.84883	4.66417	4.57452	4.71841	3.62506	4.35308	3.58019	3.21449	4.11655	5.00464
ASHGA5P008362	KIR2DL3	5.01558	2.65258	4.96093	4.99634	4.58712	2.40781	4.08701	4.42961	4.14351	4.20486	3.91529	4.57301
ASHGA5P009170	CD96	6.58778	5.92531	7.87113	7.64671	6.05727	5.65874	7.91583	7.31247	7.35198	7.84795	7.85322	7.4044
ASHGA5P014721	PPP6R1	4.83751	3.5022	5.2327	5.133	4.07485	2.40781	2.36495	3.43445	3.46219	4.06596	2.44989	2.48344
ASHGA5P026460	TMEM138	6.16953	6.61744	6.81788	6.73025	6.05836	6.51793	6.75458	6.63789	6.23599	5.73725	6.67234	6.55352
ASHGA5P046727	OPN1MW2	7.32461	3.79252	7.04516	6.98589	7.37311	3.06449	6.37278	6.5247	6.21975	6.63851	6.36546	6.19704
ASHGA5P041136	SMN1	5.21536	4.70866	5.25137	5.36231	5.02381	4.18191	5.14913	6.28109	5.83051	5.4075	5.12962	6.11404
ASHGA5P033766	TFB2M	8.3163	8.99544	8.17905	8.17762	8.4553	9.10104	8.73222	8.39262	8.43379	7.91583	8.83017	8.59504
ASHGA5P002309	PUM1	6.8708	7.14287	6.06977	6.28166	7.13808	7.33399	7.59419	7.87897	7.92513	6.583	7.69028	8.26115
ASHGA5P046226	SNX12	3.90107	4.82758	4.75953	4.8401	3.77909	4.53925	3.69004	3.82391	5.01086	4.20542	3.76439	2.48344
ASHGA5P051619	WDR52	3.83777	4.2345	4.35341	4.50022	3.10346	3.6957	4.35254	3.77619	4.46468	4.53855	3.69438	3.34272
ASHGA5P011014	THEM4	7.41797	8.44851	7.97597	7.90423	7.53036	8.43118	7.86539	7.18602	7.3127	7.21686	7.71935	7.17521
ASHGA5P051035	ZBP1	3.76404	6.79268	6.58218	6.41801	3.62907	6.78342	6.96475	6.73336	7.00641	5.25011	6.99613	6.55903
ASHGA5P005389	TPD52L1	6.569	4.8545	2.32235	2.3224	6.88168	4.69537	4.7851	6.08258	5.90047	5.66181	4.79822	5.95908
ASHGA5P052224	RPL37	8.35421	8.55068	8.76169	8.92562	8.6679	8.54235	9.86742	6.42454	6.01945	6.38687	10.027	5.86751
ASHGA5P003220	NBN	10.2881	10.9599	11.1313	11.3903	10.3642	10.8284	9.97283	9.85354	9.82825	10.0138	9.82712	9.51576
ASHGA5P049359	FBXO31	11.124	3.31722	2.56386	2.3224	5.52633	3.36626	3.7409	2.38934	2.37624	2.40289	2.44989	2.48344
ASHGA5P016766	CLCN2	4.05168	3.75944	3.17959	3.90289	3.97558	3.53984	4.56522	3.36684	4.43461	4.73797	6.41454	4.02286
ASHGA5P016345	ZNF735	3.09679	4.55267	2.90815	2.76993	4.05005	4.81784	3.241	3.81467	4.71946	4.64293	5.84459	5.66893
ASHGA5P044972	SPHAR	10.6065	11.2148	10.4673	10.6242	11.1272	11.3808	11.8376	11.8791	11.7922	12.2643	11.9668	11.9716
ASHGA5P007020	NR2E3	6.90984	8.84943	7.35265	8.15262	7.06408	8.73556	6.89297	7.39092	7.5237	7.2198	7.03267	7.29746
ASHGA5P013593	SMARCD1	3.80406	4.8297	4.4135	4.67912	4.29349	5.12422	5.23148	5.21036	5.01654	3.93702	4.47464	4.51965
ASHGA5P054342	GTPBP4	11.1272	11.3266	12.2446	12.3754	11.3208	11.3433	11.0938	10.5646	10.9712	10.3354	11.1484	10.6349
ASHGA5P015251	LETMD1	4.66633	5.83861	6.02395	6.33092	4.5614	6.00018	5.84226	5.31334	5.02065	5.27191	5.75513	4.98515
ASHGA5P012803	SNAPC3	7.84687	8.18197	7.27217	7.3978	8.30288	8.25883	7.58548	7.78977	7.77726	7.72774	7.57572	7.73752
ASHGA5P034296	KCNC3	11.078	11.7255	10.9362	11.7663	10.8301	11.234	10.6024	11.0505	11.039	11.5095	10.4161	10.8537
ASHGA5P019279	MRPS14	7.34346	7.92931	7.45544	7.5404	8.03793	8.16057	7.89977	7.81776	7.87212	7.57135	7.91076	8.01142
ASHGA5P020332	TMEM185A	6.56201	6.54775	6.73669	6.93621	6.63489	6.36647	7.05227	7.05015	6.64494	5.92683	6.93033	6.56229
ASHGA5P001446	LTF	6.41468	8.02782	6.88873	8.20043	6.19384	7.75997	7.17495	6.2209	6.58136	7.49628	7.21335	6.13927
ASHGA5P055222	FEZ1	6.47867	8.18028	7.21498	8.69983	6.38046	8.08079	7.70465	7.7008	6.70672	5.89534	7.43072	7.60637
ASHGA5P037945	DEPDC5	5.57967	6.59694	5.94243	7.03979	5.34581	6.38308	6.6318	6.50729	5.81717	5.35641	6.10408	6.09835
ASHGA5P034499	OR7C2	6.45455	7.19318	8.04402	7.86364	6.37543	6.98088	7.15978	7.33736	7.41935	7.83818	6.95709	7.19389
ASHGA5P019798	UBE2K	10.0448	10.1114	9.05879	9.21571	10.1225	10.0186	9.86592	9.54982	10.0776	9.80281	9.82402	9.47111
ASHGA5P004465	PSMC2	10.6235	10.8253	10.2817	10.4168	10.7284	10.8751	10.7307	10.6337	10.9451	10.2449	10.7348	10.7467
ASHGA5P014623	HLA-DPB1	11.0254	12.3539	12.4454	12.52	11.065	12.3678	14.6893	13.8337	13.9024	13.6286	14.6654	13.8168
ASHGA5P033813	RNF125	4.63298	5.27787	4.96699	4.99465	4.23935	5.49006	6.60557	5.55623	5.83498	5.15721	6.59762	5.50496
ASHGA5P016366	TMEM106C	8.44738	8.84099	8.36216	8.33054	8.45613	8.78678	7.76599	8.5697	8.60721	7.95069	7.96271	8.72593
ASHGA5P050351	DUXA	4.90609	3.15375	4.64309	5.04625	4.8879	4.42302	3.68842	3.81619	3.86482	3.70195	3.62818	2.48344
ASHGA5P008917	IRF7	4.46016	2.78307	4.7481	5.07024	4.36095	3.3223	4.02754	4.33218	4.15631	4.59847	2.44989	2.48344
ASHGA5P004616	EOGT	5.28886	5.67541	4.09198	4.27098	5.2182	5.26332	5.63659	6.01378	5.93113	4.67585	5.45648	5.83308
ASHGA5P001371	HCFC2	5.50255	4.66793	4.31292	4.22051	5.4592	4.47358	5.04254	5.41958	5.05965	4.51406	4.56522	5.1264
ASHGA5P036470	STK11IP	7.03782	5.41278	7.26263	7.11253	6.73581	4.96433	7.22799	7.42974	7.17898	7.41826	6.98874	7.16562
ASHGA5P008068	OTOF	5.82247	4.43455	6.06839	5.94847	5.4658	3.37576	5.58	5.18208	4.86153	5.7206	5.51268	5.07667
ASHGA5P001972	DAD1	11.949	12.4711	10.771	10.6967	12.0701	12.4925	12.3729	12.642	12.5731	12.055	12.5394	12.7629
ASHGA5P003658	PNKD	6.60201	7.85486	7.6225	7.5683	6.74659	7.85966	7.96743	8.43234	8.43782	8.1342	8.23775	8.63493
ASHGA5P051103	IFNAR2	3.4947	4.88907	4.6047	4.9476	3.41096	5.22098	5.76746	4.75406	5.11647	4.37735	5.32156	4.74412
ASHGA5P011517	SLC2A6	5.73395	3.79348	5.65662	5.70358	5.57079	2.40781	4.69165	4.369	3.89245	4.55198	4.74442	2.48344
ASHGA5P039824	DRD5	3.42722	2.33667	5.10637	2.97178	3.51423	2.40781	11.1908	13.4753	13.4013	13.9294	11.273	13.4712
ASHGA5P000778	CEACAM21	4.86973	3.23467	4.10455	4.25641	4.42869	2.9242	2.90787	4.24616	4.5497	3.97952	2.44989	4.42302
ASHGA5P018139	TMEM150C	4.72308	7.35	5.40154	5.60312	4.75884	7.07204	7.04223	6.62766	7.05569	6.78547	7.13967	6.3015
ASHGA5P011675	ANXA7	4.11766	5.73899	4.01188	4.1961	4.11813	5.61495	5.02251	4.77081	5.4676	4.94848	5.13252	4.64952
ASHGA5P006073	TRPM7	4.39629	4.6279	4.6367	4.665	3.89687	4.93325	6.11935	5.85888	5.91734	6.1459	6.16297	6.0019
ASHGA5P052569	ERVFRD-1	6.26494	7.58739	6.77209	6.81421	6.31444	7.46875	6.24431	6.50173	6.55192	6.66285	6.06977	6.63313
ASHGA5P006893	RIC8A	10.3464	11.0242	10.0911	10.2283	10.5404	10.8875	9.61376	10.7955	10.2505	10.5757	9.36896	10.6065
ASHGA5P021120	RPS13	15.8741	16.3267	15.4023	15.4472	15.9038	16.1198	16.6603	16.0042	15.9429	15.8059	16.408	15.6807
ASHGA5P005559	TMEM87A	5.92842	5.25475	6.2123	6.47312	6.06331	5.03806	6.39278	5.27382	5.70242	4.84598	6.58079	5.36985
ASHGA5P031276	ZNF19	5.33569	5.98313	6.1796	6.42324	5.74301	6.07575	7.18306	6.37462	6.40652	6.79224	7.11794	6.50794
ASHGA5P047459	SRGN	9.7546	10.67	9.30381	9.43603	10.0134	10.7456	12.8436	11.9505	12.2673	11.3543	12.7432	11.9046
ASHGA5P009184	TEX9	4.41322	6.10307	5.80036	5.95281	4.41309	5.85731	7.10321	6.76255	6.57973	6.44422	6.71203	5.37975
ASHGA5P039486	SLC10A6	3.93162	5.03985	3.01696	4.63772	4.01904	4.79803	3.89343	8.6979	4.50983	4.03293	2.44989	5.64246
ASHGA5P010288	DPP4	8.72851	9.69089	11.3686	11.4497	9.05493	9.83445	6.39008	6.9763	7.10732	5.45648	6.81593	7.15853
ASHGA5P053666	CCL21	2.65109	5.06067	3.01244	5.50093	3.54707	4.85432	5.53574	4.93756	5.33896	5.09208	5.25872	4.63752
ASHGA5P014533	ANTXR1	4.00053	5.1894	5.02562	5.67247	4.15757	4.77785	4.61489	5.2436	5.54311	5.07325	4.09131	5.03611
ASHGA5P051398	FANCD2	6.61594	6.6758	7.36989	7.56398	6.76662	6.76426	6.61233	5.94959	5.6192	4.21514	6.41437	6.13856
ASHGA5P033853	LIPG	6.04632	8.01111	6.61128	8.65922	5.95575	7.76785	7.52112	7.92335	7.09784	6.11404	7.52699	7.81395
ASHGA5P000979	PNN	7.84042	9.06095	8.81476	8.80067	8.00643	9.15009	8.31861	7.62954	7.95584	7.35781	8.42159	7.87481
ASHGA5P010019	SLC4A5	4.55351	4.63723	4.44113	4.57167	4.39663	4.8923	5.76525	4.99106	5.70871	5.22064	5.699	5.11214
ASHGA5P010462	ECI2	6.60059	6.42071	5.26861	5.51931	6.50071	6.25055	7.50871	7.4699	8.1097	7.73676	7.32885	7.52727
ASHGA5P043705	OPTC	4.66778	6.02487	6.98493	6.64189	3.89723	5.7607	4.72862	4.87267	4.83854	4.77318	4.09618	4.47298
ASHGA5P042109	FBXO30	4.52431	4.83774	5.17859	5.4396	4.69928	4.71853	4.49441	4.8642	4.92234	4.80241	3.5601	5.19014
ASHGA5P009985	ARMC8	4.72532	4.37251	4.80329	4.94802	4.40671	3.99169	5.48941	5.02277	5.50178	4.08039	5.54077	4.93667
ASHGA5P001298	NFKB1	5.07767	6.16104	5.39196	5.66676	4.97588	6.08547	6.11157	5.87829	6.44228	5.2109	6.18504	5.74415
ASHGA5P053548	WDYHV1	6.50708	6.75218	7.12602	7.1507	6.12081	6.56422	7.10852	6.83106	6.7512	7.15469	6.95724	6.89059
ASHGA5P028251	POLR3B	4.97613	5.23685	5.52512	5.33948	3.01096	4.65384	4.50904	4.92884	5.41567	4.53993	3.35863	4.13797
ASHGA5P048435	ARHGAP20	6.23904	4.97613	5.93909	6.05576	6.07831	4.97137	4.71152	5.75765	5.64085	5.5665	5.03566	5.73973
ASHGA5P006455	SLC25A42	8.79659	5.64125	8.24867	7.79705	8.56183	5.76427	7.68613	7.31295	6.99842	7.90259	7.40509	7.06668
ASHGA5P008099	RBPMS	12.1786	11.3946	11.5523	11.5892	12.3179	11.4929	11.6334	12.0841	12.0436	12.1347	11.8015	12.2324
ASHGA5P000729	CEACAM1	10.4449	10.3293	9.93309	10.0068	10.7106	10.4399	6.69963	7.50477	7.5072	7.51339	6.93363	7.69972
ASHGA5P012037	UPF3A	7.04338	6.92226	7.56301	7.56513	7.15163	7.82444	8.3522	8.03391	8.02244	7.78876	8.3933	8.23263
ASHGA5P005122	SOAT2	5.07389	2.80223	5.39368	5.12654	4.86639	3.54233	6.04074	3.17776	2.37624	3.07265	5.70152	2.48344
ASHGA5P001592	NDUFB3	9.85936	10.5804	10.5732	10.5174	10.012	10.6321	10.1079	10.4932	10.5252	10.2805	10.1807	10.6562
ASHGA5P049512	PIGL	7.12135	8.16309	8.9794	8.7925	6.98231	8.16735	7.32508	7.47698	7.81238	8.70239	7.21686	7.39932
ASHGA5P013744	ZNF280D	4.27539	5.20135	4.43026	4.47656	3.51667	4.99346	4.49891	4.83175	4.4118	3.72518	4.77735	4.64621
ASHGA5P045776	PCSK5	11.1461	9.83547	9.99829	10.1173	11.396	9.98628	7.85836	9.38989	9.2402	8.9278	8.0579	9.6041
ASHGA5P007219	TSPO	8.29826	8.37772	6.71003	7.01806	8.6981	8.37623	7.44884	8.16735	8.36665	7.40225	7.58385	8.39646
ASHGA5P012871	ITSN1	3.84212	6.71181	4.74215	4.86091	2.94672	6.78047	4.68182	4.79311	5.5651	3.74883	4.5248	4.71342
ASHGA5P034960	CAPN14	4.78521	4.77427	3.52042	4.09225	4.52011	4.3397	2.36495	2.38934	4.38839	3.91221	2.44989	2.48344
ASHGA5P040054	NPNT	4.61806	6.50096	5.12719	4.88084	4.8658	6.37705	4.63056	5.44775	6.18543	5.37371	4.63608	5.16637
ASHGA5P005683	ATP2A2	9.88783	10.6763	10.0822	10.4131	10.2199	10.6507	10.5245	10.9125	10.7484	10.5691	10.5457	10.8452
ASHGA5P053498	RBM12B	8.55538	10.051	10.4468	10.6364	8.85524	10.1334	9.18068	8.97452	8.72221	8.51396	8.97843	8.99394
ASHGA5P012600	E2F4	6.94661	7.90395	7.26286	7.22213	7.21145	7.80159	5.71557	5.8961	6.22864	5.62043	5.27042	5.94043
ASHGA5P049175	SNIP1	3.46534	4.01015	3.86036	3.45148	2.66032	3.22115	7.68588	2.38934	3.48453	2.40289	7.68901	2.48344
ASHGA5P010558	ITSN2	7.68353	5.7291	6.70155	6.93319	8.01111	5.99494	7.31733	8.02315	8.00268	5.63164	7.64756	7.88245
ASHGA5P001295	SULT1E1	6.27392	8.55538	2.65577	2.54414	6.52199	8.53457	5.22803	2.38934	2.71626	3.53326	6.53847	5.21866
ASHGA5P050287	KLK11	7.62481	7.3362	7.61341	8.13744	7.72065	7.07387	6.67406	7.19736	7.54503	7.38278	6.56696	6.93934
ASHGA5P002076	PGLS	7.87457	8.10172	8.35421	8.47639	7.89805	7.99842	8.4667	8.87367	8.39858	7.8883	8.57837	8.19548
ASHGA5P055244	CCDC77	5.73973	7.18173	6.67874	7.11479	5.50017	7.00084	6.89572	6.52314	6.7628	5.68967	6.51394	6.00805
ASHGA5P051648	VPS37A	8.63493	9.1941	8.65894	9.36028	8.92826	9.13929	7.88712	8.09456	8.04167	8.11319	7.81013	7.8122
ASHGA5P006425	C18orf32	11.9784	12.586	10.9009	11.0316	12.1973	12.5937	12.4379	12.3318	12.5571	12.6684	12.3623	12.2014
ASHGA5P011358	SRSF11	7.84528	7.77511	8.29509	8.37913	8.10378	7.74278	7.93304	7.47482	7.83966	7.27463	7.73277	7.37159
ASHGA5P050392	FAM84A	6.54513	7.64252	6.55704	7.66151	6.61016	7.45772	5.51919	5.74524	6.20793	6.15069	5.42042	5.86601
ASHGA5P051038	STX16	6.35454	8.04649	6.83034	8.09843	6.31269	7.82323	5.6355	5.8733	6.67347	6.07286	5.86442	5.55604
ASHGA5P021899	CORO2B	4.89468	6.28885	5.53458	6.53712	4.99503	6.16627	2.97504	3.69109	4.92396	4.56702	2.44989	3.78197
ASHGA5P008311	CEP97	2.89908	4.45872	3.77754	4.74015	3.65002	5.04262	5.06364	4.04915	4.06351	4.07794	5.10606	3.39288
ASHGA5P051998	CGN	3.24242	4.9056	4.18126	4.45183	3.02174	5.07485	2.36495	5.16731	2.37624	2.40289	2.44989	2.48344
ASHGA5P020760	PCDHGB4	5.56928	6.25117	5.58789	6.6687	5.95544	6.47798	5.69292	5.84043	5.73442	4.85679	5.83103	6.14532
ASHGA5P004009	ZFP36L2	5.18446	5.78462	5.43247	6.28362	5.20932	5.6546	5.39988	5.82306	5.16835	5.24939	4.8514	5.63253
ASHGA5P049280	ESRP2	8.83755	9.03438	9.52992	9.48615	8.69742	8.68191	9.16356	9.19221	9.27224	9.15135	9.01661	9.0861
ASHGA5P021525	MYB	2.87161	7.94241	5.51378	5.65067	2.33956	7.91351	4.8159	3.05826	3.13248	2.40289	3.85388	2.48344
ASHGA5P009531	KCNIP2	4.02873	5.60062	6.07881	5.75065	3.56386	5.59922	4.83338	5.78399	5.4899	5.03327	4.6398	4.86732
ASHGA5P055883	APEX1	11.5012	12.7405	11.7031	11.665	11.6415	12.7463	13.1152	12.7255	12.8093	12.7956	13.1397	12.8246
ASHGA5P014472	FCHSD2	2.83612	4.0507	2.66675	3.9943	7.95835	4.37251	5.98063	4.35118	5.62398	4.09666	5.43773	4.69641
ASHGA5P009696	ZNF74	3.95916	3.86216	4.64404	5.02251	2.32216	3.26349	3.55011	3.49566	3.70716	5.09479	2.44989	2.48344
ASHGA5P037267	KRTAP6-1	6.17309	7.1093	7.66883	7.75609	6.00618	7.15444	7.09784	7.34398	7.26367	7.65051	6.96662	7.26911
ASHGA5P034368	TPGS1	5.77399	4.17398	5.79214	5.92821	5.3412	2.40781	5.19499	4.99066	4.91352	5.33671	5.13651	4.97736
ASHGA5P013528	PRELID2	9.24527	7.14042	8.67717	8.56183	9.06419	7.07742	8.36023	9.20426	9.13743	9.21467	8.20293	9.0493
ASHGA5P044091	DEFB103B	10.8071	2.33667	2.32235	2.34229	10.7264	2.40781	10.1614	2.38934	2.37624	2.40289	10.2893	2.48344
ASHGA5P054297	GNPAT	11.8535	12.7075	12.8516	12.8862	12.0789	12.8014	12.8473	12.5465	12.5937	12.9212	12.8436	12.7139
ASHGA5P039303	HAUS3	10.3838	10.4066	10.4846	10.5164	10.5185	10.3613	11.3757	10.8301	10.939	11.516	11.4551	10.8059
ASHGA5P006982	CCDC66	4.45362	4.74149	3.78762	4.38342	4.01188	4.92406	4.93128	4.90143	5.53584	3.79527	4.56876	4.68289
ASHGA5P028023	LRIF1	4.38734	2.33667	3.65855	4.05915	3.93934	2.40781	5.16974	3.48627	2.81803	2.40289	4.51254	2.48344
ASHGA5P014081	DAZL	5.46196	4.30531	5.13935	5.11483	4.64479	3.50315	5.46086	5.96233	5.63706	4.96128	4.92349	5.62818
ASHGA5P004357	MED8	11.6256	10.7572	12.4968	12.5046	11.5451	10.737	11.4259	11.8015	11.8842	12.2953	11.2172	11.5065
ASHGA5P036681	C20orf78	8.44818	6.92356	8.58635	8.50509	8.43782	6.78024	8.3116	8.25969	8.19623	8.86599	8.38055	8.34614
ASHGA5P039034	FAIM	3.52105	5.19817	3.67515	4.00106	4.05084	5.33387	4.8129	5.02675	5.9532	4.82237	4.63788	4.68129
ASHGA5P003211	NRP1	8.0579	7.62954	8.44738	8.60045	8.27272	7.79107	8.39596	8.37241	8.56472	7.69195	8.34768	8.43086
ASHGA5P010953	MUC1	9.33219	7.64193	5.40871	5.70978	9.7875	7.74869	5.79349	6.5044	5.99247	5.20338	5.86627	6.55873
ASHGA5P003880	FEZ1	2.54356	4.20292	2.42588	2.46707	2.74542	4.75692	4.07999	4.74132	4.97362	4.07157	2.44989	4.88414
ASHGA5P055844	BIVM	9.34095	8.92562	9.80071	9.99974	9.06888	8.90353	9.36028	9.47269	9.62458	9.48391	9.16675	9.52098
ASHGA5P020752	LY6K	7.88172	2.33667	2.32235	2.3224	8.19071	2.40781	4.34307	4.47131	2.37624	2.40289	3.88658	2.48344
ASHGA5P008629	HSPD1	4.6245	5.62027	5.54785	5.83414	4.70325	5.47628	3.84267	2.90083	3.82343	2.90457	2.44989	2.48344
ASHGA5P003750	POMZP3	7.11348	7.57297	7.02531	7.15355	7.6683	7.73277	6.97943	7.07333	7.05041	6.35268	7.13789	6.92049
ASHGA5P018455	KLK11	10.6663	11.4836	11.0348	10.7644	10.6989	11.4296	9.83701	10.966	10.8566	10.6823	9.74301	10.9215
ASHGA5P005690	AP1G2	4.87979	5.8522	5.18387	5.41267	5.29855	5.67995	5.80832	6.34628	5.63987	5.33387	5.76309	5.16999
ASHGA5P037067	TOX2	2.60283	4.04194	3.68099	4.34673	4.37155	2.40781	7.22703	5.18171	5.43311	2.40289	7.35769	2.48344
ASHGA5P014404	DDX11	5.93219	7.45544	7.35947	7.11066	5.80778	7.41935	4.24214	4.80707	5.77287	5.31139	3.50265	4.27635
ASHGA5P006843	LILRB1	6.44678	7.66699	6.65135	8.03117	6.28592	7.58139	5.95674	6.29241	6.51636	6.4027	5.84019	6.09231
ASHGA5P001239	ATE1	4.91589	7.95808	5.15065	5.6378	4.73996	7.9238	5.5965	6.52211	6.13243	4.14836	5.76845	6.30615
ASHGA5P009826	ZNF451	5.36647	4.95068	5.9953	6.12315	5.59032	5.20178	5.04514	4.39521	5.04367	5.25475	4.82918	4.24352
ASHGA5P004523	NXF1	8.84151	8.41148	9.06451	9.17408	9.12425	8.44514	8.84749	8.32506	8.5458	8.5046	8.8773	8.53923
ASHGA5P041653	LYRM4	7.89977	8.78056	7.99373	8.14128	7.90395	8.81558	8.50439	8.4143	8.50745	7.62509	8.25948	8.19412
ASHGA5P007394	PTPRM	3.24843	5.57633	4.49666	4.27109	3.54245	5.4228	3.44405	4.71965	4.50022	4.65144	2.44989	4.79329
ASHGA5P045497	ZER1	4.85407	4.73843	2.6319	3.58002	4.92406	4.72621	4.17736	4.69973	5.49109	4.38372	4.49199	5.34474
ASHGA5P012075	ASPN	4.87173	6.90938	5.61081	5.69838	4.3714	6.91186	4.72986	6.26083	6.54732	4.84178	4.32296	5.84711
ASHGA5P001775	SCGB2A1	2.85519	6.3178	2.32235	2.5366	7.69051	6.3991	4.44648	5.23524	5.15045	6.0295	4.43224	5.18843
ASHGA5P009097	PFDN5	9.6305	9.97283	9.43454	9.52775	9.81307	10.0613	10.9771	10.356	10.4109	9.96633	11.0158	10.4263
ASHGA5P005827	GP6	7.23585	7.42084	7.15163	7.20002	7.24519	7.43436	6.12269	6.38696	6.78491	7.12325	6.04962	6.23733
ASHGA5P041799	TAF11	7.69836	7.3717	7.42805	7.40746	7.69578	7.43707	8.07858	7.26107	7.7008	7.42866	8.22505	7.32291
ASHGA5P010683	PDE10A	5.24962	3.26119	5.48769	5.49698	4.85742	2.88824	4.46484	4.33907	5.08442	4.55845	2.44989	4.74909
ASHGA5P053821	WDR38	11.2546	7.86158	11.4154	11.4013	10.9401	7.59438	10.191	10.7924	10.7028	11.0982	9.98782	10.3613
ASHGA5P054010	UBQLN2	5.99008	6.13836	5.75765	5.88618	5.73168	6.29017	4.74616	3.94309	4.44001	4.32268	4.80822	4.23653
ASHGA5P011220	C20orf195	7.72546	5.53514	7.29816	7.37999	7.33457	5.54237	6.64278	6.99018	7.07387	7.01581	6.6034	6.64635
ASHGA5P035091	ASPRV1	11.3656	9.12003	8.30308	8.53842	11.4942	9.35023	9.38935	8.69133	8.60165	9.09218	9.49848	8.92826
[truncated: 14,084 more rows]
