# Supplementary material for: Non-coding RNAs participate in the regulatory network of CLDN4 via ceRNA mediated miRNA evasion
Source: Nat Commun. 2017 Aug 18;8:289. doi: 10.1038/s41467-017-00304-1 (PMC5561086; doi:10.1038/s41467-017-00304-1)
Supplement: Supplementary file 5 — Supplementary Data 4 [file 41467_2017_304_MOESM5_ESM.xlsx]

## Sheet: Sheet1
Supplementary Data 4.Differentially expressed miRNAs between gastric cancer andnon-tumorous adjacent tissues
ID	Name	Fold change	P-value	Regulation
147187	hsa-miR-215-5p	26.8249	0.0184992	up
10990	hsa-miR-196a-5p	23.0041	0.176944	up
46917	hsa-miR-205-5p	22.885	0.177999	up
169001	hsa-miR-4670-5p	18.4687	0.367861	up
168906	hsa-miR-4703-3p	16.5611	0.331868	up
168655	hsa-miR-5588-5p	13.8881	0.350249	up
145637	hsa-miR-187-3p	10.4506	0.317817	up
148079	hsa-miR-3673	10.419	0.331623	up
168801	hsa-miR-4477b	10.3553	0.354199	up
145641	hsa-miR-369-5p	9.98125	0.379637	up
169222	hsa-miR-4760-5p	9.38227	0.353548	up
168993	hsa-miR-4799-3p	9.05155	0.344811	up
42483	hsa-miR-522-3p	8.94566	0.355043	up
42754	hsa-miR-586	8.21825	0.390166	up
169152	hsa-miR-5690	8.14074	0.360402	up
148499	hsa-miR-3910	8.12336	0.27831	up
168627	hsa-miR-4678	8.10047	0.399631	up
148380	hsa-miR-3913-5p	8.05806	0.316362	up
168591	hsa-miR-4789-3p	7.57056	0.394371	up
148284	hsa-miR-208b-3p	7.04037	0.265455	up
148559	hsa-miR-411-3p	7.01661	0.3762	up
169046	hsa-miR-4715-5p	6.56087	0.300781	up
11058	hsa-miR-325	6.43945	0.377721	up
46404	hsa-miR-1244	5.93287	0.135102	up
42660	hsa-miR-144-5p	5.8375	0.0908286	up
169258	hsa-miR-5692c	5.75762	0.383908	up
168917	hsa-miR-4511	5.70955	0.37086	up
145889	hsa-miR-196b-5p	5.68188	0.063686	up
148393	hsa-miR-676-3p	5.6138	0.34726	up
145638	hsa-miR-29a-5p	5.48879	0.3552	up
147195	hsa-miR-18a-5p	5.42411	0.170832	up
148039	hsa-miR-3925-5p	5.25299	0.1916	up
13143	hsa-miR-301a-3p	5.11081	0.260191	up
169065	hsa-miR-378h	4.82382	0.344433	up
42476	hsa-miR-374b-3p	4.69396	0.392388	up
148620	hsa-miR-454-3p	4.66597	0.183204	up
148192	hsa-miR-421	4.64134	0.134179	up
168811	hsa-miR-1255b-2-3p	4.63307	0.345737	up
148386	hsa-miR-219b-5p	4.53092	0.337779	up
168669	hsa-miR-5693	4.37731	0.342563	up
46617	hsa-miR-1197	4.33351	0.20592	up
147334	hsa-miR-3613-5p	4.31048	0.177431	up
168910	hsa-miR-4735-5p	4.22272	0.326353	up
42944	hsa-miR-564	4.15381	0.387949	up
169319	hsa-miR-3136-3p	4.08467	0.30988	up
148398	hsa-miR-3908	4.07203	0.38732	up
145670	hsa-miR-18b-5p	3.99967	0.184869	up
17928	hsa-miR-181a-2-3p	3.92106	0.341442	up
168656	hsa-miR-5002-3p	3.90803	0.269649	up
168590	hsa-miR-4520a-5p/hsa-miR-4520b-5p	3.89843	0.27359	up
145914	hsa-miR-135b-5p	3.82121	0.0643603	up
30592	hsa-miR-599	3.80848	0.253708	up
147857	hsa-miR-3130-5p	3.80635	0.366506	up
42551	hsa-miR-122-3p	3.79429	0.387563	up
169365	hsa-miR-3974	3.79099	0.302548	up
148052	hsa-miR-374c-3p	3.58168	0.379348	up
145845	hsa-miR-20a-5p	3.57065	0.0737649	up
146168	hsa-miR-1912	3.53646	0.371651	up
148434	hsa-miR-3692-3p	3.53642	0.341752	up
169157	hsa-miR-4755-3p	3.51274	0.261978	up
17641	hsa-miR-573	3.50777	0.095619	up
148593	hsa-miR-3605-3p	3.44592	0.170115	up
46633	hsa-miR-1267	3.42944	0.426416	up
42800	hsa-miR-582-5p	3.42316	0.216767	up
42640	hsa-miR-20b-5p	3.39752	0.101476	up
168772	hsa-miR-224-5p	3.36275	0.160399	up
169240	hsa-miR-3944-5p	3.36046	0.313652	up
145842	hsa-miR-658	3.35322	0.40023	up
46872	hsa-miR-1262	3.35168	0.120722	up
147852	hsa-miR-4295	3.34838	0.0735036	up
11024	hsa-miR-223-3p	3.33487	0.167928	up
17946	hsa-miR-192-3p	3.31081	0.0606131	up
169116	hsa-miR-4788	3.30127	0.305662	up
168560	hsa-miR-4676-5p	3.24484	0.218957	up
28950	hsa-miR-455-3p	3.23226	0.0753683	up
46747	hsa-miR-1263	3.17202	0.265649	up
11037	hsa-miR-299-3p	3.17096	0.361312	up
42824	ebv-miR-BART9-5p	3.13911	0.148317	up
42839	hsa-miR-135a-5p	3.13476	0.169707	up
23767	hsa-miR-759	3.10592	0.168821	up
169107	hsa-miR-4782-5p	3.09806	0.157427	up
168611	hsa-miR-4753-3p	3.08831	0.134174	up
168640	hsa-miR-4475	3.07823	0.360885	up
11148	hsa-miR-515-3p	3.03005	0.250087	up
17503	hsa-miR-590-5p	3.01967	0.143503	up
169029	hsa-miR-4471	3.00952	0.388974	up
168956	hsa-miR-4524b-3p	2.98333	0.380372	up
169243	hsa-miR-3682-5p	2.9694	0.114023	up
168921	hsa-miR-4718	2.875	0.1045	up
147415	hsa-miR-495-5p	2.87003	0.34861	up
168850	hsa-miR-3191-5p	2.85686	0.286473	up
168650	hsa-miR-3121-5p	2.84489	0.0487641	up
17886	hsa-miR-301b	2.80029	0.306463	up
169379	hsa-miR-4694-3p	2.79324	0.326529	up
169247	hsa-miR-4477a	2.78078	0.100524	up
46320	hsa-miR-31-3p	2.77405	0.0876832	up
11004	hsa-miR-203a	2.75995	0.16527	up
46863	hsa-miR-3157-3p	2.74376	0.350137	up
27551	hsa-miR-612	2.71847	0.242545	up
148234	hsa-miR-3667-5p	2.70265	0.369591	up
17626	hsa-miR-575	2.68023	0.340709	up
168909	hsa-miR-3152-5p	2.65054	0.286467	up
169415	hsa-miR-187-5p	2.61277	0.157906	up
168877	hsa-miR-5583-5p	2.60775	0.240972	up
169336	hsa-miR-17-5p	2.59004	0.130543	up
148402	hsa-miR-3920	2.58591	0.0562761	up
17280	hsa-miR-15b-5p	2.58526	0.190395	up
168851	hsa-miR-4650-3p	2.56946	0.298618	up
11053	hsa-miR-32-5p	2.56232	0.157626	up
46929	hsa-miR-548n	2.55859	0.246826	up
147715	hsa-miR-4251	2.53618	0.353405	up
46789	hsa-miR-513b-5p	2.51685	0.357037	up
168616	hsa-miR-4536-3p	2.51583	0.135701	up
146096	hsa-miR-764	2.51072	0.0824345	up
148524	hsa-miR-3914	2.5029	0.107975	up
147360	hsa-miR-95-5p	2.49494	0.107281	up
42957	hsa-miR-323a-3p	2.49329	0.407861	up
147900	hsv2-miR-H6-3p	2.48851	0.303465	up
148118	hsa-miR-676-5p	2.48059	0.201659	up
145692	hsa-miR-499a-3p	2.4786	0.263993	up
10988	hsa-miR-194-5p	2.45869	0.0680611	up
42663	hsa-miR-20a-3p	2.45766	0.120919	up
14272	hsa-miR-542-3p	2.45437	0.370334	up
11013	hsa-miR-181a-3p	2.4452	0.0733856	up
169145	hsa-miR-5000-3p	2.43099	0.203518	up
148221	hsa-miR-3650	2.42676	0.135434	up
148471	hsa-miR-152-5p	2.4186	0.348745	up
11073	hsa-miR-34b-5p	2.3909	0.195124	up
17851	hsa-miR-200c-5p	2.37324	0.293004	up
27720	hsa-miR-15a-5p	2.3477	0.159238	up
17336	hsa-miR-618	2.34354	0.357037	up
17888	hsa-let-7a-3p	2.33231	0.192861	up
46264	hsa-miR-298	2.31902	0.281227	up
147501	hsa-miR-98-3p	2.31105	0.192658	up
11083	hsa-miR-371a-3p	2.29333	0.203988	up
148206	hsa-miR-3664-5p	2.2913	0.143269	up
29802	hsa-miR-144-3p	2.28597	0.157571	up
148065	hsa-miR-3689b-3p/hsa-miR-3689c	2.27827	0.048999	up
168583	hsa-miR-539-3p	2.27652	0.214052	up
148154	hsa-miR-3922-3p	2.26307	0.143894	up
147836	hsv2-miR-H7-5p	2.25629	0.445984	up
168632	hsa-miR-5188	2.24806	0.367055	up
147535	hsa-miR-4309	2.23763	0.12013	up
148585	hsa-miR-3912-3p	2.2311	0.412333	up
17459	hsa-miR-580-3p	2.21448	0.0905456	up
169141	hsa-miR-4423-3p	2.21251	0.181831	up
147616	hsa-miR-4291	2.21223	0.270098	up
168758	hsa-miR-4425	2.20149	0.376967	up
42918	hsa-miR-19b-2-5p	2.19591	0.338764	up
169019	hsa-miR-4524a-5p	2.18896	0.100205	up
42954	ebv-miR-BART7-5p	2.18547	0.171425	up
169408	hsa-miR-181d-5p	2.18174	0.342115	up
17508	hcmv-miR-UL112-3p	2.16705	0.298729	up
42738	hsa-miR-340-3p	2.15276	0.396756	up
42545	ebv-miR-BART11-3p	2.13009	0.247577	up
148227	hsa-miR-1251-3p	2.12589	0.2614	up
168670	hsa-miR-4694-5p	2.12158	0.15723	up
148147	hsa-miR-181b-3p	2.11838	0.229976	up
148168	hsa-miR-3658	2.10781	0.108039	up
145676	hsa-miR-30e-3p	2.10601	0.535072	up
168781	hsa-miR-4776-3p	2.10332	0.0524435	up
17612	hsa-miR-555	2.0953	0.0621664	up
168597	hsa-miR-5699-3p	2.08401	0.205896	up
46801	hsa-miR-106a-5p	2.03313	0.149732	up
45745	hsa-miR-302f	2.03264	0.072454	up
17752	hsa-let-7f-5p	2.03163	0.200499	up
17835	hsa-miR-450a-5p	2.02876	0.124665	up
168897	hsa-miR-5187-5p	2.01723	0.0465766	up
17918	hsa-miR-222-5p	2.01531	0.138599	up
46398	hsa-miR-513c-5p	2.00902	0.327205	up
42581	hsa-miR-513a-5p	2.00847	0.407172	up
169091	hsa-miR-5006-5p	2.00473	0.289716	up
168965	hsa-miR-4765	2.00171	0.431988	up
147895	kshv-miR-K12-2-3p	5.94957	0.187112	down
147564	hsa-miR-4266	5.10101	0.0270142	down
145833	hsa-miR-596	5.02616	0.0365555	down
11005	hsa-miR-204-5p	4.75949	0.0151103	down
169384	hsa-miR-1295b-5p	4.68795	0.0788776	down
147731	hsa-miR-3189-3p	3.87261	0.0747117	down
42485	ebv-miR-BART10-5p	3.73522	0.063545	down
168584	hsa-miR-5587-3p	3.71517	0.00919645	down
169296	hsa-miR-5004-5p	3.47542	0.102021	down
46675	hsa-miR-1181	3.39304	0.031722	down
42708	hsa-miR-99a-5p	3.26235	0.0147753	down
42959	hsa-miR-514a-3p	3.1308	0.0162802	down
10955	hsa-miR-148a-3p	3.06694	0.0507006	down
10916	hsa-miR-1	2.86942	0.128395	down
145943	hsa-miR-100-5p	2.85859	0.0547701	down
168593	hsa-miR-4726-3p	2.85735	0.172292	down
46689	hsa-miR-1229-3p	2.81196	0.0867031	down
148625	hsa-miR-941	2.79779	0.0585933	down
148627	hsa-miR-615-5p	2.74285	0.081917	down
145634	hsa-miR-132-5p	2.71919	0.159191	down
30787	hsa-miR-125b-5p	2.69163	0.0389212	down
169002	hsa-miR-4529-5p	2.61759	0.125158	down
42532	hsa-miR-22-5p	2.59217	0.0420863	down
169101	hsa-miR-4469	2.52428	0.139268	down
146137	hsa-miR-133a-3p	2.51179	0.0339469	down
148327	hsa-miR-3651	2.46689	0.0368969	down
11018	hsa-miR-218-5p	2.42164	0.142245	down
42562	hsa-miR-105-3p	2.3803	0.0859881	down
42557	hsa-miR-624-5p	2.3688	0.0237302	down
10943	hsa-miR-136-5p	2.36778	0.012191	down
14300	hsa-miR-29c-5p	2.33798	0.000894008	down
147600	hsa-miR-4292	2.31042	0.0235727	down
28396	hsa-miR-767-3p	2.2879	0.0679687	down
148684	hsa-miR-628-3p	2.26624	0.0232932	down
46443	hsa-miR-193a-5p	2.25851	0.0078619	down
148371	hsa-miR-3620-3p	2.22298	0.0360651	down
168847	hsa-miR-4740-3p	2.20871	0.0845044	down
145971	hsa-miR-611	2.20024	0.0297233	down
46696	hsa-miR-1234-3p	2.18466	0.118447	down
46806	hsa-miR-1227-3p	2.18042	0.0749588	down
148482	hsa-miR-874-5p	2.15422	0.0277098	down
42755	hcmv-miR-US33-3p	2.15121	0.0592836	down
17338	hsa-miR-660-5p	2.14564	0.177787	down
168615	hsa-miR-4655-3p	2.14291	0.0746299	down
46918	hsa-miR-375	2.13976	0.0504412	down
147576	hsv1-miR-H1-3p	2.11995	0.0564619	down
146121	hsa-miR-1470	2.11391	0.026935	down
169047	hsa-miR-4665-3p	2.10893	0.0182386	down
146068	hsa-miR-1915-3p	2.10279	0.00788742	down
46822	hsa-miR-1178-3p	2.09301	0.0190005	down
42477	hsa-miR-324-5p	2.08065	0.178805	down
168594	hsa-miR-3150b-5p	2.07658	0.0269473	down
42847	hsa-miR-497-5p	2.06462	0.120589	down
42613	ebv-miR-BART19-5p	2.06121	0.0371786	down
17315	kshv-miR-K12-3-3p	2.04396	0.0277218	down
10986	hsa-miR-193a-3p	2.03974	0.109303	down
147846	hsa-miR-4313	2.03971	0.0516466	down
148467	hsa-miR-3939	2.03231	0.002462	down
147631	hsa-miR-4258	2.02678	0.00609588	down
148300	hsa-miR-370-5p	2.02378	0.00127525	down
145732	hsa-miR-346	2.01211	0.0739351	down
146042	hsv1-miR-H8-3p	2.01106	0.0145543	down
