# Supplementary material for: Non-coding RNAs participate in the regulatory network of CLDN4 via ceRNA mediated miRNA evasion
Source: Nat Commun. 2017 Aug 18;8:289. doi: 10.1038/s41467-017-00304-1 (PMC5561086; doi:10.1038/s41467-017-00304-1)
Supplement: Supplementary file 6 — Supplementary Data 5 [file 41467_2017_304_MOESM6_ESM.xlsx]

## Sheet: Sheet1
Supplementary Data 5. Differentially expressed lncRNAs between gastric cancer and non-tumorous adjacent tissues
ProbeName	p-value	Fold change	regulation	type	seqname	GeneSymbol
ASHGA5P044202	3.64157e-05	102.048	up	noncoding	ENST00000519691	RP11-150O12.3
ASHGA5P043872	2.48589e-05	87.8211	up	noncoding	NR_036484	FEZF1-AS1
ASHGA5P043872	2.48589e-05	87.8211	up	noncoding	NR_036484	FEZF1-AS1
ASHGA5P047680	0.00273508	79.7334	up	noncoding	NR_038940	LOC100505839
ASHGA5P043573	1.15324e-06	72.5925	up	noncoding	ENST00000519935	HOXA-AS4
ASHGA5P035008	0.00446896	70.5676	up	noncoding	ENST00000444871	RP11-89K21.1
ASHGA5P048470	0.000529728	70.3077	up	noncoding	TCONS_00013751	XLOC_006390
ASHGA5P032938	0.00131774	55.9885	up	noncoding	uc002gwy.3	BC044655
ASHGA5P032547	0.000834377	46.8109	up	noncoding	uc010wmx.2	LINC00483
ASHGA5P027837	2.40918e-05	44.9443	up	noncoding	ENST00000538231	RP11-392P7.6
ASHGA5P043579	0.0067135	41.7571	up	noncoding	ENST00000472494	HOTTIP
ASHGA5P028209	0.00685217	38.9347	up	noncoding	ENST00000546710	RP11-587P21.2
ASHGA5P033504	0.0310678	35.2824	up	noncoding	ENST00000578278	RP11-146G7.3
ASHGA5P033710	0.00127523	34.4725	up	noncoding	ENST00000577848	RP11-874J12.4
ASHGA5P033710	0.00127523	34.4725	up	noncoding	ENST00000577848	RP11-874J12.4
ASHGA5P033710	0.00127523	34.4725	up	noncoding	ENST00000577848	RP11-874J12.4
ASHGA5P033710	0.00127523	34.4725	up	noncoding	ENST00000577848	RP11-874J12.4
ASHGA5P033710	0.00127523	34.4725	up	noncoding	ENST00000577848	RP11-874J12.4
ASHGA5P033710	0.00127523	34.4725	up	noncoding	ENST00000577848	RP11-874J12.4
ASHGA5P033710	0.00127523	34.4725	up	noncoding	ENST00000577848	RP11-874J12.4
ASHGA5P033710	0.00127523	34.4725	up	noncoding	ENST00000577848	RP11-874J12.4
ASHGA5P034505	0.000125636	33.8479	up	noncoding	uc002nbr.3	UCA1
ASHGA5P043574	3.17107e-05	33.7883	up	noncoding	ENST00000520395	HOXA11-AS
ASHGA5P044524	0.00470068	29.5388	up	noncoding	uc003ysa.2	CCAT1
ASHGA5P042490	0.000643045	29.4636	up	noncoding	ENST00000418403	RP11-462G2.1
ASHGA5P040901	0.0148676	29.3978	up	noncoding	ENST00000514846	RP11-1334A24.4
ASHGA5P040901	0.0148676	29.3978	up	noncoding	ENST00000514846	RP11-1334A24.4
ASHGA5P045768	4.10947e-06	26.2065	up	noncoding	ENST00000427901	RP11-63P12.7
ASHGA5P044406	2.06039e-07	25.3309	up	noncoding	ENST00000522743	KB-1184D12.1
ASHGA5P044621	0.000772349	23.7053	up	noncoding	ENST00000518539	RP11-439C15.2
ASHGA5P036622	0.00153144	22.888	up	noncoding	TCONS_00026436	XLOC_012784
ASHGA5P023431	0.00157884	22.3853	up	noncoding	ENST00000580780	NOS2P1
ASHGA5P039807	0.00120919	20.113	up	noncoding	NR_026892	AFAP1-AS1
ASHGA5P039807	0.00120919	20.113	up	noncoding	NR_026892	AFAP1-AS1
ASHGA5P041281	0.00517457	19.3548	up	noncoding	ENST00000514769	RP11-138J23.1
ASHGA5P027838	2.17793e-07	19.0127	up	noncoding	ENST00000394742	RP11-392P7.6
ASHGA5P022335	0.0300856	18.257	up	noncoding	ENST00000554810	RP11-369C8.1
ASHGA5P020951	0.000854153	17.7503	up	noncoding	ENST00000522471	RP11-150O12.3
ASHGA5P042471	0.00722265	17.4955	up	noncoding	ENST00000448327	RP11-345L23.1
ASHGA5P022330	0.0395429	17.1303	up	noncoding	ENST00000554711	RP11-369C8.1
ASHGA5P032672	6.88255e-06	16.8089	up	noncoding	ENST00000584075	RP11-285E9.5
ASHGA5P044855	0.0093656	16.1995	up	noncoding	TCONS_00001130	XLOC_000371
ASHGA5P023127	0.000608168	16.0986	up	noncoding	NR_073012	PRSS21
ASHGA5P023127	0.000608168	16.0986	up	noncoding	NR_073012	PRSS21
ASHGA5P023127	0.000608168	16.0986	up	noncoding	NR_073012	PRSS21
ASHGA5P023127	0.000608168	16.0986	up	noncoding	NR_073012	PRSS21
ASHGA5P016747	0.0013239	15.9915	up	noncoding	NR_046258	LOC100216479
ASHGA5P035875	0.000104158	15.6127	up	noncoding	TCONS_00026909	XLOC_012981
ASHGA5P011438	0.00192249	15.4611	up	noncoding	ENST00000371455	RP11-725K16.4
ASHGA5P011438	0.00192249	15.4611	up	noncoding	ENST00000371455	RP11-725K16.4
ASHGA5P011438	0.00192249	15.4611	up	noncoding	ENST00000371455	RP11-725K16.4
ASHGA5P043583	0.000667779	15.2773	up	noncoding	uc003sze.1	BC034444
ASHGA5P037745	0.0042968	14.2827	up	noncoding	ENST00000422971	CTA-941F9.9
ASHGA5P039160	8.33995e-06	14.089	up	noncoding	ENST00000425388	LINC00501
ASHGA5P049522	0.00080142	13.6025	up	noncoding	ENST00000460249	C17orf76-AS1
ASHGA5P020408	0.00415427	13.5115	up	noncoding	uc003wsp.1	BC017578
ASHGA5P032268	0.000693767	13.4454	up	noncoding	ENST00000583364	AC015818.3
ASHGA5P040638	0.00133955	12.9824	up	noncoding	ENST00000503529	CTC-210G5.1
ASHGA5P040638	0.00133955	12.9824	up	noncoding	ENST00000503529	CTC-210G5.1
ASHGA5P021985	0.000821647	12.8528	up	noncoding	ENST00000546429	AC005895.4
ASHGA5P018688	0.00027211	12.8433	up	noncoding	ENST00000456532	RP5-1158E12.3
ASHGA5P053012	0.00327889	12.6448	up	noncoding	NR_002795	HOXA11-AS
ASHGA5P006910	0.000335925	12.5239	up	noncoding	ENST00000428123	AC018865.8
ASHGA5P040018	0.000195749	12.45	up	noncoding	ENST00000513572	RP11-115D19.1
ASHGA5P055571	0.00111267	12.419	up	noncoding	uc001tdk.2	KRT19P2
ASHGA5P022720	0.000858903	12.4174	up	noncoding	ENST00000561502	RP11-64D22.2
ASHGA5P015822	0.000254889	12.3992	up	noncoding	NR_046259	LOC100216479
ASHGA5P020906	5.22401e-05	12.3767	up	noncoding	ENST00000521815	RP11-255B23.4
ASHGA5P049985	0.0392182	12.3333	up	noncoding	ENST00000578477	RP11-534N16.1
ASHGA5P049985	0.0392182	12.3333	up	noncoding	ENST00000578477	RP11-534N16.1
ASHGA5P049985	0.0392182	12.3333	up	noncoding	ENST00000578477	RP11-534N16.1
ASHGA5P042961	2.52043e-05	12.3192	up	noncoding	ENST00000523608	RP1-170O19.17
ASHGA5P050653	0.000267607	12.2842	up	noncoding	ENST00000449736	AC018865.8
ASHGA5P050461	0.0209205	12.2102	up	noncoding	ENST00000437916	RP11-89K21.1
ASHGA5P043843	5.32023e-06	12.0439	up	noncoding	ENST00000470135	RP5-884M6.1
ASHGA5P040947	0.0295997	11.4137	up	noncoding	ENST00000506335	CTD-2194D22.3
ASHGA5P040947	0.0295997	11.4137	up	noncoding	ENST00000506335	CTD-2194D22.3
ASHGA5P050657	0.00034306	11.361	up	noncoding	ENST00000447059	AC140481.7
ASHGA5P031278	0.00675158	11.2137	up	noncoding	ENST00000562763	RP11-432I5.2
ASHGA5P031278	0.00675158	11.2137	up	noncoding	ENST00000562763	RP11-432I5.2
ASHGA5P043580	0.00456168	11.1859	up	noncoding	NR_037843	HOTTIP
ASHGA5P039099	0.00780193	11.1465	up	noncoding	ENST00000485020	RP11-64D22.5
ASHGA5P043449	0.000171356	10.9362	up	noncoding	uc001gvp.1	C1orf81
ASHGA5P044444	0.000454024	10.9093	up	noncoding	uc003yjz.1	AX746867
ASHGA5P044444	0.000454024	10.9093	up	noncoding	uc003yjz.1	AX746867
ASHGA5P044444	0.000454024	10.9093	up	noncoding	uc003yjz.1	AX746867
ASHGA5P044444	0.000454024	10.9093	up	noncoding	uc003yjz.1	AX746867
ASHGA5P044444	0.000454024	10.9093	up	noncoding	uc003yjz.1	AX746867
ASHGA5P044444	0.000454024	10.9093	up	noncoding	uc003yjz.1	AX746867
ASHGA5P019191	0.000109304	10.7784	up	noncoding	ENST00000472293	C17orf76-AS1
ASHGA5P019191	0.000109304	10.7784	up	noncoding	ENST00000472293	C17orf76-AS1
ASHGA5P042860	0.000126347	10.6501	up	noncoding	TCONS_00019861	XLOC_009079
ASHGA5P017134	8.69303e-05	10.5873	up	noncoding	ENST00000438056	AC140481.1
ASHGA5P030748	0.00843955	10.554	up	noncoding	ENST00000579581	RP11-697E2.7
ASHGA5P030363	0.000228059	10.5538	up	noncoding	uc021pbg.1	BC005081
ASHGA5P030363	0.000228059	10.5538	up	noncoding	uc021pbg.1	BC005081
ASHGA5P049582	0.000168423	10.3445	up	noncoding	ENST00000577198	KRT18P55
ASHGA5P055111	0.00173851	10.321	up	noncoding	ENST00000544820	RP11-725K16.4
ASHGA5P038199	6.13114e-05	10.3155	up	noncoding	TCONS_00024657	XLOC_011944
ASHGA5P047996	0.0020016	9.85119	up	noncoding	ENST00000531363	RP11-1L12.3
ASHGA5P052416	0.0161095	9.72294	up	noncoding	NR_003141	SNHG4
ASHGA5P052416	0.0161095	9.72294	up	noncoding	NR_003141	SNHG4
ASHGA5P018988	0.000336624	9.51243	up	noncoding	ENST00000463420	RP11-64D22.2
ASHGA5P035602	0.000193361	9.50821	up	noncoding	uc002vpk.1	AX746677
ASHGA5P040709	9.28971e-05	9.47565	up	noncoding	NR_024418	LOC389332
ASHGA5P032022	1.16602e-05	9.44632	up	noncoding	ENST00000415582	RP11-465N4.4
ASHGA5P040082	0.0469279	9.40863	up	noncoding	ENST00000506942	RP11-33B1.3
ASHGA5P049755	0.0126358	9.3595	up	noncoding	ENST00000300458	LINC00483
ASHGA5P017391	0.000653877	9.32619	up	noncoding	ENST00000440931	AC018865.8
ASHGA5P044346	0.00239984	9.26815	up	noncoding	uc003yao.3	BC062758
ASHGA5P042735	1.11225e-06	9.26211	up	noncoding	ENST00000439207	RP11-568A7.2
ASHGA5P029861	0.000889983	9.24523	up	noncoding	ENST00000559072	ELMO2P1
ASHGA5P047547	0.00124148	9.20935	up	noncoding	NR_038220	LOC170425
ASHGA5P052378	0.0220477	9.08996	up	noncoding	NR_051996	MGC32805
ASHGA5P052378	0.0220477	9.08996	up	noncoding	NR_051996	MGC32805
ASHGA5P037031	0.000725781	8.87712	up	noncoding	ENST00000429167	FAM83C-AS1
ASHGA5P043572	0.000562362	8.70743	up	noncoding	ENST00000504773	RP11-510N19.5
ASHGA5P043572	0.000562362	8.70743	up	noncoding	ENST00000504773	RP11-510N19.5
ASHGA5P033566	0.00805215	8.66314	up	noncoding	ENST00000568243	RP11-408H20.1
ASHGA5P035309	0.000741255	8.62867	up	noncoding	ENST00000455215	CYP4F43P
ASHGA5P046475	3.59933e-05	8.54077	up	noncoding	ENST00000441146	GK-IT1
ASHGA5P046475	3.59933e-05	8.54077	up	noncoding	ENST00000441146	GK-IT1
ASHGA5P046475	3.59933e-05	8.54077	up	noncoding	ENST00000441146	GK-IT1
ASHGA5P046475	3.59933e-05	8.54077	up	noncoding	ENST00000441146	GK-IT1
ASHGA5P044348	0.000355658	8.45661	up	noncoding	ENST00000523313	RP11-697M17.1
ASHGA5P042183	0.0339327	8.45379	up	noncoding	uc003qvx.1	AK127120
ASHGA5P044347	0.000168546	8.39992	up	noncoding	ENST00000522183	RP11-697M17.1
ASHGA5P030919	0.000831925	8.26661	up	noncoding	ENST00000570409	RP11-461A8.4
ASHGA5P056001	3.51983e-05	8.2147	up	noncoding	NR_003225	LGALS3
ASHGA5P056001	3.51983e-05	8.2147	up	noncoding	NR_003225	LGALS3
ASHGA5P028980	0.00541427	8.16424	up	noncoding	ENST00000550805	CTD-2314B22.3
ASHGA5P014709	0.000557708	8.14105	up	noncoding	NR_024052	HCG18
ASHGA5P020838	0.000983564	8.02827	up	noncoding	ENST00000520594	RP11-152P17.2
ASHGA5P054938	0.00637463	7.97332	up	noncoding	ENST00000544553	RP11-783K16.5
ASHGA5P017188	0.000188512	7.82794	up	noncoding	ENST00000438702	RP5-881L22.5
ASHGA5P030065	0.000146349	7.78689	up	noncoding	uc001flf.3	BC041646
ASHGA5P030065	0.000146349	7.78689	up	noncoding	uc001flf.3	BC041646
ASHGA5P014754	0.00753899	7.76185	up	noncoding	ENST00000413041	AC140481.1
ASHGA5P050659	0.00170993	7.75175	up	noncoding	ENST00000425151	AC140481.7
ASHGA5P040412	0.000520141	7.61452	up	noncoding	ENST00000512519	CTD-2127H9.1
ASHGA5P040412	0.000520141	7.61452	up	noncoding	ENST00000512519	CTD-2127H9.1
ASHGA5P020789	0.0150734	7.61231	up	noncoding	ENST00000519861	RP11-383J24.5
ASHGA5P056587	0.00582771	7.56243	up	noncoding	TCONS_00006376	XLOC_002995
ASHGA5P053967	0.0123752	7.40394	up	noncoding	uc004dgk.1	AK098783
ASHGA5P057014	0.00182195	7.29902	up	noncoding	TCONS_00011960	XLOC_005473
ASHGA5P057014	0.00182195	7.29902	up	noncoding	TCONS_00011960	XLOC_005473
ASHGA5P057014	0.00182195	7.29902	up	noncoding	TCONS_00011960	XLOC_005473
ASHGA5P015696	0.0030289	7.2716	up	noncoding	ENST00000422703	MLK7-AS1
ASHGA5P015696	0.0030289	7.2716	up	noncoding	ENST00000422703	MLK7-AS1
ASHGA5P032940	0.000237763	7.19236	up	noncoding	ENST00000578585	RP11-283C24.1
ASHGA5P021289	0.000316912	7.14406	up	noncoding	ENST00000529624	HERC2P9
ASHGA5P043717	0.000491439	7.09442	up	noncoding	NR_037776	WBSCR22
ASHGA5P043717	0.000491439	7.09442	up	noncoding	NR_037776	WBSCR22
ASHGA5P056671	0.0143607	7.0791	up	noncoding	TCONS_00007073	XLOC_002996
ASHGA5P021967	0.00325848	6.91602	up	noncoding	ENST00000545800	RP11-783K16.13
ASHGA5P015984	0.000770078	6.87315	up	noncoding	ENST00000425438	MLLT4-AS1
ASHGA5P039125	0.000597109	6.82464	up	noncoding	ENST00000472924	KRT8P12
ASHGA5P042821	0.02662	6.81918	up	noncoding	TCONS_00019368	XLOC_009191
ASHGA5P030315	0.00279758	6.81231	up	noncoding	ENST00000559569	RP11-20G13.2
ASHGA5P027441	0.0255111	6.80219	up	noncoding	ENST00000548427	RP11-81H3.2
ASHGA5P051898	0.00158627	6.78283	up	noncoding	ENST00000514452	RP11-281P23.2
ASHGA5P033644	0.00165149	6.77705	up	noncoding	ENST00000579923	RP11-106E15.1
ASHGA5P056248	0.00678687	6.75323	up	noncoding	TCONS_00001416	XLOC_000734
ASHGA5P046477	0.000210633	6.73807	up	noncoding	ENST00000497961	RP11-242C19.2
ASHGA5P046477	0.000210633	6.73807	up	noncoding	ENST00000497961	RP11-242C19.2
ASHGA5P046477	0.000210633	6.73807	up	noncoding	ENST00000497961	RP11-242C19.2
ASHGA5P046477	0.000210633	6.73807	up	noncoding	ENST00000497961	RP11-242C19.2
ASHGA5P015982	0.0157472	6.72699	up	noncoding	ENST00000425399	AC131180.4
ASHGA5P035523	0.0157289	6.69383	up	noncoding	ENST00000447111	AC079354.5
ASHGA5P049520	9.20649e-06	6.6438	up	noncoding	NR_045024	C17orf76-AS1
ASHGA5P039097	0.00127582	6.64239	up	noncoding	ENST00000471766	RP11-64D22.2
ASHGA5P014680	0.000408262	6.51937	up	noncoding	ENST00000489284	RP5-1103I5.1
ASHGA5P042476	3.75474e-05	6.49808	up	noncoding	ENST00000562834	RP3-523K23.2
ASHGA5P057637	0.000404453	6.44825	up	noncoding	TCONS_00020094	XLOC_009485
ASHGA5P052417	0.0287691	6.43867	up	noncoding	NR_036536	SNHG4
ASHGA5P052417	0.0287691	6.43867	up	noncoding	NR_036536	SNHG4
ASHGA5P017469	0.00269116	6.42983	up	noncoding	ENST00000442037	H19
ASHGA5P032879	0.0227827	6.42816	up	noncoding	NR_027167	C17orf76-AS1
ASHGA5P032879	0.0227827	6.42816	up	noncoding	NR_027167	C17orf76-AS1
ASHGA5P017648	0.0120036	6.41095	up	noncoding	ENST00000444126	HCG18
ASHGA5P017648	0.0120036	6.41095	up	noncoding	ENST00000444126	HCG18
ASHGA5P043582	0.000726123	6.4103	up	noncoding	ENST00000412413	AC004009.3
ASHGA5P030539	2.21097e-05	6.37836	up	noncoding	ENST00000559909	RP11-108K3.1
ASHGA5P030539	2.21097e-05	6.37836	up	noncoding	ENST00000559909	RP11-108K3.1
ASHGA5P030539	2.21097e-05	6.37836	up	noncoding	ENST00000559909	RP11-108K3.1
ASHGA5P053176	0.0171809	6.36134	up	noncoding	ENST00000433534	STEAP2-AS1
ASHGA5P027541	0.00743255	6.34492	up	noncoding	ENST00000549807	RP11-818F20.5
ASHGA5P051828	0.0479098	6.3424	up	noncoding	ENST00000397644	RP11-513G11.1
ASHGA5P033372	0.00172296	6.33013	up	noncoding	NR_028439	C17orf109
ASHGA5P033372	0.00172296	6.33013	up	noncoding	NR_028439	C17orf109
ASHGA5P052612	1.68838e-05	6.31771	up	noncoding	uc003nkj.4	ZSCAN12P1
ASHGA5P018983	1.94581e-05	6.31332	up	noncoding	ENST00000463353	RP11-331F4.4
ASHGA5P042182	0.00281424	6.25677	up	noncoding	ENST00000454185	RP11-568A7.3
ASHGA5P018214	0.029531	6.22213	up	noncoding	ENST00000450727	LINC00483
ASHGA5P057676	0.0231596	6.19123	up	noncoding	TCONS_00020621	XLOC_009934
ASHGA5P041794	0.00117913	6.17048	up	noncoding	uc003oje.1	BC015662
ASHGA5P041794	0.00117913	6.17048	up	noncoding	uc003oje.1	BC015662
ASHGA5P041794	0.00117913	6.17048	up	noncoding	uc003oje.1	BC015662
ASHGA5P041794	0.00117913	6.17048	up	noncoding	uc003oje.1	BC015662
ASHGA5P041794	0.00117913	6.17048	up	noncoding	uc003oje.1	BC015662
ASHGA5P041794	0.00117913	6.17048	up	noncoding	uc003oje.1	BC015662
ASHGA5P036881	0.00419391	6.12229	up	noncoding	NR_046224	LOC100652730
ASHGA5P022831	0.000116083	6.10717	up	noncoding	ENST00000563602	RP11-44F21.5
ASHGA5P058095	0.000276651	6.03342	up	noncoding	TCONS_00026496	XLOC_012822
ASHGA5P022714	0.00526791	6.02961	up	noncoding	ENST00000561362	RP11-20G13.3
ASHGA5P040247	0.000389489	6.01997	up	noncoding	ENST00000507483	RP11-440I14.3
ASHGA5P058394	0.00268056	6.00465	up	noncoding	uc002nrh.1	AK022793
ASHGA5P041628	0.00556732	5.96292	up	noncoding	uc009wpd.1	AK308965
ASHGA5P041628	0.00556732	5.96292	up	noncoding	uc009wpd.1	AK308965
ASHGA5P051881	0.00178062	5.95181	up	noncoding	ENST00000512092	FAM86EP
ASHGA5P049003	0.000351625	5.94094	up	noncoding	ENST00000570072	RP11-304L19.1
ASHGA5P049003	0.000351625	5.94094	up	noncoding	ENST00000570072	RP11-304L19.1
ASHGA5P044793	0.00358408	5.9307	up	noncoding	TCONS_00001093	XLOC_000340
ASHGA5P023186	0.0189109	5.92016	up	noncoding	uc002kmi.3	BC094703
ASHGA5P023186	0.0189109	5.92016	up	noncoding	uc002kmi.3	BC094703
ASHGA5P023186	0.0189109	5.92016	up	noncoding	uc002kmi.3	BC094703
ASHGA5P023186	0.0189109	5.92016	up	noncoding	uc002kmi.3	BC094703
ASHGA5P023186	0.0189109	5.92016	up	noncoding	uc002kmi.3	BC094703
ASHGA5P023186	0.0189109	5.92016	up	noncoding	uc002kmi.3	BC094703
ASHGA5P023186	0.0189109	5.92016	up	noncoding	uc002kmi.3	BC094703
ASHGA5P023186	0.0189109	5.92016	up	noncoding	uc002kmi.3	BC094703
ASHGA5P043772	0.00343518	5.90282	up	noncoding	ENST00000443515	RP11-739N20.2
ASHGA5P043772	0.00343518	5.90282	up	noncoding	ENST00000443515	RP11-739N20.2
ASHGA5P017915	0.000104742	5.86072	up	noncoding	NR_037148	DNAJC25
ASHGA5P017915	0.000104742	5.86072	up	noncoding	NR_037148	DNAJC25
ASHGA5P045114	0.0471523	5.83969	up	noncoding	ENST00000456782	DISC1-IT1
ASHGA5P045114	0.0471523	5.83969	up	noncoding	ENST00000456782	DISC1-IT1
ASHGA5P045114	0.0471523	5.83969	up	noncoding	ENST00000456782	DISC1-IT1
ASHGA5P045114	0.0471523	5.83969	up	noncoding	ENST00000456782	DISC1-IT1
ASHGA5P045114	0.0471523	5.83969	up	noncoding	ENST00000456782	DISC1-IT1
ASHGA5P045114	0.0471523	5.83969	up	noncoding	ENST00000456782	DISC1-IT1
ASHGA5P045114	0.0471523	5.83969	up	noncoding	ENST00000456782	DISC1-IT1
ASHGA5P045114	0.0471523	5.83969	up	noncoding	ENST00000456782	DISC1-IT1
ASHGA5P045114	0.0471523	5.83969	up	noncoding	ENST00000456782	DISC1-IT1
ASHGA5P032882	0.000109249	5.8303	up	noncoding	NR_027179	C17orf76-AS1
ASHGA5P047343	0.0245993	5.82892	up	noncoding	ENST00000434552	RP11-490O24.2
ASHGA5P027766	0.000138849	5.82577	up	noncoding	ENST00000541888	RP1-102E24.8
ASHGA5P018194	0.00155993	5.81802	up	noncoding	ENST00000450469	RP4-784A16.3
ASHGA5P018194	0.00155993	5.81802	up	noncoding	ENST00000450469	RP4-784A16.3
ASHGA5P018194	0.00155993	5.81802	up	noncoding	ENST00000450469	RP4-784A16.3
ASHGA5P018194	0.00155993	5.81802	up	noncoding	ENST00000450469	RP4-784A16.3
ASHGA5P019325	0.00458855	5.80656	up	noncoding	ENST00000478318	STEAP2-AS1
ASHGA5P042495	0.0182071	5.77866	up	noncoding	TCONS_00020749	XLOC_010037
ASHGA5P027203	0.0368101	5.76357	up	noncoding	TCONS_00011694	XLOC_005173
ASHGA5P058063	0.0467327	5.75248	up	noncoding	TCONS_00026129	XLOC_012538
ASHGA5P042751	0.0189588	5.7412	up	noncoding	ENST00000426839	XX-C2158C6.1
ASHGA5P052859	0.0256774	5.73007	up	noncoding	ENST00000466706	TAAR3
ASHGA5P020288	0.0280608	5.70889	up	noncoding	ENST00000510971	SEC24B-AS1
ASHGA5P020288	0.0280608	5.70889	up	noncoding	ENST00000510971	SEC24B-AS1
ASHGA5P019563	0.00597351	5.70704	up	noncoding	ENST00000492250	C17orf76-AS1
ASHGA5P017232	7.09027e-05	5.65227	up	noncoding	ENST00000439137	CYP4F43P
ASHGA5P014877	0.0336753	5.6428	up	noncoding	NR_038200	M1
ASHGA5P012259	0.00556123	5.63391	up	noncoding	NR_028032	HCG9
ASHGA5P037786	0.000872771	5.62844	up	noncoding	ENST00000442403	AC007064.24
ASHGA5P039337	0.00612962	5.61979	up	noncoding	ENST00000506195	RP11-74M11.2
ASHGA5P022606	0.000759204	5.56912	up	noncoding	ENST00000559553	RP11-519G16.5
ASHGA5P022606	0.000759204	5.56912	up	noncoding	ENST00000559553	RP11-519G16.5
ASHGA5P039588	0.00601089	5.54731	up	noncoding	ENST00000565254	RP11-50D9.3
ASHGA5P028645	0.000629649	5.51352	up	noncoding	ENST00000432229	FARP1-AS1
ASHGA5P043188	0.0266761	5.50969	up	noncoding	TCONS_00018380	XLOC_008659
ASHGA5P023365	0.0131972	5.49405	up	noncoding	ENST00000579363	AC022596.2
ASHGA5P020718	0.0287808	5.4936	up	noncoding	ENST00000518932	RP11-152P17.2
ASHGA5P016786	0.0202317	5.48283	up	noncoding	ENST00000434264	RP11-206L10.7
ASHGA5P023402	4.45577e-05	5.45713	up	noncoding	ENST00000580199	LINC00511
ASHGA5P028447	0.00386199	5.45541	up	noncoding	ENST00000499662	PDX1-AS1
ASHGA5P030541	0.0144817	5.43835	up	noncoding	ENST00000559672	RP11-108K3.2
ASHGA5P030541	0.0144817	5.43835	up	noncoding	ENST00000559672	RP11-108K3.2
ASHGA5P019642	0.00054541	5.42297	up	noncoding	uc003wed.3	BC040701
ASHGA5P047020	0.00802499	5.36185	up	noncoding	TCONS_00015479	XLOC_007155
ASHGA5P057306	0.00639115	5.35313	up	noncoding	TCONS_00016551	XLOC_007314
ASHGA5P022837	0.0120841	5.34238	up	noncoding	ENST00000563806	AC009133.14
ASHGA5P022837	0.0120841	5.34238	up	noncoding	ENST00000563806	AC009133.14
ASHGA5P033857	0.0392779	5.30755	up	noncoding	NR_040075	LOC100287225
ASHGA5P039027	0.00290364	5.29087	up	noncoding	uc003erl.1	AX746877
ASHGA5P028998	0.000724165	5.28317	up	noncoding	ENST00000556197	RP11-219E7.3
ASHGA5P029325	0.0164296	5.23183	up	noncoding	ENST00000500370	SNHG10
ASHGA5P032460	0.00864101	5.21306	up	noncoding	uc002iik.1	HEXIM2
ASHGA5P049829	0.00472097	5.20501	up	noncoding	ENST00000584749	LINC00511
ASHGA5P020922	6.23945e-06	5.18917	up	noncoding	ENST00000521989	RP11-150O12.6
ASHGA5P054505	0.0165907	5.1259	up	noncoding	ENST00000430963	RP11-773D16.1
ASHGA5P028749	0.00653334	5.08404	up	noncoding	ENST00000567234	LINC00543
ASHGA5P044519	0.0317859	5.06279	up	noncoding	ENST00000523030	RP11-6D1.3
ASHGA5P054509	0.000309915	5.04059	up	noncoding	NR_038464	LOC439990
ASHGA5P032029	0.000163617	5.03873	up	noncoding	uc002fpw.1	AFG3L1P
ASHGA5P035748	0.000357258	5.03673	up	noncoding	ENST00000457901	AC067959.1
ASHGA5P040298	0.0395323	5.01223	up	noncoding	uc003jcv.3	LOC728613
ASHGA5P033466	0.0421509	5.00175	up	noncoding	ENST00000584679	RP11-806L2.5
ASHGA5P036089	0.0158382	5.00159	up	noncoding	ENST00000553759	AC016683.6
ASHGA5P036089	0.0158382	5.00159	up	noncoding	ENST00000553759	AC016683.6
ASHGA5P036089	0.0158382	5.00159	up	noncoding	ENST00000553759	AC016683.6
ASHGA5P036089	0.0158382	5.00159	up	noncoding	ENST00000553759	AC016683.6
ASHGA5P051054	0.0126109	4.94593	up	noncoding	uc002ydh.3	BC141903
ASHGA5P035229	0.000908595	4.94418	up	noncoding	NR_046111	LOC440894
ASHGA5P049421	0.0381646	4.92707	up	noncoding	ENST00000578003	OR3A4P
ASHGA5P017009	0.00870848	4.89072	up	noncoding	uc010fjy.3	LOC151009
ASHGA5P028807	0.0267674	4.86976	up	noncoding	ENST00000522859	TPT1-AS1
ASHGA5P043072	0.0206811	4.86073	up	noncoding	uc003tqe.4	BC036261
ASHGA5P019428	0.00209154	4.84521	up	noncoding	NR_026562	C20orf24
ASHGA5P019428	0.00209154	4.84521	up	noncoding	NR_026562	C20orf24
ASHGA5P019428	0.00209154	4.84521	up	noncoding	NR_026562	C20orf24
ASHGA5P019428	0.00209154	4.84521	up	noncoding	NR_026562	C20orf24
ASHGA5P019428	0.00209154	4.84521	up	noncoding	NR_026562	C20orf24
ASHGA5P019428	0.00209154	4.84521	up	noncoding	NR_026562	C20orf24
ASHGA5P056528	0.0131349	4.83182	up	noncoding	TCONS_00005360	XLOC_002543
ASHGA5P046661	0.00162272	4.83166	up	noncoding	ENST00000441841	RP3-473B4.3
ASHGA5P019969	0.00209914	4.82685	up	noncoding	ENST00000506053	CTC-210G5.1
ASHGA5P019969	0.00209914	4.82685	up	noncoding	ENST00000506053	CTC-210G5.1
ASHGA5P043525	0.00521059	4.80248	up	noncoding	ENST00000437088	AC011891.5
ASHGA5P022595	0.00682747	4.79012	up	noncoding	ENST00000559357	RP11-265M18.2
ASHGA5P022595	0.00682747	4.79012	up	noncoding	ENST00000559357	RP11-265M18.2
ASHGA5P035914	6.29416e-07	4.76876	up	noncoding	uc021viw.1	FW340055
ASHGA5P035914	6.29416e-07	4.76876	up	noncoding	uc021viw.1	FW340055
ASHGA5P035914	6.29416e-07	4.76876	up	noncoding	uc021viw.1	FW340055
ASHGA5P042396	0.0135431	4.74887	up	noncoding	TCONS_00019544	XLOC_009342
ASHGA5P050973	6.32053e-05	4.73128	up	noncoding	NR_034072	SARS
ASHGA5P033338	0.00139678	4.72705	up	noncoding	ENST00000577281	RP11-57A1.1
ASHGA5P050548	0.0103163	4.66514	up	noncoding	ENST00000413975	RP11-475O6.1
ASHGA5P031737	0.0150912	4.64384	up	noncoding	ENST00000434300	RP5-1011O1.2
ASHGA5P046958	0.0287854	4.63847	up	noncoding	ENST00000428862	RP11-202P11.1
ASHGA5P053588	0.0234136	4.62695	up	noncoding	ENST00000523031	RP13-582O9.5
ASHGA5P029399	0.049351	4.59904	up	noncoding	uc021rnj.1	BC016035
ASHGA5P052742	1.76396e-06	4.58431	up	noncoding	ENST00000451910	RP11-344J7.2
ASHGA5P030297	0.000228785	4.56327	up	noncoding	ENST00000560242	RP11-522B15.4
ASHGA5P014887	0.00628698	4.56264	up	noncoding	ENST00000414386	RP11-328M4.2
ASHGA5P014887	0.00628698	4.56264	up	noncoding	ENST00000414386	RP11-328M4.2
ASHGA5P014887	0.00628698	4.56264	up	noncoding	ENST00000414386	RP11-328M4.2
ASHGA5P022821	1.58838e-05	4.54018	up	noncoding	NR_037620	ORC6
ASHGA5P015787	0.000803935	4.5369	up	noncoding	uc002xij.3	LOC388796
ASHGA5P048796	0.0208355	4.51717	up	noncoding	ENST00000568853	RP11-10O17.2
ASHGA5P048796	0.0208355	4.51717	up	noncoding	ENST00000568853	RP11-10O17.2
ASHGA5P029561	0.00149864	4.50597	up	noncoding	ENST00000569625	RP11-1012E15.1
ASHGA5P050430	0.00755546	4.50564	up	noncoding	TCONS_00001027	XLOC_000294
ASHGA5P021544	0.022979	4.49893	up	noncoding	ENST00000534540	MIR210HG
ASHGA5P047995	6.13e-06	4.49632	up	noncoding	ENST00000530430	RP11-1L12.3
ASHGA5P042149	0.00126922	4.49283	up	noncoding	uc003qrv.1	AX747826
ASHGA5P042149	0.00126922	4.49283	up	noncoding	uc003qrv.1	AX747826
ASHGA5P023083	0.00656324	4.48446	up	noncoding	ENST00000569258	RP11-673C5.2
ASHGA5P040938	0.00398411	4.48105	up	noncoding	ENST00000416894	LINC00568
ASHGA5P055878	0.0101518	4.47617	up	noncoding	ENST00000548903	CTD-2314B22.3
ASHGA5P015616	0.00164619	4.47498	up	noncoding	ENST00000421996	AC093734.14
ASHGA5P033503	0.00342016	4.4718	up	noncoding	ENST00000581725	RP11-146G7.3
ASHGA5P015371	0.0286206	4.46431	up	noncoding	ENST00000419688	LINC00483
ASHGA5P056252	0.000199326	4.44818	up	noncoding	TCONS_00001483	XLOC_000819
ASHGA5P017959	0.00544653	4.42668	up	noncoding	ENST00000447623	RP11-263K19.4
ASHGA5P017959	0.00544653	4.42668	up	noncoding	ENST00000447623	RP11-263K19.4
ASHGA5P017959	0.00544653	4.42668	up	noncoding	ENST00000447623	RP11-263K19.4
ASHGA5P041716	0.00523092	4.42408	up	noncoding	NR_026776	LOC100270746
ASHGA5P017524	0.0127468	4.42368	up	noncoding	ENST00000442712	RP11-439E19.7
ASHGA5P017123	0.0339078	4.42129	up	noncoding	ENST00000437859	RP3-417L20.4
ASHGA5P058531	0.00149548	4.406	up	noncoding	uc009yzi.2	AB231711
ASHGA5P025822	6.85484e-05	4.40479	up	noncoding	NR_038257	TRPM2
ASHGA5P036930	0.026696	4.40362	up	noncoding	uc002wjr.3	BC042140
ASHGA5P018029	0.00161668	4.39519	up	noncoding	ENST00000448513	RP11-395B7.4
ASHGA5P049517	0.00737476	4.3737	up	noncoding	NR_027163	C17orf76-AS1
ASHGA5P049517	0.00737476	4.3737	up	noncoding	NR_027163	C17orf76-AS1
ASHGA5P029048	0.000103272	4.36267	up	noncoding	TCONS_00010341	XLOC_004829
ASHGA5P041932	0.000349068	4.35514	up	noncoding	ENST00000455071	RP11-30P6.6
ASHGA5P017604	0.0352876	4.34209	up	noncoding	ENST00000443630	RP11-213G2.2
ASHGA5P041623	0.00675288	4.34105	up	noncoding	TCONS_00020555	XLOC_009868
ASHGA5P056516	0.0014386	4.32886	up	noncoding	TCONS_00005195	XLOC_002198
ASHGA5P036088	0.00639824	4.32654	up	noncoding	ENST00000555766	AC016683.6
ASHGA5P036088	0.00639824	4.32654	up	noncoding	ENST00000555766	AC016683.6
ASHGA5P036088	0.00639824	4.32654	up	noncoding	ENST00000555766	AC016683.6
ASHGA5P036088	0.00639824	4.32654	up	noncoding	ENST00000555766	AC016683.6
ASHGA5P036782	0.0237586	4.31989	up	noncoding	ENST00000570096	RP4-616B8.4
ASHGA5P036782	0.0237586	4.31989	up	noncoding	ENST00000570096	RP4-616B8.4
ASHGA5P021725	0.0171554	4.31968	up	noncoding	ENST00000539303	SNHG1
ASHGA5P021725	0.0171554	4.31968	up	noncoding	ENST00000539303	SNHG1
ASHGA5P021725	0.0171554	4.31968	up	noncoding	ENST00000539303	SNHG1
ASHGA5P019442	0.0074642	4.31931	up	noncoding	NR_045022	C17orf76-AS1
ASHGA5P019442	0.0074642	4.31931	up	noncoding	NR_045022	C17orf76-AS1
ASHGA5P041657	0.000713	4.30891	up	noncoding	ENST00000563225	RP1-80N2.3
ASHGA5P033670	0.000345588	4.30728	up	noncoding	ENST00000582755	RP11-94B19.5
ASHGA5P044229	0.0112631	4.30115	up	noncoding	ENST00000524133	RP11-360L9.7
ASHGA5P057987	0.00369894	4.2991	up	noncoding	TCONS_00024692	XLOC_011972
ASHGA5P017402	0.00015953	4.2895	up	noncoding	uc001buv.4	MTMR9LP
ASHGA5P048259	0.0203675	4.28122	up	noncoding	ENST00000532296	RP5-901A4.1
ASHGA5P048259	0.0203675	4.28122	up	noncoding	ENST00000532296	RP5-901A4.1
ASHGA5P048259	0.0203675	4.28122	up	noncoding	ENST00000532296	RP5-901A4.1
ASHGA5P044912	0.0288311	4.27964	up	noncoding	ENST00000520649	RP11-386D6.2
ASHGA5P035299	2.3007e-06	4.27631	up	noncoding	uc002tpz.2	LOC440905
ASHGA5P041520	0.00393348	4.27347	up	noncoding	ENST00000522189	CTC-535M15.2
ASHGA5P050439	0.0267362	4.27155	up	noncoding	ENST00000491596	MYADML
ASHGA5P030519	0.00321049	4.26846	up	noncoding	TCONS_00008505	XLOC_003985
ASHGA5P040288	0.000452038	4.2665	up	noncoding	ENST00000565521	CTD-2083E4.4
ASHGA5P020374	0.0437283	4.25811	up	noncoding	ENST00000512508	CTC-338M12.6
ASHGA5P020374	0.0437283	4.25811	up	noncoding	ENST00000512508	CTC-338M12.6
ASHGA5P020374	0.0437283	4.25811	up	noncoding	ENST00000512508	CTC-338M12.6
ASHGA5P020374	0.0437283	4.25811	up	noncoding	ENST00000512508	CTC-338M12.6
ASHGA5P020374	0.0437283	4.25811	up	noncoding	ENST00000512508	CTC-338M12.6
ASHGA5P040024	0.00393611	4.25623	up	noncoding	ENST00000445565	RP11-418J17.1
ASHGA5P022021	0.00149624	4.25018	up	noncoding	ENST00000547387	RP11-386G11.10
ASHGA5P022258	0.00019488	4.233	up	noncoding	ENST00000553520	RP11-407N17.5
ASHGA5P022258	0.00019488	4.233	up	noncoding	ENST00000553520	RP11-407N17.5
ASHGA5P022258	0.00019488	4.233	up	noncoding	ENST00000553520	RP11-407N17.5
ASHGA5P036208	0.00568786	4.23149	up	noncoding	ENST00000443593	RP1-212P9.2
ASHGA5P057809	0.00141126	4.22623	up	noncoding	TCONS_00022116	XLOC_010723
ASHGA5P049527	0.0288847	4.19882	up	noncoding	TCONS_00022481	XLOC_010810
ASHGA5P035007	0.0491395	4.19193	up	noncoding	ENST00000430847	RP11-89K21.1
ASHGA5P032633	0.00912685	4.17274	up	noncoding	ENST00000581549	LINC00511
ASHGA5P034812	0.00555535	4.16651	up	noncoding	uc021vcr.1	BC011243
ASHGA5P049521	0.000389033	4.1644	up	noncoding	NR_045026	C17orf76-AS1
ASHGA5P022673	0.00013903	4.15735	up	noncoding	ENST00000560663	CTD-2335A18.1
ASHGA5P052550	0.00127439	4.15548	up	noncoding	ENST00000505151	CTC-338M12.4
ASHGA5P028636	0.0061966	4.14776	up	noncoding	ENST00000416909	CLDN10-AS1
ASHGA5P028636	0.0061966	4.14776	up	noncoding	ENST00000416909	CLDN10-AS1
ASHGA5P016884	0.000450822	4.14316	up	noncoding	ENST00000435377	RP3-495K2.1
ASHGA5P033066	0.00593108	4.12568	up	noncoding	ENST00000558143	RP11-115K3.1
ASHGA5P025867	0.0132277	4.12343	up	noncoding	NR_045025	C17orf76-AS1
ASHGA5P025867	0.0132277	4.12343	up	noncoding	NR_045025	C17orf76-AS1
ASHGA5P053314	0.032177	4.11	up	noncoding	ENST00000447307	AC058791.1
ASHGA5P038439	0.0180981	4.08791	up	noncoding	ENST00000483245	RP11-202A13.1
ASHGA5P040019	0.0355062	4.0749	up	noncoding	ENST00000507916	RP11-115D19.1
ASHGA5P053590	0.022404	4.07435	up	noncoding	ENST00000521207	RP13-582O9.5
ASHGA5P043123	0.00557554	4.06179	up	noncoding	ENST00000566476	GS1-120K12.4
ASHGA5P053526	0.0305744	4.0601	up	noncoding	ENST00000524045	RP11-152P17.2
ASHGA5P037477	0.00222929	4.05066	up	noncoding	uc010gng.3	DSCR9
ASHGA5P033452	0.0016259	4.03931	up	noncoding	ENST00000572343	AC139099.4
ASHGA5P032141	0.0281734	4.03898	up	noncoding	ENST00000571370	RP11-199F11.2
ASHGA5P032141	0.0281734	4.03898	up	noncoding	ENST00000571370	RP11-199F11.2
ASHGA5P032141	0.0281734	4.03898	up	noncoding	ENST00000571370	RP11-199F11.2
ASHGA5P032141	0.0281734	4.03898	up	noncoding	ENST00000571370	RP11-199F11.2
ASHGA5P032141	0.0281734	4.03898	up	noncoding	ENST00000571370	RP11-199F11.2
ASHGA5P032141	0.0281734	4.03898	up	noncoding	ENST00000571370	RP11-199F11.2
ASHGA5P014564	0.0408431	4.03495	up	noncoding	ENST00000449178	PCBP1-AS1
ASHGA5P035316	0.0290219	4.032	up	noncoding	ENST00000446213	AC133785.1
ASHGA5P042342	0.00157047	4.01737	up	noncoding	ENST00000440874	TRIM31-AS1
ASHGA5P042194	0.0107066	4.00536	up	noncoding	ENST00000435612	XXyac-YX65C7_A.3
ASHGA5P048418	8.46248e-06	3.99159	up	noncoding	TCONS_00013944	XLOC_006589
ASHGA5P015722	0.0447638	3.99141	up	noncoding	uc010fks.3	LOC654433
ASHGA5P015722	0.0447638	3.99141	up	noncoding	uc010fks.3	LOC654433
ASHGA5P015722	0.0447638	3.99141	up	noncoding	uc010fks.3	LOC654433
ASHGA5P015722	0.0447638	3.99141	up	noncoding	uc010fks.3	LOC654433
ASHGA5P017602	0.0121983	3.98018	up	noncoding	ENST00000443622	RP11-176D17.3
ASHGA5P041738	0.00279391	3.97404	up	noncoding	ENST00000434086	HLA-F-AS1
ASHGA5P035119	0.000229121	3.96562	up	noncoding	TCONS_00015940	XLOC_007308
ASHGA5P049148	0.0152455	3.96047	up	noncoding	ENST00000569981	AC009133.14
ASHGA5P049148	0.0152455	3.96047	up	noncoding	ENST00000569981	AC009133.14
ASHGA5P041069	0.00530539	3.95199	up	noncoding	ENST00000569313	CTD-2636A23.2
ASHGA5P041069	0.00530539	3.95199	up	noncoding	ENST00000569313	CTD-2636A23.2
ASHGA5P022044	0.0415498	3.94713	up	noncoding	ENST00000547779	AL589743.1
ASHGA5P051309	0.0141575	3.92802	up	noncoding	uc001edb.3	BC023568
ASHGA5P036717	0.00834791	3.92706	up	noncoding	TCONS_00026520	XLOC_012841
ASHGA5P017830	0.022932	3.92432	up	noncoding	ENST00000446205	AL583842.3
ASHGA5P019193	0.00590248	3.92075	up	noncoding	NR_027169	C17orf76-AS1
ASHGA5P019193	0.00590248	3.92075	up	noncoding	NR_027169	C17orf76-AS1
ASHGA5P015548	0.0172561	3.91648	up	noncoding	ENST00000421275	RP11-148G20.1
ASHGA5P016018	4.76572e-05	3.9124	up	noncoding	uc001eho.1	BC063600
ASHGA5P016018	4.76572e-05	3.9124	up	noncoding	uc001eho.1	BC063600
ASHGA5P028937	0.011585	3.9121	up	noncoding	ENST00000440735	RP11-365P13.3
ASHGA5P047134	0.00931946	3.91059	up	noncoding	TCONS_00013660	XLOC_006321
ASHGA5P018902	0.0307293	3.90802	up	noncoding	NR_027168	C17orf76-AS1
ASHGA5P018902	0.0307293	3.90802	up	noncoding	NR_027168	C17orf76-AS1
ASHGA5P044443	0.00342512	3.9072	up	noncoding	ENST00000564694	RP11-521I2.3
ASHGA5P037325	0.015634	3.90622	up	noncoding	ENST00000411427	AP001610.5
ASHGA5P037325	0.015634	3.90622	up	noncoding	ENST00000411427	AP001610.5
ASHGA5P037325	0.015634	3.90622	up	noncoding	ENST00000411427	AP001610.5
ASHGA5P049519	0.00669713	3.90523	up	noncoding	ENST00000484836	C17orf76-AS1
ASHGA5P018903	0.0144936	3.9043	up	noncoding	ENST00000483140	C17orf76-AS1
ASHGA5P018903	0.0144936	3.9043	up	noncoding	ENST00000483140	C17orf76-AS1
ASHGA5P020900	0.0367805	3.89912	up	noncoding	ENST00000521687	HOXA-AS2
ASHGA5P020900	0.0367805	3.89912	up	noncoding	ENST00000521687	HOXA-AS2
ASHGA5P052151	0.00362812	3.89671	up	noncoding	TCONS_00015168	XLOC_007214
ASHGA5P056009	0.0396984	3.89122	up	noncoding	NR_029435	FLJ31306
ASHGA5P056009	0.0396984	3.89122	up	noncoding	NR_029435	FLJ31306
ASHGA5P025704	0.00255878	3.88813	up	noncoding	NR_027241	LOC388796
ASHGA5P003963	0.00220077	3.88247	up	noncoding	uc001ihn.4	tAKR
ASHGA5P023255	0.0270265	3.87752	up	noncoding	ENST00000576063	RP13-638C3.4
ASHGA5P037534	0.0379815	3.86307	up	noncoding	ENST00000413768	AP000525.8
ASHGA5P055441	0.0190842	3.86029	up	noncoding	ENST00000509870	HOXC-AS3
ASHGA5P045496	0.00025044	3.85888	up	noncoding	ENST00000428643	HMGA1P4
ASHGA5P056243	0.00510488	3.85873	up	noncoding	TCONS_00001378	XLOC_000679
ASHGA5P018980	0.000659971	3.84578	up	noncoding	ENST00000463275	HCG9
ASHGA5P020340	0.0285272	3.83999	up	noncoding	ENST00000511918	RP11-213H15.3
ASHGA5P035006	0.0308642	3.82415	up	noncoding	ENST00000354756	RP11-89K21.1
ASHGA5P023388	9.84141e-05	3.8191	up	noncoding	ENST00000579946	AC022596.2
ASHGA5P028042	0.0244081	3.8096	up	noncoding	ENST00000547177	RP11-968A15.2
ASHGA5P016790	0.0439458	3.80719	up	noncoding	uc010zan.1	AK054990
ASHGA5P045387	0.0117835	3.80248	up	noncoding	TCONS_00000859	XLOC_000082
ASHGA5P041225	0.00778004	3.8012	up	noncoding	TCONS_00020622	XLOC_009934
ASHGA5P025912	0.00213609	3.79475	up	noncoding	NR_046225	LOC100652730
ASHGA5P040785	0.0395565	3.79366	up	noncoding	uc003lqu.3	L26953
ASHGA5P040785	0.0395565	3.79366	up	noncoding	uc003lqu.3	L26953
ASHGA5P051349	0.00845562	3.78294	up	noncoding	NR_027779	TTLL1
ASHGA5P018779	0.0152232	3.78155	up	noncoding	ENST00000457558	RP11-15B24.5
ASHGA5P046158	0.000853923	3.77944	up	noncoding	uc004dgl.1	BC015977
ASHGA5P027536	0.00431037	3.77321	up	noncoding	ENST00000550029	RP11-341G23.4
ASHGA5P027913	0.0128802	3.7712	up	noncoding	TCONS_00012046	XLOC_005578
ASHGA5P054707	0.0121138	3.757	up	noncoding	TCONS_00007072	XLOC_002995
ASHGA5P018787	0.000531151	3.74886	up	noncoding	ENST00000457653	RP1-34B21.6
ASHGA5P028102	0.00207014	3.74245	up	noncoding	uc001srx.3	BC042855
ASHGA5P028102	0.00207014	3.74245	up	noncoding	uc001srx.3	BC042855
ASHGA5P019912	0.0240967	3.72501	up	noncoding	ENST00000506340	CTC-338M12.4
ASHGA5P053422	0.0360741	3.72284	up	noncoding	ENST00000458220	GAS5
ASHGA5P053422	0.0360741	3.72284	up	noncoding	ENST00000458220	GAS5
ASHGA5P045761	0.0187724	3.71838	up	noncoding	ENST00000429567	RP11-470P21.2
ASHGA5P046265	0.0410677	3.71807	up	noncoding	ENST00000424887	TCEAL3-AS1
ASHGA5P044065	0.00507496	3.70429	up	noncoding	ENST00000521498	RP11-439C15.4
ASHGA5P014871	0.00175214	3.70242	up	noncoding	ENST00000414189	AP001422.3
ASHGA5P014724	0.00926072	3.70029	up	noncoding	uc001lva.4	H19
ASHGA5P044573	0.0218763	3.69873	up	noncoding	ENST00000517411	RP13-582O9.5
ASHGA5P019523	4.37216e-05	3.69716	up	noncoding	ENST00000489488	RP4-798C17.6
ASHGA5P019523	4.37216e-05	3.69716	up	noncoding	ENST00000489488	RP4-798C17.6
ASHGA5P019523	4.37216e-05	3.69716	up	noncoding	ENST00000489488	RP4-798C17.6
ASHGA5P019523	4.37216e-05	3.69716	up	noncoding	ENST00000489488	RP4-798C17.6
ASHGA5P019523	4.37216e-05	3.69716	up	noncoding	ENST00000489488	RP4-798C17.6
ASHGA5P044560	0.0124336	3.69216	up	noncoding	ENST00000517658	RP11-10J21.4
ASHGA5P044560	0.0124336	3.69216	up	noncoding	ENST00000517658	RP11-10J21.4
ASHGA5P044560	0.0124336	3.69216	up	noncoding	ENST00000517658	RP11-10J21.4
ASHGA5P015050	0.000889332	3.68598	up	noncoding	ENST00000416028	RP11-119F7.4
ASHGA5P052114	1.45478e-05	3.68198	up	noncoding	ENST00000455598	RP11-364P22.1
ASHGA5P036150	0.00405631	3.6645	up	noncoding	NR_002909	SNHG3
ASHGA5P045921	0.0247821	3.66389	up	noncoding	ENST00000478294	RP13-463N16.6
ASHGA5P036777	0.0125618	3.65821	up	noncoding	uc002xig.3	LOC388796
ASHGA5P033605	0.000127192	3.6564	up	noncoding	ENST00000580150	RP11-110H1.4
ASHGA5P033605	0.000127192	3.6564	up	noncoding	ENST00000580150	RP11-110H1.4
ASHGA5P033605	0.000127192	3.6564	up	noncoding	ENST00000580150	RP11-110H1.4
ASHGA5P033605	0.000127192	3.6564	up	noncoding	ENST00000580150	RP11-110H1.4
ASHGA5P028929	0.000240858	3.6559	up	noncoding	TCONS_00010505	XLOC_005024
ASHGA5P014780	0.00197095	3.65522	up	noncoding	ENST00000413311	AC093382.1
ASHGA5P019427	0.0337957	3.64612	up	noncoding	ENST00000483636	RP11-64D22.2
ASHGA5P016895	0.00013963	3.64607	up	noncoding	ENST00000435466	AC003088.1
ASHGA5P053591	0.0301258	3.64532	up	noncoding	ENST00000524335	RP13-582O9.5
ASHGA5P053352	5.01172e-05	3.6437	up	noncoding	ENST00000487102	RP4-798C17.6
ASHGA5P053352	5.01172e-05	3.6437	up	noncoding	ENST00000487102	RP4-798C17.6
ASHGA5P053352	5.01172e-05	3.6437	up	noncoding	ENST00000487102	RP4-798C17.6
ASHGA5P053352	5.01172e-05	3.6437	up	noncoding	ENST00000487102	RP4-798C17.6
ASHGA5P037146	0.0318518	3.63706	up	noncoding	ENST00000448923	RP11-96L14.7
ASHGA5P023163	0.0249542	3.63658	up	noncoding	ENST00000571970	RP11-95P2.1
ASHGA5P017734	0.0202221	3.63361	up	noncoding	ENST00000445201	RP11-495P10.7
ASHGA5P057442	0.0277043	3.63322	up	noncoding	TCONS_00017391	XLOC_008269
ASHGA5P057223	0.000178487	3.62933	up	noncoding	TCONS_00014747	XLOC_006831
ASHGA5P030862	0.00102735	3.61603	up	noncoding	TCONS_00006208	XLOC_002808
ASHGA5P020945	0.00333272	3.61567	up	noncoding	ENST00000522318	IMPA1P
ASHGA5P013447	0.027019	3.61119	up	noncoding	NR_029415	SHMT2
ASHGA5P013447	0.027019	3.61119	up	noncoding	NR_029415	SHMT2
ASHGA5P013447	0.027019	3.61119	up	noncoding	NR_029415	SHMT2
ASHGA5P013447	0.027019	3.61119	up	noncoding	NR_029415	SHMT2
ASHGA5P013447	0.027019	3.61119	up	noncoding	NR_029415	SHMT2
ASHGA5P013447	0.027019	3.61119	up	noncoding	NR_029415	SHMT2
ASHGA5P038209	0.000792424	3.60296	up	noncoding	TCONS_00024666	XLOC_011951
ASHGA5P033364	0.00420804	3.5981	up	noncoding	ENST00000577295	RP11-309N17.4
ASHGA5P018221	0.000574146	3.59345	up	noncoding	NR_047580	TKT
ASHGA5P018221	0.000574146	3.59345	up	noncoding	NR_047580	TKT
ASHGA5P018221	0.000574146	3.59345	up	noncoding	NR_047580	TKT
ASHGA5P051636	0.0212075	3.58969	up	noncoding	ENST00000449151	PDZK1P1
ASHGA5P032125	0.0141649	3.58283	up	noncoding	TCONS_00006461	XLOC_003073
ASHGA5P019151	0.0205363	3.57612	up	noncoding	NR_027158	C17orf76-AS1
ASHGA5P019151	0.0205363	3.57612	up	noncoding	NR_027158	C17orf76-AS1
ASHGA5P058595	1.15762e-05	3.57211	up	noncoding	uc010oaz.1	NPPA-AS1
ASHGA5P058595	1.15762e-05	3.57211	up	noncoding	uc010oaz.1	NPPA-AS1
ASHGA5P058595	1.15762e-05	3.57211	up	noncoding	uc010oaz.1	NPPA-AS1
ASHGA5P046935	0.0178692	3.5711	up	noncoding	uc001jtm.3	BC069792
ASHGA5P035301	0.0295048	3.56848	up	noncoding	ENST00000444030	AC018865.8
ASHGA5P039519	0.0358658	3.56695	up	noncoding	ENST00000563833	AF213884.2
ASHGA5P039519	0.0358658	3.56695	up	noncoding	ENST00000563833	AF213884.2
ASHGA5P022190	0.00364699	3.56228	up	noncoding	ENST00000551893	RP11-536G4.2
ASHGA5P057396	0.00768783	3.56057	up	noncoding	TCONS_00016706	XLOC_007577
ASHGA5P023035	0.00402736	3.56039	up	noncoding	ENST00000568189	RP11-1223D19.1
ASHGA5P016719	0.000930535	3.55592	up	noncoding	ENST00000433357	RP11-255A11.21
ASHGA5P044100	0.0227077	3.55229	up	noncoding	ENST00000521218	CTA-398F10.2
ASHGA5P020716	0.00451581	3.54331	up	noncoding	ENST00000518905	CTB-113P19.1
ASHGA5P030505	0.00149728	3.53383	up	noncoding	ENST00000560647	RP11-519G16.3
ASHGA5P036513	0.0120667	3.53231	up	noncoding	TCONS_00026839	XLOC_013235
ASHGA5P021030	0.0082269	3.5242	up	noncoding	uc003xhi.1	AF086219
ASHGA5P004140	0.00235026	3.51763	up	noncoding	NR_052003	PPP4R1
ASHGA5P004140	0.00235026	3.51763	up	noncoding	NR_052003	PPP4R1
ASHGA5P010331	0.000287573	3.51753	up	noncoding	ENST00000476537	PI4KAP2
ASHGA5P023055	0.00546344	3.5164	up	noncoding	ENST00000568730	RP11-56L13.1
ASHGA5P017022	0.00389001	3.51387	up	noncoding	ENST00000436764	RP4-564F22.2
ASHGA5P038991	0.00619472	3.51171	up	noncoding	ENST00000427243	RP5-1033H22.2
ASHGA5P038991	0.00619472	3.51171	up	noncoding	ENST00000427243	RP5-1033H22.2
ASHGA5P038991	0.00619472	3.51171	up	noncoding	ENST00000427243	RP5-1033H22.2
ASHGA5P038991	0.00619472	3.51171	up	noncoding	ENST00000427243	RP5-1033H22.2
ASHGA5P022653	0.0163913	3.50678	up	noncoding	ENST00000560399	RP11-89K21.1
ASHGA5P023162	0.00284035	3.50265	up	noncoding	ENST00000571901	RP11-156P1.3
ASHGA5P033848	0.0165118	3.4974	up	noncoding	ENST00000584252	RP11-15F12.1
ASHGA5P016320	0.0436382	3.49605	up	noncoding	ENST00000429268	SHANK2-AS2
ASHGA5P016320	0.0436382	3.49605	up	noncoding	ENST00000429268	SHANK2-AS2
ASHGA5P036140	0.0238075	3.4892	up	noncoding	ENST00000433507	AC018804.3
ASHGA5P016921	0.0297188	3.48371	up	noncoding	ENST00000435718	RP4-564F22.2
ASHGA5P042810	0.0123552	3.47808	up	noncoding	TCONS_00019322	XLOC_009167
ASHGA5P012682	0.0258581	3.4766	up	noncoding	NR_027878	ADAM9
ASHGA5P022228	0.000393962	3.47435	up	noncoding	ENST00000552893	RP11-386G11.10
ASHGA5P048599	0.032197	3.47266	up	noncoding	ENST00000566793	ULK4P2
ASHGA5P022602	0.0233999	3.46564	up	noncoding	ENST00000559466	MAFIPL
ASHGA5P033328	0.025502	3.46419	up	noncoding	ENST00000458677	ABCA9-AS1
ASHGA5P043456	0.000315034	3.4574	up	noncoding	uc003sio.1	AK024243
ASHGA5P038627	0.00295294	3.45635	up	noncoding	ENST00000418353	RP11-135A1.2
ASHGA5P021657	0.000674939	3.44563	up	noncoding	uc001uib.3	BC073948
ASHGA5P032528	0.000609796	3.4391	up	noncoding	TCONS_00029225	XLOC_013950
ASHGA5P044412	0.000156663	3.43556	up	noncoding	TCONS_00018868	XLOC_008691
ASHGA5P020083	0.000705836	3.42975	up	noncoding	ENST00000507929	RP11-267L5.1
ASHGA5P056339	0.00136577	3.42632	up	noncoding	TCONS_00003553	XLOC_001325
ASHGA5P050707	0.0325295	3.41853	up	noncoding	ENST00000419609	MLK7-AS1
ASHGA5P050707	0.0325295	3.41853	up	noncoding	ENST00000419609	MLK7-AS1
ASHGA5P032925	0.00275988	3.41581	up	noncoding	ENST00000577087	RP11-311F12.1
ASHGA5P032001	0.0392104	3.41565	up	noncoding	ENST00000562248	LINC00304
ASHGA5P052352	0.0443491	3.41544	up	noncoding	ENST00000522838	RP11-6N13.1
ASHGA5P032878	0.0214477	3.40823	up	noncoding	ENST00000480811	C17orf76-AS1
ASHGA5P058551	0.000212237	3.40696	up	noncoding	uc010gqq.3	TPTEP1
ASHGA5P031070	0.022929	3.40129	up	noncoding	uc002duh.1	BC029255
ASHGA5P031070	0.022929	3.40129	up	noncoding	uc002duh.1	BC029255
ASHGA5P031070	0.022929	3.40129	up	noncoding	uc002duh.1	BC029255
ASHGA5P037535	0.0454107	3.39641	up	noncoding	uc002zku.3	BC017398
ASHGA5P021037	0.00306176	3.38333	up	noncoding	ENST00000523747	RP11-10A14.5
ASHGA5P045784	0.00374735	3.38169	up	noncoding	ENST00000416473	RP11-439K3.1
ASHGA5P056990	0.0201117	3.37899	up	noncoding	TCONS_00011842	XLOC_005326
ASHGA5P040834	0.0339619	3.37816	up	noncoding	TCONS_00021748	XLOC_010340
ASHGA5P040927	0.00772136	3.3763	up	noncoding	ENST00000513771	CTC-338M12.2
ASHGA5P025866	0.0277924	3.37387	up	noncoding	NR_045023	C17orf76-AS1
ASHGA5P025866	0.0277924	3.37387	up	noncoding	NR_045023	C17orf76-AS1
ASHGA5P028975	0.0275447	3.36434	up	noncoding	ENST00000553153	CTD-2314B22.3
ASHGA5P022396	0.0093644	3.36143	up	noncoding	ENST00000556080	RP11-362L22.1
ASHGA5P022396	0.0093644	3.36143	up	noncoding	ENST00000556080	RP11-362L22.1
ASHGA5P021221	0.036504	3.35891	up	noncoding	ENST00000527970	RP13-726E6.2
ASHGA5P017869	0.0123297	3.35141	up	noncoding	ENST00000446495	RP11-232D9.3
ASHGA5P053840	0.0012377	3.33285	up	noncoding	ENST00000536815	RP11-395P17.3
ASHGA5P031307	0.0149061	3.33118	up	noncoding	ENST00000575421	RP11-77K12.5
ASHGA5P018367	0.0124908	3.33056	up	noncoding	NR_033963	FLJ44511
ASHGA5P018367	0.0124908	3.33056	up	noncoding	NR_033963	FLJ44511
ASHGA5P053005	0.0120981	3.3265	up	noncoding	uc003syl.3	BC035889
ASHGA5P053005	0.0120981	3.3265	up	noncoding	uc003syl.3	BC035889
ASHGA5P019101	0.0154227	3.32332	up	noncoding	NR_027639	ADAM9
ASHGA5P057201	0.000212762	3.32308	up	noncoding	TCONS_00014459	XLOC_006677
ASHGA5P054715	0.0112526	3.32241	up	noncoding	TCONS_00006770	XLOC_003405
ASHGA5P049808	0.0231028	3.31537	up	noncoding	ENST00000582965	RP11-329L6.1
ASHGA5P023368	0.0201055	3.30716	up	noncoding	ENST00000579400	RP11-690G19.4
ASHGA5P028268	0.0174921	3.29967	up	noncoding	ENST00000446473	RP1-7G5.6
ASHGA5P040133	0.00731935	3.29932	up	noncoding	ENST00000424474	BX571672.4
ASHGA5P016715	0.0013417	3.2959	up	noncoding	ENST00000433303	AL035610.2
ASHGA5P043867	0.0291777	3.28899	up	noncoding	TCONS_00018595	XLOC_008935
ASHGA5P022058	0.0053697	3.28891	up	noncoding	ENST00000548149	RP11-386G11.10
ASHGA5P015992	0.00562587	3.28676	up	noncoding	ENST00000425604	ZNRD1-AS1
ASHGA5P015992	0.00562587	3.28676	up	noncoding	ENST00000425604	ZNRD1-AS1
ASHGA5P037789	0.0289246	3.2846	up	noncoding	TCONS_00024434	XLOC_011751
ASHGA5P016258	0.000679514	3.28383	up	noncoding	ENST00000428651	AC093375.1
ASHGA5P027317	0.0417916	3.28058	up	noncoding	ENST00000512916	HOXC-AS5
ASHGA5P032880	0.0027132	3.28041	up	noncoding	ENST00000578757	C17orf76-AS1
ASHGA5P028221	0.00125734	3.28002	up	noncoding	ENST00000551257	RP11-887P2.6
ASHGA5P022988	0.00346414	3.27977	up	noncoding	ENST00000567186	RP11-394B2.6
ASHGA5P042218	0.000284136	3.27906	up	noncoding	uc011dhu.1	TUBB2A
ASHGA5P041439	0.00192552	3.27887	up	noncoding	ENST00000422040	AC008781.7
ASHGA5P041439	0.00192552	3.27887	up	noncoding	ENST00000422040	AC008781.7
ASHGA5P041439	0.00192552	3.27887	up	noncoding	ENST00000422040	AC008781.7
ASHGA5P051182	0.0364449	3.27657	up	noncoding	NR_038398	CECR3
ASHGA5P051182	0.0364449	3.27657	up	noncoding	NR_038398	CECR3
ASHGA5P054665	0.0301153	3.26561	up	noncoding	uc021qbz.1	H19
ASHGA5P040598	0.000425528	3.26295	up	noncoding	ENST00000507948	CTD-2154H6.1
ASHGA5P021393	0.029769	3.26241	up	noncoding	ENST00000531617	CTD-2514K5.2
ASHGA5P058759	0.000196097	3.26224	up	noncoding	uc.58+	uc.58
ASHGA5P023509	0.0010703	3.26137	up	noncoding	NR_036516	C17orf62
ASHGA5P023509	0.0010703	3.26137	up	noncoding	NR_036516	C17orf62
ASHGA5P023509	0.0010703	3.26137	up	noncoding	NR_036516	C17orf62
ASHGA5P023509	0.0010703	3.26137	up	noncoding	NR_036516	C17orf62
ASHGA5P023509	0.0010703	3.26137	up	noncoding	NR_036516	C17orf62
ASHGA5P023509	0.0010703	3.26137	up	noncoding	NR_036516	C17orf62
ASHGA5P023509	0.0010703	3.26137	up	noncoding	NR_036516	C17orf62
ASHGA5P023509	0.0010703	3.26137	up	noncoding	NR_036516	C17orf62
ASHGA5P016188	0.0269718	3.25884	up	noncoding	ENST00000548271	AL589743.1
ASHGA5P025730	0.00841449	3.2587	up	noncoding	NR_028451	BCAT2
ASHGA5P025730	0.00841449	3.2587	up	noncoding	NR_028451	BCAT2
ASHGA5P038259	0.00362104	3.25634	up	noncoding	TCONS_00023491	XLOC_011338
ASHGA5P041677	0.0383481	3.25177	up	noncoding	ENST00000453136	RP11-263K19.4
ASHGA5P041677	0.0383481	3.25177	up	noncoding	ENST00000453136	RP11-263K19.4
ASHGA5P041677	0.0383481	3.25177	up	noncoding	ENST00000453136	RP11-263K19.4
ASHGA5P054923	0.0299226	3.24605	up	noncoding	uc001nvr.3	SNHG1
ASHGA5P054923	0.0299226	3.24605	up	noncoding	uc001nvr.3	SNHG1
ASHGA5P054923	0.0299226	3.24605	up	noncoding	uc001nvr.3	SNHG1
ASHGA5P046982	0.0076011	3.24495	up	noncoding	ENST00000447424	RP11-322M19.1
ASHGA5P023314	0.0158429	3.24054	up	noncoding	uc002jev.3	PLEKHM1P
ASHGA5P015606	0.00425544	3.2404	up	noncoding	ENST00000421862	AC004540.5
ASHGA5P036212	0.0121462	3.22046	up	noncoding	uc002ubt.1	AK027541
ASHGA5P027575	0.00345253	3.21979	up	noncoding	ENST00000414039	RP11-148B18.4
ASHGA5P039403	0.00116218	3.21701	up	noncoding	ENST00000511164	RAC1P2
ASHGA5P048902	0.0388662	3.21479	up	noncoding	TCONS_00025094	XLOC_012057
ASHGA5P031297	0.00240415	3.21085	up	noncoding	ENST00000436656	GAS5
ASHGA5P031297	0.00240415	3.21085	up	noncoding	ENST00000436656	GAS5
ASHGA5P057452	0.000666792	3.21025	up	noncoding	TCONS_00017499	XLOC_008151
ASHGA5P031421	0.00463359	3.20211	up	noncoding	TCONS_00005948	XLOC_002578
ASHGA5P022736	0.000218473	3.20192	up	noncoding	ENST00000561837	SLC6A10P
ASHGA5P033327	0.0257846	3.20064	up	noncoding	uc001hwk.4	BC016972
ASHGA5P032305	0.00749328	3.20045	up	noncoding	ENST00000582536	AC010761.6
ASHGA5P021149	0.0409316	3.19506	up	noncoding	ENST00000531402	CTC-497E21.4
ASHGA5P038136	0.00371666	3.19044	up	noncoding	ENST00000436123	AC098971.2
ASHGA5P058516	0.0011157	3.1898	up	noncoding	uc009viy.2	WASH7P
ASHGA5P032106	0.010806	3.18936	up	noncoding	ENST00000416958	AC118754.4
ASHGA5P039948	0.00150867	3.18564	up	noncoding	ENST00000511330	RP11-300M6.1
ASHGA5P026767	0.0280602	3.18491	up	noncoding	TCONS_00011779	XLOC_005252
ASHGA5P040059	0.000858695	3.18447	up	noncoding	ENST00000508266	LEF1-AS1
ASHGA5P043994	1.29674e-05	3.18378	up	noncoding	uc003weh.1	CBRC7TM_40
ASHGA5P022411	0.0370541	3.18145	up	noncoding	ENST00000556290	FAM181A-AS1
ASHGA5P022411	0.0370541	3.18145	up	noncoding	ENST00000556290	FAM181A-AS1
ASHGA5P045196	0.0327453	3.17619	up	noncoding	TCONS_00001037	XLOC_000302
ASHGA5P033395	0.000866957	3.17152	up	noncoding	uc002jvt.1	AK127460
ASHGA5P019733	0.00768856	3.16574	up	noncoding	uc003yxl.4	LOC100133669
ASHGA5P022477	0.000336778	3.16172	up	noncoding	ENST00000557715	CTD-3049M7.1
ASHGA5P026928	0.000366876	3.1557	up	noncoding	ENST00000446631	NTM-IT2
ASHGA5P026928	0.000366876	3.1557	up	noncoding	ENST00000446631	NTM-IT2
ASHGA5P026928	0.000366876	3.1557	up	noncoding	ENST00000446631	NTM-IT2
ASHGA5P026928	0.000366876	3.1557	up	noncoding	ENST00000446631	NTM-IT2
ASHGA5P028511	0.00175324	3.15466	up	noncoding	NR_033877	LINC00548
ASHGA5P032054	0.00591239	3.15053	up	noncoding	TCONS_00029849	XLOC_014288
ASHGA5P032911	0.004478	3.1457	up	noncoding	ENST00000434303	AC090286.2
ASHGA5P042188	0.0250323	3.14478	up	noncoding	ENST00000445442	RP11-503C24.6
ASHGA5P041194	0.00294559	3.14195	up	noncoding	TCONS_00020607	XLOC_009925
ASHGA5P039439	0.000959324	3.14193	up	noncoding	TCONS_00022630	XLOC_010931
ASHGA5P050365	0.00393766	3.13764	up	noncoding	uc002qse.3	A1BG-AS1
ASHGA5P050365	0.00393766	3.13764	up	noncoding	uc002qse.3	A1BG-AS1
ASHGA5P050365	0.00393766	3.13764	up	noncoding	uc002qse.3	A1BG-AS1
ASHGA5P031338	0.00935578	3.13762	up	noncoding	TCONS_00007353	XLOC_003397
ASHGA5P042986	0.00213584	3.13458	up	noncoding	NR_024466	LSM5
ASHGA5P042986	0.00213584	3.13458	up	noncoding	NR_024466	LSM5
ASHGA5P042986	0.00213584	3.13458	up	noncoding	NR_024466	LSM5
ASHGA5P041714	0.0332738	3.13373	up	noncoding	TCONS_00021052	XLOC_009651
ASHGA5P016961	0.00746118	3.13361	up	noncoding	ENST00000436033	RP11-67L3.4
ASHGA5P054711	0.0175855	3.13181	up	noncoding	TCONS_00006377	XLOC_002996
ASHGA5P057345	0.0134162	3.12964	up	noncoding	TCONS_00016212	XLOC_007604
ASHGA5P039894	0.0198689	3.12909	up	noncoding	ENST00000532680	RP11-539G18.2
ASHGA5P000495	0.00899182	3.12789	up	noncoding	chr7:149967450-150001750-	chr7:149967450-150001750
ASHGA5P031992	0.0030419	3.12518	up	noncoding	ENST00000568633	RP5-1142A6.3
ASHGA5P039082	0.0015494	3.12407	up	noncoding	ENST00000495094	WWTR1-AS1
ASHGA5P039082	0.0015494	3.12407	up	noncoding	ENST00000495094	WWTR1-AS1
ASHGA5P039082	0.0015494	3.12407	up	noncoding	ENST00000495094	WWTR1-AS1
ASHGA5P032368	0.0045144	3.12398	up	noncoding	uc002how.1	AL832615
ASHGA5P033919	0.0224272	3.12071	up	noncoding	ENST00000436484	XX-CR54.3
ASHGA5P056204	0.0112397	3.11893	up	noncoding	TCONS_00000998	XLOC_000263
ASHGA5P023694	0.00078725	3.1175	up	noncoding	HMlincRNA1545+	HMlincRNA1545
ASHGA5P045041	0.000301373	3.11233	up	noncoding	TCONS_00002039	XLOC_000208
ASHGA5P017501	0.00120853	3.10899	up	noncoding	ENST00000442418	RP11-86H7.1
ASHGA5P017501	0.00120853	3.10899	up	noncoding	ENST00000442418	RP11-86H7.1
ASHGA5P017501	0.00120853	3.10899	up	noncoding	ENST00000442418	RP11-86H7.1
ASHGA5P017501	0.00120853	3.10899	up	noncoding	ENST00000442418	RP11-86H7.1
ASHGA5P017501	0.00120853	3.10899	up	noncoding	ENST00000442418	RP11-86H7.1
ASHGA5P017501	0.00120853	3.10899	up	noncoding	ENST00000442418	RP11-86H7.1
ASHGA5P018818	0.00313703	3.10812	up	noncoding	ENST00000457958	LINC00511
ASHGA5P045163	0.0177873	3.10753	up	noncoding	NR_027054	MIR31HG
ASHGA5P052532	0.00373477	3.10416	up	noncoding	ENST00000504756	RP11-423H2.1
ASHGA5P032476	0.00374317	3.103	up	noncoding	TCONS_00029733	XLOC_014405
ASHGA5P014629	0.0149252	3.09962	up	noncoding	ENST00000442549	LINC00114
ASHGA5P017902	0.0231273	3.09399	up	noncoding	ENST00000446954	RP11-244K5.1
ASHGA5P017902	0.0231273	3.09399	up	noncoding	ENST00000446954	RP11-244K5.1
ASHGA5P017902	0.0231273	3.09399	up	noncoding	ENST00000446954	RP11-244K5.1
ASHGA5P017902	0.0231273	3.09399	up	noncoding	ENST00000446954	RP11-244K5.1
ASHGA5P017902	0.0231273	3.09399	up	noncoding	ENST00000446954	RP11-244K5.1
ASHGA5P040105	0.000191109	3.09326	up	noncoding	uc003ifn.3	AK090904
ASHGA5P019296	0.0443685	3.09219	up	noncoding	ENST00000477249	C17orf76-AS1
ASHGA5P057806	0.00720992	3.09201	up	noncoding	TCONS_00022104	XLOC_010715
ASHGA5P020759	0.00399982	3.09135	up	noncoding	NR_033193	ZFAND1
ASHGA5P020759	0.00399982	3.09135	up	noncoding	NR_033193	ZFAND1
ASHGA5P020759	0.00399982	3.09135	up	noncoding	NR_033193	ZFAND1
ASHGA5P037833	0.000655721	3.09076	up	noncoding	ENST00000429328	PDZK1IP1-AS1
ASHGA5P053139	0.0373333	3.09013	up	noncoding	ENST00000418756	PMS2P3
ASHGA5P044813	0.00715653	3.08288	up	noncoding	ENST00000535440	RP11-110G21.1
ASHGA5P019039	0.0289767	3.08083	up	noncoding	uc003dot.3	BC040624
ASHGA5P019039	0.0289767	3.08083	up	noncoding	uc003dot.3	BC040624
ASHGA5P019039	0.0289767	3.08083	up	noncoding	uc003dot.3	BC040624
ASHGA5P019039	0.0289767	3.08083	up	noncoding	uc003dot.3	BC040624
ASHGA5P019039	0.0289767	3.08083	up	noncoding	uc003dot.3	BC040624
ASHGA5P019039	0.0289767	3.08083	up	noncoding	uc003dot.3	BC040624
ASHGA5P021513	0.00338947	3.07638	up	noncoding	ENST00000533875	RP11-147I3.1
ASHGA5P021513	0.00338947	3.07638	up	noncoding	ENST00000533875	RP11-147I3.1
ASHGA5P021513	0.00338947	3.07638	up	noncoding	ENST00000533875	RP11-147I3.1
ASHGA5P037690	0.00262259	3.07588	up	noncoding	ENST00000504337	RP1-5O6.6
ASHGA5P037690	0.00262259	3.07588	up	noncoding	ENST00000504337	RP1-5O6.6
ASHGA5P037690	0.00262259	3.07588	up	noncoding	ENST00000504337	RP1-5O6.6
ASHGA5P036980	0.00147347	3.0755	up	noncoding	ENST00000439450	RP5-1097P24.1
ASHGA5P039563	0.0046385	3.07268	up	noncoding	ENST00000441170	AC092661.2
ASHGA5P037974	0.01274	3.07227	up	noncoding	ENST00000428838	RP5-1177I5.3
ASHGA5P050125	0.00877321	3.06679	up	noncoding	ENST00000552685	AC004790.2
ASHGA5P021170	0.0169335	3.06534	up	noncoding	ENST00000526795	RP11-113K21.5
ASHGA5P042920	0.0206663	3.06243	up	noncoding	ENST00000439046	AC019117.2
ASHGA5P050981	0.00360372	3.06203	up	noncoding	ENST00000423536	RP4-564F22.2
ASHGA5P046003	0.0198682	3.06131	up	noncoding	ENST00000443993	RP11-492E3.2
ASHGA5P047121	0.00163464	3.05445	up	noncoding	ENST00000442483	RP11-181G12.4
ASHGA5P043184	0.00402937	3.05321	up	noncoding	ENST00000414227	AC000120.7
ASHGA5P043184	0.00402937	3.05321	up	noncoding	ENST00000414227	AC000120.7
ASHGA5P043184	0.00402937	3.05321	up	noncoding	ENST00000414227	AC000120.7
ASHGA5P043184	0.00402937	3.05321	up	noncoding	ENST00000414227	AC000120.7
ASHGA5P043184	0.00402937	3.05321	up	noncoding	ENST00000414227	AC000120.7
ASHGA5P044891	0.00365295	3.04833	up	noncoding	ENST00000565297	RP11-79H23.3
ASHGA5P015686	0.00383071	3.04781	up	noncoding	ENST00000422554	RP11-113O24.3
ASHGA5P040084	0.0350283	3.04772	up	noncoding	ENST00000506451	RP11-33B1.1
ASHGA5P040084	0.0350283	3.04772	up	noncoding	ENST00000506451	RP11-33B1.1
ASHGA5P040084	0.0350283	3.04772	up	noncoding	ENST00000506451	RP11-33B1.1
ASHGA5P035968	0.0185026	3.0475	up	noncoding	TCONS_00026996	XLOC_013043
ASHGA5P028982	0.0413767	3.04537	up	noncoding	ENST00000548107	CTD-2314B22.3
ASHGA5P033685	0.0165459	3.04489	up	noncoding	TCONS_00028347	XLOC_013696
ASHGA5P042740	0.00369307	3.0438	up	noncoding	ENST00000434596	RP11-503C24.3
ASHGA5P052075	0.00180371	3.04073	up	noncoding	ENST00000507099	RP11-422J15.1
ASHGA5P056032	0.0211372	3.03737	up	noncoding	TCONS_00026279	XLOC_012626
ASHGA5P021270	0.031014	3.0364	up	noncoding	ENST00000529093	CTD-2313N18.2
ASHGA5P048269	0.00205238	3.03396	up	noncoding	ENST00000562772	RP11-554A11.8
ASHGA5P023173	0.038412	3.03301	up	noncoding	ENST00000572353	RP11-353N14.4
ASHGA5P031352	0.0157829	3.02964	up	noncoding	ENST00000567342	RP11-483P21.2
ASHGA5P030661	0.0167536	3.02944	up	noncoding	ENST00000569596	RP11-24M17.4
ASHGA5P050652	0.00016204	3.02673	up	noncoding	ENST00000456785	AC018865.8
ASHGA5P016393	0.0140518	3.02293	up	noncoding	NR_015448	DLX6-AS1
ASHGA5P043938	0.0387199	3.02065	up	noncoding	ENST00000413567	AC083867.4
ASHGA5P037072	0.0180755	3.01952	up	noncoding	TCONS_00025685	XLOC_012502
ASHGA5P008103	0.00816011	3.01378	up	noncoding	NR_036471	ENY2
ASHGA5P008103	0.00816011	3.01378	up	noncoding	NR_036471	ENY2
ASHGA5P036838	0.00365719	3.01328	up	noncoding	TCONS_00025860	XLOC_012138
ASHGA5P056645	0.000841553	3.0102	up	noncoding	TCONS_00006903	XLOC_002722
ASHGA5P026471	0.0201175	3.0087	up	noncoding	ENST00000544108	RP11-864I4.3
ASHGA5P026471	0.0201175	3.0087	up	noncoding	ENST00000544108	RP11-864I4.3
ASHGA5P015648	0.000780607	3.007	up	noncoding	ENST00000422201	AC093732.1
ASHGA5P057205	0.00573122	3.00244	up	noncoding	TCONS_00014577	XLOC_006687
ASHGA5P053945	0.00102796	2.99755	up	noncoding	ENST00000443294	RP11-480I12.5
ASHGA5P030923	1.38609e-06	2.99412	up	noncoding	ENST00000573220	RP11-95P2.3
ASHGA5P018985	0.00709104	2.99102	up	noncoding	NR_033812	CYP3A5
ASHGA5P018985	0.00709104	2.99102	up	noncoding	NR_033812	CYP3A5
ASHGA5P008014	0.00349166	2.991	up	noncoding	ENST00000339120	TBC1D3P2
ASHGA5P054913	0.0486793	2.98981	up	noncoding	ENST00000545688	SNHG1
ASHGA5P054913	0.0486793	2.98981	up	noncoding	ENST00000545688	SNHG1
ASHGA5P054913	0.0486793	2.98981	up	noncoding	ENST00000545688	SNHG1
ASHGA5P007789	0.000428595	2.98778	up	noncoding	uc002tfj.3	BC113052
ASHGA5P032600	0.000740543	2.98767	up	noncoding	ENST00000584190	RP13-104F24.1
ASHGA5P042636	0.0256546	2.98558	up	noncoding	NR_027030	MGC34034
ASHGA5P057164	0.00631226	2.98437	up	noncoding	TCONS_00013916	XLOC_006554
ASHGA5P017314	0.000487285	2.98209	up	noncoding	NR_037669	GGCT
ASHGA5P017314	0.000487285	2.98209	up	noncoding	NR_037669	GGCT
ASHGA5P017314	0.000487285	2.98209	up	noncoding	NR_037669	GGCT
ASHGA5P017314	0.000487285	2.98209	up	noncoding	NR_037669	GGCT
ASHGA5P021503	0.000101749	2.98116	up	noncoding	NR_034101	LOC100288346
ASHGA5P021503	0.000101749	2.98116	up	noncoding	NR_034101	LOC100288346
ASHGA5P021503	0.000101749	2.98116	up	noncoding	NR_034101	LOC100288346
ASHGA5P058383	0.0267019	2.9776	up	noncoding	uc002lal.1	LOC647946
ASHGA5P019828	0.0021886	2.97726	up	noncoding	ENST00000507702	NOP14-AS1
ASHGA5P023364	0.00392859	2.96609	up	noncoding	ENST00000579339	LINC00271
ASHGA5P023364	0.00392859	2.96609	up	noncoding	ENST00000579339	LINC00271
ASHGA5P023364	0.00392859	2.96609	up	noncoding	ENST00000579339	LINC00271
ASHGA5P023364	0.00392859	2.96609	up	noncoding	ENST00000579339	LINC00271
ASHGA5P053696	0.0117052	2.96608	up	noncoding	uc022bhk.1	FAM27E3
ASHGA5P053406	0.00356814	2.96076	up	noncoding	ENST00000442067	GAS5
ASHGA5P048185	0.0498351	2.95468	up	noncoding	ENST00000545308	SNHG1
ASHGA5P048185	0.0498351	2.95468	up	noncoding	ENST00000545308	SNHG1
ASHGA5P048185	0.0498351	2.95468	up	noncoding	ENST00000545308	SNHG1
ASHGA5P013730	0.000932264	2.94951	up	noncoding	ENST00000536743	AC062028.1
ASHGA5P035830	0.000987758	2.9475	up	noncoding	ENST00000418836	AC104654.1
ASHGA5P045078	0.00805561	2.94641	up	noncoding	ENST00000435097	RP11-429J17.6
ASHGA5P028648	0.00992604	2.93881	up	noncoding	TCONS_00009873	XLOC_004292
ASHGA5P009353	0.000336523	2.93676	up	noncoding	ENST00000354559	SDHAP1
ASHGA5P057717	0.00877031	2.93656	up	noncoding	TCONS_00021053	XLOC_009652
ASHGA5P030634	0.00513699	2.93602	up	noncoding	NR_027262	HEXA-AS1
ASHGA5P026123	0.00871327	2.93594	up	noncoding	TCONS_00014317	XLOC_006476
ASHGA5P000447	0.000233042	2.92775	up	noncoding	chr5:170925150-170938100-	chr5:170925150-170938100
ASHGA5P029033	0.0475162	2.92627	up	noncoding	NR_023922	DHRS4-AS1
ASHGA5P058458	0.0128291	2.92599	up	noncoding	uc003tda.1	DPY19L1P2
ASHGA5P025669	0.00182711	2.92479	up	noncoding	NR_024503	FMR1-AS1
ASHGA5P025669	0.00182711	2.92479	up	noncoding	NR_024503	FMR1-AS1
ASHGA5P025669	0.00182711	2.92479	up	noncoding	NR_024503	FMR1-AS1
ASHGA5P025669	0.00182711	2.92479	up	noncoding	NR_024503	FMR1-AS1
ASHGA5P025669	0.00182711	2.92479	up	noncoding	NR_024503	FMR1-AS1
ASHGA5P021823	0.0458396	2.92176	up	noncoding	ENST00000541578	SNHG1
ASHGA5P021823	0.0458396	2.92176	up	noncoding	ENST00000541578	SNHG1
ASHGA5P021823	0.0458396	2.92176	up	noncoding	ENST00000541578	SNHG1
ASHGA5P056630	0.0102777	2.92087	up	noncoding	TCONS_00006798	XLOC_002590
ASHGA5P040946	0.00931927	2.91824	up	noncoding	ENST00000503386	CTD-2194D22.1
ASHGA5P050830	0.00482409	2.91612	up	noncoding	ENST00000542880	AC010980.2
ASHGA5P048741	0.044523	2.91491	up	noncoding	ENST00000464115	SNHG12
ASHGA5P045519	0.000403823	2.91416	up	noncoding	TCONS_00001756	XLOC_001124
ASHGA5P058141	0.00428445	2.91377	up	noncoding	TCONS_00026958	XLOC_013014
ASHGA5P019900	0.00612604	2.91034	up	noncoding	ENST00000504955	RP11-45L9.1
ASHGA5P019900	0.00612604	2.91034	up	noncoding	ENST00000504955	RP11-45L9.1
ASHGA5P018352	0.0332659	2.90526	up	noncoding	ENST00000452431	PCBP1-AS1
ASHGA5P054357	0.00203314	2.90384	up	noncoding	uc022atb.1	CR936829
ASHGA5P054357	0.00203314	2.90384	up	noncoding	uc022atb.1	CR936829
ASHGA5P014683	0.00187716	2.89967	up	noncoding	ENST00000412431	CTB-89H12.4
ASHGA5P014683	0.00187716	2.89967	up	noncoding	ENST00000412431	CTB-89H12.4
ASHGA5P031999	0.0408343	2.89908	up	noncoding	ENST00000562040	CTD-2555A7.1
ASHGA5P045877	0.0121401	2.89398	up	noncoding	uc022blc.1	DQ580140
ASHGA5P040987	0.0382569	2.88819	up	noncoding	ENST00000509915	CTD-2256P15.1
ASHGA5P040987	0.0382569	2.88819	up	noncoding	ENST00000509915	CTD-2256P15.1
ASHGA5P040987	0.0382569	2.88819	up	noncoding	ENST00000509915	CTD-2256P15.1
ASHGA5P058373	0.0181483	2.88685	up	noncoding	uc002fpv.1	AFG3L1P
ASHGA5P052652	0.000997777	2.88629	up	noncoding	ENST00000416684	DDX39B-AS1
ASHGA5P052652	0.000997777	2.88629	up	noncoding	ENST00000416684	DDX39B-AS1
ASHGA5P051173	0.00468622	2.8755	up	noncoding	uc002zlf.2	P704P
ASHGA5P030926	0.00352069	2.87412	up	noncoding	ENST00000574705	RP11-295D4.1
ASHGA5P038113	0.00100149	2.87381	up	noncoding	ENST00000448129	RP11-767C1.1
ASHGA5P052787	0.000872176	2.87356	up	noncoding	uc003pji.3	BC038576
ASHGA5P033777	0.00991515	2.86965	up	noncoding	ENST00000584331	RP11-296E23.2
ASHGA5P020376	0.00203454	2.86844	up	noncoding	ENST00000512527	RP11-162G9.1
ASHGA5P025952	0.0437952	2.8655	up	noncoding	NR_047594	CENPJ
ASHGA5P032279	0.000467894	2.85906	up	noncoding	ENST00000580686	RP11-260A9.6
ASHGA5P057695	0.000119808	2.85676	up	noncoding	TCONS_00021370	XLOC_010135
ASHGA5P017897	0.00163887	2.85617	up	noncoding	ENST00000446911	AC017096.1
ASHGA5P044423	0.0311313	2.85327	up	noncoding	ENST00000522767	KB-1448A5.1
ASHGA5P033058	0.0414559	2.84899	up	noncoding	uc002hkb.3	BC030591
ASHGA5P033058	0.0414559	2.84899	up	noncoding	uc002hkb.3	BC030591
ASHGA5P050022	0.0211329	2.84729	up	noncoding	ENST00000563752	SLC25A3P1
ASHGA5P047935	0.0433462	2.84656	up	noncoding	ENST00000527945	CTC-497E21.4
ASHGA5P032703	0.00110261	2.84653	up	noncoding	TCONS_00029187	XLOC_014129
ASHGA5P029917	0.000531505	2.84624	up	noncoding	ENST00000452962	RP11-307C12.11
ASHGA5P029917	0.000531505	2.84624	up	noncoding	ENST00000452962	RP11-307C12.11
ASHGA5P000187	0.00603567	2.84568	up	noncoding	chr10:112068400-112115800-	chr10:112068400-112115800
ASHGA5P023522	0.0403161	2.84556	up	noncoding	NR_045021	C17orf76-AS1
ASHGA5P023522	0.0403161	2.84556	up	noncoding	NR_045021	C17orf76-AS1
ASHGA5P028401	0.0326244	2.84286	up	noncoding	ENST00000535242	RP13-977J11.8
ASHGA5P040902	0.00949973	2.84172	up	noncoding	ENST00000506465	RP11-1334A24.4
ASHGA5P040902	0.00949973	2.84172	up	noncoding	ENST00000506465	RP11-1334A24.4
ASHGA5P029604	0.00153653	2.84048	up	noncoding	ENST00000561909	CTD-2302E22.4
ASHGA5P000480	0.0383	2.84009	up	noncoding	chr6:63131625-63144250+	chr6:63131625-63144250
ASHGA5P038932	0.000179083	2.83774	up	noncoding	TCONS_00023742	XLOC_011533
ASHGA5P028377	0.000487691	2.83624	up	noncoding	ENST00000537374	RP11-173C20.1
ASHGA5P014863	0.00710595	2.83349	up	noncoding	NR_024444	LOC100133985
ASHGA5P049802	0.00339741	2.83224	up	noncoding	ENST00000478379	TCAM1P
ASHGA5P026089	0.00207986	2.83169	up	noncoding	uc001loz.3	BC040735
ASHGA5P025796	0.00664159	2.82928	up	noncoding	NR_037937	SCNM1
ASHGA5P025796	0.00664159	2.82928	up	noncoding	NR_037937	SCNM1
ASHGA5P025796	0.00664159	2.82928	up	noncoding	NR_037937	SCNM1
ASHGA5P025796	0.00664159	2.82928	up	noncoding	NR_037937	SCNM1
ASHGA5P055846	0.0413728	2.82771	up	noncoding	TCONS_00004912	XLOC_001701
ASHGA5P039890	0.000277296	2.82427	up	noncoding	TCONS_00022840	XLOC_011106
ASHGA5P035189	0.0257284	2.82416	up	noncoding	ENST00000443030	AC092168.4
ASHGA5P044341	0.00121267	2.82095	up	noncoding	ENST00000523860	RP11-758M4.4
ASHGA5P018136	0.00103214	2.81983	up	noncoding	NR_003592	TTTY7B
ASHGA5P014995	0.0107693	2.81907	up	noncoding	uc002art.3	LINC00277
ASHGA5P035079	0.000819995	2.81746	up	noncoding	ENST00000433432	AC007392.4
ASHGA5P042946	0.0431677	2.81369	up	noncoding	ENST00000562268	RP5-978I12.1
ASHGA5P058353	0.0119107	2.81303	up	noncoding	uc001pen.1	AF086184
ASHGA5P058353	0.0119107	2.81303	up	noncoding	uc001pen.1	AF086184
ASHGA5P017005	0.00893833	2.81235	up	noncoding	ENST00000436506	AC009299.3
ASHGA5P040521	0.00273738	2.81144	up	noncoding	TCONS_00021881	XLOC_010480
ASHGA5P055877	0.0367143	2.81072	up	noncoding	uc001vvl.4	AK022914
ASHGA5P023739	0.01303	2.80726	up	noncoding	HMlincRNA1636-	HMlincRNA1636
ASHGA5P021239	3.15028e-05	2.80683	up	noncoding	ENST00000528418	OR5G5P
ASHGA5P044725	0.00351683	2.80469	up	noncoding	TCONS_00015157	XLOC_007202
ASHGA5P019337	0.00373017	2.79827	up	noncoding	ENST00000478806	RP4-798C17.6
ASHGA5P019337	0.00373017	2.79827	up	noncoding	ENST00000478806	RP4-798C17.6
ASHGA5P019337	0.00373017	2.79827	up	noncoding	ENST00000478806	RP4-798C17.6
ASHGA5P019337	0.00373017	2.79827	up	noncoding	ENST00000478806	RP4-798C17.6
ASHGA5P019337	0.00373017	2.79827	up	noncoding	ENST00000478806	RP4-798C17.6
ASHGA5P026006	0.00178907	2.79701	up	noncoding	NR_052023	EIF6
ASHGA5P026006	0.00178907	2.79701	up	noncoding	NR_052023	EIF6
ASHGA5P026006	0.00178907	2.79701	up	noncoding	NR_052023	EIF6
ASHGA5P026006	0.00178907	2.79701	up	noncoding	NR_052023	EIF6
ASHGA5P057799	0.030105	2.79654	up	noncoding	TCONS_00022077	XLOC_010679
ASHGA5P055053	0.00317205	2.79602	up	noncoding	ENST00000530270	RP11-113K21.5
ASHGA5P030735	0.0010748	2.79592	up	noncoding	ENST00000561037	CTD-2335A18.1
ASHGA5P037758	0.000389838	2.79356	up	noncoding	uc010ofi.1	SFN
ASHGA5P021982	0.0447454	2.78692	up	noncoding	ENST00000549813	CTD-2314B22.3
ASHGA5P040385	0.0391936	2.78459	up	noncoding	ENST00000507251	CTD-2203K17.1
ASHGA5P040385	0.0391936	2.78459	up	noncoding	ENST00000507251	CTD-2203K17.1
ASHGA5P040385	0.0391936	2.78459	up	noncoding	ENST00000507251	CTD-2203K17.1
ASHGA5P057055	0.0305969	2.7845	up	noncoding	TCONS_00012345	XLOC_005899
ASHGA5P058178	0.00102308	2.78235	up	noncoding	TCONS_00027380	XLOC_013364
ASHGA5P043100	0.00112168	2.7796	up	noncoding	ENST00000421767	LINC00174
ASHGA5P023900	0.000817443	2.77777	up	noncoding	HMlincRNA892+	HMlincRNA892
ASHGA5P030988	0.00165362	2.77772	up	noncoding	ENST00000568026	RP11-916L7.1
ASHGA5P017461	0.0269431	2.7751	up	noncoding	ENST00000441907	RP11-446F3.2
ASHGA5P019656	0.0259828	2.77201	up	noncoding	NR_034160	LOC100499227
ASHGA5P054539	0.000698596	2.77089	up	noncoding	ENST00000440198	RP11-76P2.3
ASHGA5P054539	0.000698596	2.77089	up	noncoding	ENST00000440198	RP11-76P2.3
ASHGA5P019085	0.020243	2.76845	up	noncoding	NR_072987	C10orf57
ASHGA5P019085	0.020243	2.76845	up	noncoding	NR_072987	C10orf57
ASHGA5P019085	0.020243	2.76845	up	noncoding	NR_072987	C10orf57
ASHGA5P019085	0.020243	2.76845	up	noncoding	NR_072987	C10orf57
ASHGA5P019085	0.020243	2.76845	up	noncoding	NR_072987	C10orf57
ASHGA5P019085	0.020243	2.76845	up	noncoding	NR_072987	C10orf57
ASHGA5P019085	0.020243	2.76845	up	noncoding	NR_072987	C10orf57
ASHGA5P019085	0.020243	2.76845	up	noncoding	NR_072987	C10orf57
ASHGA5P019085	0.020243	2.76845	up	noncoding	NR_072987	C10orf57
ASHGA5P042815	0.0206265	2.76539	up	noncoding	TCONS_00019940	XLOC_009185
ASHGA5P023260	0.000714393	2.75894	up	noncoding	ENST00000576468	AJ003147.9
ASHGA5P023260	0.000714393	2.75894	up	noncoding	ENST00000576468	AJ003147.9
ASHGA5P023260	0.000714393	2.75894	up	noncoding	ENST00000576468	AJ003147.9
ASHGA5P023260	0.000714393	2.75894	up	noncoding	ENST00000576468	AJ003147.9
ASHGA5P023260	0.000714393	2.75894	up	noncoding	ENST00000576468	AJ003147.9
ASHGA5P023260	0.000714393	2.75894	up	noncoding	ENST00000576468	AJ003147.9
ASHGA5P023260	0.000714393	2.75894	up	noncoding	ENST00000576468	AJ003147.9
ASHGA5P033812	0.0199689	2.7547	up	noncoding	ENST00000580420	RP11-326K13.4
ASHGA5P016978	0.00253022	2.75441	up	noncoding	ENST00000436180	RP11-508M1.3
ASHGA5P056756	0.0111732	2.74816	up	noncoding	TCONS_00008407	XLOC_003852
ASHGA5P023298	0.00982121	2.74719	up	noncoding	ENST00000577765	RP11-973F15.2
ASHGA5P044835	0.0400013	2.74677	up	noncoding	ENST00000522992	RP11-1112C15.1
ASHGA5P036145	0.00140241	2.74408	up	noncoding	ENST00000420048	CYP4F30P
ASHGA5P017370	0.000937383	2.74363	up	noncoding	NR_052024	EIF6
ASHGA5P017370	0.000937383	2.74363	up	noncoding	NR_052024	EIF6
ASHGA5P017370	0.000937383	2.74363	up	noncoding	NR_052024	EIF6
ASHGA5P017370	0.000937383	2.74363	up	noncoding	NR_052024	EIF6
ASHGA5P049540	0.0331016	2.7396	up	noncoding	uc010cps.1	BC150162
ASHGA5P032780	0.0023728	2.73884	up	noncoding	TCONS_00028991	XLOC_013909
ASHGA5P028704	0.0491835	2.73546	up	noncoding	ENST00000438640	LINC00350
ASHGA5P056746	0.00125802	2.73485	up	noncoding	TCONS_00008317	XLOC_003772
ASHGA5P052156	0.00103033	2.73258	up	noncoding	uc001fcp.3	DKFZp564E1082
ASHGA5P052156	0.00103033	2.73258	up	noncoding	uc001fcp.3	DKFZp564E1082
ASHGA5P052156	0.00103033	2.73258	up	noncoding	uc001fcp.3	DKFZp564E1082
ASHGA5P057058	0.000818939	2.73249	up	noncoding	TCONS_00012359	XLOC_005919
ASHGA5P023040	0.0124066	2.72685	up	noncoding	ENST00000568389	RP11-345M22.2
ASHGA5P019161	0.00128201	2.72534	up	noncoding	ENST00000470860	RP11-232M24.1
ASHGA5P049892	0.0438725	2.72265	up	noncoding	ENST00000570929	RP11-1055B8.3
ASHGA5P037612	0.00515087	2.71623	up	noncoding	NR_038911	LOC284889
ASHGA5P042917	0.00494856	2.71228	up	noncoding	ENST00000436175	AC003075.4
ASHGA5P028438	3.41637e-05	2.71182	up	noncoding	uc001upx.4	TPTE2P1
ASHGA5P043238	0.0014839	2.71088	up	noncoding	ENST00000412754	RP11-126L15.4
ASHGA5P043238	0.0014839	2.71088	up	noncoding	ENST00000412754	RP11-126L15.4
ASHGA5P043238	0.0014839	2.71088	up	noncoding	ENST00000412754	RP11-126L15.4
ASHGA5P030631	0.00502388	2.70879	up	noncoding	ENST00000562681	RP11-592N21.2
ASHGA5P058718	0.0127309	2.70869	up	noncoding	uc.340-	uc.340
ASHGA5P017087	0.00422927	2.70839	up	noncoding	ENST00000437569	AC009784.3
ASHGA5P043339	0.00273134	2.70752	up	noncoding	NR_034120	LOC646329
ASHGA5P043844	0.0279685	2.70543	up	noncoding	ENST00000490162	RP5-884M6.1
ASHGA5P035771	0.00106144	2.70353	up	noncoding	ENST00000412749	AC074117.10
ASHGA5P035771	0.00106144	2.70353	up	noncoding	ENST00000412749	AC074117.10
ASHGA5P035771	0.00106144	2.70353	up	noncoding	ENST00000412749	AC074117.10
ASHGA5P038499	0.0404216	2.70227	up	noncoding	ENST00000430605	NEGR1-AS1
ASHGA5P057430	0.000343113	2.70131	up	noncoding	TCONS_00017281	XLOC_008100
ASHGA5P030618	0.00951754	2.69749	up	noncoding	ENST00000558269	RP11-352D13.5
ASHGA5P058330	0.025238	2.69643	up	noncoding	uc001ejr.4	LOC100286793
ASHGA5P058552	0.00131856	2.69354	up	noncoding	uc010gri.1	GGT3P
ASHGA5P027998	0.00532547	2.69286	up	noncoding	TCONS_00010006	XLOC_004443
ASHGA5P023479	0.00389605	2.69214	up	noncoding	ENST00000581801	LINC00511
ASHGA5P043992	1.16494e-06	2.69201	up	noncoding	ENST00000479102	OR2A9P
ASHGA5P050296	0.0136989	2.69022	up	noncoding	ENST00000576975	LINC00085
ASHGA5P032005	0.015767	2.68833	up	noncoding	TCONS_00029835	XLOC_014267
ASHGA5P029964	0.0142439	2.68703	up	noncoding	ENST00000567089	RP11-265N6.2
ASHGA5P029964	0.0142439	2.68703	up	noncoding	ENST00000567089	RP11-265N6.2
ASHGA5P023710	0.0101213	2.68517	up	noncoding	HMlincRNA1579+	HMlincRNA1579
ASHGA5P018984	0.00408946	2.68364	up	noncoding	NR_033811	CYP3A5
ASHGA5P018984	0.00408946	2.68364	up	noncoding	NR_033811	CYP3A5
ASHGA5P020346	0.000938749	2.68276	up	noncoding	uc001oqx.1	BC073927
ASHGA5P020346	0.000938749	2.68276	up	noncoding	uc001oqx.1	BC073927
ASHGA5P020346	0.000938749	2.68276	up	noncoding	uc001oqx.1	BC073927
ASHGA5P019746	0.0236155	2.68251	up	noncoding	ENST00000502400	RP11-584P21.2
ASHGA5P020863	0.00241563	2.68131	up	noncoding	ENST00000521061	CTD-3046C4.1
ASHGA5P018420	0.0229294	2.6813	up	noncoding	uc003anf.2	LOC100506195
ASHGA5P018420	0.0229294	2.6813	up	noncoding	uc003anf.2	LOC100506195
ASHGA5P038891	0.0141138	2.6805	up	noncoding	uc003dqo.3	BC050344
ASHGA5P033821	0.00692287	2.67955	up	noncoding	ENST00000583612	RP11-746B8.1
ASHGA5P049518	0.00640397	2.67931	up	noncoding	NR_027164	C17orf76-AS1
ASHGA5P049518	0.00640397	2.67931	up	noncoding	NR_027164	C17orf76-AS1
ASHGA5P043361	0.0222874	2.67778	up	noncoding	NR_033999	LOC100129148
ASHGA5P043361	0.0222874	2.67778	up	noncoding	NR_033999	LOC100129148
ASHGA5P043361	0.0222874	2.67778	up	noncoding	NR_033999	LOC100129148
ASHGA5P043361	0.0222874	2.67778	up	noncoding	NR_033999	LOC100129148
ASHGA5P029008	0.000527848	2.67757	up	noncoding	NR_026567	ESPNP
ASHGA5P032881	0.0399505	2.6775	up	noncoding	NR_045029	C17orf76-AS1
ASHGA5P032881	0.0399505	2.6775	up	noncoding	NR_045029	C17orf76-AS1
ASHGA5P035100	0.00915381	2.67658	up	noncoding	ENST00000419963	PCBP1-AS1
ASHGA5P040648	0.00130133	2.67598	up	noncoding	ENST00000502275	RP11-395P13.3
ASHGA5P047043	8.28112e-05	2.6742	up	noncoding	TCONS_00015110	XLOC_007167
ASHGA5P025786	0.000116048	2.6729	up	noncoding	NR_037661	FKBP1A-SDCBP2
ASHGA5P025786	0.000116048	2.6729	up	noncoding	NR_037661	FKBP1A-SDCBP2
ASHGA5P025786	0.000116048	2.6729	up	noncoding	NR_037661	FKBP1A-SDCBP2
ASHGA5P025786	0.000116048	2.6729	up	noncoding	NR_037661	FKBP1A-SDCBP2
ASHGA5P025786	0.000116048	2.6729	up	noncoding	NR_037661	FKBP1A-SDCBP2
ASHGA5P025786	0.000116048	2.6729	up	noncoding	NR_037661	FKBP1A-SDCBP2
ASHGA5P025812	0.00305683	2.67208	up	noncoding	NR_038210	SAMD12-AS1
ASHGA5P025812	0.00305683	2.67208	up	noncoding	NR_038210	SAMD12-AS1
ASHGA5P021346	0.000529877	2.66718	up	noncoding	ENST00000530490	OR7E14P
ASHGA5P030213	0.00608048	2.6667	up	noncoding	ENST00000558801	CSPG4P5
ASHGA5P032373	5.79196e-05	2.66383	up	noncoding	ENST00000579499	CTB-58E17.9
ASHGA5P014614	0.0368784	2.6598	up	noncoding	ENST00000411824	RP11-93B14.5
ASHGA5P033432	0.00304605	2.65964	up	noncoding	ENST00000583521	RP11-498C9.13
ASHGA5P033432	0.00304605	2.65964	up	noncoding	ENST00000583521	RP11-498C9.13
ASHGA5P042809	0.00880171	2.65843	up	noncoding	TCONS_00015260	XLOC_006752
ASHGA5P033275	0.00559666	2.65804	up	noncoding	TCONS_00016107	XLOC_007494
ASHGA5P053351	0.000175527	2.65798	up	noncoding	ENST00000479887	OR2A20P
ASHGA5P053393	0.0441839	2.65522	up	noncoding	ENST00000434796	GAS5
ASHGA5P014852	0.000235276	2.65402	up	noncoding	ENST00000414065	AC018685.1
ASHGA5P050757	0.0143058	2.65186	up	noncoding	NR_027856	CLK1
ASHGA5P050757	0.0143058	2.65186	up	noncoding	NR_027856	CLK1
ASHGA5P031436	0.0034431	2.65063	up	noncoding	ENST00000575305	LA16c-313D11.12
ASHGA5P045191	0.000377008	2.64987	up	noncoding	TCONS_00001024	XLOC_000291
ASHGA5P035646	0.00519333	2.64906	up	noncoding	TCONS_00005054	XLOC_001934
ASHGA5P050370	0.000298289	2.64744	up	noncoding	ENST00000425776	AC019118.3
ASHGA5P042856	0.0291547	2.64729	up	noncoding	TCONS_00019237	XLOC_009067
ASHGA5P052174	0.00749436	2.63706	up	noncoding	ENST00000505972	CTD-3080P12.3
ASHGA5P027721	0.00321022	2.63278	up	noncoding	uc010sda.1	DKFZp434K1323
ASHGA5P048401	5.31815e-06	2.63118	up	noncoding	NR_026878	FOXD2-AS1
ASHGA5P015122	0.00254354	2.62915	up	noncoding	uc010gsk.2	PI4KAP1
ASHGA5P025693	0.017241	2.62495	up	noncoding	NR_027048	LINC00282
ASHGA5P044509	0.0073162	2.62241	up	noncoding	ENST00000522087	RP11-245A18.1
ASHGA5P051114	0.000471586	2.62126	up	noncoding	NR_073071	FAM40A
ASHGA5P051114	0.000471586	2.62126	up	noncoding	NR_073071	FAM40A
ASHGA5P015911	0.00466578	2.61629	up	noncoding	ENST00000424684	RP11-403I13.7
ASHGA5P026600	0.0333765	2.61498	up	noncoding	ENST00000524615	CTD-2313N18.2
ASHGA5P057603	0.00957084	2.61227	up	noncoding	TCONS_00019568	XLOC_009365
ASHGA5P050490	0.0428352	2.61221	up	noncoding	ENST00000436950	AC074289.1
ASHGA5P023196	0.0137605	2.61193	up	noncoding	ENST00000576489	MIR22HG
ASHGA5P023196	0.0137605	2.61193	up	noncoding	ENST00000576489	MIR22HG
ASHGA5P053763	0.00293903	2.60778	up	noncoding	NR_036528	LOC100499484-C9ORF174
ASHGA5P036493	0.00366158	2.60683	up	noncoding	uc021vxq.1	AX748395
ASHGA5P036493	0.00366158	2.60683	up	noncoding	uc021vxq.1	AX748395
ASHGA5P034404	0.0029617	2.6064	up	noncoding	TCONS_00015639	XLOC_007262
ASHGA5P030271	0.0332281	2.60419	up	noncoding	ENST00000562894	CTD-2313J17.5
ASHGA5P018945	0.000961363	2.60355	up	noncoding	ENST00000461843	RP4-798C17.6
ASHGA5P018945	0.000961363	2.60355	up	noncoding	ENST00000461843	RP4-798C17.6
ASHGA5P018945	0.000961363	2.60355	up	noncoding	ENST00000461843	RP4-798C17.6
ASHGA5P018945	0.000961363	2.60355	up	noncoding	ENST00000461843	RP4-798C17.6
ASHGA5P058839	0.000429383	2.60079	up	noncoding	uc.228+	uc.228
ASHGA5P038564	0.0140674	2.5964	up	noncoding	ENST00000449106	TMEM212-AS1
ASHGA5P017339	0.032152	2.59603	up	noncoding	ENST00000440397	RP11-95M15.1
ASHGA5P038346	0.00868551	2.59594	up	noncoding	TCONS_00023557	XLOC_011384
ASHGA5P038749	0.0109242	2.59552	up	noncoding	ENST00000468437	SPATA1
ASHGA5P048588	0.0277322	2.5955	up	noncoding	uc010uao.1	HERC2P9
ASHGA5P050272	0.0376861	2.59536	up	noncoding	TCONS_00001924	XLOC_000027
ASHGA5P019215	0.000368424	2.59371	up	noncoding	ENST00000473454	CCDC162P
ASHGA5P028974	0.0404216	2.59343	up	noncoding	uc010ahe.1	BC041856
ASHGA5P028983	0.0358467	2.59323	up	noncoding	uc001vvu.3	BC017398
ASHGA5P052985	0.014977	2.59176	up	noncoding	ENST00000443664	AC003075.4
ASHGA5P047907	0.00830739	2.59116	up	noncoding	TCONS_00013440	XLOC_006088
ASHGA5P055652	0.00384838	2.59043	up	noncoding	uc001azk.2	MST1P2
ASHGA5P038694	0.00141162	2.59022	up	noncoding	ENST00000440266	AC018495.3
ASHGA5P041373	0.00048973	2.58956	up	noncoding	ENST00000515122	CTB-49A3.5
ASHGA5P031158	0.000610997	2.58947	up	noncoding	ENST00000569940	RP11-401P9.1
ASHGA5P041218	0.0109334	2.58912	up	noncoding	ENST00000504636	TMEM161B-AS1
ASHGA5P058232	0.0240312	2.58905	up	noncoding	TCONS_00028377	XLOC_013734
ASHGA5P038761	0.014693	2.58861	up	noncoding	TCONS_00023797	XLOC_011590
ASHGA5P031895	0.00938095	2.58723	up	noncoding	ENST00000567077	RP11-432I5.6
ASHGA5P018219	0.000390139	2.58587	up	noncoding	ENST00000450783	RP11-295G20.2
ASHGA5P015420	0.0288365	2.5809	up	noncoding	ENST00000420130	AC010745.4
ASHGA5P020073	0.0147778	2.57534	up	noncoding	NR_038305	LOC100505702
ASHGA5P050388	0.0408541	2.57436	up	noncoding	ENST00000453100	LINC00570
ASHGA5P009842	0.0216526	2.57095	up	noncoding	NR_033654	TAC3
ASHGA5P009842	0.0216526	2.57095	up	noncoding	NR_033654	TAC3
ASHGA5P031036	0.000837687	2.56876	up	noncoding	ENST00000566143	CTD-2196E14.5
ASHGA5P056288	0.0127714	2.56739	up	noncoding	TCONS_00001806	XLOC_001192
ASHGA5P027363	0.0270254	2.56598	up	noncoding	ENST00000418525	RP11-169K16.4
ASHGA5P027363	0.0270254	2.56598	up	noncoding	ENST00000418525	RP11-169K16.4
ASHGA5P019111	0.000530445	2.56573	up	noncoding	NR_028482	DCAF17
ASHGA5P019111	0.000530445	2.56573	up	noncoding	NR_028482	DCAF17
ASHGA5P019111	0.000530445	2.56573	up	noncoding	NR_028482	DCAF17
ASHGA5P039087	0.000462618	2.56526	up	noncoding	ENST00000498005	RP11-167H9.6
ASHGA5P045813	0.0279336	2.56233	up	noncoding	ENST00000446201	RP11-406A20.1
ASHGA5P039313	0.0163414	2.56115	up	noncoding	ENST00000506770	FAM86EP
ASHGA5P041307	0.027042	2.55974	up	noncoding	ENST00000514544	CTC-428G20.2
ASHGA5P052959	0.00536909	2.55943	up	noncoding	ENST00000442665	ZNF815P
ASHGA5P017675	0.000361987	2.55596	up	noncoding	ENST00000444465	LINC00473
ASHGA5P015094	0.00121926	2.55506	up	noncoding	NR_047522	LOC643837
ASHGA5P032730	0.0102789	2.55374	up	noncoding	ENST00000576912	RP13-638C3.4
ASHGA5P016052	0.00990171	2.55276	up	noncoding	ENST00000426283	RP11-92J19.3
ASHGA5P029949	0.0118213	2.55194	up	noncoding	ENST00000563217	RP11-532F12.5
ASHGA5P056071	0.015234	2.55189	up	noncoding	TCONS_00027655	XLOC_013195
ASHGA5P040299	0.0466325	2.5505	up	noncoding	ENST00000502273	RP11-43F13.1
ASHGA5P023116	0.00153231	2.54863	up	noncoding	ENST00000570207	RP11-506G7.1
ASHGA5P028595	0.0101671	2.54512	up	noncoding	uc001vim.3	BC042366
ASHGA5P028595	0.0101671	2.54512	up	noncoding	uc001vim.3	BC042366
ASHGA5P052004	0.030905	2.54493	up	noncoding	NR_046186	PDLIM5
ASHGA5P052004	0.030905	2.54493	up	noncoding	NR_046186	PDLIM5
ASHGA5P052004	0.030905	2.54493	up	noncoding	NR_046186	PDLIM5
ASHGA5P052004	0.030905	2.54493	up	noncoding	NR_046186	PDLIM5
ASHGA5P052004	0.030905	2.54493	up	noncoding	NR_046186	PDLIM5
ASHGA5P052004	0.030905	2.54493	up	noncoding	NR_046186	PDLIM5
ASHGA5P052004	0.030905	2.54493	up	noncoding	NR_046186	PDLIM5
ASHGA5P052004	0.030905	2.54493	up	noncoding	NR_046186	PDLIM5
ASHGA5P052004	0.030905	2.54493	up	noncoding	NR_046186	PDLIM5
ASHGA5P043753	0.0354431	2.54213	up	noncoding	uc003ufr.3	BC090058
ASHGA5P043753	0.0354431	2.54213	up	noncoding	uc003ufr.3	BC090058
ASHGA5P049515	0.00585952	2.54152	up	noncoding	NR_027667	C17orf76-AS1
ASHGA5P049515	0.00585952	2.54152	up	noncoding	NR_027667	C17orf76-AS1
ASHGA5P022417	0.0396334	2.53807	up	noncoding	ENST00000556361	RP11-72M17.1
ASHGA5P054306	0.00789635	2.53365	up	noncoding	ENST00000458044	RP11-443B7.1
ASHGA5P058407	0.0300584	2.53312	up	noncoding	uc002tkd.3	WASH2P
ASHGA5P019808	0.0216241	2.53187	up	noncoding	ENST00000503458	RP11-219G10.3
ASHGA5P032237	0.00154331	2.52911	up	noncoding	TCONS_00016032	XLOC_007428
ASHGA5P055040	0.00213041	2.52911	up	noncoding	ENST00000528075	RP11-21L23.3
ASHGA5P023444	0.00168657	2.52892	up	noncoding	ENST00000581028	RP11-101O21.1
ASHGA5P017492	0.0100898	2.527	up	noncoding	ENST00000442329	AC009948.3
ASHGA5P017492	0.0100898	2.527	up	noncoding	ENST00000442329	AC009948.3
ASHGA5P017492	0.0100898	2.527	up	noncoding	ENST00000442329	AC009948.3
ASHGA5P017492	0.0100898	2.527	up	noncoding	ENST00000442329	AC009948.3
ASHGA5P017492	0.0100898	2.527	up	noncoding	ENST00000442329	AC009948.3
ASHGA5P017492	0.0100898	2.527	up	noncoding	ENST00000442329	AC009948.3
ASHGA5P021549	0.0122487	2.52632	up	noncoding	ENST00000534756	RP11-64I17.1
ASHGA5P023252	0.00391171	2.52474	up	noncoding	ENST00000575930	RP11-156P1.3
ASHGA5P042613	0.000638572	2.52148	up	noncoding	ENST00000567272	PRELID1P1
ASHGA5P056510	0.0213288	2.52056	up	noncoding	TCONS_00005127	XLOC_002040
ASHGA5P023778	0.00100174	2.51996	up	noncoding	HMlincRNA346+	HMlincRNA346
ASHGA5P053102	0.00395258	2.51847	up	noncoding	uc011kea.2	LOC493754
ASHGA5P035255	0.0108227	2.51795	up	noncoding	NR_034130	LOC100499194
ASHGA5P025798	0.0145132	2.51499	up	noncoding	NR_038103	TECR
ASHGA5P043995	0.000138462	2.5127	up	noncoding	ENST00000461471	OR2A9P
ASHGA5P021524	0.00244591	2.51121	up	noncoding	ENST00000534036	NAV2-AS3
ASHGA5P021524	0.00244591	2.51121	up	noncoding	ENST00000534036	NAV2-AS3
ASHGA5P021524	0.00244591	2.51121	up	noncoding	ENST00000534036	NAV2-AS3
ASHGA5P021524	0.00244591	2.51121	up	noncoding	ENST00000534036	NAV2-AS3
ASHGA5P028828	9.0718e-05	2.5107	up	noncoding	TCONS_00010456	XLOC_004975
ASHGA5P044413	0.010552	2.51027	up	noncoding	NR_034034	LOC100288748
ASHGA5P057068	0.00294595	2.50814	up	noncoding	TCONS_00012543	XLOC_005377
ASHGA5P034871	0.0435621	2.50789	up	noncoding	ENST00000436187	AC011747.4
ASHGA5P017557	0.000405722	2.50718	up	noncoding	NR_040513	LOC100506384
ASHGA5P017557	0.000405722	2.50718	up	noncoding	NR_040513	LOC100506384
ASHGA5P034917	0.000651876	2.50507	up	noncoding	ENST00000567376	RP11-116D2.1
ASHGA5P058312	0.0104968	2.50382	up	noncoding	TCONS_00029895	XLOC_014347
ASHGA5P039897	0.00407243	2.50086	up	noncoding	TCONS_00022844	XLOC_011111
ASHGA5P017921	0.0408132	2.49965	up	noncoding	ENST00000447183	LINC00466
ASHGA5P043795	0.0484598	2.49854	up	noncoding	uc010lfq.3	BC122864
ASHGA5P038436	0.00849693	2.4985	up	noncoding	TCONS_00023428	XLOC_011271
ASHGA5P048873	0.0154907	2.49774	up	noncoding	ENST00000560811	RP11-561C5.4
ASHGA5P028015	0.0258818	2.49625	up	noncoding	ENST00000551089	RP11-641A6.2
ASHGA5P028015	0.0258818	2.49625	up	noncoding	ENST00000551089	RP11-641A6.2
ASHGA5P028015	0.0258818	2.49625	up	noncoding	ENST00000551089	RP11-641A6.2
ASHGA5P028015	0.0258818	2.49625	up	noncoding	ENST00000551089	RP11-641A6.2
ASHGA5P030569	0.00165185	2.4959	up	noncoding	ENST00000559026	RP11-59H7.3
ASHGA5P055962	0.00657464	2.49576	up	noncoding	ENST00000555361	RP11-671J11.4
ASHGA5P037100	0.000830096	2.4953	up	noncoding	ENST00000411453	RP11-112L6.4
ASHGA5P048889	0.00505639	2.49372	up	noncoding	TCONS_00025088	XLOC_012048
ASHGA5P022777	0.0163085	2.49254	up	noncoding	NR_034019	LOC100130700
ASHGA5P058592	0.0489884	2.48865	up	noncoding	uc010oaw.1	NPPA-AS1
ASHGA5P058592	0.0489884	2.48865	up	noncoding	uc010oaw.1	NPPA-AS1
ASHGA5P058592	0.0489884	2.48865	up	noncoding	uc010oaw.1	NPPA-AS1
ASHGA5P028623	0.00125613	2.48754	up	noncoding	ENST00000425048	RP11-114G1.2
ASHGA5P025712	0.0015779	2.48648	up	noncoding	NR_027621	FHL1
ASHGA5P025712	0.0015779	2.48648	up	noncoding	NR_027621	FHL1
ASHGA5P025712	0.0015779	2.48648	up	noncoding	NR_027621	FHL1
ASHGA5P025712	0.0015779	2.48648	up	noncoding	NR_027621	FHL1
ASHGA5P025712	0.0015779	2.48648	up	noncoding	NR_027621	FHL1
ASHGA5P025712	0.0015779	2.48648	up	noncoding	NR_027621	FHL1
ASHGA5P025712	0.0015779	2.48648	up	noncoding	NR_027621	FHL1
ASHGA5P025712	0.0015779	2.48648	up	noncoding	NR_027621	FHL1
ASHGA5P023334	0.0409552	2.4811	up	noncoding	ENST00000578610	RP11-202D1.3
ASHGA5P043952	0.0038679	2.47827	up	noncoding	ENST00000485185	OR9A3P
ASHGA5P026650	0.000974062	2.47529	up	noncoding	TCONS_00012016	XLOC_005539
ASHGA5P026650	0.000974062	2.47529	up	noncoding	TCONS_00012016	XLOC_005539
ASHGA5P039834	0.0456649	2.47294	up	noncoding	ENST00000503532	RP11-341G5.1
ASHGA5P046855	0.00430769	2.4725	up	noncoding	ENST00000450360	BMS1P2
ASHGA5P032059	1.26321e-06	2.4719	up	noncoding	ENST00000575911	AC144836.1
ASHGA5P057720	0.00217651	2.47084	up	noncoding	TCONS_00021084	XLOC_009677
ASHGA5P056400	0.0201002	2.46934	up	noncoding	TCONS_00003929	XLOC_001741
ASHGA5P048484	0.00296341	2.46917	up	noncoding	ENST00000498872	RP11-158I9.5
ASHGA5P044582	0.000143444	2.46897	up	noncoding	ENST00000529743	RP11-429J17.7
ASHGA5P026195	0.0106269	2.46539	up	noncoding	ENST00000525484	TMEM9B-AS1
ASHGA5P026195	0.0106269	2.46539	up	noncoding	ENST00000525484	TMEM9B-AS1
ASHGA5P020280	0.0396258	2.46465	up	noncoding	ENST00000510827	MYLK-AS2
ASHGA5P020280	0.0396258	2.46465	up	noncoding	ENST00000510827	MYLK-AS2
ASHGA5P020280	0.0396258	2.46465	up	noncoding	ENST00000510827	MYLK-AS2
ASHGA5P020280	0.0396258	2.46465	up	noncoding	ENST00000510827	MYLK-AS2
ASHGA5P031164	0.0277912	2.45819	up	noncoding	ENST00000569751	RP11-437L7.1
ASHGA5P043211	1.53326e-06	2.458	up	noncoding	TCONS_00018859	XLOC_008672
ASHGA5P038613	0.00131189	2.45766	up	noncoding	ENST00000444488	TPRG1-AS1
ASHGA5P030390	0.0019346	2.4551	up	noncoding	ENST00000569226	HERC2P9
ASHGA5P018753	0.000171027	2.45404	up	noncoding	ENST00000457328	RP11-548B3.3
ASHGA5P050627	0.0150165	2.45167	up	noncoding	uc002tjp.2	DKFZp686E10196
ASHGA5P050627	0.0150165	2.45167	up	noncoding	uc002tjp.2	DKFZp686E10196
ASHGA5P050627	0.0150165	2.45167	up	noncoding	uc002tjp.2	DKFZp686E10196
ASHGA5P050627	0.0150165	2.45167	up	noncoding	uc002tjp.2	DKFZp686E10196
ASHGA5P041996	0.0491971	2.45072	up	noncoding	ENST00000446358	RP3-399L15.1
ASHGA5P023601	0.000438159	2.45066	up	noncoding	HMlincRNA1039-	HMlincRNA1039
ASHGA5P057253	0.0214441	2.44965	up	noncoding	TCONS_00014999	XLOC_007079
ASHGA5P020276	0.029463	2.44904	up	noncoding	ENST00000510736	LINC00499
ASHGA5P015597	0.00276495	2.44869	up	noncoding	NR_037575	MRPL10
ASHGA5P015597	0.00276495	2.44869	up	noncoding	NR_037575	MRPL10
ASHGA5P019285	0.00424836	2.44676	up	noncoding	ENST00000476560	RP4-798C17.6
ASHGA5P019285	0.00424836	2.44676	up	noncoding	ENST00000476560	RP4-798C17.6
ASHGA5P019285	0.00424836	2.44676	up	noncoding	ENST00000476560	RP4-798C17.6
ASHGA5P019285	0.00424836	2.44676	up	noncoding	ENST00000476560	RP4-798C17.6
ASHGA5P029922	0.000997608	2.4435	up	noncoding	TCONS_00008209	XLOC_003665
ASHGA5P042871	0.0180034	2.4434	up	noncoding	uc003skl.1	AK127339
ASHGA5P026114	0.00820857	2.44321	up	noncoding	uc001ltt.1	LOC338651
ASHGA5P026114	0.00820857	2.44321	up	noncoding	uc001ltt.1	LOC338651
ASHGA5P026114	0.00820857	2.44321	up	noncoding	uc001ltt.1	LOC338651
ASHGA5P031572	0.0130175	2.44223	up	noncoding	ENST00000565782	CTD-2288F12.1
ASHGA5P026328	0.000648314	2.44146	up	noncoding	TCONS_00013695	XLOC_006353
ASHGA5P020127	0.0494655	2.44091	up	noncoding	ENST00000508534	RP11-471J12.1
ASHGA5P021511	0.0037329	2.43836	up	noncoding	ENST00000533775	TSSC2
ASHGA5P057406	0.00202249	2.43819	up	noncoding	TCONS_00016890	XLOC_007880
ASHGA5P035472	0.00756927	2.43707	up	noncoding	ENST00000435552	RP3-340N1.6
ASHGA5P029549	0.0313238	2.43673	up	noncoding	ENST00000554055	RP11-841O20.2
ASHGA5P027155	0.0296762	2.43222	up	noncoding	ENST00000439788	RP3-467K16.7
ASHGA5P036258	0.00617499	2.431	up	noncoding	TCONS_00026882	XLOC_012945
ASHGA5P038043	0.0188207	2.42984	up	noncoding	ENST00000439621	RP11-334A14.8
ASHGA5P034997	0.025404	2.42708	up	noncoding	ENST00000457457	AC016735.1
ASHGA5P023838	0.0131281	2.42427	up	noncoding	HMlincRNA629+	HMlincRNA629
ASHGA5P055752	0.0227888	2.42309	up	noncoding	ENST00000456848	LINC00445
ASHGA5P029880	0.000468763	2.42229	up	noncoding	ENST00000557025	RP11-100M12.1
ASHGA5P029880	0.000468763	2.42229	up	noncoding	ENST00000557025	RP11-100M12.1
ASHGA5P057763	0.0100308	2.42083	up	noncoding	TCONS_00021852	XLOC_010446
ASHGA5P041878	0.0279192	2.42079	up	noncoding	ENST00000425089	RP11-524H19.2
ASHGA5P023324	0.00682767	2.42069	up	noncoding	NR_038418	BZRAP1-AS1
ASHGA5P023324	0.00682767	2.42069	up	noncoding	NR_038418	BZRAP1-AS1
ASHGA5P017716	0.0023103	2.41381	up	noncoding	ENST00000445003	RP11-290F20.3
ASHGA5P057605	0.00178291	2.41352	up	noncoding	TCONS_00019576	XLOC_009375
ASHGA5P020056	0.00278329	2.41307	up	noncoding	NR_028351	FLJ33360
ASHGA5P058515	0.000354193	2.41243	up	noncoding	uc009viu.3	WASH7P
ASHGA5P044050	0.00972383	2.41111	up	noncoding	ENST00000447563	AC004863.6
ASHGA5P058591	0.000123719	2.40981	up	noncoding	uc010oav.1	NPPA-AS1
ASHGA5P058591	0.000123719	2.40981	up	noncoding	uc010oav.1	NPPA-AS1
ASHGA5P058591	0.000123719	2.40981	up	noncoding	uc010oav.1	NPPA-AS1
ASHGA5P029327	0.0156825	2.40909	up	noncoding	ENST00000554838	RP11-404P21.2
ASHGA5P032928	0.0105625	2.40891	up	noncoding	ENST00000430462	KCTD9P1
ASHGA5P037389	0.0181805	2.40784	up	noncoding	ENST00000430391	AF127577.8
ASHGA5P017843	0.0149194	2.40771	up	noncoding	ENST00000529096	AC005152.2
ASHGA5P038842	0.0140351	2.40521	up	noncoding	ENST00000423628	ERRFI1-IT1
ASHGA5P054439	0.00212172	2.40317	up	noncoding	uc001jby.3	LOC100133308
ASHGA5P023799	0.0363963	2.40072	up	noncoding	HMlincRNA463-	HMlincRNA463
ASHGA5P040496	0.0105423	2.39937	up	noncoding	ENST00000518473	RP11-136K7.3
ASHGA5P031438	0.000775352	2.39934	up	noncoding	TCONS_00005965	XLOC_002597
ASHGA5P016666	0.0394222	2.39628	up	noncoding	NR_015390	LINC00608
ASHGA5P000567	0.0149446	2.39597	up	noncoding	chrX:36682025-36716325-	chrX:36682025-36716325
ASHGA5P036989	0.00564503	2.39325	up	noncoding	ENST00000432834	RP5-860P4.2
ASHGA5P022745	0.0322769	2.39086	up	noncoding	ENST00000561968	CRYM-AS1
ASHGA5P022745	0.0322769	2.39086	up	noncoding	ENST00000561968	CRYM-AS1
ASHGA5P007386	0.0449351	2.39027	up	noncoding	ENST00000332088	AL353997.4
ASHGA5P019439	0.000167988	2.38824	up	noncoding	NR_033798	CAST
ASHGA5P019439	0.000167988	2.38824	up	noncoding	NR_033798	CAST
ASHGA5P019439	0.000167988	2.38824	up	noncoding	NR_033798	CAST
ASHGA5P019439	0.000167988	2.38824	up	noncoding	NR_033798	CAST
ASHGA5P022098	9.28675e-05	2.38624	up	noncoding	ENST00000549058	RP11-314D7.4
ASHGA5P042002	0.000830449	2.38554	up	noncoding	uc003pxg.1	AX746765
ASHGA5P041450	0.00159449	2.38502	up	noncoding	ENST00000513657	CTB-73N10.1
ASHGA5P019364	0.0200259	2.38451	up	noncoding	ENST00000479920	RP11-506M13.3
ASHGA5P023339	0.00387668	2.38341	up	noncoding	ENST00000578831	RP11-739L10.1
ASHGA5P003595	0.0275457	2.38135	up	noncoding	NR_027459	SYT14
ASHGA5P003595	0.0275457	2.38135	up	noncoding	NR_027459	SYT14
ASHGA5P003595	0.0275457	2.38135	up	noncoding	NR_027459	SYT14
ASHGA5P003595	0.0275457	2.38135	up	noncoding	NR_027459	SYT14
ASHGA5P003595	0.0275457	2.38135	up	noncoding	NR_027459	SYT14
ASHGA5P017714	0.0455022	2.38081	up	noncoding	ENST00000444981	RP3-322G13.5
ASHGA5P057883	0.0273776	2.38057	up	noncoding	TCONS_00023302	XLOC_011171
ASHGA5P040406	0.0478146	2.37721	up	noncoding	ENST00000508986	EGFLAM-AS1
ASHGA5P040406	0.0478146	2.37721	up	noncoding	ENST00000508986	EGFLAM-AS1
ASHGA5P040406	0.0478146	2.37721	up	noncoding	ENST00000508986	EGFLAM-AS1
ASHGA5P017984	0.0298884	2.37514	up	noncoding	ENST00000447916	RP11-202K23.1
ASHGA5P040558	0.0165957	2.37396	up	noncoding	ENST00000513893	LINC00461
ASHGA5P032192	0.0476474	2.37391	up	noncoding	ENST00000584017	RP11-849N15.2
ASHGA5P032192	0.0476474	2.37391	up	noncoding	ENST00000584017	RP11-849N15.2
ASHGA5P032192	0.0476474	2.37391	up	noncoding	ENST00000584017	RP11-849N15.2
ASHGA5P051583	0.0389043	2.37315	up	noncoding	ENST00000498432	RP11-398A8.3
ASHGA5P017632	0.0250773	2.37308	up	noncoding	ENST00000443988	AC018730.1
ASHGA5P053882	0.0347479	2.3728	up	noncoding	uc004cin.3	SNHG7
ASHGA5P030039	0.0483324	2.37049	up	noncoding	ENST00000559302	RP11-56B16.4
ASHGA5P054959	0.0211787	2.36995	up	noncoding	uc010rog.2	NEAT1
ASHGA5P051703	0.0365544	2.36706	up	noncoding	NR_040762	ZIC4
ASHGA5P051703	0.0365544	2.36706	up	noncoding	NR_040762	ZIC4
ASHGA5P051703	0.0365544	2.36706	up	noncoding	NR_040762	ZIC4
ASHGA5P051703	0.0365544	2.36706	up	noncoding	NR_040762	ZIC4
ASHGA5P017667	0.0408679	2.36557	up	noncoding	ENST00000444349	RP11-182I10.3
ASHGA5P028884	0.00262802	2.36463	up	noncoding	ENST00000437797	RP11-315I20.1
ASHGA5P028884	0.00262802	2.36463	up	noncoding	ENST00000437797	RP11-315I20.1
ASHGA5P048363	0.0490315	2.35988	up	noncoding	uc009yvh.3	AK311356
ASHGA5P054035	0.00400921	2.35977	up	noncoding	ENST00000453317	JPX
ASHGA5P055876	0.0401992	2.35954	up	noncoding	ENST00000548475	AL589743.1
ASHGA5P019037	0.0181302	2.35831	up	noncoding	ENST00000465347	RP11-62G11.2
ASHGA5P049939	0.0456202	2.3565	up	noncoding	TCONS_00013619	XLOC_006283
ASHGA5P026575	0.00306225	2.3531	up	noncoding	ENST00000569428	RP11-554A11.6
ASHGA5P026575	0.00306225	2.3531	up	noncoding	ENST00000569428	RP11-554A11.6
ASHGA5P042799	0.0432062	2.35269	up	noncoding	uc011gqu.2	AX747809
ASHGA5P056326	0.0437082	2.35237	up	noncoding	TCONS_00002518	XLOC_001097
ASHGA5P057535	0.00644381	2.352	up	noncoding	TCONS_00018605	XLOC_008955
ASHGA5P016607	0.00738765	2.34904	up	noncoding	ENST00000432148	RP11-274B18.2
ASHGA5P053772	0.0264441	2.34888	up	noncoding	uc004azv.1	DQ673933
ASHGA5P031304	0.00036225	2.34847	up	noncoding	ENST00000568140	RP11-252K23.1
ASHGA5P037043	0.00386173	2.34832	up	noncoding	TCONS_00025499	XLOC_012314
ASHGA5P047116	0.0113627	2.34549	up	noncoding	ENST00000437838	RP11-498J9.2
ASHGA5P017466	0.00465851	2.34419	up	noncoding	ENST00000442010	HMGB3P22
ASHGA5P030732	0.0177364	2.34265	up	noncoding	ENST00000558754	CTD-2335A18.1
ASHGA5P027062	0.00543272	2.34083	up	noncoding	ENST00000509307	RP11-656E20.4
ASHGA5P023561	0.00556858	2.34083	up	noncoding	ENST00000584169	LINC00334
ASHGA5P022266	0.00207431	2.3401	up	noncoding	ENST00000553623	LINC00523
ASHGA5P016354	0.0106715	2.33967	up	noncoding	ENST00000429663	AFG3L1P
ASHGA5P029520	0.00488717	2.33832	up	noncoding	ENST00000557350	RP11-545M17.1
ASHGA5P018276	0.00977862	2.33617	up	noncoding	ENST00000451510	RP4-719C8.1
ASHGA5P018276	0.00977862	2.33617	up	noncoding	ENST00000451510	RP4-719C8.1
ASHGA5P039234	0.00728687	2.33538	up	noncoding	ENST00000443165	FGF12-AS2
ASHGA5P048266	0.0170644	2.33423	up	noncoding	ENST00000542410	RP11-757G1.5
ASHGA5P014587	0.000714272	2.33305	up	noncoding	ENST00000411605	LINC00159
ASHGA5P025739	0.00546484	2.33064	up	noncoding	NR_033181	SYAP1
ASHGA5P040755	0.00931328	2.32856	up	noncoding	ENST00000456826	RP11-403I13.6
ASHGA5P058692	0.000388462	2.32801	up	noncoding	uc.352+	uc.352
ASHGA5P023455	0.0274392	2.3277	up	noncoding	ENST00000581274	RP11-370A5.1
ASHGA5P058221	0.0132998	2.32699	up	noncoding	TCONS_00028278	XLOC_013623
ASHGA5P045100	0.0239127	2.32645	up	noncoding	uc003zfy.3	AY343902
ASHGA5P045145	0.0107712	2.32637	up	noncoding	ENST00000439876	RP11-4E23.2
ASHGA5P015609	0.000644139	2.32389	up	noncoding	ENST00000421889	MBL1P
ASHGA5P044816	0.00801591	2.32347	up	noncoding	ENST00000522541	RP11-26M5.2
ASHGA5P021299	0.0151362	2.3203	up	noncoding	ENST00000529719	RP11-535A19.2
ASHGA5P018708	0.000590788	2.32027	up	noncoding	ENST00000456651	RP3-522D1.1
ASHGA5P042959	0.0271252	2.3202	up	noncoding	ENST00000523331	RP1-170O19.14
ASHGA5P022529	0.00385446	2.32002	up	noncoding	ENST00000558419	CTD-2008A1.1
ASHGA5P035564	0.00518213	2.31996	up	noncoding	TCONS_00004318	XLOC_002178
ASHGA5P000357	0.00135254	2.3178	up	noncoding	chr2:235906000-235923850-	chr2:235906000-235923850
ASHGA5P014797	0.0106951	2.31733	up	noncoding	uc002qgt.1	BC131616
ASHGA5P047483	0.00134067	2.31731	up	noncoding	TCONS_00013023	XLOC_006153
ASHGA5P058754	0.0177952	2.31679	up	noncoding	uc.210-	uc.210
ASHGA5P030023	0.0344656	2.31647	up	noncoding	uc001zyw.1	AK091906
ASHGA5P034039	0.0128197	2.31541	up	noncoding	uc001abp.1	LOC643837
ASHGA5P019082	0.0344118	2.31465	up	noncoding	ENST00000467443	PI4KAP2
ASHGA5P057357	0.00201857	2.31389	up	noncoding	TCONS_00016312	XLOC_007680
ASHGA5P058581	0.0449202	2.31221	up	noncoding	uc010mss.1	DQ673969
ASHGA5P040966	0.00274556	2.31069	up	noncoding	NR_024424	LOC255167
ASHGA5P021265	0.0396726	2.307	up	noncoding	ENST00000529014	CTD-2003C8.1
ASHGA5P057543	0.0410045	2.30538	up	noncoding	TCONS_00018649	XLOC_009000
ASHGA5P031911	0.0318132	2.3048	up	noncoding	ENST00000577171	AC140912.1
ASHGA5P032670	0.00406463	2.30401	up	noncoding	ENST00000563583	RP11-87G24.4
ASHGA5P035344	0.000158068	2.30384	up	noncoding	ENST00000552220	RP11-434H14.1
ASHGA5P036293	0.0481148	2.30359	up	noncoding	NR_027085	LOC284551
ASHGA5P041774	0.0391328	2.30339	up	noncoding	ENST00000419679	SAPCD1-AS1
ASHGA5P056185	0.00490827	2.30277	up	noncoding	TCONS_00000856	XLOC_000077
ASHGA5P030449	0.00049007	2.30236	up	noncoding	ENST00000560259	RP11-265N7.2
ASHGA5P000512	0.037892	2.30079	up	noncoding	chr8:127449850-127469100+	chr8:127449850-127469100
ASHGA5P045743	0.00442396	2.29959	up	noncoding	ENST00000515258	FAM27E3
ASHGA5P046503	0.0429922	2.29867	up	noncoding	TCONS_00001436	XLOC_000751
ASHGA5P043736	0.0290179	2.29776	up	noncoding	ENST00000448088	AC004878.8
ASHGA5P020272	0.0361662	2.29621	up	noncoding	NR_045958	EDNRA
ASHGA5P020272	0.0361662	2.29621	up	noncoding	NR_045958	EDNRA
ASHGA5P020272	0.0361662	2.29621	up	noncoding	NR_045958	EDNRA
ASHGA5P013049	0.000559952	2.29469	up	noncoding	NR_040082	LOC100128714
ASHGA5P055054	0.00127689	2.29236	up	noncoding	ENST00000528524	RP11-727A23.5
ASHGA5P055054	0.00127689	2.29236	up	noncoding	ENST00000528524	RP11-727A23.5
ASHGA5P042340	0.0245784	2.29227	up	noncoding	uc003noi.3	BC035647
ASHGA5P000542	0.000758839	2.29182	up	noncoding	chr8:99411775-99424650+	chr8:99411775-99424650
ASHGA5P046871	0.000308653	2.29092	up	noncoding	ENST00000440750	RP11-534L6.2
ASHGA5P047225	0.00249612	2.28896	up	noncoding	ENST00000451575	RP11-499O7.7
ASHGA5P047225	0.00249612	2.28896	up	noncoding	ENST00000451575	RP11-499O7.7
ASHGA5P044996	0.0492613	2.28475	up	noncoding	ENST00000493797	RP11-34P13.14
ASHGA5P017625	0.0238653	2.28466	up	noncoding	ENST00000443892	RP3-395M20.8
ASHGA5P019028	0.00141308	2.2837	up	noncoding	NR_037894	ZNF670-ZNF695
ASHGA5P019028	0.00141308	2.2837	up	noncoding	NR_037894	ZNF670-ZNF695
ASHGA5P019028	0.00141308	2.2837	up	noncoding	NR_037894	ZNF670-ZNF695
ASHGA5P019028	0.00141308	2.2837	up	noncoding	NR_037894	ZNF670-ZNF695
ASHGA5P032964	0.0140181	2.28262	up	noncoding	NR_028336	FAM27L
ASHGA5P026782	0.0320777	2.2821	up	noncoding	ENST00000524772	RP11-27G22.1
ASHGA5P041971	0.00202603	2.28158	up	noncoding	ENST00000418134	RP1-60O19.1
ASHGA5P055090	0.012748	2.28147	up	noncoding	TCONS_00029852	XLOC_014288
ASHGA5P019385	0.0128479	2.2797	up	noncoding	ENST00000481220	SNHG12
ASHGA5P043876	0.0144915	2.2792	up	noncoding	uc003vla.3	AL110181
ASHGA5P029605	0.00172921	2.27709	up	noncoding	TCONS_00008282	XLOC_003724
ASHGA5P019397	0.0391729	2.2766	up	noncoding	NR_033810	CYP3A5
ASHGA5P019397	0.0391729	2.2766	up	noncoding	NR_033810	CYP3A5
ASHGA5P019671	0.00114665	2.27482	up	noncoding	uc003lqz.3	BC005905
ASHGA5P019671	0.00114665	2.27482	up	noncoding	uc003lqz.3	BC005905
ASHGA5P030565	0.000604265	2.27481	up	noncoding	ENST00000561202	RP11-50C13.2
ASHGA5P023628	0.0387099	2.27467	up	noncoding	HMlincRNA1172+	HMlincRNA1172
ASHGA5P019738	0.000441839	2.27259	up	noncoding	ENST00000502278	ALDH1L1-AS2
ASHGA5P019738	0.000441839	2.27259	up	noncoding	ENST00000502278	ALDH1L1-AS2
ASHGA5P019738	0.000441839	2.27259	up	noncoding	ENST00000502278	ALDH1L1-AS2
ASHGA5P038506	0.00300903	2.27239	up	noncoding	TCONS_00014883	XLOC_006953
ASHGA5P038506	0.00300903	2.27239	up	noncoding	TCONS_00014883	XLOC_006953
ASHGA5P028697	0.0223191	2.2701	up	noncoding	ENST00000447784	RP11-442J17.2
ASHGA5P057648	0.00947465	2.26928	up	noncoding	TCONS_00020353	XLOC_009683
ASHGA5P029852	0.011451	2.26816	up	noncoding	ENST00000559621	RP11-403B2.6
ASHGA5P039001	0.0288752	2.26812	up	noncoding	ENST00000383461	H1FX-AS1
ASHGA5P020119	0.0119209	2.26747	up	noncoding	NR_024610	HINT1
ASHGA5P032253	0.0069278	2.26708	up	noncoding	ENST00000452599	RP11-383G10.5
ASHGA5P032253	0.0069278	2.26708	up	noncoding	ENST00000452599	RP11-383G10.5
ASHGA5P049233	0.00195808	2.26647	up	noncoding	TCONS_00014161	XLOC_006144
ASHGA5P058241	0.0235373	2.26625	up	noncoding	TCONS_00028462	XLOC_013835
ASHGA5P029019	0.0101796	2.26609	up	noncoding	TCONS_00010919	XLOC_004799
ASHGA5P031224	0.00183065	2.2646	up	noncoding	ENST00000568430	RP11-403P17.2
ASHGA5P031224	0.00183065	2.2646	up	noncoding	ENST00000568430	RP11-403P17.2
ASHGA5P045260	0.0106186	2.2645	up	noncoding	NR_015361	LOC440896
ASHGA5P030381	0.00143002	2.26393	up	noncoding	NR_038851	LOC503519
ASHGA5P055150	0.000197147	2.26392	up	noncoding	ENST00000438498	ATF4P4
ASHGA5P028984	0.0149703	2.26381	up	noncoding	ENST00000546959	CTD-2314B22.3
ASHGA5P030064	0.0482714	2.26348	up	noncoding	ENST00000456382	RP11-29H23.4
ASHGA5P030064	0.0482714	2.26348	up	noncoding	ENST00000456382	RP11-29H23.4
ASHGA5P030064	0.0482714	2.26348	up	noncoding	ENST00000456382	RP11-29H23.4
ASHGA5P015382	0.00462065	2.26332	up	noncoding	ENST00000419737	ASMTL-AS1
ASHGA5P015382	0.00462065	2.26332	up	noncoding	ENST00000419737	ASMTL-AS1
ASHGA5P015382	0.00462065	2.26332	up	noncoding	ENST00000419737	ASMTL-AS1
ASHGA5P018940	0.00500762	2.26277	up	noncoding	ENST00000475441	SNHG12
ASHGA5P018754	0.000774362	2.26166	up	noncoding	ENST00000457332	RP11-479I1.4
ASHGA5P007537	0.00181632	2.26099	up	noncoding	NR_028505	MIR22HG
ASHGA5P007537	0.00181632	2.26099	up	noncoding	NR_028505	MIR22HG
ASHGA5P025792	0.000428503	2.26027	up	noncoding	NR_037859	PIR-FIGF
ASHGA5P025792	0.000428503	2.26027	up	noncoding	NR_037859	PIR-FIGF
ASHGA5P025792	0.000428503	2.26027	up	noncoding	NR_037859	PIR-FIGF
ASHGA5P056387	0.0215622	2.25667	up	noncoding	TCONS_00003845	XLOC_001650
ASHGA5P015914	0.000275753	2.25456	up	noncoding	uc001izz.2	LOC84856
ASHGA5P038208	0.00178804	2.25254	up	noncoding	TCONS_00024661	XLOC_011949
ASHGA5P049827	0.00377529	2.25191	up	noncoding	ENST00000424417	RP11-84E24.2
ASHGA5P021576	0.0239374	2.24884	up	noncoding	uc011aid.2	PI4KAP2
ASHGA5P014606	0.00613826	2.24722	up	noncoding	ENST00000411759	AC019349.5
ASHGA5P014606	0.00613826	2.24722	up	noncoding	ENST00000411759	AC019349.5
ASHGA5P026231	0.00126148	2.24665	up	noncoding	ENST00000526721	OR7E14P
ASHGA5P019471	0.0227262	2.24558	up	noncoding	NR_028500	LDHA
ASHGA5P019471	0.0227262	2.24558	up	noncoding	NR_028500	LDHA
ASHGA5P019471	0.0227262	2.24558	up	noncoding	NR_028500	LDHA
ASHGA5P019471	0.0227262	2.24558	up	noncoding	NR_028500	LDHA
ASHGA5P019471	0.0227262	2.24558	up	noncoding	NR_028500	LDHA
ASHGA5P014268	0.0428263	2.24443	up	noncoding	NR_040724	RBM39
ASHGA5P014268	0.0428263	2.24443	up	noncoding	NR_040724	RBM39
ASHGA5P014268	0.0428263	2.24443	up	noncoding	NR_040724	RBM39
ASHGA5P014268	0.0428263	2.24443	up	noncoding	NR_040724	RBM39
ASHGA5P029514	0.0234956	2.24313	up	noncoding	ENST00000557642	RP11-81F13.2
ASHGA5P029514	0.0234956	2.24313	up	noncoding	ENST00000557642	RP11-81F13.2
ASHGA5P047976	0.013723	2.24157	up	noncoding	ENST00000532874	NAV2-AS4
ASHGA5P047662	0.015936	2.24155	up	noncoding	NR_038938	LOC100505761
ASHGA5P034841	0.0154092	2.24113	up	noncoding	ENST00000452701	AC011995.1
ASHGA5P014904	0.00623789	2.24111	up	noncoding	ENST00000414603	AC069277.2
ASHGA5P052950	0.0154387	2.24104	up	noncoding	uc021zyp.1	AK123998
ASHGA5P035758	0.0187538	2.24064	up	noncoding	ENST00000431650	AC012457.2
ASHGA5P040478	0.027035	2.23983	up	noncoding	uc003jvf.1	AK128486
ASHGA5P028736	0.00319128	2.23883	up	noncoding	ENST00000435725	RP11-165I9.6
ASHGA5P053409	0.00173305	2.23773	up	noncoding	ENST00000523786	RP11-16M8.2
ASHGA5P040699	0.0152025	2.23499	up	noncoding	uc003lau.1	AX747819
ASHGA5P040699	0.0152025	2.23499	up	noncoding	uc003lau.1	AX747819
ASHGA5P040699	0.0152025	2.23499	up	noncoding	uc003lau.1	AX747819
ASHGA5P040699	0.0152025	2.23499	up	noncoding	uc003lau.1	AX747819
ASHGA5P046474	0.0419264	2.23461	up	noncoding	TCONS_00001417	XLOC_000736
ASHGA5P058076	0.000300477	2.2337	up	noncoding	TCONS_00026339	XLOC_012688
ASHGA5P014855	0.0303387	2.2306	up	noncoding	ENST00000456812	GAS5
ASHGA5P023706	0.0047095	2.23044	up	noncoding	HMlincRNA1573+	HMlincRNA1573
ASHGA5P031731	0.00695066	2.22998	up	noncoding	ENST00000562536	RP11-169E6.1
ASHGA5P050955	0.000831022	2.22958	up	noncoding	ENST00000440595	RP5-1125A11.1
ASHGA5P050955	0.000831022	2.22958	up	noncoding	ENST00000440595	RP5-1125A11.1
ASHGA5P044728	0.0067823	2.22944	up	noncoding	TCONS_00001267	XLOC_000555
ASHGA5P054666	0.0199136	2.22851	up	noncoding	ENST00000436715	H19
ASHGA5P014654	0.0442905	2.2285	up	noncoding	ENST00000412203	LEPREL1-AS1
ASHGA5P014654	0.0442905	2.2285	up	noncoding	ENST00000412203	LEPREL1-AS1
ASHGA5P043721	0.000206851	2.22769	up	noncoding	ENST00000567919	RP11-731K22.1
ASHGA5P050760	0.0258833	2.22424	up	noncoding	NR_033915	ORC2
ASHGA5P019677	0.00186041	2.22365	up	noncoding	ENST00000499732	NEAT1
ASHGA5P030423	0.0267809	2.22338	up	noncoding	uc001zhb.2	C15orf45
ASHGA5P030423	0.0267809	2.22338	up	noncoding	uc001zhb.2	C15orf45
ASHGA5P039927	0.0441151	2.22292	up	noncoding	ENST00000441504	DANCR
ASHGA5P033416	0.0137873	2.22217	up	noncoding	TCONS_00028501	XLOC_013463
ASHGA5P017629	0.00585801	2.22211	up	noncoding	ENST00000443929	ASMTL-AS1
ASHGA5P017629	0.00585801	2.22211	up	noncoding	ENST00000443929	ASMTL-AS1
ASHGA5P017629	0.00585801	2.22211	up	noncoding	ENST00000443929	ASMTL-AS1
ASHGA5P054705	0.0106459	2.22206	up	noncoding	ENST00000533684	CTD-2516F10.2
ASHGA5P030670	0.0140394	2.22032	up	noncoding	ENST00000559749	CTD-2071N1.1
ASHGA5P030670	0.0140394	2.22032	up	noncoding	ENST00000559749	CTD-2071N1.1
ASHGA5P030670	0.0140394	2.22032	up	noncoding	ENST00000559749	CTD-2071N1.1
ASHGA5P030670	0.0140394	2.22032	up	noncoding	ENST00000559749	CTD-2071N1.1
ASHGA5P048344	0.0148965	2.22018	up	noncoding	ENST00000525450	RP11-689N19.3
ASHGA5P032163	0.000388033	2.21925	up	noncoding	TCONS_00029515	XLOC_014158
ASHGA5P042193	0.0231327	2.21863	up	noncoding	ENST00000457833	XXyac-YX65C7_A.3
ASHGA5P031896	0.0457283	2.21851	up	noncoding	ENST00000566738	RP11-432I5.8
ASHGA5P031896	0.0457283	2.21851	up	noncoding	ENST00000566738	RP11-432I5.8
ASHGA5P047708	0.000928627	2.21764	up	noncoding	ENST00000428766	RP11-57H14.3
ASHGA5P041438	0.0300855	2.21724	up	noncoding	NR_038333	LOC100505658
ASHGA5P041438	0.0300855	2.21724	up	noncoding	NR_038333	LOC100505658
ASHGA5P022403	0.00112825	2.21611	up	noncoding	ENST00000556168	RP11-1152H15.1
ASHGA5P021545	0.0296584	2.2142	up	noncoding	ENST00000534584	RP13-870H17.3
ASHGA5P026954	0.0218353	2.2138	up	noncoding	TCONS_00011908	XLOC_005409
ASHGA5P057952	0.041443	2.21333	up	noncoding	TCONS_00024373	XLOC_011697
ASHGA5P045691	0.0468885	2.21156	up	noncoding	TCONS_00001856	XLOC_001246
ASHGA5P054634	0.0265573	2.20959	up	noncoding	uc001lnx.3	LOC100133161
ASHGA5P057554	0.00516226	2.20959	up	noncoding	TCONS_00018847	XLOC_008653
ASHGA5P021726	0.0195795	2.20946	up	noncoding	ENST00000539315	RP11-173C20.1
ASHGA5P057998	0.00231623	2.20585	up	noncoding	TCONS_00024777	XLOC_012052
ASHGA5P036776	0.019854	2.20302	up	noncoding	ENST00000417578	RP4-564F22.2
ASHGA5P043475	0.0071007	2.2029	up	noncoding	ENST00000313156	AC004840.9
ASHGA5P039811	0.000302513	2.20182	up	noncoding	ENST00000512966	AC104650.2
ASHGA5P030887	0.0233112	2.2007	up	noncoding	ENST00000562232	RP11-20I23.6
ASHGA5P030887	0.0233112	2.2007	up	noncoding	ENST00000562232	RP11-20I23.6
ASHGA5P030887	0.0233112	2.2007	up	noncoding	ENST00000562232	RP11-20I23.6
ASHGA5P041452	0.0153112	2.20023	up	noncoding	ENST00000514002	RP11-118M9.3
ASHGA5P041452	0.0153112	2.20023	up	noncoding	ENST00000514002	RP11-118M9.3
ASHGA5P018377	0.0158555	2.19785	up	noncoding	uc010gua.3	GUSBP11
ASHGA5P045600	0.00143302	2.19734	up	noncoding	ENST00000440674	RP11-358M14.2
ASHGA5P054213	0.0355885	2.196	up	noncoding	ENST00000450591	TTTY2B
ASHGA5P042170	0.021519	2.19487	up	noncoding	ENST00000431017	RP11-252P19.2
ASHGA5P047650	0.0123108	2.19476	up	noncoding	ENST00000442188	RP11-107I14.2
ASHGA5P058190	0.0300783	2.19459	up	noncoding	TCONS_00027828	XLOC_013429
ASHGA5P058346	0.00379284	2.19339	up	noncoding	uc001lkg.1	AK124226
ASHGA5P054426	3.75221e-05	2.19281	up	noncoding	ENST00000447412	RP11-291L22.3
ASHGA5P016458	0.0011329	2.1921	up	noncoding	ENST00000527459	CD99P1
ASHGA5P041102	0.00302051	2.19068	up	noncoding	ENST00000438117	AC008940.1
ASHGA5P052501	0.022883	2.19039	up	noncoding	ENST00000521471	CTB-114C7.3
ASHGA5P044935	0.0021931	2.18977	up	noncoding	TCONS_00017156	XLOC_007958
ASHGA5P025847	0.0314333	2.18969	up	noncoding	NR_038916	PRR7-AS1
ASHGA5P025847	0.0314333	2.18969	up	noncoding	NR_038916	PRR7-AS1
ASHGA5P025847	0.0314333	2.18969	up	noncoding	NR_038916	PRR7-AS1
ASHGA5P025847	0.0314333	2.18969	up	noncoding	NR_038916	PRR7-AS1
ASHGA5P025847	0.0314333	2.18969	up	noncoding	NR_038916	PRR7-AS1
ASHGA5P056945	0.00761396	2.18949	up	noncoding	TCONS_00010854	XLOC_004671
ASHGA5P042622	0.00198301	2.18905	up	noncoding	ENST00000421310	RP11-69I8.2
ASHGA5P007948	0.0328778	2.18883	up	noncoding	NR_026675	CRYM-AS1
ASHGA5P007948	0.0328778	2.18883	up	noncoding	NR_026675	CRYM-AS1
ASHGA5P026799	0.039075	2.18841	up	noncoding	ENST00000539685	AP000462.1
ASHGA5P026799	0.039075	2.18841	up	noncoding	ENST00000539685	AP000462.1
ASHGA5P043871	0.0177903	2.18795	up	noncoding	ENST00000424404	RP11-560I19.4
ASHGA5P035347	0.00129252	2.18727	up	noncoding	uc021vqj.1	ZEB2-AS1
ASHGA5P035347	0.00129252	2.18727	up	noncoding	uc021vqj.1	ZEB2-AS1
ASHGA5P000140	0.00368457	2.18642	up	noncoding	chr1:184977425-184989700+	chr1:184977425-184989700
ASHGA5P054489	0.00811418	2.18567	up	noncoding	ENST00000508551	GLUD1P3
ASHGA5P056444	0.0169257	2.18495	up	noncoding	TCONS_00004314	XLOC_002169
ASHGA5P016672	0.0092562	2.18401	up	noncoding	ENST00000432818	AC068491.1
ASHGA5P048837	0.00706352	2.18172	up	noncoding	uc010bmf.3	AGSK1
ASHGA5P021841	0.0415148	2.18071	up	noncoding	ENST00000542078	RP11-392P7.8
ASHGA5P021841	0.0415148	2.18071	up	noncoding	ENST00000542078	RP11-392P7.8
ASHGA5P038795	5.19455e-06	2.18011	up	noncoding	TCONS_00023826	XLOC_011604
ASHGA5P036588	0.0055815	2.17987	up	noncoding	ENST00000429947	AC131097.3
ASHGA5P036588	0.0055815	2.17987	up	noncoding	ENST00000429947	AC131097.3
ASHGA5P036588	0.0055815	2.17987	up	noncoding	ENST00000429947	AC131097.3
ASHGA5P030860	0.00202096	2.17965	up	noncoding	ENST00000569670	LA16c-361A3.3
ASHGA5P030860	0.00202096	2.17965	up	noncoding	ENST00000569670	LA16c-361A3.3
ASHGA5P027445	0.0140348	2.17964	up	noncoding	ENST00000552290	RP11-114H23.1
ASHGA5P021031	0.0397767	2.17954	up	noncoding	ENST00000523664	RP11-16M8.2
ASHGA5P037121	0.00352711	2.17845	up	noncoding	ENST00000437350	RP5-843L14.1
ASHGA5P036473	0.0191077	2.17681	up	noncoding	ENST00000442416	AC009502.3
ASHGA5P030222	0.0052422	2.17661	up	noncoding	uc002blm.3	DQ596274
ASHGA5P035213	0.00463066	2.17499	up	noncoding	ENST00000431411	AC108868.5
ASHGA5P023433	0.0314658	2.17491	up	noncoding	ENST00000580828	RP11-329L6.1
ASHGA5P005264	0.0141478	2.17467	up	noncoding	ENST00000512851	RP11-423H2.1
ASHGA5P040994	0.0163353	2.17414	up	noncoding	ENST00000505877	RP11-308B16.1
ASHGA5P048946	0.001296	2.17306	up	noncoding	uc010utw.1	DDX11L9
ASHGA5P030409	0.00646535	2.17271	up	noncoding	TCONS_00008443	XLOC_003894
ASHGA5P019290	0.00622368	2.17225	up	noncoding	NR_037583	LEMD1
ASHGA5P019290	0.00622368	2.17225	up	noncoding	NR_037583	LEMD1
ASHGA5P019290	0.00622368	2.17225	up	noncoding	NR_037583	LEMD1
ASHGA5P019290	0.00622368	2.17225	up	noncoding	NR_037583	LEMD1
ASHGA5P057077	0.0158523	2.16799	up	noncoding	TCONS_00012677	XLOC_005635
ASHGA5P016637	0.0134488	2.16578	up	noncoding	ENST00000432429	RP11-242F24.1
ASHGA5P032196	0.0498045	2.1643	up	noncoding	NR_027022	LINC00628
ASHGA5P010034	0.00117548	2.16354	up	noncoding	NR_033664	NPSR1-AS1
ASHGA5P010034	0.00117548	2.16354	up	noncoding	NR_033664	NPSR1-AS1
ASHGA5P040878	0.0296832	2.16311	up	noncoding	uc003mbe.1	AX746723
ASHGA5P030060	0.00120646	2.16105	up	noncoding	uc010pgc.1	POU5F1P4
ASHGA5P055957	0.0285002	2.15967	up	noncoding	TCONS_00025926	XLOC_012229
ASHGA5P034177	0.0160922	2.15903	up	noncoding	ENST00000438368	AC092296.1
ASHGA5P044947	0.00113948	2.15866	up	noncoding	ENST00000518090	KB-1460A1.3
ASHGA5P028678	0.0288936	2.15725	up	noncoding	ENST00000426991	ANKRD10-IT1
ASHGA5P057405	4.42057e-05	2.15721	up	noncoding	TCONS_00016872	XLOC_007858
ASHGA5P034363	0.0149997	2.15716	up	noncoding	uc002qrx.1	BC063675
ASHGA5P053589	0.0168893	2.15689	up	noncoding	ENST00000519852	RP13-582O9.5
ASHGA5P031457	0.00106092	2.15613	up	noncoding	ENST00000452867	RP11-21M7.1
ASHGA5P029939	0.00307103	2.15568	up	noncoding	ENST00000560376	RP11-521C20.2
ASHGA5P039830	0.00695542	2.15567	up	noncoding	ENST00000514103	RP11-1J7.1
ASHGA5P027786	0.000325217	2.15483	up	noncoding	ENST00000537269	U47924.27
ASHGA5P019890	0.033973	2.15464	up	noncoding	ENST00000504735	RP11-166D18.1
ASHGA5P046517	0.0378629	2.15453	up	noncoding	ENST00000366224	RP11-571E6.3
ASHGA5P028814	0.00764409	2.15302	up	noncoding	uc021rjj.1	AK123654
ASHGA5P028814	0.00764409	2.15302	up	noncoding	uc021rjj.1	AK123654
ASHGA5P028814	0.00764409	2.15302	up	noncoding	uc021rjj.1	AK123654
ASHGA5P021176	0.00804201	2.15222	up	noncoding	uc001ozj.3	BC042472
ASHGA5P021176	0.00804201	2.15222	up	noncoding	uc001ozj.3	BC042472
ASHGA5P040812	0.00150928	2.15216	up	noncoding	uc021ygc.1	LOC729421
ASHGA5P040812	0.00150928	2.15216	up	noncoding	uc021ygc.1	LOC729421
ASHGA5P040812	0.00150928	2.15216	up	noncoding	uc021ygc.1	LOC729421
ASHGA5P000478	0.0162687	2.15206	up	noncoding	chr6:48613250-48635850+	chr6:48613250-48635850
ASHGA5P017745	0.00438446	2.15141	up	noncoding	NR_037181	LOC100507362
ASHGA5P032682	0.0178112	2.15097	up	noncoding	TCONS_00029178	XLOC_014118
ASHGA5P048073	0.0143425	2.14992	up	noncoding	ENST00000414156	ERI3-IT1
ASHGA5P043821	0.0405314	2.14935	up	noncoding	TCONS_00018558	XLOC_008875
ASHGA5P054659	0.031482	2.14927	up	noncoding	NR_029409	LOC255512
ASHGA5P053675	0.0424871	2.148	up	noncoding	ENST00000449009	ATP8B5P
ASHGA5P044018	0.0385116	2.14758	up	noncoding	uc001byv.2	AF119915
ASHGA5P032890	0.00821422	2.14698	up	noncoding	ENST00000583662	RP11-524F11.2
ASHGA5P032890	0.00821422	2.14698	up	noncoding	ENST00000583662	RP11-524F11.2
ASHGA5P032890	0.00821422	2.14698	up	noncoding	ENST00000583662	RP11-524F11.2
ASHGA5P057797	0.0372554	2.14675	up	noncoding	TCONS_00022074	XLOC_010677
ASHGA5P032673	0.0236404	2.1467	up	noncoding	ENST00000577209	RP11-285E9.6
ASHGA5P054514	0.0117609	2.14581	up	noncoding	NR_038986	GRID1-AS1
ASHGA5P058652	0.0392753	2.14211	up	noncoding	uc022alr.1	LOC646329
ASHGA5P032520	0.0027308	2.14201	up	noncoding	ENST00000431307	RP11-15I11.3
ASHGA5P019162	0.00245445	2.14143	up	noncoding	ENST00000470911	AOX2P
ASHGA5P018475	0.0327274	2.14132	up	noncoding	ENST00000453998	RP11-399F4.4
ASHGA5P042189	0.0201358	2.13937	up	noncoding	ENST00000444586	RP3-495K2.3
ASHGA5P048088	0.0110104	2.13782	up	noncoding	TCONS_00014004	XLOC_006644
ASHGA5P029641	0.00438366	2.1354	up	noncoding	ENST00000553621	RP6-91H8.1
ASHGA5P027035	0.0138504	2.1353	up	noncoding	ENST00000449215	RP11-344F13.1
ASHGA5P046511	0.0178292	2.13313	up	noncoding	TCONS_00001441	XLOC_000757
ASHGA5P014762	0.0161267	2.13114	up	noncoding	ENST00000413094	RP11-3P22.1
ASHGA5P031283	0.0108076	2.13073	up	noncoding	ENST00000561611	AC004158.2
ASHGA5P018799	0.00300463	2.1303	up	noncoding	ENST00000457760	Z97634.5
ASHGA5P034168	0.00492186	2.13007	up	noncoding	ENST00000567313	AC002398.5
ASHGA5P016595	0.00350626	2.12945	up	noncoding	NR_036441	VRK2
ASHGA5P016595	0.00350626	2.12945	up	noncoding	NR_036441	VRK2
ASHGA5P016595	0.00350626	2.12945	up	noncoding	NR_036441	VRK2
ASHGA5P016595	0.00350626	2.12945	up	noncoding	NR_036441	VRK2
ASHGA5P016595	0.00350626	2.12945	up	noncoding	NR_036441	VRK2
ASHGA5P016595	0.00350626	2.12945	up	noncoding	NR_036441	VRK2
ASHGA5P016595	0.00350626	2.12945	up	noncoding	NR_036441	VRK2
ASHGA5P037059	0.0451969	2.12628	up	noncoding	uc002xkh.3	BC040166
ASHGA5P037059	0.0451969	2.12628	up	noncoding	uc002xkh.3	BC040166
ASHGA5P038251	0.0144485	2.12464	up	noncoding	ENST00000450811	RP4-771M4.3
ASHGA5P048425	0.0204092	2.12377	up	noncoding	TCONS_00013948	XLOC_006597
ASHGA5P026684	0.018041	2.12312	up	noncoding	ENST00000534499	RP11-113K21.5
ASHGA5P016013	0.0109572	2.12245	up	noncoding	ENST00000425797	DTX2P1
ASHGA5P053881	0.0215765	2.12145	up	noncoding	ENST00000436596	SNHG7
ASHGA5P054239	0.0347859	2.11942	up	noncoding	ENST00000453331	RP1-272L16.1
ASHGA5P019803	0.00892502	2.11918	up	noncoding	NR_046056	CACNA1G
ASHGA5P019803	0.00892502	2.11918	up	noncoding	NR_046056	CACNA1G
ASHGA5P019803	0.00892502	2.11918	up	noncoding	NR_046056	CACNA1G
ASHGA5P019803	0.00892502	2.11918	up	noncoding	NR_046056	CACNA1G
ASHGA5P019803	0.00892502	2.11918	up	noncoding	NR_046056	CACNA1G
ASHGA5P019803	0.00892502	2.11918	up	noncoding	NR_046056	CACNA1G
ASHGA5P019803	0.00892502	2.11918	up	noncoding	NR_046056	CACNA1G
ASHGA5P019803	0.00892502	2.11918	up	noncoding	NR_046056	CACNA1G
ASHGA5P019803	0.00892502	2.11918	up	noncoding	NR_046056	CACNA1G
ASHGA5P019803	0.00892502	2.11918	up	noncoding	NR_046056	CACNA1G
ASHGA5P019803	0.00892502	2.11918	up	noncoding	NR_046056	CACNA1G
ASHGA5P019803	0.00892502	2.11918	up	noncoding	NR_046056	CACNA1G
ASHGA5P019803	0.00892502	2.11918	up	noncoding	NR_046056	CACNA1G
ASHGA5P019803	0.00892502	2.11918	up	noncoding	NR_046056	CACNA1G
ASHGA5P019803	0.00892502	2.11918	up	noncoding	NR_046056	CACNA1G
ASHGA5P019803	0.00892502	2.11918	up	noncoding	NR_046056	CACNA1G
ASHGA5P019803	0.00892502	2.11918	up	noncoding	NR_046056	CACNA1G
ASHGA5P019803	0.00892502	2.11918	up	noncoding	NR_046056	CACNA1G
ASHGA5P019803	0.00892502	2.11918	up	noncoding	NR_046056	CACNA1G
ASHGA5P019803	0.00892502	2.11918	up	noncoding	NR_046056	CACNA1G
ASHGA5P019803	0.00892502	2.11918	up	noncoding	NR_046056	CACNA1G
ASHGA5P019803	0.00892502	2.11918	up	noncoding	NR_046056	CACNA1G
ASHGA5P019803	0.00892502	2.11918	up	noncoding	NR_046056	CACNA1G
ASHGA5P019803	0.00892502	2.11918	up	noncoding	NR_046056	CACNA1G
ASHGA5P019803	0.00892502	2.11918	up	noncoding	NR_046056	CACNA1G
ASHGA5P019803	0.00892502	2.11918	up	noncoding	NR_046056	CACNA1G
ASHGA5P019803	0.00892502	2.11918	up	noncoding	NR_046056	CACNA1G
ASHGA5P019803	0.00892502	2.11918	up	noncoding	NR_046056	CACNA1G
ASHGA5P052425	0.00142805	2.11852	up	noncoding	uc003lfh.1	AX748200
ASHGA5P039455	0.00901073	2.11838	up	noncoding	ENST00000567197	RP11-44F21.5
ASHGA5P034767	0.000109868	2.11698	up	noncoding	NR_046600	MTOR-AS1
ASHGA5P027234	0.033994	2.11527	up	noncoding	TCONS_00011706	XLOC_005185
ASHGA5P000207	0.00159316	2.11389	up	noncoding	chr11:113400350-113410875-	chr11:113400350-113410875
ASHGA5P026636	0.00710005	2.11349	up	noncoding	ENST00000530510	RP11-702H23.6
ASHGA5P046761	0.00480701	2.11341	up	noncoding	ENST00000458667	LINC00230B
ASHGA5P019880	0.00412375	2.11327	up	noncoding	ENST00000504620	CTC-806A22.1
ASHGA5P038280	0.00221191	2.11267	up	noncoding	uc003djn.3	BC041347
ASHGA5P038280	0.00221191	2.11267	up	noncoding	uc003djn.3	BC041347
ASHGA5P038280	0.00221191	2.11267	up	noncoding	uc003djn.3	BC041347
ASHGA5P038280	0.00221191	2.11267	up	noncoding	uc003djn.3	BC041347
ASHGA5P039566	7.60856e-05	2.1116	up	noncoding	ENST00000514608	RP11-21I10.2
ASHGA5P053509	0.00541197	2.10862	up	noncoding	ENST00000419458	RP11-21M7.1
ASHGA5P056361	0.000830576	2.1084	up	noncoding	TCONS_00003713	XLOC_001500
ASHGA5P021415	0.00461299	2.1067	up	noncoding	ENST00000532002	RP11-629G13.1
ASHGA5P021415	0.00461299	2.1067	up	noncoding	ENST00000532002	RP11-629G13.1
ASHGA5P021415	0.00461299	2.1067	up	noncoding	ENST00000532002	RP11-629G13.1
ASHGA5P021415	0.00461299	2.1067	up	noncoding	ENST00000532002	RP11-629G13.1
ASHGA5P021415	0.00461299	2.1067	up	noncoding	ENST00000532002	RP11-629G13.1
ASHGA5P028302	0.0022401	2.10597	up	noncoding	ENST00000548488	RP11-25E2.1
ASHGA5P036129	0.00100749	2.10588	up	noncoding	ENST00000419223	AC023347.1
ASHGA5P032585	0.0477573	2.10514	up	noncoding	ENST00000582505	RP11-180P8.1
ASHGA5P037638	0.00775802	2.10383	up	noncoding	ENST00000440477	RP11-46E17.6
ASHGA5P023612	0.0117999	2.10322	up	noncoding	HMlincRNA1065+	HMlincRNA1065
ASHGA5P022308	0.0276518	2.10064	up	noncoding	uc001ytx.3	LOC348120
ASHGA5P043131	0.00571171	2.09863	up	noncoding	ENST00000450426	AC083884.8
ASHGA5P043131	0.00571171	2.09863	up	noncoding	ENST00000450426	AC083884.8
ASHGA5P043131	0.00571171	2.09863	up	noncoding	ENST00000450426	AC083884.8
ASHGA5P043131	0.00571171	2.09863	up	noncoding	ENST00000450426	AC083884.8
ASHGA5P043131	0.00571171	2.09863	up	noncoding	ENST00000450426	AC083884.8
ASHGA5P031724	0.0285474	2.09829	up	noncoding	TCONS_00006498	XLOC_003100
ASHGA5P047997	0.0105619	2.09828	up	noncoding	ENST00000526061	RP11-1L12.3
ASHGA5P016579	0.0106072	2.09716	up	noncoding	ENST00000431856	AC098820.3
ASHGA5P014840	0.0190338	2.09667	up	noncoding	ENST00000413915	RP11-613M10.6
ASHGA5P022953	0.000168089	2.09607	up	noncoding	ENST00000566321	RP11-578F21.12
ASHGA5P027519	0.0205141	2.09477	up	noncoding	uc001tgo.1	BC062763
ASHGA5P033156	0.0393858	2.0945	up	noncoding	TCONS_00028564	XLOC_013561
ASHGA5P046816	0.000208257	2.09422	up	noncoding	ENST00000437014	RP11-20J15.2
ASHGA5P047589	0.000284217	2.09395	up	noncoding	NR_046435	PCGF5
ASHGA5P047589	0.000284217	2.09395	up	noncoding	NR_046435	PCGF5
ASHGA5P047589	0.000284217	2.09395	up	noncoding	NR_046435	PCGF5
ASHGA5P051948	0.00735051	2.09294	up	noncoding	NR_046827	LNX1-AS2
ASHGA5P051948	0.00735051	2.09294	up	noncoding	NR_046827	LNX1-AS2
ASHGA5P051948	0.00735051	2.09294	up	noncoding	NR_046827	LNX1-AS2
ASHGA5P051948	0.00735051	2.09294	up	noncoding	NR_046827	LNX1-AS2
ASHGA5P051948	0.00735051	2.09294	up	noncoding	NR_046827	LNX1-AS2
ASHGA5P047130	0.00523089	2.09286	up	noncoding	TCONS_00013658	XLOC_006320
ASHGA5P047092	0.00158082	2.09274	up	noncoding	ENST00000369391	RP11-57H14.2
ASHGA5P047092	0.00158082	2.09274	up	noncoding	ENST00000369391	RP11-57H14.2
ASHGA5P047092	0.00158082	2.09274	up	noncoding	ENST00000369391	RP11-57H14.2
ASHGA5P047092	0.00158082	2.09274	up	noncoding	ENST00000369391	RP11-57H14.2
ASHGA5P047092	0.00158082	2.09274	up	noncoding	ENST00000369391	RP11-57H14.2
ASHGA5P047092	0.00158082	2.09274	up	noncoding	ENST00000369391	RP11-57H14.2
ASHGA5P047092	0.00158082	2.09274	up	noncoding	ENST00000369391	RP11-57H14.2
ASHGA5P047092	0.00158082	2.09274	up	noncoding	ENST00000369391	RP11-57H14.2
ASHGA5P047092	0.00158082	2.09274	up	noncoding	ENST00000369391	RP11-57H14.2
ASHGA5P047092	0.00158082	2.09274	up	noncoding	ENST00000369391	RP11-57H14.2
ASHGA5P047092	0.00158082	2.09274	up	noncoding	ENST00000369391	RP11-57H14.2
ASHGA5P047092	0.00158082	2.09274	up	noncoding	ENST00000369391	RP11-57H14.2
ASHGA5P047092	0.00158082	2.09274	up	noncoding	ENST00000369391	RP11-57H14.2
ASHGA5P039773	0.0455446	2.09264	up	noncoding	ENST00000502641	RP11-503N18.4
ASHGA5P041671	0.0035862	2.09173	up	noncoding	ENST00000566170	RP1-223E5.4
ASHGA5P041671	0.0035862	2.09173	up	noncoding	ENST00000566170	RP1-223E5.4
ASHGA5P041671	0.0035862	2.09173	up	noncoding	ENST00000566170	RP1-223E5.4
ASHGA5P043318	0.00153766	2.09159	up	noncoding	ENST00000490314	AC073934.6
ASHGA5P050636	0.0314653	2.08979	up	noncoding	ENST00000413602	AC013275.2
ASHGA5P023079	0.015881	2.08963	up	noncoding	uc002fqw.3	BC071667
ASHGA5P030388	0.00322128	2.08775	up	noncoding	uc010azb.1	AK307870
ASHGA5P038563	0.0111478	2.0873	up	noncoding	TCONS_00023483	XLOC_011329
ASHGA5P036238	0.00701974	2.08642	up	noncoding	ENST00000448117	AC104801.1
ASHGA5P057349	0.0476059	2.08642	up	noncoding	TCONS_00016264	XLOC_007638
ASHGA5P056843	0.0150901	2.0849	up	noncoding	TCONS_00009772	XLOC_004980
ASHGA5P037045	4.04912e-05	2.08393	up	noncoding	TCONS_00025500	XLOC_012315
ASHGA5P025926	0.00013853	2.08246	up	noncoding	NR_046402	POLD1
ASHGA5P025926	0.00013853	2.08246	up	noncoding	NR_046402	POLD1
ASHGA5P025994	0.00991283	2.08237	up	noncoding	NR_049759	IFITM3
ASHGA5P023319	0.0167094	2.08168	up	noncoding	ENST00000578206	LINC00511
ASHGA5P017388	0.020682	2.08167	up	noncoding	ENST00000449351	SNHG11
ASHGA5P042646	0.0147466	2.08154	up	noncoding	ENST00000536296	LINC00271
ASHGA5P042646	0.0147466	2.08154	up	noncoding	ENST00000536296	LINC00271
ASHGA5P042646	0.0147466	2.08154	up	noncoding	ENST00000536296	LINC00271
ASHGA5P042646	0.0147466	2.08154	up	noncoding	ENST00000536296	LINC00271
ASHGA5P052916	0.00253645	2.08	up	noncoding	NR_038849	LOC100505633
ASHGA5P031275	0.0469032	2.07729	up	noncoding	ENST00000572770	RP11-510M2.4
ASHGA5P034471	0.0176146	2.07608	up	noncoding	ENST00000431363	ZNF833P
ASHGA5P039124	0.00458454	2.07382	up	noncoding	uc003fdp.1	BC125159
ASHGA5P033209	0.000753184	2.07379	up	noncoding	ENST00000509943	RP11-893F2.5
ASHGA5P044842	0.0361493	2.07301	up	noncoding	TCONS_00001117	XLOC_000367
ASHGA5P057516	0.0297297	2.07278	up	noncoding	TCONS_00018449	XLOC_008746
ASHGA5P042456	0.0197475	2.07188	up	noncoding	uc021zad.1	HM358993
ASHGA5P023108	0.0391743	2.07128	up	noncoding	ENST00000570084	RP11-586K12.10
ASHGA5P020779	0.0380215	2.07096	up	noncoding	ENST00000519727	CTB-157D17.1
ASHGA5P039899	0.00433397	2.07062	up	noncoding	TCONS_00022845	XLOC_011112
ASHGA5P029791	0.0152427	2.06871	up	noncoding	uc010awi.1	BC148240
ASHGA5P047957	0.000405116	2.06867	up	noncoding	uc009ygt.2	AL833346
ASHGA5P022870	0.0331761	2.06767	up	noncoding	uc002crb.3	ERVK13-1
ASHGA5P015204	0.00857941	2.06722	up	noncoding	ENST00000417860	RP11-322M19.1
ASHGA5P049465	0.0286931	2.06653	up	noncoding	TCONS_00022125	XLOC_010734
ASHGA5P033008	0.0297053	2.06601	up	noncoding	TCONS_00016084	XLOC_007474
ASHGA5P038147	0.010393	2.06547	up	noncoding	ENST00000366321	RBMS3-AS2
ASHGA5P038147	0.010393	2.06547	up	noncoding	ENST00000366321	RBMS3-AS2
ASHGA5P038147	0.010393	2.06547	up	noncoding	ENST00000366321	RBMS3-AS2
ASHGA5P038147	0.010393	2.06547	up	noncoding	ENST00000366321	RBMS3-AS2
ASHGA5P038147	0.010393	2.06547	up	noncoding	ENST00000366321	RBMS3-AS2
ASHGA5P020634	0.00738032	2.06499	up	noncoding	ENST00000517774	RP11-1149O23.3
ASHGA5P051749	0.0356586	2.06401	up	noncoding	uc001eso.1	AB007962
ASHGA5P036290	0.00740093	2.06278	up	noncoding	ENST00000418618	RP11-439L8.3
ASHGA5P058110	0.0175906	2.06267	up	noncoding	TCONS_00026596	XLOC_012622
ASHGA5P041770	0.00514363	2.06137	up	noncoding	ENST00000453837	RP11-84A19.2
ASHGA5P045560	0.00838639	2.06136	up	noncoding	TCONS_00001776	XLOC_001162
ASHGA5P022898	0.000333092	2.05899	up	noncoding	ENST00000565049	RP11-293B20.1
ASHGA5P031694	0.000640257	2.05893	up	noncoding	NR_024034	KIAA0664L3
ASHGA5P042508	0.00255075	2.05886	up	noncoding	ENST00000440220	RP11-415D17.3
ASHGA5P032923	0.0140954	2.05566	up	noncoding	ENST00000420951	AC025627.7
ASHGA5P001186	0.00141302	2.05534	up	noncoding	ENST00000222396	RP11-551L14.4
ASHGA5P000324	0.0116654	2.05481	up	noncoding	chr2:107085125-107104250+	chr2:107085125-107104250
ASHGA5P029773	0.00533038	2.05412	up	noncoding	ENST00000455531	MEG3
ASHGA5P000174	0.00873611	2.05183	up	noncoding	chr1:54356225-54366425+	chr1:54356225-54366425
ASHGA5P015215	0.0117397	2.05103	up	noncoding	ENST00000417983	LINC00475
ASHGA5P044570	0.000416748	2.05094	up	noncoding	ENST00000518831	RP11-273G15.2
ASHGA5P058594	0.0140215	2.05042	up	noncoding	uc010oay.1	NPPA-AS1
ASHGA5P058594	0.0140215	2.05042	up	noncoding	uc010oay.1	NPPA-AS1
ASHGA5P058594	0.0140215	2.05042	up	noncoding	uc010oay.1	NPPA-AS1
ASHGA5P019298	0.035553	2.04995	up	noncoding	NR_037703	RNF7
ASHGA5P019298	0.035553	2.04995	up	noncoding	NR_037703	RNF7
ASHGA5P019298	0.035553	2.04995	up	noncoding	NR_037703	RNF7
ASHGA5P040822	0.0197564	2.04947	up	noncoding	TCONS_00021737	XLOC_010326
ASHGA5P026064	0.0172176	2.04929	up	noncoding	ENST00000530621	RP11-448P19.1
ASHGA5P000248	0.00547554	2.04911	up	noncoding	chr13:24548975-24561125+	chr13:24548975-24561125
ASHGA5P040688	0.029149	2.04902	up	noncoding	uc003kyl.3	AF086294
ASHGA5P041593	0.0330023	2.0489	up	noncoding	ENST00000503218	RP11-798K23.1
ASHGA5P041990	0.00276724	2.04834	up	noncoding	ENST00000452675	RP11-367G18.1
ASHGA5P025878	0.00994265	2.04735	up	noncoding	NR_045568	IRF3
ASHGA5P025878	0.00994265	2.04735	up	noncoding	NR_045568	IRF3
ASHGA5P025878	0.00994265	2.04735	up	noncoding	NR_045568	IRF3
ASHGA5P025878	0.00994265	2.04735	up	noncoding	NR_045568	IRF3
ASHGA5P025878	0.00994265	2.04735	up	noncoding	NR_045568	IRF3
ASHGA5P025878	0.00994265	2.04735	up	noncoding	NR_045568	IRF3
ASHGA5P025878	0.00994265	2.04735	up	noncoding	NR_045568	IRF3
ASHGA5P025878	0.00994265	2.04735	up	noncoding	NR_045568	IRF3
ASHGA5P025878	0.00994265	2.04735	up	noncoding	NR_045568	IRF3
ASHGA5P025878	0.00994265	2.04735	up	noncoding	NR_045568	IRF3
ASHGA5P022197	0.0467988	2.04693	up	noncoding	ENST00000551951	RP11-536C10.3
ASHGA5P057513	0.0057082	2.0464	up	noncoding	TCONS_00018432	XLOC_008729
ASHGA5P019253	0.00337666	2.04629	up	noncoding	ENST00000475362	RP11-631B21.1
ASHGA5P056672	0.0491591	2.04623	up	noncoding	TCONS_00007074	XLOC_002996
ASHGA5P031402	0.000486077	2.04601	up	noncoding	ENST00000426575	RP11-318C24.2
ASHGA5P014767	0.00857989	2.04488	up	noncoding	ENST00000413202	LINC00152
ASHGA5P053420	0.0243238	2.04455	up	noncoding	ENST00000443799	GAS5
ASHGA5P053420	0.0243238	2.04455	up	noncoding	ENST00000443799	GAS5
ASHGA5P010172	0.029688	2.04334	up	noncoding	ENST00000359797	AC005488.13
ASHGA5P023904	0.00354895	2.04177	up	noncoding	HMlincRNA898+	HMlincRNA898
ASHGA5P056059	0.002444	2.04045	up	noncoding	TCONS_00026558	XLOC_012879
ASHGA5P022858	0.0218829	2.04016	up	noncoding	ENST00000564160	ERVK13-1
ASHGA5P015043	0.0467703	2.0396	up	noncoding	NR_045772	ATF2
ASHGA5P015043	0.0467703	2.0396	up	noncoding	NR_045772	ATF2
ASHGA5P015043	0.0467703	2.0396	up	noncoding	NR_045772	ATF2
ASHGA5P015043	0.0467703	2.0396	up	noncoding	NR_045772	ATF2
ASHGA5P015043	0.0467703	2.0396	up	noncoding	NR_045772	ATF2
ASHGA5P015043	0.0467703	2.0396	up	noncoding	NR_045772	ATF2
ASHGA5P042079	0.0330446	2.03816	up	noncoding	ENST00000440578	RP11-356I2.2
ASHGA5P018267	0.0147816	2.03778	up	noncoding	ENST00000451439	RP11-297H3.4
ASHGA5P033100	0.0216969	2.03689	up	noncoding	ENST00000429227	RP5-1061H20.4
ASHGA5P030644	0.0113273	2.03635	up	noncoding	ENST00000418602	RP11-536C5.7
ASHGA5P020307	0.0213306	2.03559	up	noncoding	ENST00000511287	RP11-71E19.5
ASHGA5P023205	0.0273511	2.03312	up	noncoding	ENST00000573414	RP11-473M20.14
ASHGA5P016218	0.026766	2.03234	up	noncoding	ENST00000428134	AC087499.10
ASHGA5P029396	7.39342e-06	2.03025	up	noncoding	TCONS_00016159	XLOC_007570
ASHGA5P042103	0.0182079	2.02919	up	noncoding	uc003qjo.1	LOC285740
ASHGA5P015264	0.00162929	2.02828	up	noncoding	ENST00000418591	AC007563.1
ASHGA5P043707	0.000402891	2.02796	up	noncoding	ENST00000472361	STAG3L4
ASHGA5P043119	0.0414354	2.02762	up	noncoding	ENST00000420373	AC005488.12
ASHGA5P056787	0.000672912	2.0273	up	noncoding	TCONS_00008642	XLOC_004153
ASHGA5P051992	0.015471	2.0256	up	noncoding	uc021xpq.1	AK128593
ASHGA5P051992	0.015471	2.0256	up	noncoding	uc021xpq.1	AK128593
ASHGA5P051992	0.015471	2.0256	up	noncoding	uc021xpq.1	AK128593
ASHGA5P030412	0.0195894	2.02488	up	noncoding	uc010ubn.1	TRPM1
ASHGA5P030412	0.0195894	2.02488	up	noncoding	uc010ubn.1	TRPM1
ASHGA5P030412	0.0195894	2.02488	up	noncoding	uc010ubn.1	TRPM1
ASHGA5P030412	0.0195894	2.02488	up	noncoding	uc010ubn.1	TRPM1
ASHGA5P015873	0.0494675	2.02472	up	noncoding	ENST00000424332	RP11-285F7.2
ASHGA5P015873	0.0494675	2.02472	up	noncoding	ENST00000424332	RP11-285F7.2
ASHGA5P015873	0.0494675	2.02472	up	noncoding	ENST00000424332	RP11-285F7.2
ASHGA5P057651	0.00653814	2.024	up	noncoding	TCONS_00020432	XLOC_009762
ASHGA5P037968	0.000199473	2.02393	up	noncoding	uc003apt.1	AK123632
ASHGA5P048442	0.0027271	2.02376	up	noncoding	uc001pnk.1	AY364433
ASHGA5P046424	0.00176334	2.02336	up	noncoding	ENST00000430562	CD99P1
ASHGA5P044458	0.0471182	2.02293	up	noncoding	ENST00000522856	RP11-318M2.2
ASHGA5P045308	0.016491	2.02285	up	noncoding	ENST00000415441	XXyac-YM21GA2.6
ASHGA5P042696	0.00596187	2.02156	up	noncoding	ENST00000442269	RP1-101K10.6
ASHGA5P042696	0.00596187	2.02156	up	noncoding	ENST00000442269	RP1-101K10.6
ASHGA5P040540	0.000611498	2.02066	up	noncoding	ENST00000510845	CTD-2015A6.2
ASHGA5P045373	0.0188156	2.01901	up	noncoding	ENST00000457720	RP11-217B7.3
ASHGA5P042089	0.0298775	2.0184	up	noncoding	ENST00000415194	RP1-225E12.2
ASHGA5P033482	0.00654827	2.01665	up	noncoding	ENST00000582850	RP11-737O24.3
ASHGA5P026233	0.00829397	2.01655	up	noncoding	ENST00000568280	RP1-239B22.5
ASHGA5P015066	0.043746	2.01595	up	noncoding	ENST00000416260	RP3-477O4.14
ASHGA5P053198	0.0157611	2.01576	up	noncoding	uc003ups.3	AK001533
ASHGA5P053198	0.0157611	2.01576	up	noncoding	uc003ups.3	AK001533
ASHGA5P053198	0.0157611	2.01576	up	noncoding	uc003ups.3	AK001533
ASHGA5P053198	0.0157611	2.01576	up	noncoding	uc003ups.3	AK001533
ASHGA5P053198	0.0157611	2.01576	up	noncoding	uc003ups.3	AK001533
ASHGA5P038576	0.00532604	2.01531	up	noncoding	ENST00000457125	RP11-706D8.3
ASHGA5P018252	0.000692143	2.01439	up	noncoding	uc004czn.4	BC046187
ASHGA5P042968	4.87549e-05	2.01369	up	noncoding	ENST00000450540	AC007255.8
ASHGA5P017783	0.0125232	2.0136	up	noncoding	ENST00000445682	GUSBP11
ASHGA5P018541	0.00779507	2.0131	up	noncoding	ENST00000454768	AC129778.2
ASHGA5P050938	0.00169748	2.01291	up	noncoding	ENST00000438287	RP4-738P15.1
ASHGA5P038428	0.0023409	2.01216	up	noncoding	ENST00000511699	RP11-933H2.4
ASHGA5P038428	0.0023409	2.01216	up	noncoding	ENST00000511699	RP11-933H2.4
ASHGA5P042257	0.00515833	2.01136	up	noncoding	ENST00000446001	GFOD1-AS1
ASHGA5P042257	0.00515833	2.01136	up	noncoding	ENST00000446001	GFOD1-AS1
ASHGA5P025723	0.0009326	2.01134	up	noncoding	NR_028396	TSNAX-DISC1
ASHGA5P025723	0.0009326	2.01134	up	noncoding	NR_028396	TSNAX-DISC1
ASHGA5P025723	0.0009326	2.01134	up	noncoding	NR_028396	TSNAX-DISC1
ASHGA5P025723	0.0009326	2.01134	up	noncoding	NR_028396	TSNAX-DISC1
ASHGA5P025723	0.0009326	2.01134	up	noncoding	NR_028396	TSNAX-DISC1
ASHGA5P025723	0.0009326	2.01134	up	noncoding	NR_028396	TSNAX-DISC1
ASHGA5P025723	0.0009326	2.01134	up	noncoding	NR_028396	TSNAX-DISC1
ASHGA5P025723	0.0009326	2.01134	up	noncoding	NR_028396	TSNAX-DISC1
ASHGA5P025723	0.0009326	2.01134	up	noncoding	NR_028396	TSNAX-DISC1
ASHGA5P025723	0.0009326	2.01134	up	noncoding	NR_028396	TSNAX-DISC1
ASHGA5P025723	0.0009326	2.01134	up	noncoding	NR_028396	TSNAX-DISC1
ASHGA5P025723	0.0009326	2.01134	up	noncoding	NR_028396	TSNAX-DISC1
ASHGA5P025723	0.0009326	2.01134	up	noncoding	NR_028396	TSNAX-DISC1
ASHGA5P025723	0.0009326	2.01134	up	noncoding	NR_028396	TSNAX-DISC1
ASHGA5P025723	0.0009326	2.01134	up	noncoding	NR_028396	TSNAX-DISC1
ASHGA5P025723	0.0009326	2.01134	up	noncoding	NR_028396	TSNAX-DISC1
ASHGA5P025723	0.0009326	2.01134	up	noncoding	NR_028396	TSNAX-DISC1
ASHGA5P025723	0.0009326	2.01134	up	noncoding	NR_028396	TSNAX-DISC1
ASHGA5P025723	0.0009326	2.01134	up	noncoding	NR_028396	TSNAX-DISC1
ASHGA5P025723	0.0009326	2.01134	up	noncoding	NR_028396	TSNAX-DISC1
ASHGA5P025723	0.0009326	2.01134	up	noncoding	NR_028396	TSNAX-DISC1
ASHGA5P025723	0.0009326	2.01134	up	noncoding	NR_028396	TSNAX-DISC1
ASHGA5P025723	0.0009326	2.01134	up	noncoding	NR_028396	TSNAX-DISC1
ASHGA5P025723	0.0009326	2.01134	up	noncoding	NR_028396	TSNAX-DISC1
ASHGA5P018896	0.0495403	2.01128	up	noncoding	NR_027394	TJAP1
ASHGA5P018896	0.0495403	2.01128	up	noncoding	NR_027394	TJAP1
ASHGA5P018896	0.0495403	2.01128	up	noncoding	NR_027394	TJAP1
ASHGA5P018896	0.0495403	2.01128	up	noncoding	NR_027394	TJAP1
ASHGA5P018896	0.0495403	2.01128	up	noncoding	NR_027394	TJAP1
ASHGA5P018896	0.0495403	2.01128	up	noncoding	NR_027394	TJAP1
ASHGA5P046092	0.000841213	2.01023	up	noncoding	ENST00000445107	GYG2-AS1
ASHGA5P046092	0.000841213	2.01023	up	noncoding	ENST00000445107	GYG2-AS1
ASHGA5P046092	0.000841213	2.01023	up	noncoding	ENST00000445107	GYG2-AS1
ASHGA5P046092	0.000841213	2.01023	up	noncoding	ENST00000445107	GYG2-AS1
ASHGA5P046092	0.000841213	2.01023	up	noncoding	ENST00000445107	GYG2-AS1
ASHGA5P033075	0.00126841	2.00982	up	noncoding	TCONS_00028171	XLOC_013531
ASHGA5P029783	0.0339316	2.0098	up	noncoding	ENST00000556637	AL132709.5
ASHGA5P055055	0.0255399	2.00697	up	noncoding	ENST00000529607	RP11-727A23.5
ASHGA5P058653	0.00616618	2.00656	up	noncoding	uc022als.1	LOC646329
ASHGA5P016845	0.000181567	2.00655	up	noncoding	ENST00000434938	LINC00106
ASHGA5P031700	0.0107693	2.00639	up	noncoding	ENST00000575471	RP11-170L3.8
ASHGA5P031700	0.0107693	2.00639	up	noncoding	ENST00000575471	RP11-170L3.8
ASHGA5P044693	0.0134908	2.00592	up	noncoding	uc009vir.3	WASH7P
ASHGA5P055004	0.00575723	2.00547	up	noncoding	TCONS_00016116	XLOC_007504
ASHGA5P047234	0.00643932	2.00535	up	noncoding	ENST00000438246	RP11-414H17.8
ASHGA5P041284	0.00413373	2.0053	up	noncoding	uc003koo.1	BC034788
ASHGA5P042660	0.0387194	2.00395	up	noncoding	ENST00000447494	RP11-390P2.4
ASHGA5P013717	0.00037858	2.00187	up	noncoding	NR_047554	UBE2V1
ASHGA5P013717	0.00037858	2.00187	up	noncoding	NR_047554	UBE2V1
ASHGA5P013717	0.00037858	2.00187	up	noncoding	NR_047554	UBE2V1
ASHGA5P013717	0.00037858	2.00187	up	noncoding	NR_047554	UBE2V1
ASHGA5P013717	0.00037858	2.00187	up	noncoding	NR_047554	UBE2V1
ASHGA5P013717	0.00037858	2.00187	up	noncoding	NR_047554	UBE2V1
ASHGA5P013717	0.00037858	2.00187	up	noncoding	NR_047554	UBE2V1
ASHGA5P013717	0.00037858	2.00187	up	noncoding	NR_047554	UBE2V1
ASHGA5P013717	0.00037858	2.00187	up	noncoding	NR_047554	UBE2V1
ASHGA5P013717	0.00037858	2.00187	up	noncoding	NR_047554	UBE2V1
ASHGA5P013717	0.00037858	2.00187	up	noncoding	NR_047554	UBE2V1
ASHGA5P013717	0.00037858	2.00187	up	noncoding	NR_047554	UBE2V1
ASHGA5P040465	0.0209604	2.00178	up	noncoding	TCONS_00021863	XLOC_010457
ASHGA5P058369	0.01831	2.00137	up	noncoding	uc002cdr.3	WASH3P
ASHGA5P033431	0.0442782	2.00067	up	noncoding	TCONS_00028115	XLOC_013469
ASHGA5P046322	0.0137529	2.00062	up	noncoding	TCONS_00001555	XLOC_000897
ASHGA5P027835	0.00539051	2.00061	up	noncoding	ENST00000540198	RP11-392P7.6
ASHGA5P032168	0.0329746	2.00056	up	noncoding	TCONS_00029766	XLOC_014159
ASHGA5P055950	0.00382345	2.0002	up	noncoding	ENST00000551395	RP11-966I7.1
ASHGA5P014800	9.01244e-05	269.488	down	noncoding	ENST00000413472	RP1-163G9.1
ASHGA5P055181	5.3962e-05	119.16	down	noncoding	ENST00000453118	RP1-163G9.1
ASHGA5P035999	0.000196673	87.4035	down	noncoding	uc002suw.1	BC016831
ASHGA5P028294	1.42258e-05	85.8327	down	noncoding	ENST00000551357	RP11-82C23.2
ASHGA5P018666	9.5803e-06	70.7971	down	noncoding	ENST00000456327	AC073479.1
ASHGA5P042347	7.43258e-07	70.5632	down	noncoding	TCONS_00020861	XLOC_010144
ASHGA5P033557	3.09274e-05	45.1762	down	noncoding	NR_024259	LOC728606
ASHGA5P037480	0.000144124	45.0339	down	noncoding	uc002ywy.3	AK027145
ASHGA5P037480	0.000144124	45.0339	down	noncoding	uc002ywy.3	AK027145
ASHGA5P037480	0.000144124	45.0339	down	noncoding	uc002ywy.3	AK027145
ASHGA5P040239	0.000249846	41.3147	down	noncoding	ENST00000502941	RP11-471J12.1
ASHGA5P029388	0.00807534	34.1916	down	noncoding	ENST00000497872	AL928768.3
ASHGA5P036836	0.000995258	33.8805	down	noncoding	uc002xuq.1	AK055386
ASHGA5P029857	0.00900188	31.3331	down	noncoding	uc021sff.1	AJ004954
ASHGA5P032272	2.19719e-06	28.1761	down	noncoding	NR_027086	LOC284578
ASHGA5P046755	0.00843437	27.962	down	noncoding	uc022cjh.1	IGL@
ASHGA5P030495	0.00857631	25.85	down	noncoding	ENST00000457799	RP11-367J7.2
ASHGA5P030495	0.00857631	25.85	down	noncoding	ENST00000457799	RP11-367J7.2
ASHGA5P030495	0.00857631	25.85	down	noncoding	ENST00000457799	RP11-367J7.2
ASHGA5P041230	0.00224892	25.8115	down	noncoding	ENST00000514571	CTC-454M9.1
ASHGA5P041203	4.09131e-05	24.71	down	noncoding	TCONS_00020613	XLOC_009929
ASHGA5P042449	6.12195e-06	23.204	down	noncoding	ENST00000573382	RP1-302G2.5
ASHGA5P042948	0.000110947	21.7101	down	noncoding	ENST00000446840	AC003090.1
ASHGA5P033320	0.00084346	21.7001	down	noncoding	NR_038426	LOC100506795
[truncated: 2,331 more rows]
