# Supplementary material for: Non-coding RNAs participate in the regulatory network of CLDN4 via ceRNA mediated miRNA evasion
Source: Nat Commun. 2017 Aug 18;8:289. doi: 10.1038/s41467-017-00304-1 (PMC5561086; doi:10.1038/s41467-017-00304-1)
Supplement: Supplementary file 7 — Supplementary Data 6 [file 41467_2017_304_MOESM7_ESM.xlsx]

## Sheet: Sheet1
Supplementary Data 6. Differentially expressed mRNAs between gastric cancer and non-tumorous adjacent tissues
ProbeName	p-value	Fold change	regulation	type	seqname	GeneSymbol
ASHGA5P046289	3.28891e-06	384.831	up	protein_coding	NM_001017978	CXorf61
ASHGA5P043129	0.000209706	294.857	up	protein_coding	NM_001306	CLDN3
ASHGA5P028494	2.79671e-05	179.86	up	protein_coding	NM_032044	REG4
ASHGA5P037074	0.00215181	156.581	up	protein_coding	NM_002638	PI3
ASHGA5P035599	2.03144e-05	117.001	up	protein_coding	NM_024795	TM4SF20
ASHGA5P004644	0.00128165	96.5687	up	protein_coding	NM_001443	FABP1
ASHGA5P051448	0.000286568	88.9533	up	protein_coding	NM_001159353	REG4
ASHGA5P051902	0.0194387	76.0702	up	protein_coding	NM_005130	FGFBP1
ASHGA5P047159	0.000187565	62.8294	up	protein_coding	NM_152311	CLRN3
ASHGA5P021689	2.114e-06	62.6145	up	protein_coding	NM_001185023	CLDN7
ASHGA5P038390	7.26632e-05	62.5038	up	protein_coding	NM_033049	MUC13
ASHGA5P009276	0.00174548	61.4823	up	protein_coding	NM_032965	CCL15
ASHGA5P043720	1.58279e-06	61.288	up	protein_coding	NM_001305	CLDN4
ASHGA5P046378	0.0287876	58.6695	up	protein_coding	NM_153488	MAGEA2B
ASHGA5P050012	0.000434797	56.8394	up	protein_coding	NM_002639	SERPINB5
ASHGA5P008837	0.000795407	48.6371	up	protein_coding	ENST00000347619	KLK8
ASHGA5P052453	0.022378	44.2918	up	protein_coding	ENST00000398454	SPINK5
ASHGA5P012017	0.00198656	44.0512	up	protein_coding	NM_001161728	PLA2G2A
ASHGA5P027299	0.0181348	39.6898	up	protein_coding	ENST00000252252	KRT6B
ASHGA5P000627	0.000599636	36.6627	up	protein_coding	NM_006799	PRSS21
ASHGA5P004611	4.54346e-06	34.8802	up	protein_coding	NM_021101	CLDN1
ASHGA5P018568	0.000523813	34.2248	up	protein_coding	NM_144956	PRSS21
ASHGA5P050696	0.00016387	32.2706	up	protein_coding	ENST00000412271	DHRS9
ASHGA5P018843	0.000648004	32.1772	up	protein_coding	ENST00000458230	PRAP1
ASHGA5P014419	0.000118612	29.6687	up	protein_coding	ENST00000408926	XKR9
ASHGA5P012244	3.59339e-05	28.2871	up	protein_coding	NM_033229	TRIM15
ASHGA5P043823	0.00110948	25.8174	up	protein_coding	NM_001040105	MUC17
ASHGA5P052128	0.00717042	25.744	up	protein_coding	NM_020672	S100A14
ASHGA5P042686	0.0021154	23.8986	up	protein_coding	NM_025217	ULBP2
ASHGA5P003692	0.0153997	23.5377	up	protein_coding	NM_000134	FABP2
ASHGA5P010188	0.0304262	22.8889	up	protein_coding	NM_001127698	SPINK5
ASHGA5P005831	3.19335e-06	22.4764	up	protein_coding	NM_176813	AGR3
ASHGA5P010248	1.91976e-08	22.4561	up	protein_coding	NM_001307	CLDN7
ASHGA5P055112	0.000104786	21.7659	up	protein_coding	NM_002421	MMP1
ASHGA5P035997	0.000720863	21.5983	up	protein_coding	ENST00000339276	SFN
ASHGA5P031401	0.000240579	21.0574	up	protein_coding	NM_019062	RNF186
ASHGA5P008129	0.000784169	20.8847	up	protein_coding	NM_001159710	BTNL8
ASHGA5P003942	0.00480069	20.5675	up	protein_coding	NM_024422	DSC2
ASHGA5P000657	4.08321e-05	19.9187	up	protein_coding	NM_003979	GPRC5A
ASHGA5P053724	1.52825e-05	19.7761	up	protein_coding	NM_004293	GDA
ASHGA5P048675	0.000797817	18.4201	up	protein_coding	NM_207581	DUOXA2
ASHGA5P003560	0.000218722	18.1819	up	protein_coding	ENST00000270560	TM4SF5
ASHGA5P018152	0.0011931	17.1818	up	protein_coding	NM_144957	PRSS21
ASHGA5P006602	0.00330386	17.1415	up	protein_coding	ENST00000320838	KLK8
ASHGA5P005133	0.000534404	16.8946	up	protein_coding	NM_001012271	BIRC5
ASHGA5P041633	4.62944e-05	16.7075	up	protein_coding	NM_030666	SERPINB1
ASHGA5P031894	7.44428e-05	16.374	up	protein_coding	NM_052858	MARVELD3
ASHGA5P045683	0.000205386	15.8589	up	protein_coding	NM_002771	PRSS3
ASHGA5P004981	0.000970302	15.8279	up	protein_coding	NM_002422	MMP3
ASHGA5P002832	0.00164343	15.4457	up	protein_coding	NM_024921	POF1B
ASHGA5P001164	0.0320613	15.1982	up	protein_coding	NM_032488	CNFN
ASHGA5P034641	2.3117e-06	14.6334	up	protein_coding	NM_004363	CEACAM5
ASHGA5P004918	0.00243564	14.5032	up	protein_coding	NM_001130143	PPP1R14D
ASHGA5P010765	1.30854e-07	14.1883	up	protein_coding	NM_205860	NR5A2
ASHGA5P013615	1.07842e-06	13.3137	up	protein_coding	NM_001145364	ABHD11
ASHGA5P028075	0.00164623	13.2238	up	protein_coding	NM_173596	SLC39A5
ASHGA5P007362	0.000316568	13.1649	up	protein_coding	NM_005556	KRT7
ASHGA5P041712	0.00240355	13.1069	up	protein_coding	ENST00000305910	HIST1H3G
ASHGA5P000730	0.000957961	12.8238	up	protein_coding	NM_001184815	CEACAM1
ASHGA5P054352	0.00633726	12.3405	up	protein_coding	NM_001354	AKR1C2
ASHGA5P004579	0.000192805	12.1524	up	protein_coding	NM_003385	VSNL1
ASHGA5P011550	0.0376094	12.0322	up	protein_coding	NM_207373	C10orf99
ASHGA5P010996	0.00998486	12.0162	up	protein_coding	NM_080388	S100A16
ASHGA5P048722	0.000280821	11.4637	up	protein_coding	NM_004751	GCNT3
ASHGA5P004401	0.0199558	11.398	up	protein_coding	NM_000100	CSTB
ASHGA5P001202	2.27618e-05	11.2454	up	protein_coding	NM_148912	ABHD11
ASHGA5P014328	5.83753e-05	11.0411	up	protein_coding	NM_006312	NCOR2
ASHGA5P021687	1.19886e-05	10.9844	up	protein_coding	NM_001205255	OCLN
ASHGA5P005633	1.06925e-05	10.8367	up	protein_coding	NM_001024912	CEACAM1
ASHGA5P005809	0.00129441	10.7441	up	protein_coding	NM_001012964	KLK6
ASHGA5P009661	0.0038278	10.6944	up	protein_coding	NM_001164755	ASPH
ASHGA5P041130	0.000722877	10.5916	up	protein_coding	NM_001205254	OCLN
ASHGA5P009164	0.000516493	10.5426	up	protein_coding	NM_001184816	CEACAM1
ASHGA5P010288	0.00254042	10.3417	up	protein_coding	NM_001935	DPP4
ASHGA5P005353	2.4197e-05	10.1261	up	protein_coding	NM_001160364	TMC7
ASHGA5P011241	0.000651755	10.1135	up	protein_coding	NM_001178096	F3
ASHGA5P001991	0.0220164	9.98714	up	protein_coding	NM_004949	DSC2
ASHGA5P055943	0.00162052	9.97729	up	protein_coding	ENST00000374619	HTR1D
ASHGA5P002445	0.0431797	9.96316	up	protein_coding	ENST00000361779	IL1RN
ASHGA5P002990	0.00334034	9.90596	up	protein_coding	NM_005168	RND3
ASHGA5P036708	1.53158e-05	9.90081	up	protein_coding	ENST00000304749	CST1
ASHGA5P005302	0.00332078	9.85166	up	protein_coding	NM_138969	SDR16C5
ASHGA5P012614	0.000468704	9.84784	up	protein_coding	NM_001164751	ASPH
ASHGA5P053629	0.000235257	9.79265	up	protein_coding	NM_005562	LAMC2
ASHGA5P041724	2.15841e-06	9.65527	up	protein_coding	ENST00000359611	HIST1H2AM
ASHGA5P053946	0.0466835	9.6492	up	protein_coding	NM_002364	MAGEB2
ASHGA5P052061	2.96372e-06	9.54028	up	protein_coding	NM_002966	S100A10
ASHGA5P010073	0.0125331	9.51702	up	protein_coding	NM_205854	SFTA2
ASHGA5P013711	0.00422486	9.43325	up	protein_coding	NM_001136015	ANXA2
ASHGA5P011077	8.04375e-05	9.40784	up	protein_coding	NM_181873	MTMR11
ASHGA5P007340	0.00332147	9.27869	up	protein_coding	ENST00000331563	PKP3
ASHGA5P004415	0.0047908	9.1786	up	protein_coding	ENST00000291726	KLK8
ASHGA5P034190	9.62338e-05	9.13038	up	protein_coding	NM_006149	LGALS4
ASHGA5P002539	0.0013081	9.11255	up	protein_coding	NM_000771	CYP2C9
ASHGA5P053311	0.00164358	9.0776	up	protein_coding	NM_001134336	FAM40B
ASHGA5P047681	0.023174	8.91047	up	protein_coding	NM_014720	SLK
ASHGA5P003034	0.0232215	8.87572	up	protein_coding	ENST00000264218	NMU
ASHGA5P014286	0.00655321	8.87313	up	protein_coding	NM_001002876	CENPM
ASHGA5P010553	0.000365256	8.58762	up	protein_coding	NM_133181	EPS8L3
ASHGA5P002536	0.0273527	8.57178	up	protein_coding	NM_000341	SLC3A1
ASHGA5P009755	0.000190748	8.5436	up	protein_coding	NM_015842	LMO7
ASHGA5P049409	4.1887e-06	8.49039	up	protein_coding	NM_001164407	TLCD2
ASHGA5P010355	0.000254342	8.29786	up	protein_coding	NM_007343	PRSS3
ASHGA5P001735	0.00793418	8.29539	up	protein_coding	NM_181803	UBE2C
ASHGA5P015011	0.00110828	8.27055	up	protein_coding	NM_001039651	SAPCD1
ASHGA5P052608	8.25611e-05	8.2426	up	protein_coding	NM_021066	HIST1H2AJ
ASHGA5P010725	5.30947e-06	8.1634	up	protein_coding	NM_000574	CD55
ASHGA5P053340	0.0057681	8.14919	up	protein_coding	NM_002769	PRSS1
ASHGA5P000729	6.79442e-05	8.0057	up	protein_coding	ENST00000161559	CEACAM1
ASHGA5P056043	0.000776073	8.00188	up	protein_coding	NM_016445	PLEK2
ASHGA5P027976	0.000190789	7.99248	up	protein_coding	NM_139053	EPS8L3
ASHGA5P013672	0.0159716	7.85485	up	protein_coding	NM_014584	ERO1L
ASHGA5P007413	0.000632132	7.80941	up	protein_coding	NM_001002858	ANXA2
ASHGA5P001707	0.000462024	7.80767	up	protein_coding	ENST00000337817	STIL
ASHGA5P044294	0.000948928	7.80172	up	protein_coding	NM_004318	ASPH
ASHGA5P041156	7.62852e-05	7.76485	up	protein_coding	ENST00000430046	FCHO2
ASHGA5P010210	0.00250517	7.71422	up	protein_coding	NM_006203	PDE4D
ASHGA5P036533	0.00696196	7.70797	up	protein_coding	NM_019075	UGT1A10
ASHGA5P009162	0.00573629	7.67331	up	protein_coding	NM_181800	UBE2C
ASHGA5P013540	0.0179334	7.6718	up	protein_coding	NM_001163125	RDM1
ASHGA5P008884	0.00184018	7.61424	up	protein_coding	NM_199359	TPD52L2
ASHGA5P015554	0.0348871	7.52869	up	protein_coding	NM_022121	PERP
ASHGA5P047601	0.00494843	7.46396	up	protein_coding	NM_000772	CYP2C18
ASHGA5P000956	0.000643507	7.37312	up	protein_coding	NM_018168	C14orf105
ASHGA5P034384	9.44739e-05	7.3318	up	protein_coding	ENST00000233609	RPS15
ASHGA5P012616	0.00377246	7.27979	up	protein_coding	NM_001164750	ASPH
ASHGA5P009326	0.000252139	7.23939	up	protein_coding	NM_006382	CDRT1
ASHGA5P018791	0.00583171	7.16515	up	protein_coding	NM_001199814	ZNF812
ASHGA5P037816	0.00179833	7.14612	up	protein_coding	ENST00000354336	CRKL
ASHGA5P008593	0.000445689	6.97134	up	protein_coding	NM_001164502	EIF4ENIF1
ASHGA5P028166	0.00322159	6.88766	up	protein_coding	NM_001166496	SLC16A1
ASHGA5P005575	0.0296481	6.8824	up	protein_coding	ENST00000307407	IL8
ASHGA5P005165	0.000775823	6.87268	up	protein_coding	NM_018492	PBK
ASHGA5P001470	0.020745	6.83153	up	protein_coding	NM_001086	AADAC
ASHGA5P052014	0.023204	6.80015	up	protein_coding	NM_000672	ADH6
ASHGA5P001780	0.000581552	6.79471	up	protein_coding	NM_004764	PIWIL1
ASHGA5P018395	0.0031031	6.79162	up	protein_coding	NM_001145208	DEPDC1B
ASHGA5P000818	0.000842931	6.78061	up	protein_coding	NM_002483	CEACAM6
ASHGA5P001113	0.000142412	6.76464	up	protein_coding	NM_001005377	PLAUR
ASHGA5P051798	0.000220662	6.74176	up	protein_coding	ENST00000326505	B3GNT5
ASHGA5P040926	0.00348768	6.66828	up	protein_coding	ENST00000329365	OR2V1
ASHGA5P054054	0.0105639	6.64873	up	protein_coding	ENST00000372966	NOX1
ASHGA5P017966	0.0040976	6.64102	up	protein_coding	NM_001493	GDI1
ASHGA5P055029	0.000355603	6.6165	up	protein_coding	NM_005472	KCNE3
ASHGA5P005387	0.00140316	6.57971	up	protein_coding	NM_001002033	HN1
ASHGA5P056124	0.00237231	6.57591	up	protein_coding	NM_024037	AUNIP
ASHGA5P032509	0.00104273	6.5732	up	protein_coding	NM_006361	HOXB13
ASHGA5P004166	0.0249854	6.5682	up	protein_coding	NM_001173541	BANP
ASHGA5P047226	0.00149534	6.54909	up	protein_coding	NM_001818	AKR1C4
ASHGA5P052751	0.00925564	6.544	up	protein_coding	NM_153840	GPR110
ASHGA5P002542	0.0252026	6.52509	up	protein_coding	NM_016195	KIF20B
ASHGA5P003967	0.00467135	6.52161	up	protein_coding	NM_138788	TMEM45B
ASHGA5P004676	0.00449847	6.49296	up	protein_coding	NM_002090	CXCL3
ASHGA5P051822	0.00184597	6.47023	up	protein_coding	NM_134470	IL1RAP
ASHGA5P051917	0.00634089	6.46469	up	protein_coding	NM_006607	PTTG2
ASHGA5P014133	0.00454307	6.44892	up	protein_coding	NM_001166017	SKA3
ASHGA5P007641	0.0104245	6.44087	up	protein_coding	NM_001101376	FAM183A
ASHGA5P035410	0.0215564	6.43744	up	protein_coding	NM_003742	ABCB11
ASHGA5P009596	0.000846342	6.393	up	protein_coding	NM_001002032	HN1
ASHGA5P053069	0.000881068	6.37823	up	protein_coding	NM_001003941	OGDH
ASHGA5P001752	0.0219101	6.36043	up	protein_coding	ENST00000244333	LYPD3
ASHGA5P003146	0.000619198	6.3523	up	protein_coding	NM_019001	XRN1
ASHGA5P042219	0.0359353	6.35027	up	protein_coding	NM_001135750	PSMG4
ASHGA5P011916	9.2878e-05	6.33513	up	protein_coding	NM_021120	DLG3
ASHGA5P001734	0.0229152	6.29712	up	protein_coding	NM_007019	UBE2C
ASHGA5P004453	0.000658721	6.26388	up	protein_coding	NM_001127213	LY6E
ASHGA5P007624	0.00868501	6.26337	up	protein_coding	NM_181799	UBE2C
ASHGA5P038617	0.0223729	6.25153	up	protein_coding	NM_018192	LEPREL1
ASHGA5P020329	0.000338038	6.20676	up	protein_coding	NM_001159707	BTNL8
ASHGA5P006284	5.68506e-05	6.17442	up	protein_coding	NM_021127	PMAIP1
ASHGA5P016009	0.000331348	6.17209	up	protein_coding	NM_003313	TSTA3
ASHGA5P001871	0.00337703	6.16265	up	protein_coding	NM_004616	TSPAN8
ASHGA5P013317	0.00593825	6.12613	up	protein_coding	NM_014715	ARHGAP32
ASHGA5P049664	0.033293	6.1058	up	protein_coding	NM_001067	TOP2A
ASHGA5P041607	0.00215528	6.09491	up	protein_coding	NM_001040462	BTNL8
ASHGA5P053287	0.0223563	6.07667	up	protein_coding	NM_000492	CFTR
ASHGA5P008006	0.000325287	6.06394	up	protein_coding	NM_002659	PLAUR
ASHGA5P026503	0.00324802	6.02332	up	protein_coding	NM_002353	TACSTD2
ASHGA5P018185	0.00327853	5.90859	up	protein_coding	ENST00000450318	NUSAP1
ASHGA5P005530	0.000420055	5.89919	up	protein_coding	NM_001010872	FAM83B
ASHGA5P007571	0.00296125	5.89622	up	protein_coding	NM_173791	PDZD8
ASHGA5P049264	0.0217001	5.89224	up	protein_coding	NM_003869	CES2
ASHGA5P010942	0.00103262	5.87098	up	protein_coding	NM_170707	LMNA
ASHGA5P048680	0.000983429	5.84829	up	protein_coding	NM_032413	C15orf48
ASHGA5P054464	0.00241698	5.8341	up	protein_coding	NM_138932	A1CF
ASHGA5P021716	0.0345793	5.82762	up	protein_coding	ENST00000539099	FLT1
ASHGA5P014656	0.0278156	5.81796	up	protein_coding	NM_001102600	CEACAM20
ASHGA5P046382	0.041311	5.81277	up	protein_coding	NM_004988	MAGEA1
ASHGA5P005421	7.7623e-05	5.72473	up	protein_coding	NM_033046	RTKN
ASHGA5P044928	0.00322241	5.71061	up	protein_coding	NM_001034915	ESRP1
ASHGA5P007828	0.00852942	5.67539	up	protein_coding	NM_178009	DGKH
ASHGA5P054510	0.000833321	5.66765	up	protein_coding	ENST00000339284	SH2D4B
ASHGA5P039441	0.00141935	5.66675	up	protein_coding	NM_001075	UGT2B10
ASHGA5P010451	0.00120737	5.65819	up	protein_coding	NM_001105531	FAM135A
ASHGA5P003902	0.000462707	5.63615	up	protein_coding	NM_002425	MMP10
ASHGA5P052249	2.87383e-05	5.6256	up	protein_coding	NM_001170402	CDC20B
ASHGA5P001712	0.00111975	5.62382	up	protein_coding	NM_000640	IL13RA2
ASHGA5P005095	0.00272147	5.60038	up	protein_coding	ENST00000301246	C19orf33
ASHGA5P046377	0.0217991	5.57953	up	protein_coding	NM_001129828	CSAG3
ASHGA5P000820	0.00570959	5.55735	up	protein_coding	NM_002153	HSD17B2
ASHGA5P049670	0.0011545	5.54957	up	protein_coding	NM_002276	KRT19
ASHGA5P002899	0.00080242	5.54523	up	protein_coding	ENST00000263266	FAM83E
ASHGA5P010962	0.0137174	5.53326	up	protein_coding	NM_001446	FABP7
ASHGA5P049433	0.000209967	5.50645	up	protein_coding	NM_014520	MYBBP1A
ASHGA5P004179	0.0312015	5.5012	up	protein_coding	NM_000015	NAT2
ASHGA5P034400	0.0113603	5.4979	up	protein_coding	NM_020170	NCLN
ASHGA5P012147	0.00816367	5.484	up	protein_coding	ENST00000376001	C9orf153
ASHGA5P002146	0.00374969	5.46507	up	protein_coding	NM_013290	PSMC3IP
ASHGA5P004562	0.0283765	5.45197	up	protein_coding	NM_006850	IL24
ASHGA5P017993	0.00287664	5.42972	up	protein_coding	NM_001031733	CALML4
ASHGA5P002349	0.0157866	5.39474	up	protein_coding	NM_012153	EHF
ASHGA5P055344	0.00318466	5.32822	up	protein_coding	NM_018169	C12orf35
ASHGA5P000826	0.000405553	5.31748	up	protein_coding	NM_003059	SLC22A4
ASHGA5P019561	0.000711786	5.3081	up	protein_coding	NM_001142426	MORF4L2
ASHGA5P013497	0.0109962	5.29979	up	protein_coding	NM_003981	PRC1
ASHGA5P013548	0.00415035	5.29027	up	protein_coding	NM_001130721	ELOVL6
ASHGA5P001726	0.00374487	5.278	up	protein_coding	NM_001017367	C4BPB
ASHGA5P052029	0.00112085	5.27438	up	protein_coding	NM_152621	SGMS2
ASHGA5P001727	0.00565264	5.26872	up	protein_coding	NM_001017364	C4BPB
ASHGA5P053184	0.00753053	5.24676	up	protein_coding	NM_001146152	CYP51A1
ASHGA5P050061	0.0113905	5.24321	up	protein_coding	NM_001193375	NDUFA11
ASHGA5P050622	0.0157312	5.23721	up	protein_coding	NM_000576	IL1B
ASHGA5P010381	0.00013431	5.2305	up	protein_coding	NM_004670	PAPSS2
ASHGA5P006648	0.00927391	5.21795	up	protein_coding	NM_001127715	STXBP5
ASHGA5P015903	0.000896655	5.19835	up	protein_coding	NM_001024662	RPL6
ASHGA5P010383	0.0149988	5.18783	up	protein_coding	NM_199413	PRC1
ASHGA5P034532	0.0195784	5.15683	up	protein_coding	ENST00000252809	GDF15
ASHGA5P045164	0.002776	5.1562	up	protein_coding	NM_176891	IFNE
ASHGA5P040456	0.001538	5.154	up	protein_coding	NM_018369	DEPDC1B
ASHGA5P011398	0.005895	5.15037	up	protein_coding	NM_000775	CYP2J2
ASHGA5P036001	0.00319176	5.14396	up	protein_coding	NM_178495	ITPRIPL1
ASHGA5P050057	1.84378e-05	5.14325	up	protein_coding	NM_017720	STAP2
ASHGA5P001314	0.00811255	5.1248	up	protein_coding	NM_000040	APOC3
ASHGA5P015796	0.0011825	5.11061	up	protein_coding	NM_001122826	ESRP1
ASHGA5P036970	0.00349901	5.10842	up	protein_coding	NM_001242581	RIN2
ASHGA5P053183	0.00931737	5.08943	up	protein_coding	NM_000786	CYP51A1
ASHGA5P051010	0.000531386	5.08126	up	protein_coding	NM_181802	UBE2C
ASHGA5P010546	0.00593571	5.06219	up	protein_coding	ENST00000361919	PRC1
ASHGA5P010959	9.38075e-05	5.04974	up	protein_coding	NM_004428	EFNA1
ASHGA5P002271	0.0138922	5.03611	up	protein_coding	NM_031966	CCNB1
ASHGA5P042316	0.0124992	5.02298	up	protein_coding	ENST00000244623	OR2B6
ASHGA5P042294	9.99193e-07	5.01282	up	protein_coding	ENST00000356350	HIST1H2BH
ASHGA5P049631	0.0032565	5.0047	up	protein_coding	NM_001040282	TBC1D3G
ASHGA5P004997	0.0330219	5.00374	up	protein_coding	NM_014736	KIAA0101
ASHGA5P005686	0.00139636	4.99377	up	protein_coding	NM_002807	PSMD1
ASHGA5P003500	0.000987754	4.97648	up	protein_coding	NM_001136046	ZMYND15
ASHGA5P002763	0.000423786	4.95703	up	protein_coding	NM_022450	RHBDF1
ASHGA5P007683	0.000514505	4.92911	up	protein_coding	NM_004568	SERPINB6
ASHGA5P034509	0.0440472	4.91305	up	protein_coding	ENST00000344824	TPM4
ASHGA5P055455	0.0118426	4.89456	up	protein_coding	NM_005337	NCKAP1L
ASHGA5P043524	0.0035899	4.88826	up	protein_coding	NM_033128	SCIN
ASHGA5P018490	0.0026252	4.8876	up	protein_coding	NM_001122825	ESRP1
ASHGA5P015748	0.00775358	4.86915	up	protein_coding	NM_001164270	RAD51
ASHGA5P021938	0.00185176	4.85595	up	protein_coding	ENST00000545128	PCSK5
ASHGA5P008500	0.00364554	4.84217	up	protein_coding	NM_173208	TGIF1
ASHGA5P001924	0.00539469	4.83941	up	protein_coding	NM_020704	FAM40B
ASHGA5P001247	0.00189893	4.83767	up	protein_coding	ENST00000225276	ST6GALNAC2
ASHGA5P034145	0.0015701	4.83009	up	protein_coding	NM_033103	RHPN2
ASHGA5P008662	2.81533e-05	4.81719	up	protein_coding	NM_144778	MBNL2
ASHGA5P013486	0.00843026	4.80806	up	protein_coding	ENST00000394175	GSDMB
ASHGA5P002622	0.00304028	4.80526	up	protein_coding	NM_152910	DGKH
ASHGA5P052640	0.00252925	4.79953	up	protein_coding	NM_005572	LMNA
ASHGA5P014441	0.00109161	4.79528	up	protein_coding	NM_001142352	ST6GAL2
ASHGA5P004677	0.00104372	4.79374	up	protein_coding	NM_002089	CXCL2
ASHGA5P041860	0.0356707	4.78238	up	protein_coding	NM_000324	RHAG
ASHGA5P013177	0.00117234	4.77307	up	protein_coding	NM_002083	GPX2
ASHGA5P001225	0.0251487	4.7384	up	protein_coding	ENST00000223357	AEBP1
ASHGA5P028106	0.0151649	4.73629	up	protein_coding	ENST00000542104	RASSF3
ASHGA5P006508	0.0270398	4.72865	up	protein_coding	NM_014339	IL17RA
ASHGA5P011276	0.0426212	4.71218	up	protein_coding	NM_000392	ABCC2
ASHGA5P049756	0.00211979	4.70935	up	protein_coding	NM_005749	TOB1
ASHGA5P008629	0.0013892	4.70298	up	protein_coding	NM_199440	HSPD1
ASHGA5P042460	7.78225e-05	4.68435	up	protein_coding	NM_012120	CD2AP
ASHGA5P051979	0.0274666	4.68238	up	protein_coding	NM_001657	AREG
ASHGA5P038232	0.000348147	4.68039	up	protein_coding	NM_001190316	IP6K2
ASHGA5P011171	0.000929224	4.67956	up	protein_coding	ENST00000369729	SFR1
ASHGA5P051045	2.78262e-05	4.65005	up	protein_coding	NM_016045	SLMO2
ASHGA5P004917	0.00161695	4.64129	up	protein_coding	NM_017726	PPP1R14D
ASHGA5P012735	0.0210386	4.64019	up	protein_coding	NM_001029989	KIAA0101
ASHGA5P030745	7.78544e-05	4.63747	up	protein_coding	NM_198925	SEMA4B
ASHGA5P031579	0.00253817	4.63456	up	protein_coding	NM_001105248	TMC5
ASHGA5P003850	0.0101153	4.62753	up	protein_coding	NM_001001390	CD44
ASHGA5P026115	0.0099824	4.62488	up	protein_coding	NM_001001480	KRTAP5-5
ASHGA5P037162	0.00019787	4.61585	up	protein_coding	ENST00000217159	SLCO4A1
ASHGA5P015551	0.000463884	4.60683	up	protein_coding	NM_001165966	PITPNM3
ASHGA5P052764	0.0266154	4.60391	up	protein_coding	NM_016571	LGSN
ASHGA5P000901	0.00507446	4.58835	up	protein_coding	NM_174975	SEC14L3
ASHGA5P007490	0.0414596	4.58674	up	protein_coding	NM_001018060	AIFM3
ASHGA5P014404	0.000326962	4.58017	up	protein_coding	ENST00000407793	DDX11
ASHGA5P005849	0.005248	4.57828	up	protein_coding	ENST00000310532	DDX31
ASHGA5P002891	0.0157161	4.57704	up	protein_coding	NM_003504	CDC45
ASHGA5P020798	0.00401807	4.56327	up	protein_coding	NM_001164623	EIF2C2
ASHGA5P012543	0.00335459	4.56135	up	protein_coding	NM_203391	GK
ASHGA5P006847	0.0243565	4.55519	up	protein_coding	NM_023944	CYP4F12
ASHGA5P008481	0.00739406	4.55144	up	protein_coding	NM_207304	MBNL2
ASHGA5P000745	0.00187359	4.53192	up	protein_coding	NM_004524	LLGL2
ASHGA5P002511	0.00919532	4.51316	up	protein_coding	NM_138555	KIF23
ASHGA5P039984	1.74215e-06	4.51092	up	protein_coding	NM_001511	CXCL1
ASHGA5P015185	0.0327368	4.50396	up	protein_coding	NM_198061	CES2
ASHGA5P047602	0.0141429	4.49328	up	protein_coding	NM_000769	CYP2C19
ASHGA5P005931	0.00353243	4.48117	up	protein_coding	NM_001144879	IMPA1
ASHGA5P052484	0.0351338	4.47804	up	protein_coding	NM_004219	PTTG1
ASHGA5P010726	0.00770682	4.47281	up	protein_coding	NM_001018053	PFKFB2
ASHGA5P052538	0.00162361	4.46845	up	protein_coding	NM_001040451	RUFY1
ASHGA5P011428	0.000421429	4.46365	up	protein_coding	NM_001099685	RHOXF2B
ASHGA5P053791	3.28933e-06	4.46351	up	protein_coding	NM_003329	TXN
ASHGA5P005698	0.0180269	4.4552	up	protein_coding	NM_014578	RHOD
ASHGA5P013824	0.000511492	4.45256	up	protein_coding	NM_001012633	IL32
ASHGA5P049105	0.00477689	4.43067	up	protein_coding	NM_001014444	CRYM
ASHGA5P009392	0.00836592	4.4266	up	protein_coding	NM_001002292	WLS
ASHGA5P041781	0.000398491	4.4082	up	protein_coding	NM_004159	PSMB8
ASHGA5P045675	0.000490465	4.37373	up	protein_coding	NM_014471	SPINK4
ASHGA5P042293	0.00154608	4.36686	up	protein_coding	ENST00000360408	HIST1H3E
ASHGA5P003783	0.0157725	4.36248	up	protein_coding	ENST00000276533	GINS4
ASHGA5P013909	0.00175763	4.35617	up	protein_coding	NM_001040162	C16orf13
ASHGA5P033090	0.00379673	4.3533	up	protein_coding	NM_001254	CDC6
ASHGA5P021035	0.000165518	4.34016	up	protein_coding	NM_001164616	FZD6
ASHGA5P053194	0.0150053	4.32647	up	protein_coding	ENST00000428113	ASB4
ASHGA5P009542	0.0015434	4.32059	up	protein_coding	NM_001144072	UBAC2
ASHGA5P006925	0.000208048	4.30945	up	protein_coding	NM_001190442	CAST
ASHGA5P012542	5.90816e-07	4.30417	up	protein_coding	ENST00000378944	ARHGAP33
ASHGA5P052222	2.43825e-05	4.29419	up	protein_coding	ENST00000274276	OSMR
ASHGA5P011679	0.0187169	4.28731	up	protein_coding	NM_006733	CENPI
ASHGA5P053798	4.73113e-05	4.2838	up	protein_coding	NM_031219	HDHD3
ASHGA5P010682	0.000150029	4.28225	up	protein_coding	NM_001143962	CAPN8
ASHGA5P038601	0.00147484	4.27922	up	protein_coding	NM_139248	LIPH
ASHGA5P041632	5.33654e-05	4.27894	up	protein_coding	NM_001500	GMDS
ASHGA5P049752	0.00671045	4.27893	up	protein_coding	NM_005727	TSPAN1
ASHGA5P011973	0.000273735	4.27592	up	protein_coding	NM_001037984	SLC38A10
ASHGA5P009776	0.00648522	4.27432	up	protein_coding	NM_181893	UBE2D3
ASHGA5P007670	0.000221095	4.27183	up	protein_coding	ENST00000458694	PRICKLE4
ASHGA5P007543	0.00362692	4.26141	up	protein_coding	NM_138995	MYO3B
ASHGA5P053341	0.00903878	4.2575	up	protein_coding	NM_002770	PRSS2
ASHGA5P009156	0.00289922	4.24577	up	protein_coding	NM_054012	ASS1
ASHGA5P036331	0.00503453	4.24505	up	protein_coding	NM_002157	HSPE1
ASHGA5P008210	0.0012194	4.2447	up	protein_coding	NM_153831	PTK2
ASHGA5P015628	0.00164836	4.2415	up	protein_coding	NM_203295	TRIM7
ASHGA5P043979	0.000320638	4.23878	up	protein_coding	NM_001008747	CTAGE15P
ASHGA5P003334	0.00227774	4.20875	up	protein_coding	NM_032256	TMEM117
ASHGA5P027184	0.00384442	4.2068	up	protein_coding	NM_001005242	PKP2
ASHGA5P010947	0.0143951	4.20586	up	protein_coding	NM_001012507	CENPW
ASHGA5P012071	0.0428939	4.20575	up	protein_coding	NM_012342	BAMBI
ASHGA5P045346	0.000221497	4.19263	up	protein_coding	NM_000197	HSD17B3
ASHGA5P054826	0.000276902	4.18963	up	protein_coding	NM_001003676	C11orf49
ASHGA5P005489	2.93464e-05	4.18959	up	protein_coding	NM_001199	BMP1
ASHGA5P012028	0.00216199	4.18293	up	protein_coding	NM_001162995	C17orf109
ASHGA5P006393	0.00285329	4.1769	up	protein_coding	NM_001184996	RNF32
ASHGA5P055628	0.00508601	4.17107	up	protein_coding	NM_016816	OAS1
ASHGA5P048655	0.0215769	4.16827	up	protein_coding	NM_018454	NUSAP1
ASHGA5P004232	0.000864821	4.16125	up	protein_coding	NM_000859	HMGCR
ASHGA5P052225	0.0188874	4.15961	up	protein_coding	NM_001160174	NAT1
ASHGA5P007088	0.0103202	4.15528	up	protein_coding	NM_144970	CXorf38
ASHGA5P002479	0.00819894	4.14904	up	protein_coding	NM_022113	KIF13A
ASHGA5P006675	8.32424e-05	4.14573	up	protein_coding	NM_138316	PANK1
ASHGA5P014038	0.00799942	4.14231	up	protein_coding	ENST00000398958	RCC1
ASHGA5P055318	1.14285e-05	4.14196	up	protein_coding	NM_018948	ERRFI1
ASHGA5P010405	0.0270887	4.13857	up	protein_coding	ENST00000378714	MCM10
ASHGA5P050951	0.000240572	4.13435	up	protein_coding	NM_013296	GPSM2
ASHGA5P056093	0.000362176	4.13342	up	protein_coding	NM_033104	STON2
ASHGA5P041609	0.0126904	4.12157	up	protein_coding	ENST00000342868	BTNL3
ASHGA5P031636	0.000300845	4.12038	up	protein_coding	NM_018584	CAMK2N1
ASHGA5P006403	0.00440029	4.10949	up	protein_coding	ENST00000318024	USH1C
ASHGA5P054392	0.002013	4.10401	up	protein_coding	NM_207371	SKIDA1
ASHGA5P055819	0.00922726	4.10033	up	protein_coding	NM_019080	NDFIP2
ASHGA5P009595	0.00113686	4.09609	up	protein_coding	NM_016185	HN1
ASHGA5P052412	0.0191163	4.09106	up	protein_coding	NM_005733	KIF20A
ASHGA5P004501	0.000142442	4.08411	up	protein_coding	NM_017656	ZNF562
ASHGA5P009356	0.00719507	4.08269	up	protein_coding	NM_001099952	ITPR1
ASHGA5P050161	0.00313478	4.07487	up	protein_coding	ENST00000406242	FXYD3
ASHGA5P001411	0.00332497	4.06508	up	protein_coding	NM_001025368	VEGFA
ASHGA5P055401	0.000795148	4.05709	up	protein_coding	NM_199188	LARP4
ASHGA5P004760	0.0342388	4.03949	up	protein_coding	NM_000758	CSF2
ASHGA5P004370	0.00189111	4.03487	up	protein_coding	NM_001244752	ANKRD18B
ASHGA5P040393	0.00214452	4.03272	up	protein_coding	NM_031900	AGXT2
ASHGA5P005352	0.00141836	4.0254	up	protein_coding	NM_024847	TMC7
ASHGA5P021899	0.00117306	4.01276	up	protein_coding	NM_001190457	CORO2B
ASHGA5P001723	0.000970915	4.00454	up	protein_coding	NM_004596	SNRPA
ASHGA5P034232	0.0157547	3.99477	up	protein_coding	NM_001031749	LYPD5
ASHGA5P048713	0.0185935	3.9927	up	protein_coding	ENST00000260453	MNS1
ASHGA5P050741	0.00588281	3.99107	up	protein_coding	NM_001128928	INPP1
ASHGA5P043480	0.012309	3.98066	up	protein_coding	NM_133463	AMZ1
ASHGA5P046478	0.00368553	3.97039	up	protein_coding	NM_001128127	GK
ASHGA5P006492	0.00138956	3.96833	up	protein_coding	NM_003829	MPDZ
ASHGA5P053647	0.0108357	3.96555	up	protein_coding	NM_078487	CDKN2B
ASHGA5P007409	0.00973611	3.96459	up	protein_coding	NM_001014283	DCUN1D2
ASHGA5P002277	0.000129718	3.9624	up	protein_coding	NM_003670	BHLHE40
ASHGA5P052221	0.00045222	3.96161	up	protein_coding	ENST00000502536	OSMR
ASHGA5P054298	0.000788357	3.9566	up	protein_coding	NM_001010984	SPRTN
ASHGA5P011833	0.00741406	3.95397	up	protein_coding	NM_001145317	DSN1
ASHGA5P013596	0.00109394	3.94841	up	protein_coding	NM_001161580	POC1A
ASHGA5P050285	0.0496677	3.94626	up	protein_coding	NM_001012965	KLK6
ASHGA5P014600	0.000213041	3.94044	up	protein_coding	NM_001190906	AKR1D1
ASHGA5P009145	0.000760497	3.93181	up	protein_coding	NM_004856	KIF23
ASHGA5P000888	0.00371757	3.92326	up	protein_coding	NM_138501	TECR
ASHGA5P008848	7.84257e-06	3.91839	up	protein_coding	NM_147187	TNFRSF10B
ASHGA5P006438	0.000928819	3.91429	up	protein_coding	NM_007057	ZWINT
ASHGA5P033784	0.0113859	3.90697	up	protein_coding	NM_003831	RIOK3
ASHGA5P037842	4.55119e-05	3.89705	up	protein_coding	ENST00000334793	FOXD2
ASHGA5P055627	1.3208e-05	3.89546	up	protein_coding	NM_002534	OAS1
ASHGA5P004828	0.00262514	3.89386	up	protein_coding	NM_138777	MRRF
ASHGA5P013587	0.0277333	3.8861	up	protein_coding	NM_015533	DAK
ASHGA5P008056	0.00155275	3.88208	up	protein_coding	NM_021728	OTX2
ASHGA5P038261	0.000131956	3.87977	up	protein_coding	NM_015426	POC1A
ASHGA5P013631	0.019455	3.87887	up	protein_coding	ENST00000395284	CDK1
ASHGA5P002000	0.00011614	3.87256	up	protein_coding	NM_024308	DHRS11
ASHGA5P002591	0.000457724	3.87212	up	protein_coding	NM_017947	MOCOS
ASHGA5P006079	0.000455559	3.8696	up	protein_coding	ENST00000313525	DNAJC25
ASHGA5P003407	0.0138435	3.86889	up	protein_coding	NM_002875	RAD51
ASHGA5P009354	0.000703152	3.86782	up	protein_coding	NM_001134876	C14orf80
ASHGA5P012203	0.000176091	3.85958	up	protein_coding	NM_019590	KIAA1217
ASHGA5P002292	0.00350472	3.85875	up	protein_coding	NM_030754	SAA2
ASHGA5P001013	0.0014157	3.85781	up	protein_coding	NM_001161766	AHCY
ASHGA5P013389	0.000608631	3.85544	up	protein_coding	NM_001010922	BCL2L15
ASHGA5P011566	0.000429704	3.84265	up	protein_coding	NM_006845	KIF2C
ASHGA5P015757	0.000700553	3.83719	up	protein_coding	NM_001099280	HEATR7A
ASHGA5P011155	0.000755314	3.83426	up	protein_coding	NM_001042678	RHOC
ASHGA5P008719	0.00199021	3.83351	up	protein_coding	NM_183232	IKZF3
ASHGA5P011739	0.0130133	3.83209	up	protein_coding	NM_080722	ADAMTS14
ASHGA5P053797	0.0214391	3.82705	up	protein_coding	NM_001012361	WDR31
ASHGA5P000743	0.00494189	3.8253	up	protein_coding	NM_004237	TRIP13
ASHGA5P054713	9.41056e-05	3.81648	up	protein_coding	NM_000990	RPL27A
ASHGA5P009423	0.00638677	3.81338	up	protein_coding	NM_001193301	SEMA4A
ASHGA5P001092	0.00107762	3.80898	up	protein_coding	NM_012154	EIF2C2
ASHGA5P050856	0.000205404	3.80786	up	protein_coding	NM_018218	USP40
ASHGA5P012045	0.000100781	3.80706	up	protein_coding	NM_020848	KIAA1462
ASHGA5P037738	0.0311111	3.80376	up	protein_coding	NM_022785	EFCAB6
ASHGA5P005288	0.000412469	3.803	up	protein_coding	NM_005252	FOS
ASHGA5P036944	0.00274333	3.79518	up	protein_coding	NM_001200	BMP2
ASHGA5P004392	0.0378939	3.7931	up	protein_coding	NM_080860	RSPH1
ASHGA5P052741	0.000181211	3.79002	up	protein_coding	NM_001025370	VEGFA
ASHGA5P008725	0.000479935	3.78862	up	protein_coding	NM_053026	MYLK
ASHGA5P010053	0.0129432	3.78834	up	protein_coding	NM_020651	PELI1
ASHGA5P042045	0.00295945	3.78465	up	protein_coding	NM_030908	OR2A4
ASHGA5P006283	0.0168147	3.7786	up	protein_coding	NM_033379	CDK1
ASHGA5P043748	0.0249475	3.77601	up	protein_coding	NM_001540	HSPB1
ASHGA5P004952	0.0183699	3.77048	up	protein_coding	NM_018455	CENPN
ASHGA5P010539	0.0020189	3.76783	up	protein_coding	NM_182759	FAM19A3
ASHGA5P051895	0.000156674	3.76503	up	protein_coding	NM_005114	HS3ST1
ASHGA5P002526	0.00033004	3.76206	up	protein_coding	NM_006488	KHK
ASHGA5P010757	0.000877136	3.75849	up	protein_coding	NM_001114309	ELF3
ASHGA5P032918	0.0177912	3.75786	up	protein_coding	NM_173083	LIN9
ASHGA5P050018	0.00694893	3.75095	up	protein_coding	NM_004232	SOCS6
ASHGA5P047594	0.00984853	3.74932	up	protein_coding	NM_153226	SLC35G1
ASHGA5P036538	5.76196e-06	3.7464	up	protein_coding	NM_000463	UGT1A1
ASHGA5P017364	0.00243594	3.73822	up	protein_coding	NM_001130482	VRK2
ASHGA5P011078	0.00367903	3.73752	up	protein_coding	NM_022091	ASCC3
ASHGA5P006222	0.00126856	3.73574	up	protein_coding	NM_001014448	CPZ
ASHGA5P049630	0.0118721	3.7323	up	protein_coding	NM_001123392	TBC1D3H
ASHGA5P004972	0.000526256	3.72638	up	protein_coding	ENST00000299752	CDH16
ASHGA5P000728	0.0104385	3.72557	up	protein_coding	ENST00000161006	PRSS22
ASHGA5P043608	0.00037427	3.72107	up	protein_coding	NM_006658	PPP1R17
ASHGA5P001000	0.00241931	3.71702	up	protein_coding	NM_033409	SLC52A3
ASHGA5P004385	0.00803016	3.71694	up	protein_coding	NM_001017928	CCDC58
ASHGA5P008117	0.000701118	3.71487	up	protein_coding	NM_018110	DOK4
ASHGA5P018747	0.0129936	3.71232	up	protein_coding	NM_001144073	CHORDC1
ASHGA5P013953	6.09095e-06	3.70114	up	protein_coding	NM_003708	RDH16
ASHGA5P004142	0.00178686	3.69979	up	protein_coding	NM_003786	ABCC3
ASHGA5P054053	0.0194632	3.69622	up	protein_coding	NM_001325	CSTF2
ASHGA5P006808	0.0118062	3.69604	up	protein_coding	NM_152633	FANCB
ASHGA5P015830	0.0125791	3.6927	up	protein_coding	NM_001080538	AKR1B15
ASHGA5P016697	0.0156013	3.69236	up	protein_coding	NM_001018161	PON2
ASHGA5P039992	0.034493	3.68521	up	protein_coding	NM_003594	TTF2
ASHGA5P008004	0.00863513	3.67942	up	protein_coding	NM_001128925	CYP2C18
ASHGA5P002351	0.0304557	3.67213	up	protein_coding	NM_024081	PRRG4
ASHGA5P003677	0.00189168	3.67069	up	protein_coding	NM_138399	TMEM44
ASHGA5P032273	0.000345658	3.66614	up	protein_coding	NM_015276	USP22
ASHGA5P018165	0.00336947	3.66427	up	protein_coding	NM_001144663	CDH17
ASHGA5P005621	0.00306517	3.66311	up	protein_coding	NM_182763	MCL1
ASHGA5P033229	0.0110257	3.66293	up	protein_coding	NM_000269	NME1
ASHGA5P010999	5.38132e-06	3.65881	up	protein_coding	NM_014624	S100A6
ASHGA5P053560	0.000192919	3.65148	up	protein_coding	NM_002467	MYC
ASHGA5P004454	0.00396132	3.65058	up	protein_coding	ENST00000292510	VPS28
ASHGA5P037075	0.0407229	3.64729	up	protein_coding	NM_003007	SEMG1
ASHGA5P053924	0.0144624	3.64058	up	protein_coding	NM_014176	UBE2T
ASHGA5P044088	0.0487023	3.64029	up	protein_coding	NM_005217	DEFA3
ASHGA5P013721	0.0110581	3.63974	up	protein_coding	NM_001167574	UPK3A
ASHGA5P048819	0.0162182	3.6369	up	protein_coding	ENST00000299565	CHRNA5
ASHGA5P004995	0.0112216	3.63475	up	protein_coding	NM_018193	FANCI
ASHGA5P009975	0.0219501	3.60767	up	protein_coding	NM_017697	ESRP1
ASHGA5P020658	0.00515306	3.60625	up	protein_coding	NM_001164753	ASPH
ASHGA5P001622	0.00154915	3.60404	up	protein_coding	NM_004417	DUSP1
ASHGA5P051467	0.000632447	3.60219	up	protein_coding	NM_001904	CTNNB1
ASHGA5P054790	0.00539998	3.60051	up	protein_coding	NM_001033505	CSTF3
ASHGA5P045967	0.0148966	3.59663	up	protein_coding	ENST00000334810	GPR144
ASHGA5P013298	0.0367755	3.59026	up	protein_coding	NM_181573	RFC4
ASHGA5P003893	0.00726973	3.58666	up	protein_coding	NM_153451	ORAOV1
ASHGA5P010806	0.00785141	3.58511	up	protein_coding	NM_001032395	GPR126
ASHGA5P014210	0.00590529	3.58507	up	protein_coding	NM_174886	TGIF1
ASHGA5P052633	0.00161106	3.58177	up	protein_coding	NM_006778	TRIM10
ASHGA5P005845	0.000542045	3.57741	up	protein_coding	NM_006560	CELF1
ASHGA5P001193	0.0198316	3.57487	up	protein_coding	NM_000305	PON2
ASHGA5P005112	0.00075192	3.57194	up	protein_coding	ENST00000301395	GGT6
ASHGA5P001160	0.00441142	3.56993	up	protein_coding	NM_001815	CEACAM3
ASHGA5P015754	0.00519548	3.56713	up	protein_coding	NM_001037340	PDE4B
ASHGA5P039463	0.000504029	3.55184	up	protein_coding	ENST00000334306	SOWAHB
ASHGA5P036495	0.00640161	3.54831	up	protein_coding	NM_001135187	AGFG1
ASHGA5P051478	0.00226397	3.54729	up	protein_coding	NM_178181	CDCP1
ASHGA5P044360	0.00756444	3.53657	up	protein_coding	NM_001010893	SLC10A5
ASHGA5P041287	0.00339027	3.53578	up	protein_coding	NM_033035	TSLP
ASHGA5P048886	0.0155683	3.53522	up	protein_coding	NM_000326	RLBP1
ASHGA5P011554	0.000260295	3.53128	up	protein_coding	NM_022779	DDX31
ASHGA5P017653	0.00033011	3.53116	up	protein_coding	NM_001142776	CHAC1
ASHGA5P002910	0.00065564	3.53091	up	protein_coding	NM_013953	PAX8
ASHGA5P012239	0.00706094	3.52066	up	protein_coding	NM_001040195	AGTRAP
ASHGA5P015329	0.00243617	3.52001	up	protein_coding	NM_006408	AGR2
ASHGA5P037049	0.0165436	3.51854	up	protein_coding	ENST00000217429	FAM83D
ASHGA5P010257	7.37487e-05	3.51723	up	protein_coding	NM_001190791	ZNF317
ASHGA5P003349	0.0349692	3.51133	up	protein_coding	NM_152905	NEDD1
ASHGA5P003797	0.000250236	3.50673	up	protein_coding	NM_145201	NAPRT1
ASHGA5P000731	1.70239e-05	3.50594	up	protein_coding	NM_001184813	CEACAM1
ASHGA5P013443	0.0173424	3.50499	up	protein_coding	NM_001037738	NPM1
ASHGA5P038920	0.00924794	3.50385	up	protein_coding	ENST00000273352	GPR128
ASHGA5P012095	0.000527933	3.50199	up	protein_coding	NM_172165	MSH5
ASHGA5P048600	0.00536713	3.49844	up	protein_coding	NM_014783	ARHGAP11A
ASHGA5P009048	0.00334973	3.49708	up	protein_coding	NM_183230	IKZF3
ASHGA5P020944	4.64227e-05	3.49615	up	protein_coding	NM_001083947	TMPRSS4
ASHGA5P015919	0.000363753	3.48943	up	protein_coding	NM_001013841	STAP2
ASHGA5P003450	0.0471394	3.48453	up	protein_coding	ENST00000268695	GALNS
ASHGA5P002464	0.0037348	3.484	up	protein_coding	NM_001701	BAAT
ASHGA5P054791	0.0142143	3.48011	up	protein_coding	NM_001033506	CSTF3
ASHGA5P008804	0.0018857	3.47424	up	protein_coding	NM_003600	AURKA
ASHGA5P011823	0.00252426	3.47374	up	protein_coding	NM_001135189	AGFG1
ASHGA5P054745	0.000375383	3.47345	up	protein_coding	NM_000525	KCNJ11
ASHGA5P013599	0.00622549	3.46945	up	protein_coding	NM_001015045	FAM13A
ASHGA5P002893	0.0109894	3.46734	up	protein_coding	NM_003325	HIRA
ASHGA5P029499	0.00017741	3.46508	up	protein_coding	ENST00000432921	ARHGAP5
ASHGA5P003882	0.0271334	3.46482	up	protein_coding	NM_144765	MPZL2
ASHGA5P053606	0.00571513	3.46469	up	protein_coding	NM_015201	BOP1
ASHGA5P014392	0.00680644	3.45903	up	protein_coding	NM_001025071	RPS14
ASHGA5P013438	0.000488188	3.45831	up	protein_coding	NM_001164160	PPP6R3
ASHGA5P017325	0.0086025	3.45693	up	protein_coding	NM_002691	POLD1
ASHGA5P014376	0.0246161	3.45534	up	protein_coding	NM_207342	STEAP1B
ASHGA5P039126	0.00278363	3.45521	up	protein_coding	NM_025047	ARL14
ASHGA5P032426	0.00142592	3.45243	up	protein_coding	NM_021991	JUP
ASHGA5P001482	0.00878988	3.44867	up	protein_coding	ENST00000233202	SLC11A1
ASHGA5P003968	0.0109401	3.44861	up	protein_coding	NM_024629	MLF1IP
ASHGA5P001894	0.0288391	3.44789	up	protein_coding	NM_006304	SHFM1
ASHGA5P002440	0.000195472	3.44653	up	protein_coding	NM_014568	GALNT5
ASHGA5P008061	0.000305438	3.44571	up	protein_coding	NM_012223	MYO1B
ASHGA5P016573	0.00281933	3.44176	up	protein_coding	NM_003710	SPINT1
ASHGA5P014405	0.000333092	3.44001	up	protein_coding	NM_001184726	TCN2
ASHGA5P013786	0.0135132	3.4392	up	protein_coding	NM_001184832	SLC12A1
ASHGA5P003710	0.0223771	3.43071	up	protein_coding	ENST00000274457	FEM1C
ASHGA5P001095	0.00829534	3.42902	up	protein_coding	NM_003821	RIPK2
ASHGA5P048006	0.026473	3.42795	up	protein_coding	NM_031217	KIF18A
ASHGA5P037362	0.00488861	3.41828	up	protein_coding	ENST00000391617	KRTAP12-1
ASHGA5P000689	0.0231196	3.41687	up	protein_coding	NM_004289	NFE2L3
ASHGA5P011037	0.00317525	3.41655	up	protein_coding	NM_001135637	PIP5K1A
ASHGA5P007446	0.0286371	3.41165	up	protein_coding	NM_153050	MTMR3
ASHGA5P039742	0.00896493	3.41007	up	protein_coding	NM_005245	FAT1
ASHGA5P027101	0.00102471	3.40457	up	protein_coding	NM_024829	PLBD1
ASHGA5P021732	0.00133837	3.40269	up	protein_coding	NM_006928	PMEL
ASHGA5P034315	0.000353739	3.39261	up	protein_coding	ENST00000389534	ZNF841
ASHGA5P000669	0.0204239	3.39151	up	protein_coding	NM_148920	PIGQ
ASHGA5P006654	7.76433e-05	3.3903	up	protein_coding	NM_198584	CA13
ASHGA5P039230	0.00258633	3.388	up	protein_coding	NM_178335	CCDC50
ASHGA5P038954	0.0190798	3.38662	up	protein_coding	NM_001130064	GAP43
ASHGA5P011955	0.00870077	3.38197	up	protein_coding	NM_004442	EPHB2
ASHGA5P001956	0.00122486	3.38155	up	protein_coding	ENST00000250241	ILF3
ASHGA5P003977	0.0340973	3.38044	up	protein_coding	NM_206840	NVL
ASHGA5P001741	2.23776e-05	3.37842	up	protein_coding	NM_020673	RAB22A
ASHGA5P050704	0.00200462	3.377	up	protein_coding	NM_000210	ITGA6
ASHGA5P009325	0.0451057	3.35829	up	protein_coding	NM_017522	LRP8
ASHGA5P010048	0.000349295	3.35709	up	protein_coding	NM_138389	FAM114A1
ASHGA5P003802	0.0304173	3.35395	up	protein_coding	NM_005866	SIGMAR1
ASHGA5P054692	0.0303075	3.34183	up	protein_coding	NM_033092	TRIM5
ASHGA5P040231	0.0329111	3.3353	up	protein_coding	NM_173872	CLCN3
ASHGA5P042046	0.000497329	3.33372	up	protein_coding	NM_001145659	CTAGE9
ASHGA5P000621	0.0144051	3.32914	up	protein_coding	NM_005402	RALA
ASHGA5P034424	0.00403812	3.32481	up	protein_coding	NM_018083	ZNF358
ASHGA5P006454	0.00709054	3.32135	up	protein_coding	NM_003688	CASK
ASHGA5P028664	0.00518804	3.32023	up	protein_coding	ENST00000400889	FAM72D
ASHGA5P000991	0.0139181	3.31583	up	protein_coding	NM_199362	TPD52L2
ASHGA5P049589	0.000996315	3.30216	up	protein_coding	NM_003593	FOXN1
ASHGA5P054088	0.00636312	3.30009	up	protein_coding	NM_018301	RBM41
ASHGA5P037865	0.00392745	3.29858	up	protein_coding	NM_000496	CRYBB2
ASHGA5P010147	0.0371458	3.29843	up	protein_coding	NM_001025081	MBP
ASHGA5P049293	0.0280549	3.29813	up	protein_coding	ENST00000307892	CYB5B
ASHGA5P051107	0.000424803	3.29729	up	protein_coding	NM_175085	GART
ASHGA5P054718	0.0294463	3.29566	up	protein_coding	NM_001165030	TMEM41B
ASHGA5P052449	0.00244614	3.2891	up	protein_coding	NM_001029869	PLAC8L1
ASHGA5P004837	0.000339894	3.28833	up	protein_coding	NM_014791	MELK
ASHGA5P046536	0.000582127	3.2852	up	protein_coding	NM_001468	GAGE1
ASHGA5P047664	0.0112912	3.28347	up	protein_coding	ENST00000238936	TMEM180
ASHGA5P048906	0.000139101	3.28274	up	protein_coding	NM_024296	CCDC28B
ASHGA5P052818	0.0175286	3.28099	up	protein_coding	NM_014454	SESN1
ASHGA5P002503	0.0128357	3.28025	up	protein_coding	NM_001136109	CASP5
ASHGA5P016225	0.00692963	3.27828	up	protein_coding	NM_001136137	RPL28
ASHGA5P005410	0.0116049	3.27675	up	protein_coding	NM_004617	TM4SF4
ASHGA5P003939	0.000748763	3.27549	up	protein_coding	ENST00000280871	SLC2A13
ASHGA5P009947	0.0165267	3.27507	up	protein_coding	ENST00000358204	TES
ASHGA5P034519	0.00537713	3.27453	up	protein_coding	NM_032620	GTPBP3
ASHGA5P006917	0.00798476	3.27411	up	protein_coding	NM_004221	IL32
ASHGA5P011815	0.00853843	3.27357	up	protein_coding	NM_001135771	RPN2
ASHGA5P021012	0.0363803	3.27166	up	protein_coding	ENST00000523390	PCDHGB1
ASHGA5P000811	0.00260143	3.27039	up	protein_coding	ENST00000521271	CPNE3
ASHGA5P012193	0.00341731	3.26997	up	protein_coding	NM_001018136	NME1-NME2
ASHGA5P004151	0.00856222	3.26972	up	protein_coding	NM_018361	AGPAT5
ASHGA5P042310	0.00499754	3.26751	up	protein_coding	NM_003509	HIST1H2AI
ASHGA5P004499	0.0260254	3.2668	up	protein_coding	NM_052879	LARP4
ASHGA5P000643	0.0223616	3.26271	up	protein_coding	NM_001769	CD9
ASHGA5P006579	0.0161508	3.25961	up	protein_coding	ENST00000320531	WBSCR28
ASHGA5P012647	0.045805	3.2593	up	protein_coding	NM_015948	SLC35B3
ASHGA5P040907	0.000380566	3.25818	up	protein_coding	ENST00000308304	PROP1
ASHGA5P002684	0.032072	3.25748	up	protein_coding	NM_025137	SPG11
ASHGA5P047714	0.0245539	3.25712	up	protein_coding	NM_182601	PLEKHS1
ASHGA5P006253	0.024988	3.25351	up	protein_coding	NM_004354	CCNG2
ASHGA5P052445	0.0234604	3.25257	up	protein_coding	NM_001127496	SPRY4
ASHGA5P046619	0.00161024	3.25109	up	protein_coding	NM_194463	RNF128
ASHGA5P003173	0.0438506	3.24985	up	protein_coding	NM_015577	RAI14
ASHGA5P002525	0.000233891	3.24736	up	protein_coding	NM_033505	EPT1
ASHGA5P053241	0.00166228	3.24182	up	protein_coding	NM_001097615	POLR2J3
ASHGA5P042929	0.00659042	3.23895	up	protein_coding	NM_012294	RAPGEF5
ASHGA5P043464	0.00331591	3.23313	up	protein_coding	NM_017802	HEATR2
ASHGA5P019805	0.0489448	3.23254	up	protein_coding	NM_001128432	GBA3
ASHGA5P008270	0.000145693	3.22523	up	protein_coding	ENST00000341469	TRIM14
ASHGA5P003081	0.000659852	3.22423	up	protein_coding	NM_001040134	PALM
ASHGA5P039983	0.0451228	3.22039	up	protein_coding	NM_002620	PF4V1
ASHGA5P011415	0.00171077	3.21808	up	protein_coding	NM_001110533	C1orf177
ASHGA5P019638	0.00916589	3.21767	up	protein_coding	NM_001145553	FLJ25363
ASHGA5P039494	0.0220487	3.21208	up	protein_coding	NM_000850	GSTM4
ASHGA5P013405	0.0439433	3.21131	up	protein_coding	NM_152829	TES
ASHGA5P046195	0.00551838	3.21015	up	protein_coding	NM_001099684	FAM156B
ASHGA5P008740	0.0115299	3.21008	up	protein_coding	NM_198902	TSPAN3
ASHGA5P010615	0.00395923	3.20995	up	protein_coding	NM_001163377	QPCTL
ASHGA5P013130	0.00178316	3.20608	up	protein_coding	NM_001164442	FAM159B
ASHGA5P007833	0.000508654	3.20505	up	protein_coding	NM_001024466	SOD2
ASHGA5P010982	0.00188014	3.20318	up	protein_coding	NM_001143757	LRRC27
ASHGA5P012799	0.000111864	3.20249	up	protein_coding	ENST00000380794	POMC
ASHGA5P034699	0.0272009	3.2015	up	protein_coding	NM_133498	SPACA4
ASHGA5P012573	0.00398169	3.19968	up	protein_coding	NM_018490	LGR4
ASHGA5P048379	0.0121477	3.19868	up	protein_coding	ENST00000243673	GPR83
ASHGA5P001957	0.0149599	3.19577	up	protein_coding	NM_005498	AP1M2
ASHGA5P026221	0.0246021	3.19242	up	protein_coding	NM_021961	TEAD1
ASHGA5P017131	0.0258809	3.19133	up	protein_coding	NM_001159587	CD109
ASHGA5P021254	0.00426822	3.18896	up	protein_coding	NM_001166290	KCNJ11
ASHGA5P051066	0.0377171	3.18365	up	protein_coding	NM_199361	TPD52L2
ASHGA5P008049	0.0245909	3.18184	up	protein_coding	NM_181868	APAF1
ASHGA5P046011	0.00995364	3.17921	up	protein_coding	NM_007313	ABL1
ASHGA5P054110	0.00047992	3.17807	up	protein_coding	NM_001008535	AKAP14
ASHGA5P013645	0.00641198	3.17634	up	protein_coding	NM_001135944	MADD
ASHGA5P044544	0.00908499	3.17596	up	protein_coding	NM_012472	LRRC6
ASHGA5P007274	0.012699	3.17537	up	protein_coding	NM_152562	CDCA2
ASHGA5P002888	0.00172768	3.17366	up	protein_coding	NM_002440	MSH4
ASHGA5P012548	0.0118401	3.1644	up	protein_coding	NM_001166692	C11orf91
ASHGA5P010471	0.00820726	3.1642	up	protein_coding	ENST00000361570	CDKN2A
ASHGA5P002358	0.000325959	3.16418	up	protein_coding	NM_002905	RDH5
ASHGA5P004132	0.000982968	3.16379	up	protein_coding	NM_014504	RABGEF1
ASHGA5P008140	0.000166959	3.16047	up	protein_coding	NM_021988	UBE2V1
ASHGA5P001833	0.00894749	3.15863	up	protein_coding	NM_182838	SLC35E2
ASHGA5P012516	0.0023691	3.15519	up	protein_coding	ENST00000378731	CCNI2
ASHGA5P003292	0.00698244	3.1546	up	protein_coding	NM_152707	SLC25A16
ASHGA5P042305	0.00764178	3.15037	up	protein_coding	NM_003495	HIST1H4I
ASHGA5P003228	7.35825e-05	3.14934	up	protein_coding	NM_002413	MGST2
ASHGA5P050199	0.00835546	3.14662	up	protein_coding	NM_004924	ACTN4
ASHGA5P010958	2.75945e-05	3.14335	up	protein_coding	NM_182685	EFNA1
ASHGA5P010411	0.00648912	3.14305	up	protein_coding	NM_015507	EGFL6
ASHGA5P051288	0.00320456	3.14178	up	protein_coding	NM_181825	NF2
ASHGA5P026647	0.0336736	3.13707	up	protein_coding	NM_032564	DGAT2
ASHGA5P001355	0.0253232	3.13683	up	protein_coding	NM_001516	GTF2H3
ASHGA5P051549	0.00116276	3.13597	up	protein_coding	NM_145262	GLYCTK
ASHGA5P011146	0.0186133	3.1263	up	protein_coding	NM_000735	CGA
ASHGA5P012544	0.00584485	3.12525	up	protein_coding	NM_001135673	ATL2
ASHGA5P053977	0.00269477	3.12518	up	protein_coding	NM_005710	PQBP1
ASHGA5P007933	0.00161526	3.12499	up	protein_coding	NM_001040161	C16orf13
ASHGA5P002840	0.000587279	3.12453	up	protein_coding	NM_001171689	AMMECR1
ASHGA5P003555	0.00403949	3.12318	up	protein_coding	NM_006847	LILRB4
ASHGA5P002515	0.00322102	3.12257	up	protein_coding	NM_014444	TUBGCP4
ASHGA5P042720	0.0121473	3.11746	up	protein_coding	NM_021977	SLC22A3
ASHGA5P002280	4.06514e-05	3.11476	up	protein_coding	NM_080650	ATPBD4
ASHGA5P002249	0.00457316	3.11302	up	protein_coding	NM_005536	IMPA1
ASHGA5P032060	0.00696089	3.11076	up	protein_coding	NM_006761	YWHAE
ASHGA5P013354	0.0126603	3.11027	up	protein_coding	NM_016077	PTRH2
ASHGA5P019106	0.0118137	3.10909	up	protein_coding	NM_007299	BRCA1
ASHGA5P056047	0.0495089	3.10856	up	protein_coding	NM_001172	ARG2
ASHGA5P054693	0.0141501	3.10646	up	protein_coding	NM_001005180	OR56B1
ASHGA5P020914	0.000265603	3.09994	up	protein_coding	NM_024721	ZFHX4
ASHGA5P001475	0.00342748	3.09493	up	protein_coding	NM_018959	DAZAP1
ASHGA5P050434	0.0336191	3.0937	up	protein_coding	NM_002709	PPP1CB
ASHGA5P012323	0.0132715	3.08896	up	protein_coding	ENST00000377203	CD300LG
ASHGA5P052520	0.000576427	3.08633	up	protein_coding	NM_016391	NOP16
ASHGA5P003084	0.0201826	3.08595	up	protein_coding	NM_018248	NEIL3
ASHGA5P015974	1.53828e-06	3.08592	up	protein_coding	NM_001710	CFB
ASHGA5P038677	0.0272237	3.0852	up	protein_coding	NM_017655	GIPC2
ASHGA5P003481	0.00630051	3.08512	up	protein_coding	NM_005637	SS18
ASHGA5P019097	0.000482014	3.08407	up	protein_coding	NM_033429	CALML4
ASHGA5P010760	0.0166609	3.08387	up	protein_coding	NM_001001431	TNNT2
ASHGA5P051497	0.0137386	3.07953	up	protein_coding	NM_033629	TREX1
ASHGA5P006416	0.000500125	3.07701	up	protein_coding	NM_183378	OVCH1
ASHGA5P052298	5.10184e-05	3.07665	up	protein_coding	NM_005242	F2RL1
ASHGA5P051737	0.00106219	3.07652	up	protein_coding	NM_001143883	PPIAL4B
ASHGA5P009519	0.000920785	3.07537	up	protein_coding	NM_213636	PDLIM7
ASHGA5P005986	0.00139014	3.07313	up	protein_coding	ENST00000312165	NLRP6
ASHGA5P013820	0.00609344	3.06815	up	protein_coding	NM_001145447	ZNF200
ASHGA5P006360	0.00151904	3.06662	up	protein_coding	NM_033290	MID1
ASHGA5P015348	0.00297545	3.06494	up	protein_coding	NM_022374	ATL2
ASHGA5P055189	0.00947027	3.05863	up	protein_coding	NM_203286	PVRL1
ASHGA5P012600	0.000184768	3.05852	up	protein_coding	NM_001950	E2F4
ASHGA5P050621	0.0119171	3.05696	up	protein_coding	NM_152515	CKAP2L
ASHGA5P004649	0.0199124	3.05669	up	protein_coding	NM_001263	CDS1
ASHGA5P010323	0.00479703	3.05544	up	protein_coding	NM_001100424	SPATS2L
ASHGA5P050902	0.000182597	3.05533	up	protein_coding	ENST00000370074	NTNG1
ASHGA5P005707	0.00588843	3.05171	up	protein_coding	NM_001136485	C11orf86
ASHGA5P001458	0.0134795	3.04995	up	protein_coding	NM_005524	HES1
ASHGA5P033379	0.0231246	3.0461	up	protein_coding	NM_003857	GALR2
ASHGA5P008814	0.00379342	3.04568	up	protein_coding	NM_017974	ATG16L1
ASHGA5P006098	0.0385484	3.04396	up	protein_coding	NM_020223	FAM20C
ASHGA5P001612	0.00422708	3.04342	up	protein_coding	NM_014181	LGALSL
ASHGA5P009715	0.00648363	3.04247	up	protein_coding	NM_003078	SMARCD3
ASHGA5P055006	0.00309	3.04125	up	protein_coding	NM_177423	PPFIA1
ASHGA5P051325	0.000213805	3.04028	up	protein_coding	NM_004286	GTPBP1
ASHGA5P018036	0.000104543	3.03869	up	protein_coding	NM_001130032	ZNF562
ASHGA5P010988	0.0101235	3.0377	up	protein_coding	NM_001145966	MKI67
ASHGA5P002822	0.0209274	3.03702	up	protein_coding	NM_001238	CCNE1
ASHGA5P052874	0.0415798	3.03619	up	protein_coding	NM_001122951	DARC
ASHGA5P044087	0.039677	3.03494	up	protein_coding	NM_001925	DEFA4
ASHGA5P030483	0.007326	3.03154	up	protein_coding	NM_016359	NUSAP1
ASHGA5P009510	0.00488957	3.03013	up	protein_coding	ENST00000355502	PDE4C
ASHGA5P043460	0.0133921	3.02646	up	protein_coding	NM_001195127	LOC100288524
ASHGA5P008792	0.00778089	3.02609	up	protein_coding	NM_001011655	TMEM44
ASHGA5P017763	0.000579979	3.0247	up	protein_coding	ENST00000445470	CPA4
ASHGA5P010680	9.96652e-05	3.02079	up	protein_coding	NM_014184	CNIH4
ASHGA5P007555	0.0429183	3.01423	up	protein_coding	NM_001163790	PTBP3
ASHGA5P016275	0.000508664	3.00874	up	protein_coding	NM_001127174	MRO
ASHGA5P005403	0.0177743	3.00725	up	protein_coding	NM_021027	UGT1A9
ASHGA5P008833	0.0236633	3.00433	up	protein_coding	NM_001829	CLCN3
ASHGA5P013306	0.00351315	3.0028	up	protein_coding	NM_001031803	LLGL2
ASHGA5P052743	0.00721192	3.00207	up	protein_coding	NM_198427	BCAN
ASHGA5P002626	0.0353307	3.0015	up	protein_coding	NM_001017369	MSMO1
ASHGA5P002232	0.000144776	3.0006	up	protein_coding	NM_144600	FOPNL
ASHGA5P046232	0.000562489	2.99691	up	protein_coding	NM_001144886	CITED1
ASHGA5P011588	0.0010869	2.99505	up	protein_coding	NM_203290	POLR1C
ASHGA5P010254	0.000534469	2.99285	up	protein_coding	NM_031845	MAP2
ASHGA5P002027	0.0031152	2.99205	up	protein_coding	NM_024915	GRHL2
ASHGA5P026237	0.00396405	2.9904	up	protein_coding	NM_199161	SAA1
ASHGA5P053291	0.019002	2.98808	up	protein_coding	NM_198085	RNF148
ASHGA5P031146	0.0107282	2.98747	up	protein_coding	NM_024745	SHCBP1
ASHGA5P004852	0.0106634	2.97561	up	protein_coding	ENST00000314759	SKA3
ASHGA5P004749	0.00115782	2.974	up	protein_coding	NM_152756	RICTOR
ASHGA5P007911	0.00165583	2.97367	up	protein_coding	NM_032499	C15orf41
ASHGA5P013692	0.0251967	2.97319	up	protein_coding	NM_001190440	NCOR1
ASHGA5P012912	0.000934504	2.97298	up	protein_coding	NM_001166118	NT5C3
ASHGA5P050283	2.18044e-05	2.97107	up	protein_coding	ENST00000326003	KLK3
ASHGA5P000896	0.000984794	2.97101	up	protein_coding	NM_002415	MIF
ASHGA5P042409	0.00505238	2.96858	up	protein_coding	NM_001315	MAPK14
ASHGA5P019195	0.00404535	2.96676	up	protein_coding	NM_001085487	MYSM1
ASHGA5P002167	0.000438683	2.96647	up	protein_coding	NM_002306	LGALS3
ASHGA5P049088	0.00788833	2.96642	up	protein_coding	NM_015161	ARL6IP1
ASHGA5P004809	0.00144155	2.96587	up	protein_coding	NM_030780	SLC25A32
ASHGA5P006216	0.0185728	2.96521	up	protein_coding	NM_001122674	ABCD3
ASHGA5P054313	0.00439615	2.96364	up	protein_coding	NM_021186	ZP4
ASHGA5P045776	0.0390771	2.96259	up	protein_coding	NM_006200	PCSK5
ASHGA5P012990	0.00842464	2.95973	up	protein_coding	ENST00000382213	IL32
ASHGA5P013279	0.00181226	2.95791	up	protein_coding	NM_198047	HIBCH
ASHGA5P007361	0.00453827	2.95673	up	protein_coding	NM_003364	UPP1
ASHGA5P010377	0.0306479	2.95602	up	protein_coding	NM_001005413	ZWINT
ASHGA5P003812	0.0333181	2.95561	up	protein_coding	NM_017873	ASB6
ASHGA5P047282	0.000375113	2.954	up	protein_coding	NM_178815	ARL5B
ASHGA5P015939	0.000678787	2.95375	up	protein_coding	NM_030630	C17orf28
ASHGA5P036766	0.011409	2.95239	up	protein_coding	NM_001184731	GHRH
ASHGA5P003859	0.024749	2.95188	up	protein_coding	NM_018367	ACER3
ASHGA5P013467	0.0321719	2.94748	up	protein_coding	NM_001445	FABP6
ASHGA5P004983	0.0290708	2.94464	up	protein_coding	NM_030770	TMPRSS5
ASHGA5P009049	0.0258433	2.94388	up	protein_coding	ENST00000545693	PARD3
ASHGA5P011283	0.00160819	2.94109	up	protein_coding	NM_020819	FAM135A
ASHGA5P011410	0.00572015	2.93825	up	protein_coding	NM_025048	GPR110
ASHGA5P003655	0.00480347	2.93284	up	protein_coding	NM_004162	RAB5A
ASHGA5P007846	0.0157996	2.9313	up	protein_coding	NM_015114	ANKLE2
ASHGA5P054010	0.000584273	2.92731	up	protein_coding	ENST00000338222	UBQLN2
ASHGA5P013798	0.0135502	2.92531	up	protein_coding	NM_001039569	AP1S3
ASHGA5P034784	0.00402498	2.92398	up	protein_coding	NM_001136136	RPL28
ASHGA5P041651	0.00130127	2.92224	up	protein_coding	NM_006638	RPP40
ASHGA5P013278	0.0164359	2.92088	up	protein_coding	ENST00000392325	WDR45L
ASHGA5P008016	0.0019994	2.92046	up	protein_coding	NM_198593	C1QTNF1
ASHGA5P008491	0.000982714	2.91734	up	protein_coding	ENST00000347800	ABCG1
ASHGA5P007764	0.00167221	2.91668	up	protein_coding	NM_020376	PNPLA2
ASHGA5P052672	0.0012922	2.91638	up	protein_coding	NM_032470	TNXB
ASHGA5P011396	0.0346084	2.91636	up	protein_coding	NM_001167	XIAP
ASHGA5P039612	0.0166444	2.91314	up	protein_coding	NM_014331	SLC7A11
ASHGA5P001140	0.000543705	2.91062	up	protein_coding	ENST00000221671	C19orf44
ASHGA5P028130	0.0477886	2.91031	up	protein_coding	NM_175623	RAB3IP
ASHGA5P049170	0.007275	2.9088	up	protein_coding	NM_033410	ZNF764
ASHGA5P001630	0.00131242	2.90758	up	protein_coding	NM_016484	PDZD11
ASHGA5P054478	0.00128025	2.90652	up	protein_coding	NM_020999	NEUROG3
ASHGA5P044168	0.00915575	2.90536	up	protein_coding	NM_003844	TNFRSF10A
ASHGA5P015490	0.0143467	2.90435	up	protein_coding	ENST00000542887	ITPRIPL1
ASHGA5P006028	0.036079	2.90324	up	protein_coding	ENST00000312942	KCNRG
ASHGA5P013068	0.00973927	2.90015	up	protein_coding	NM_001165974	UROC1
ASHGA5P027206	4.32014e-05	2.89855	up	protein_coding	ENST00000395510	TWF1
ASHGA5P011090	0.000873379	2.89765	up	protein_coding	NM_020940	FAM160B1
ASHGA5P054606	0.0258836	2.89606	up	protein_coding	NM_032509	MAK16
ASHGA5P045081	0.000157591	2.89445	up	protein_coding	NM_019037	EXOSC4
ASHGA5P010441	0.0103576	2.89187	up	protein_coding	NM_198956	SP8
ASHGA5P013852	0.000272595	2.89039	up	protein_coding	NM_001160408	TULP3
ASHGA5P009493	0.0192588	2.88945	up	protein_coding	NM_001012750	ABI1
ASHGA5P005014	0.0171698	2.88923	up	protein_coding	NM_001178080	STAT6
ASHGA5P011169	0.0193	2.88666	up	protein_coding	NM_020683	ADORA3
ASHGA5P051096	0.00540685	2.88663	up	protein_coding	NM_181623	KRTAP15-1
ASHGA5P008768	0.0169424	2.88597	up	protein_coding	NM_198205	MLX
ASHGA5P019579	0.0243631	2.88485	up	protein_coding	NM_207318	FAM199X
ASHGA5P003631	0.000186078	2.8816	up	protein_coding	ENST00000272462	MALL
ASHGA5P005208	0.0171446	2.88133	up	protein_coding	NM_004521	KIF5B
ASHGA5P004434	0.0309944	2.88054	up	protein_coding	NM_001123041	CCR2
ASHGA5P033982	0.00286568	2.87893	up	protein_coding	ENST00000335137	OR4F5
ASHGA5P002770	0.00326874	2.8784	up	protein_coding	NM_024911	WLS
ASHGA5P005018	0.00941655	2.87645	up	protein_coding	NM_152716	PATL1
ASHGA5P006494	0.00234931	2.87514	up	protein_coding	NM_203403	LURAP1L
ASHGA5P023366	0.00335271	2.87506	up	protein_coding	NM_001077498	FAM222B
ASHGA5P051197	0.0086141	2.87039	up	protein_coding	NM_024627	C22orf29
ASHGA5P039384	0.000383319	2.86932	up	protein_coding	NM_006068	TLR6
ASHGA5P005335	0.0202641	2.86864	up	protein_coding	NM_001130158	MYO1B
ASHGA5P001661	0.00558836	2.86742	up	protein_coding	NM_025146	NAA50
ASHGA5P001524	0.000294046	2.86456	up	protein_coding	NM_001428	ENO1
ASHGA5P049977	0.00302627	2.86334	up	protein_coding	NM_006938	SNRPD1
ASHGA5P029832	0.00634008	2.8585	up	protein_coding	NM_174891	C14orf79
ASHGA5P003494	0.0482299	2.85587	up	protein_coding	NM_000227	LAMA3
ASHGA5P013019	0.0307737	2.85398	up	protein_coding	NM_001005735	CHEK2
ASHGA5P001265	0.000608047	2.85117	up	protein_coding	NM_003161	RPS6KB1
ASHGA5P006165	0.0001106	2.85046	up	protein_coding	NM_001077262	UBXN11
ASHGA5P009463	0.0136804	2.84678	up	protein_coding	NM_015043	TBC1D9B
ASHGA5P045542	0.0251523	2.84474	up	protein_coding	NM_001256526	C9orf69
ASHGA5P041253	0.00207678	2.8413	up	protein_coding	ENST00000333881	LCE3C
ASHGA5P011067	0.0149142	2.841	up	protein_coding	NM_001624	AIM1
ASHGA5P014236	0.00169428	2.84071	up	protein_coding	NM_017920	URGCP
ASHGA5P041772	0.000212782	2.83796	up	protein_coding	ENST00000375911	C6orf47
ASHGA5P008880	0.0035724	2.83758	up	protein_coding	NM_201629	TJP2
ASHGA5P033929	0.00182577	2.83576	up	protein_coding	NM_177526	PPAP2C
ASHGA5P007938	0.00859076	2.83445	up	protein_coding	ENST00000338458	ARHGEF3
ASHGA5P002612	0.00865253	2.83442	up	protein_coding	NM_016531	KLF3
ASHGA5P049584	0.000348257	2.83361	up	protein_coding	NM_021137	TNFAIP1
ASHGA5P051012	0.00207629	2.83296	up	protein_coding	NM_080603	ZSWIM1
ASHGA5P003281	0.0357884	2.83113	up	protein_coding	NM_001142324	SLC18A1
ASHGA5P011952	0.00472291	2.82931	up	protein_coding	NM_001185181	PFDN6
ASHGA5P012611	0.0070667	2.82909	up	protein_coding	NM_182966	NEDD9
ASHGA5P032796	0.000864009	2.82881	up	protein_coding	ENST00000251535	ALOX12
ASHGA5P036295	0.000407428	2.82645	up	protein_coding	NM_194250	ZNF804A
ASHGA5P004681	0.000835369	2.82398	up	protein_coding	NM_032546	TRIM54
ASHGA5P055453	0.0253045	2.82342	up	protein_coding	NM_001130967	ZNF385A
ASHGA5P050374	0.0191288	2.81923	up	protein_coding	NM_001011	RPS7
ASHGA5P003244	0.00352709	2.81853	up	protein_coding	NM_005671	UBXN8
ASHGA5P050047	0.0230597	2.81782	up	protein_coding	NM_003938	AP3D1
ASHGA5P002134	0.0408775	2.81637	up	protein_coding	NM_006162	NFATC1
ASHGA5P004014	0.0496081	2.8157	up	protein_coding	NM_001195045	YAP1
ASHGA5P033745	0.00875847	2.81398	up	protein_coding	NM_003574	VAPA
ASHGA5P045809	0.00566677	2.80981	up	protein_coding	ENST00000314355	CKS2
ASHGA5P034348	0.0158675	2.80978	up	protein_coding	NM_014501	UBE2S
ASHGA5P037801	0.0258926	2.80609	up	protein_coding	NM_003776	MRPL40
ASHGA5P018356	3.53788e-06	2.80566	up	protein_coding	ENST00000543753	KRTCAP3
ASHGA5P025203	0.0031796	2.80489	up	protein_coding	NM_001171946	SUN1
ASHGA5P046689	0.000544051	2.80488	up	protein_coding	NM_001012989	UBE2NL
ASHGA5P008549	0.00363746	2.80474	up	protein_coding	NM_017579	DMBT1
ASHGA5P002950	0.000612807	2.80432	up	protein_coding	NM_003005	SELP
ASHGA5P041813	0.00299321	2.80085	up	protein_coding	NM_006708	GLO1
ASHGA5P013586	0.0498643	2.79694	up	protein_coding	NM_001102470	ADH6
ASHGA5P006412	0.0082227	2.79687	up	protein_coding	NM_001126129	GINS3
ASHGA5P002155	0.00384678	2.79624	up	protein_coding	NM_001142350	THOC6
ASHGA5P046169	0.0407532	2.79373	up	protein_coding	NM_005636	SSX4
ASHGA5P005790	0.00682496	2.79255	up	protein_coding	NM_000367	TPMT
ASHGA5P008700	0.00205899	2.79168	up	protein_coding	NM_133271	FCAR
ASHGA5P014669	0.00259474	2.79049	up	protein_coding	NM_001127617	ALDOA
ASHGA5P012278	0.00152779	2.78616	up	protein_coding	NM_206810	MOG
ASHGA5P006390	0.00168132	2.78551	up	protein_coding	NM_001083615	MYO3B
ASHGA5P020264	0.000687251	2.78524	up	protein_coding	NM_138972	BACE1
ASHGA5P051323	0.000367511	2.78377	up	protein_coding	NM_016657	KDELR3
ASHGA5P044366	0.000787715	2.78059	up	protein_coding	NM_022133	SNX16
ASHGA5P054058	0.0325963	2.78053	up	protein_coding	NM_000169	GLA
ASHGA5P013000	0.00294202	2.77838	up	protein_coding	NM_024963	FBXL18
ASHGA5P002661	0.00405301	2.77672	up	protein_coding	NM_001146698	RBM19
ASHGA5P012440	0.038441	2.77239	up	protein_coding	NM_003184	TAF2
ASHGA5P008369	0.00476572	2.7723	up	protein_coding	NM_199483	C20orf24
ASHGA5P052739	0.00890219	2.77225	up	protein_coding	NM_001025369	VEGFA
ASHGA5P012411	0.0111868	2.77221	up	protein_coding	NM_005495	SLC17A4
ASHGA5P012557	0.00429212	2.7715	up	protein_coding	NM_001025434	NQO1
ASHGA5P043929	0.0131262	2.77073	up	protein_coding	NM_001185156	IL24
ASHGA5P003347	0.0152811	2.77042	up	protein_coding	NM_003095	SNRPF
ASHGA5P048254	0.0408858	2.76733	up	protein_coding	NM_000695	ALDH3B2
ASHGA5P026479	0.000799453	2.76605	up	protein_coding	NM_001012662	SLC3A2
ASHGA5P017834	0.0374181	2.76522	up	protein_coding	NM_001080429	CAMSAP3
ASHGA5P009705	0.00288162	2.76266	up	protein_coding	NM_001135146	SLC39A8
ASHGA5P055311	0.00479251	2.7614	up	protein_coding	NM_175054	HIST4H4
ASHGA5P043297	0.000427555	2.7579	up	protein_coding	NM_003391	WNT2
ASHGA5P008424	0.00225792	2.75771	up	protein_coding	NM_133378	TTN
ASHGA5P043477	0.0034402	2.75706	up	protein_coding	NM_001040167	LFNG
ASHGA5P013377	0.00248521	2.75658	up	protein_coding	NM_002512	NME2
ASHGA5P009426	0.0407743	2.75623	up	protein_coding	NM_005863	NET1
ASHGA5P013478	0.000519536	2.75483	up	protein_coding	NM_198395	G3BP1
ASHGA5P015643	0.00721929	2.75297	up	protein_coding	NM_001083956	ZNF655
ASHGA5P036054	0.0114841	2.75187	up	protein_coding	NM_001193483	LIMS1
ASHGA5P010784	0.000381519	2.75184	up	protein_coding	NM_139244	STXBP5
ASHGA5P009590	0.00388918	2.75118	up	protein_coding	NM_013233	STK39
ASHGA5P037441	0.000281275	2.74893	up	protein_coding	ENST00000382826	KRTAP20-3
ASHGA5P048979	0.000275836	2.74516	up	protein_coding	NM_003294	TPSAB1
ASHGA5P005689	0.000316158	2.7446	up	protein_coding	NM_138723	BCL2L14
ASHGA5P000759	0.00594954	2.74447	up	protein_coding	NM_004543	NEB
ASHGA5P006286	0.00312828	2.74215	up	protein_coding	NM_004169	SHMT1
ASHGA5P010853	0.00337623	2.74123	up	protein_coding	NM_031423	NUF2
ASHGA5P000654	0.0439388	2.74057	up	protein_coding	NM_198175	NME1
ASHGA5P053350	0.00129617	2.74018	up	protein_coding	NM_001003702	ARHGEF35
ASHGA5P038158	0.000202141	2.73953	up	protein_coding	NM_001207044	CLASP2
ASHGA5P049662	0.00931021	2.73785	up	protein_coding	NM_001024809	RARA
ASHGA5P005477	0.0133125	2.73758	up	protein_coding	NM_001142497	MLKL
ASHGA5P003813	0.00103364	2.73727	up	protein_coding	NM_177999	ASB6
ASHGA5P000744	0.00412544	2.73459	up	protein_coding	NM_004199	P4HA2
ASHGA5P052971	0.0231866	2.73335	up	protein_coding	ENST00000436587	C1GALT1
ASHGA5P014452	0.0377538	2.7322	up	protein_coding	NM_207411	XKR5
ASHGA5P006058	0.0433766	2.73162	up	protein_coding	NM_006342	TACC3
ASHGA5P012904	0.000911645	2.73137	up	protein_coding	NM_001105538	MYBBP1A
ASHGA5P047660	0.000176387	2.72994	up	protein_coding	NM_002502	NFKB2
ASHGA5P002658	0.0100305	2.72951	up	protein_coding	NM_004658	RASAL1
ASHGA5P036635	0.00394451	2.72836	up	protein_coding	ENST00000217289	FERMT1
ASHGA5P011170	0.0471938	2.72784	up	protein_coding	NM_001002759	SFR1
ASHGA5P006243	0.00145842	2.72669	up	protein_coding	ENST00000316144	LCN15
ASHGA5P011185	0.0138365	2.72669	up	protein_coding	NM_006496	GNAI3
ASHGA5P000648	0.00571409	2.7252	up	protein_coding	NM_145792	MGST1
ASHGA5P056042	0.00825927	2.72395	up	protein_coding	NM_022474	MPP5
ASHGA5P055983	0.0123026	2.72373	up	protein_coding	NM_001663	ARF6
ASHGA5P015586	0.0250746	2.72308	up	protein_coding	NM_001160102	LPO
ASHGA5P052377	0.0106227	2.72303	up	protein_coding	NM_001174159	SH2D4A
ASHGA5P009217	0.0332329	2.72152	up	protein_coding	NM_003406	YWHAZ
ASHGA5P053207	0.00521767	2.72129	up	protein_coding	NM_017460	CYP3A4
ASHGA5P003082	0.0133635	2.71995	up	protein_coding	NM_000641	IL11
ASHGA5P034398	0.0150112	2.71922	up	protein_coding	ENST00000262958	GNA15
ASHGA5P003157	0.00308449	2.71738	up	protein_coding	ENST00000265000	GALNT7
ASHGA5P004034	0.0366491	2.71733	up	protein_coding	NM_014576	A1CF
ASHGA5P007530	0.0284892	2.71645	up	protein_coding	NM_001145474	ATPAF1-AS1
ASHGA5P044355	0.00680643	2.71185	up	protein_coding	NM_001025252	TPD52
ASHGA5P005143	0.00720994	2.70976	up	protein_coding	ENST00000301727	E4F1
ASHGA5P003998	2.58271e-06	2.70588	up	protein_coding	NM_001184763	UHMK1
ASHGA5P011364	0.0126334	2.69971	up	protein_coding	NM_018841	GNG12
ASHGA5P012713	0.0447119	2.69951	up	protein_coding	NM_002915	RFC3
ASHGA5P011351	0.000943747	2.6989	up	protein_coding	ENST00000370888	LRRC1
ASHGA5P011664	0.00137615	2.69725	up	protein_coding	NM_016174	CERCAM
ASHGA5P052783	0.00205224	2.69647	up	protein_coding	ENST00000369798	TTK
ASHGA5P043204	0.00485733	2.6951	up	protein_coding	NM_018842	BAIAP2L1
ASHGA5P026227	0.00219234	2.69464	up	protein_coding	ENST00000379554	INSC
ASHGA5P011912	0.0464114	2.69295	up	protein_coding	NM_018202	TMEM57
ASHGA5P052881	0.0155933	2.6928	up	protein_coding	NM_025218	ULBP1
ASHGA5P010484	0.00168723	2.69242	up	protein_coding	NM_199478	PLP1
ASHGA5P035088	0.0341622	2.69151	up	protein_coding	ENST00000295379	BMP10
ASHGA5P032435	0.00529797	2.69121	up	protein_coding	ENST00000264661	KCNH4
ASHGA5P002537	0.000254976	2.69118	up	protein_coding	NM_005413	SIX3
ASHGA5P009075	0.0192543	2.69117	up	protein_coding	NM_177540	TAS1R1
ASHGA5P009310	0.0135758	2.69072	up	protein_coding	NM_001146226	KRT72
ASHGA5P012413	0.0171688	2.6897	up	protein_coding	ENST00000377934	CXorf36
ASHGA5P035521	0.0431057	2.68957	up	protein_coding	NM_020919	ALS2
ASHGA5P007271	0.0125062	2.68956	up	protein_coding	NM_016222	DDX41
ASHGA5P007528	0.0179827	2.68902	up	protein_coding	NM_020951	ZNF529
ASHGA5P007921	0.00040816	2.68786	up	protein_coding	NM_001017437	CCDC157
ASHGA5P014507	0.0407114	2.68746	up	protein_coding	ENST00000409600	BZW1
ASHGA5P001896	0.00164151	2.68644	up	protein_coding	NM_001131008	PTPN12
ASHGA5P008142	0.000112058	2.68226	up	protein_coding	NM_001015050	ALG1L
ASHGA5P048656	0.00398057	2.68167	up	protein_coding	NM_002220	ITPKA
ASHGA5P052788	0.000161975	2.68128	up	protein_coding	NM_001166392	TPBG
ASHGA5P001488	0.0017709	2.68071	up	protein_coding	NM_001042426	CENPA
ASHGA5P020094	0.000566008	2.6806	up	protein_coding	NM_001014446	OCIAD2
ASHGA5P007690	0.0198024	2.67927	up	protein_coding	NM_001809	CENPA
ASHGA5P017990	0.000601944	2.67816	up	protein_coding	NM_001145307	LRTOMT
ASHGA5P051320	0.000180314	2.67761	up	protein_coding	NM_014291	GCAT
ASHGA5P019237	0.0107193	2.67737	up	protein_coding	NM_138633	AKAP7
ASHGA5P050266	0.0178195	2.67627	up	protein_coding	ENST00000301411	NTF4
ASHGA5P006677	0.00347936	2.67359	up	protein_coding	NM_006306	SMC1A
ASHGA5P006186	0.0300884	2.67294	up	protein_coding	NM_001134939	OAZ3
ASHGA5P054167	0.0300282	2.66923	up	protein_coding	NM_001080848	CSAG2
ASHGA5P000879	0.00259127	2.66899	up	protein_coding	NM_003243	TGFBR3
ASHGA5P037481	0.00183513	2.66875	up	protein_coding	NM_005239	ETS2
ASHGA5P005638	0.0320363	2.66835	up	protein_coding	NM_057749	CCNE2
ASHGA5P007733	0.0105875	2.66816	up	protein_coding	NM_014799	HEPH
ASHGA5P004063	0.00200216	2.6644	up	protein_coding	NM_183394	CADPS
ASHGA5P022243	0.000699011	2.66384	up	protein_coding	NM_001146155	PTGR2
ASHGA5P052605	0.0159712	2.66315	up	protein_coding	NM_080596	HIST1H2AH
ASHGA5P010722	0.0124708	2.66278	up	protein_coding	NM_014161	MRPL18
ASHGA5P010625	0.00102301	2.66214	up	protein_coding	ENST00000407071	KIF26B
ASHGA5P028239	0.000865609	2.6619	up	protein_coding	NM_017915	PARPBP
ASHGA5P007678	0.0415299	2.66174	up	protein_coding	NM_181492	TCF20
ASHGA5P012298	0.00417148	2.66011	up	protein_coding	NM_016014	FAM108B1
ASHGA5P011817	0.00178366	2.6572	up	protein_coding	NM_001191037	PSMD1
ASHGA5P003019	0.000838699	2.65494	up	protein_coding	NM_001079818	ITGA6
ASHGA5P004829	0.00246918	2.65359	up	protein_coding	NM_001173512	MRRF
ASHGA5P003197	0.00519611	2.65274	up	protein_coding	NM_017785	CCDC99
ASHGA5P003751	0.0157817	2.65226	up	protein_coding	NM_001127358	PHTF2
ASHGA5P011771	0.0061462	2.64584	up	protein_coding	ENST00000373366	GJB3
ASHGA5P041704	0.0459516	2.64561	up	protein_coding	ENST00000343677	HIST1H1C
ASHGA5P006879	0.0199105	2.64372	up	protein_coding	ENST00000324978	AQP10
ASHGA5P052720	3.51982e-05	2.64064	up	protein_coding	NM_006653	FRS3
ASHGA5P001897	0.0134523	2.64052	up	protein_coding	NM_000466	PEX1
ASHGA5P015961	0.00585456	2.6405	up	protein_coding	NM_001101677	SOHLH1
ASHGA5P000704	0.0440535	2.63921	up	protein_coding	ENST00000075503	STYK1
ASHGA5P006577	0.0103741	2.63827	up	protein_coding	ENST00000320476	SCRIB
ASHGA5P015126	0.00105501	2.63211	up	protein_coding	NM_018250	INTS9
ASHGA5P045536	0.00174566	2.63189	up	protein_coding	NM_002003	FCN1
ASHGA5P048067	0.00529216	2.63093	up	protein_coding	NM_001184975	PACSIN3
ASHGA5P008149	0.00819344	2.62844	up	protein_coding	NM_006088	TUBB4B
ASHGA5P055802	0.0333033	2.62752	up	protein_coding	NM_018204	CKAP2
ASHGA5P021888	0.00207475	2.62715	up	protein_coding	NM_001024070	GCH1
ASHGA5P015978	0.0300767	2.62623	up	protein_coding	NM_001104558	ELOVL7
ASHGA5P001365	0.0370632	2.62545	up	protein_coding	NM_031299	CDCA3
ASHGA5P053593	0.00243267	2.625	up	protein_coding	NM_030895	ZNF696
ASHGA5P001413	0.00229363	2.62443	up	protein_coding	NM_003880	WISP3
ASHGA5P011329	0.00130712	2.62278	up	protein_coding	NM_145284	FAM122B
ASHGA5P006032	0.00264424	2.62277	up	protein_coding	NM_001008709	PPP1CA
ASHGA5P053611	0.00870556	2.62224	up	protein_coding	NM_003923	FOXH1
ASHGA5P052548	0.0412731	2.62068	up	protein_coding	NM_152283	ZFP62
ASHGA5P045024	0.00414022	2.61818	up	protein_coding	NM_001159542	POU5F1B
ASHGA5P014613	0.00123669	2.61613	up	protein_coding	NM_014666	CLINT1
ASHGA5P004812	0.0345103	2.61058	up	protein_coding	NM_018444	PDP1
ASHGA5P014477	0.0240152	2.60914	up	protein_coding	NM_001130984	DYSF
ASHGA5P042248	0.000586845	2.60311	up	protein_coding	NM_017906	PAK1IP1
ASHGA5P010002	0.000508761	2.6029	up	protein_coding	ENST00000358556	EDNRA
ASHGA5P001489	0.000909739	2.60104	up	protein_coding	NM_002437	MPV17
ASHGA5P013757	0.0212952	2.59978	up	protein_coding	NM_002468	MYD88
ASHGA5P003069	0.00530294	2.59974	up	protein_coding	NM_002357	MXD1
ASHGA5P044679	0.0196799	2.59949	up	protein_coding	NM_001160176	NAT1
ASHGA5P034720	0.0145107	2.59857	up	protein_coding	NM_021228	SCAF1
ASHGA5P048306	0.0144342	2.59819	up	protein_coding	NM_198896	RAB6A
ASHGA5P008985	0.00279712	2.59782	up	protein_coding	NM_194429	FGFR1OP
ASHGA5P048637	0.0234357	2.5973	up	protein_coding	NM_001211	BUB1B
ASHGA5P015467	0.000598685	2.59695	up	protein_coding	NM_001190942	TNFSF10
ASHGA5P035926	0.00234781	2.59693	up	protein_coding	NM_001130979	DYSF
ASHGA5P011457	5.59406e-05	2.59577	up	protein_coding	NM_003336	UBE2A
ASHGA5P001701	0.038324	2.59567	up	protein_coding	NM_001784	CD97
ASHGA5P005669	0.0276992	2.59489	up	protein_coding	NM_014547	TMOD3
ASHGA5P044477	0.00216545	2.59462	up	protein_coding	NM_032869	NUDCD1
ASHGA5P017208	0.00262492	2.59431	up	protein_coding	NM_138496	CYHR1
ASHGA5P013136	0.00144143	2.59315	up	protein_coding	NM_153261	CNEP1R1
ASHGA5P021613	0.0368998	2.59185	up	protein_coding	NM_001145375	ALKBH2
ASHGA5P001079	0.0173218	2.59179	up	protein_coding	NM_020980	AQP9
ASHGA5P019454	0.00321621	2.59032	up	protein_coding	NM_001039500	VWA5B1
ASHGA5P025174	0.00411945	2.58874	up	protein_coding	NM_001017390	SULT1A4
ASHGA5P001532	0.0271421	2.58864	up	protein_coding	NM_024102	WDR77
ASHGA5P002743	0.0269044	2.58806	up	protein_coding	NM_006815	TMED2
ASHGA5P011841	0.0124181	2.58644	up	protein_coding	NM_004437	EPB41
ASHGA5P001419	0.00420112	2.58403	up	protein_coding	NM_031438	NUDT12
ASHGA5P008697	0.0103986	2.58278	up	protein_coding	NM_006106	YAP1
ASHGA5P011703	0.034018	2.58238	up	protein_coding	NM_024640	YRDC
ASHGA5P009612	0.00019606	2.58232	up	protein_coding	ENST00000356175	NF1
ASHGA5P008044	0.0459171	2.58201	up	protein_coding	ENST00000339413	YIF1B
ASHGA5P052198	0.0010409	2.58171	up	protein_coding	NM_138348	FAM105B
ASHGA5P000753	0.0274137	2.58054	up	protein_coding	ENST00000449195	IL4R
ASHGA5P052344	0.00491678	2.57928	up	protein_coding	NM_001826	CKS1B
ASHGA5P009966	0.00376792	2.57791	up	protein_coding	NM_001122607	RUNX1
ASHGA5P013126	0.0241795	2.57629	up	protein_coding	NM_015000	STK38L
ASHGA5P001498	0.00591381	2.57566	up	protein_coding	NM_001136574	LANCL1
ASHGA5P011347	0.0377429	2.57535	up	protein_coding	NM_001130042	CRYZ
ASHGA5P005493	0.0242755	2.57377	up	protein_coding	NM_006129	BMP1
ASHGA5P003523	0.0109049	2.57315	up	protein_coding	ENST00000540147	ERBB2
ASHGA5P005013	0.00627541	2.5691	up	protein_coding	ENST00000300131	NAB2
ASHGA5P001637	0.0109285	2.56868	up	protein_coding	NM_053024	PFN2
ASHGA5P009658	0.0195279	2.56672	up	protein_coding	NM_145014	HYLS1
ASHGA5P003506	6.16306e-05	2.56509	up	protein_coding	NM_139062	CSNK1D
ASHGA5P008007	0.00982521	2.56108	up	protein_coding	NM_001005376	PLAUR
ASHGA5P052005	0.0111533	2.56075	up	protein_coding	NM_006457	PDLIM5
ASHGA5P001279	0.00178638	2.56038	up	protein_coding	NM_018509	LRRC59
ASHGA5P012175	0.0129591	2.55995	up	protein_coding	NM_033110	A2LD1
ASHGA5P010681	0.00182035	2.55976	up	protein_coding	ENST00000366862	FBXO28
ASHGA5P017493	0.00756995	2.55884	up	protein_coding	ENST00000442340	TBX22
ASHGA5P003542	0.0224531	2.55756	up	protein_coding	NM_013371	IL19
ASHGA5P005977	0.0098199	2.55692	up	protein_coding	NM_018002	OXR1
ASHGA5P005725	0.0321105	2.5566	up	protein_coding	NM_173060	CAST
ASHGA5P054131	0.00597256	2.5556	up	protein_coding	NM_021795	ELK4
ASHGA5P049389	0.0429368	2.55468	up	protein_coding	NM_145039	CENPBD1
ASHGA5P042198	0.00549481	2.55128	up	protein_coding	NM_182552	WDR27
ASHGA5P003621	0.00341649	2.55	up	protein_coding	NM_016516	VPS54
ASHGA5P003840	0.0213897	2.54992	up	protein_coding	NM_006512	SAA4
ASHGA5P027482	0.000896882	2.54989	up	protein_coding	NM_003566	EEA1
ASHGA5P038906	9.71145e-05	2.54927	up	protein_coding	ENST00000383695	OR5K3
ASHGA5P006023	0.00511749	2.54878	up	protein_coding	ENST00000312841	HR
ASHGA5P043805	0.00642339	2.54826	up	protein_coding	NM_022820	CYP3A43
ASHGA5P053380	0.0119089	2.54756	up	protein_coding	NM_001134296	AP3M2
ASHGA5P042148	0.00554663	2.54622	up	protein_coding	NM_032861	SERAC1
ASHGA5P025179	0.0399787	2.54544	up	protein_coding	NM_001042529	COASY
ASHGA5P003090	0.0180156	2.54508	up	protein_coding	NM_003632	CNTNAP1
ASHGA5P051019	0.0369748	2.54277	up	protein_coding	NM_001037328	STAU1
ASHGA5P008912	0.00192591	2.54179	up	protein_coding	NM_033670	CCNB3
ASHGA5P039755	8.04838e-05	2.54146	up	protein_coding	NM_001145291	PDE6B
ASHGA5P003651	0.00285291	2.5411	up	protein_coding	NM_018645	HES6
ASHGA5P008475	0.00228163	2.54074	up	protein_coding	NM_177938	P4HTM
ASHGA5P019584	0.0334631	2.54071	up	protein_coding	NM_014138	FAM156A
ASHGA5P033753	0.00294772	2.5407	up	protein_coding	NM_001142339	GNAL
ASHGA5P004887	0.00588723	2.53765	up	protein_coding	NM_152589	C12orf50
ASHGA5P007856	0.0436587	2.53735	up	protein_coding	NM_002456	MUC1
ASHGA5P036061	0.0114377	2.5354	up	protein_coding	NM_023016	SOWAHC
ASHGA5P027420	0.0161778	2.53457	up	protein_coding	ENST00000330891	BEST3
ASHGA5P013580	0.0181573	2.53329	up	protein_coding	NM_001042454	TGFB1I1
ASHGA5P052326	0.0386709	2.53287	up	protein_coding	ENST00000399107	POLR3G
ASHGA5P008319	0.00114323	2.53252	up	protein_coding	NM_001009996	DALRD3
ASHGA5P041269	0.0021073	2.53171	up	protein_coding	ENST00000368775	C1orf68
ASHGA5P050998	0.000462185	2.53086	up	protein_coding	NM_178850	HNF4A
ASHGA5P008998	0.00342145	2.5299	up	protein_coding	NM_130798	SNAP23
ASHGA5P008542	0.0151931	2.52987	up	protein_coding	NM_001123066	MAPT
ASHGA5P008872	0.00373468	2.52583	up	protein_coding	NM_002570	PCSK6
ASHGA5P033986	0.0091935	2.52311	up	protein_coding	ENST00000303657	RFX2
ASHGA5P001400	0.00798899	2.52154	up	protein_coding	NM_020455	GPR126
ASHGA5P008526	0.0260436	2.52135	up	protein_coding	NM_001031617	COX19
ASHGA5P053384	0.000321186	2.51744	up	protein_coding	NM_032410	HOOK3
ASHGA5P006786	0.000104111	2.51727	up	protein_coding	NM_005839	SRRM1
ASHGA5P007175	6.24776e-05	2.51698	up	protein_coding	NM_032527	ZGPAT
ASHGA5P003577	0.00413967	2.5169	up	protein_coding	NM_001856	COL16A1
ASHGA5P054261	0.0460861	2.51491	up	protein_coding	NM_144729	DUSP10
ASHGA5P005765	0.00833888	2.51394	up	protein_coding	NM_001128426	AP1AR
ASHGA5P012102	0.01388	2.51386	up	protein_coding	NM_025259	MSH5
ASHGA5P002995	0.00209036	2.51335	up	protein_coding	NM_015074	KIF1B
ASHGA5P051985	0.0127934	2.51238	up	protein_coding	NM_001166133	FRAS1
ASHGA5P044322	0.00180982	2.5104	up	protein_coding	ENST00000366971	FLVCR1
ASHGA5P018200	0.00231153	2.50985	up	protein_coding	NM_001012478	U2AF2
ASHGA5P049574	0.0282431	2.50915	up	protein_coding	NM_001042500	DEFA1B
ASHGA5P002709	0.0306514	2.50882	up	protein_coding	ENST00000262013	SPAG9
ASHGA5P015888	0.0123824	2.50866	up	protein_coding	NM_001168412	TSPAN3
ASHGA5P008512	0.0261909	2.5062	up	protein_coding	NM_005971	FXYD3
ASHGA5P002460	0.011779	2.50545	up	protein_coding	ENST00000259339	TOR1B
ASHGA5P013173	0.0027234	2.50404	up	protein_coding	NM_025154	SUN1
ASHGA5P013729	0.00792563	2.5038	up	protein_coding	NM_016489	NT5C3
ASHGA5P043430	6.47451e-05	2.50275	up	protein_coding	NM_005431	XRCC2
ASHGA5P037981	9.84225e-06	2.50251	up	protein_coding	NM_005318	H1F0
ASHGA5P005073	0.0105483	2.50207	up	protein_coding	ENST00000301031	C16orf55
ASHGA5P050160	0.0213316	2.50192	up	protein_coding	NM_001136012	FXYD3
ASHGA5P036116	9.14627e-05	2.49751	up	protein_coding	NM_001079863	DBI
ASHGA5P006010	0.0219023	2.49713	up	protein_coding	NM_153703	PODN
ASHGA5P002484	0.0468913	2.49707	up	protein_coding	NM_003897	IER3
ASHGA5P008293	0.000644432	2.49691	up	protein_coding	NM_199203	TMEM189-UBE2V1
ASHGA5P004738	0.00305429	2.49494	up	protein_coding	ENST00000296585	ITGA2
ASHGA5P017753	0.000364592	2.49414	up	protein_coding	NM_001032409	OAS1
ASHGA5P048654	0.0361991	2.49354	up	protein_coding	ENST00000220514	OIP5
ASHGA5P020305	0.0150394	2.49145	up	protein_coding	NM_145910	NEK11
ASHGA5P002632	0.0141609	2.49137	up	protein_coding	NM_020774	MIB1
ASHGA5P005768	0.00138312	2.49098	up	protein_coding	NM_014470	RND1
ASHGA5P005899	0.0208769	2.4898	up	protein_coding	NM_024017	HOXB9
ASHGA5P038240	0.0397178	2.4894	up	protein_coding	ENST00000395238	IP6K1
ASHGA5P033843	0.000255679	2.489	up	protein_coding	ENST00000389474	SIGLEC15
ASHGA5P036942	0.000158894	2.48757	up	protein_coding	NM_019095	CRLS1
ASHGA5P037600	0.00200089	2.48646	up	protein_coding	NM_206956	PRAME
ASHGA5P006002	0.0182587	2.48597	up	protein_coding	ENST00000312413	CLCN6
ASHGA5P015041	0.0277334	2.48447	up	protein_coding	NM_001190707	ALS2CL
ASHGA5P010883	0.00252303	2.48382	up	protein_coding	NM_012394	PFDN2
ASHGA5P038815	0.00857558	2.48374	up	protein_coding	NM_006256	PKN2
ASHGA5P052663	0.0460543	2.48311	up	protein_coding	ENST00000375650	HSPA1B
ASHGA5P009171	0.00188326	2.47949	up	protein_coding	NM_007011	ABHD2
ASHGA5P010737	0.00288129	2.47932	up	protein_coding	NM_033102	SLC45A3
ASHGA5P008113	0.0200775	2.47799	up	protein_coding	NM_001184794	PARD3
ASHGA5P010534	0.000879243	2.47757	up	protein_coding	NM_016332	MSRB1
ASHGA5P014813	0.000264934	2.47712	up	protein_coding	NM_001025367	VEGFA
ASHGA5P012375	0.015692	2.47706	up	protein_coding	NM_001730	KLF5
ASHGA5P013141	0.0141257	2.47531	up	protein_coding	NM_001143980	CCDC154
ASHGA5P053358	0.0158065	2.47403	up	protein_coding	NM_004456	EZH2
ASHGA5P049333	0.000191027	2.4737	up	protein_coding	NM_001031804	MAF
ASHGA5P001751	0.000876783	2.473	up	protein_coding	NM_022462	HIF3A
ASHGA5P012954	0.0102944	2.47281	up	protein_coding	NM_001166306	TMEM44
ASHGA5P022290	0.000658734	2.4721	up	protein_coding	ENST00000557342	SLIRP
ASHGA5P008669	0.00960777	2.47166	up	protein_coding	NM_005704	PTPRU
ASHGA5P003196	0.000769979	2.46923	up	protein_coding	NM_014211	GABRP
ASHGA5P009663	0.00186255	2.46876	up	protein_coding	NM_007075	WDR45
ASHGA5P037476	0.0137142	2.46841	up	protein_coding	NM_018962	DSCR6
ASHGA5P011195	0.00676255	2.46724	up	protein_coding	NM_001032291	PSRC1
ASHGA5P046783	0.0008101	2.4672	up	protein_coding	NM_001002760	BPY2B
ASHGA5P040751	0.00213313	2.46626	up	protein_coding	NM_002587	PCDH1
ASHGA5P011506	0.00187625	2.46621	up	protein_coding	NM_001184965	WDR44
ASHGA5P007159	2.72792e-08	2.46465	up	protein_coding	NM_002583	PAWR
ASHGA5P008466	0.0338595	2.46328	up	protein_coding	NM_030580	ZNF34
ASHGA5P005902	0.0189862	2.4623	up	protein_coding	NM_005343	HRAS
ASHGA5P042475	0.0283941	2.46016	up	protein_coding	NM_014464	TINAG
ASHGA5P044270	0.0195275	2.46003	up	protein_coding	NM_001146227	RPS20
ASHGA5P051038	0.0210582	2.45949	up	protein_coding	NM_001001433	STX16
ASHGA5P034101	0.00398888	2.45869	up	protein_coding	ENST00000252818	JUND
ASHGA5P011917	0.0220486	2.45799	up	protein_coding	NM_001184977	UQCC
ASHGA5P008690	0.0311613	2.45762	up	protein_coding	NM_001834	CLTB
ASHGA5P008639	0.0247446	2.45562	up	protein_coding	NM_001085471	FOXN3
ASHGA5P042348	0.0382682	2.45529	up	protein_coding	NM_001031722	ATAT1
ASHGA5P008604	0.0134532	2.45366	up	protein_coding	ENST00000344795	C20orf24
ASHGA5P013271	0.0022923	2.45138	up	protein_coding	NM_003796	URI1
ASHGA5P007096	0.0263461	2.45069	up	protein_coding	NM_052999	CMTM1
ASHGA5P035353	0.0032115	2.45066	up	protein_coding	NM_013358	PADI1
ASHGA5P009088	0.0127233	2.45037	up	protein_coding	NM_001134194	ACPP
ASHGA5P010618	0.00487722	2.44863	up	protein_coding	NM_001193328	ZNF692
ASHGA5P002372	1.33244e-05	2.44651	up	protein_coding	NM_003494	DYSF
ASHGA5P014227	0.00402279	2.44436	up	protein_coding	ENST00000402077	KCTD17
ASHGA5P051119	0.000729408	2.44346	up	protein_coding	NM_005441	CHAF1B
ASHGA5P032762	0.0295948	2.44315	up	protein_coding	ENST00000291231	OR3A3
ASHGA5P052555	0.0046041	2.44049	up	protein_coding	NM_021945	SLC22A23
ASHGA5P052591	0.0263743	2.4403	up	protein_coding	NM_003526	HIST1H2BC
ASHGA5P038653	0.000947594	2.43856	up	protein_coding	ENST00000412723	PIGZ
ASHGA5P012484	0.00583318	2.43826	up	protein_coding	NM_006377	UNC13B
ASHGA5P019121	0.0338161	2.43786	up	protein_coding	NM_001178014	PCCB
ASHGA5P007288	0.03814	2.43727	up	protein_coding	ENST00000330807	ALAS2
ASHGA5P005432	0.00431573	2.43721	up	protein_coding	NM_001100166	PHACTR2
ASHGA5P008097	0.00644405	2.43691	up	protein_coding	NM_017944	USP47
ASHGA5P021130	0.00148937	2.43625	up	protein_coding	NM_001005610	EDA
ASHGA5P040006	0.00786819	2.4361	up	protein_coding	ENST00000282701	BMP3
ASHGA5P012343	0.0459446	2.43585	up	protein_coding	NM_201997	SF1
ASHGA5P006780	0.048862	2.43446	up	protein_coding	NM_001790	CDC25C
ASHGA5P003888	0.00110692	2.43429	up	protein_coding	NM_022829	SLC13A3
ASHGA5P055966	0.023577	2.43425	up	protein_coding	NM_173607	FAM177A1
ASHGA5P002690	0.0469895	2.43345	up	protein_coding	NM_014326	DAPK2
ASHGA5P042291	0.0463481	2.43334	up	protein_coding	NM_003522	HIST1H2BF
ASHGA5P053615	0.0161942	2.4291	up	protein_coding	NM_138431	MFSD3
ASHGA5P054389	1.55751e-05	2.42872	up	protein_coding	NM_171982	TRIM35
ASHGA5P012141	0.0332937	2.42838	up	protein_coding	NM_001172303	MASTL
ASHGA5P001258	0.000591011	2.42802	up	protein_coding	NM_000759	CSF3
ASHGA5P048671	0.00726412	2.42784	up	protein_coding	NM_032892	FRMD5
ASHGA5P007987	0.0124236	2.42692	up	protein_coding	ENST00000338875	HELT
ASHGA5P051953	0.0017927	2.42636	up	protein_coding	NM_020722	KIAA1211
ASHGA5P004971	0.0323411	2.42485	up	protein_coding	NM_181716	CENPV
ASHGA5P051406	0.0425703	2.4243	up	protein_coding	NM_015869	PPARG
ASHGA5P050230	0.0011872	2.4239	up	protein_coding	NM_001135770	PVR
ASHGA5P016216	0.0358473	2.42322	up	protein_coding	ENST00000428041	ARHGAP11B
ASHGA5P001099	0.0028443	2.41588	up	protein_coding	NM_016018	PHF20L1
ASHGA5P051998	0.0323509	2.41524	up	protein_coding	NM_020770	CGN
ASHGA5P033370	0.0167066	2.41505	up	protein_coding	NM_001015002	LLGL2
ASHGA5P004990	0.00283279	2.41393	up	protein_coding	NM_001128	AP1G1
ASHGA5P010936	0.00141192	2.41262	up	protein_coding	ENST00000368236	TTC24
ASHGA5P012170	0.00624577	2.40766	up	protein_coding	ENST00000376207	FOXP3
ASHGA5P014131	0.00854989	2.40642	up	protein_coding	NM_194434	VAPA
ASHGA5P004076	0.0486699	2.40521	up	protein_coding	NM_022780	RMND5A
ASHGA5P009124	0.00199892	2.40481	up	protein_coding	NM_033011	PLAT
ASHGA5P036496	0.0497677	2.404	up	protein_coding	NM_004591	CCL20
ASHGA5P009502	0.000667756	2.40263	up	protein_coding	NM_032434	ZNF512
ASHGA5P037924	0.0272105	2.4019	up	protein_coding	NM_033382	SEC14L2
ASHGA5P017219	1.74867e-06	2.40162	up	protein_coding	NM_001128591	PSMG4
ASHGA5P040826	0.000425249	2.40161	up	protein_coding	ENST00000331380	HIST2H2AC
ASHGA5P013376	0.00842326	2.40127	up	protein_coding	NM_177525	MEST
ASHGA5P003730	0.000799648	2.40011	up	protein_coding	ENST00000274897	MLIP
ASHGA5P010420	0.0417269	2.40004	up	protein_coding	NM_013436	NCKAP1
ASHGA5P008778	3.37818e-05	2.39747	up	protein_coding	NM_145815	CACNG6
ASHGA5P050392	0.00232237	2.39623	up	protein_coding	NM_145175	FAM84A
ASHGA5P012977	0.00889374	2.39429	up	protein_coding	NM_014662	DEPDC5
ASHGA5P046669	0.0295832	2.39383	up	protein_coding	NM_001184788	PARD3
ASHGA5P000984	0.0146258	2.39273	up	protein_coding	NM_000178	GSS
ASHGA5P054766	0.00307236	2.39271	up	protein_coding	NM_001098523	HTATIP2
ASHGA5P001091	0.0276912	2.3921	up	protein_coding	NM_004462	FDFT1
ASHGA5P052153	0.0055262	2.39195	up	protein_coding	ENST00000541814	CLDN24
ASHGA5P039111	0.00611452	2.3916	up	protein_coding	NM_003875	GMPS
ASHGA5P032769	0.0090228	2.38875	up	protein_coding	NM_001124758	SPNS2
ASHGA5P015359	0.00109918	2.38873	up	protein_coding	NM_006281	STK3
ASHGA5P009703	0.0261524	2.38737	up	protein_coding	ENST00000356714	NUDT1
ASHGA5P013948	0.00148083	2.38684	up	protein_coding	NM_001136024	NHS
ASHGA5P007578	0.00412013	2.38662	up	protein_coding	NM_030808	NDEL1
ASHGA5P012817	0.00443487	2.38486	up	protein_coding	NM_178566	ZDHHC21
ASHGA5P048895	0.00444267	2.38447	up	protein_coding	NM_001013657	GDPGP1
ASHGA5P021420	0.0258417	2.38436	up	protein_coding	NM_138368	AP5B1
ASHGA5P000915	0.00357991	2.3808	up	protein_coding	NM_015374	SUN2
ASHGA5P001277	0.00163167	2.37996	up	protein_coding	NM_002278	KRT32
ASHGA5P048745	0.00383197	2.37735	up	protein_coding	NM_000942	PPIB
ASHGA5P001253	0.018137	2.37716	up	protein_coding	NM_001488	TADA2A
ASHGA5P019241	0.0307824	2.37554	up	protein_coding	NM_001039395	SPATA6L
ASHGA5P054796	0.0206722	2.37181	up	protein_coding	NM_203364	CAPRIN1
ASHGA5P012729	0.000621499	2.3716	up	protein_coding	NM_001011513	PDLIM5
ASHGA5P002811	0.00107571	2.37091	up	protein_coding	NM_006415	SPTLC1
ASHGA5P019546	0.000122614	2.36994	up	protein_coding	NM_001100603	KDELR2
ASHGA5P055972	0.00177927	2.36961	up	protein_coding	NM_030631	SLC25A21
ASHGA5P049104	0.00367135	2.3676	up	protein_coding	ENST00000219593	ZP2
ASHGA5P015069	0.00279836	2.36622	up	protein_coding	NM_001172568	MYD88
ASHGA5P014154	0.0453535	2.36584	up	protein_coding	NM_020528	PCBP3
ASHGA5P011482	0.00263999	2.36512	up	protein_coding	NM_201446	EGFL7
ASHGA5P021318	0.0172227	2.36512	up	protein_coding	NM_152238	SNX7
ASHGA5P007814	0.0142071	2.36497	up	protein_coding	NM_001111077	EZR
ASHGA5P010518	0.0421193	2.36264	up	protein_coding	ENST00000361773	TGFB1I1
ASHGA5P009449	0.0331665	2.36243	up	protein_coding	ENST00000355155	VPS13B
ASHGA5P002488	0.0310992	2.36084	up	protein_coding	ENST00000259953	NRM
ASHGA5P012820	0.0301974	2.35728	up	protein_coding	NM_001006600	ERBB2IP
ASHGA5P019220	0.00277076	2.3572	up	protein_coding	NM_182697	UBE2H
ASHGA5P017468	0.00244963	2.35687	up	protein_coding	NM_001172435	RAB3GAP1
ASHGA5P047546	0.000181604	2.35628	up	protein_coding	NM_013285	GNL2
ASHGA5P041216	0.00481709	2.35599	up	protein_coding	NM_002890	RASA1
ASHGA5P000910	0.0129837	2.35583	up	protein_coding	NM_006855	KDELR3
ASHGA5P011150	0.0398486	2.35519	up	protein_coding	ENST00000369601	IKBKG
ASHGA5P035504	0.0102438	2.35461	up	protein_coding	NM_197970	BOLL
ASHGA5P046630	0.0155111	2.35351	up	protein_coding	NM_001560	IL13RA1
ASHGA5P006250	0.00654348	2.35223	up	protein_coding	NM_153371	LNX2
ASHGA5P049095	0.000295677	2.35157	up	protein_coding	NM_001012991	C16orf88
ASHGA5P013910	0.00294331	2.35143	up	protein_coding	NM_001040160	C16orf13
ASHGA5P036577	0.0160261	2.35039	up	protein_coding	NM_005301	GPR35
ASHGA5P041718	0.00337191	2.34917	up	protein_coding	ENST00000377401	HIST1H2BL
ASHGA5P050960	0.00295599	2.34803	up	protein_coding	NM_181466	EIF6
ASHGA5P033088	0.000725105	2.34735	up	protein_coding	NM_133264	WIPF2
ASHGA5P008702	0.000716273	2.34685	up	protein_coding	NM_001031812	CSNK1G3
ASHGA5P051626	0.0159776	2.34673	up	protein_coding	NM_212543	B4GALT4
ASHGA5P016016	0.0111509	2.34628	up	protein_coding	NM_001134878	KIF9
ASHGA5P011969	0.00198356	2.34504	up	protein_coding	NM_005502	ABCA1
ASHGA5P005520	0.0259369	2.34387	up	protein_coding	NM_144998	STRA13
ASHGA5P004566	0.0144468	2.3434	up	protein_coding	NM_032018	SPRTN
ASHGA5P055017	0.0122482	2.34327	up	protein_coding	NM_001567	INPPL1
ASHGA5P001401	0.00489781	2.34291	up	protein_coding	NM_018974	UNC93A
ASHGA5P002498	0.0108202	2.34114	up	protein_coding	NM_002423	MMP7
ASHGA5P009675	0.0106633	2.33992	up	protein_coding	NM_020751	COG6
ASHGA5P006726	0.00103737	2.33974	up	protein_coding	NM_172350	CD46
ASHGA5P004375	0.0071895	2.33974	up	protein_coding	NM_006742	PSKH1
ASHGA5P049279	0.0033042	2.33765	up	protein_coding	NM_001720	BMP8B
ASHGA5P049135	0.000719971	2.33734	up	protein_coding	NM_001037808	EIF3C
ASHGA5P020401	0.00771315	2.33641	up	protein_coding	NM_001142404	CD164
ASHGA5P005541	0.0110865	2.33625	up	protein_coding	NM_000277	PAH
ASHGA5P008243	0.00125496	2.33524	up	protein_coding	NM_001080493	ZNF823
ASHGA5P033394	0.00108603	2.33468	up	protein_coding	NM_001204210	TMEM235
ASHGA5P002061	0.0163538	2.33395	up	protein_coding	NM_032805	ZSCAN10
ASHGA5P054860	0.00445542	2.33378	up	protein_coding	NM_153254	TTLL10
ASHGA5P000716	0.0441043	2.3334	up	protein_coding	ENST00000158149	C17orf85
ASHGA5P056137	0.0180668	2.33322	up	protein_coding	NM_004918	TCL1B
ASHGA5P010902	0.0132433	2.33281	up	protein_coding	ENST00000368094	IGSF9
ASHGA5P006794	0.000535001	2.33275	up	protein_coding	NM_005590	MRE11A
ASHGA5P010316	0.0178379	2.33138	up	protein_coding	NM_001085458	CTNND1
ASHGA5P049265	0.00615821	2.33094	up	protein_coding	NM_173815	CES4A
ASHGA5P002599	0.0144824	2.33019	up	protein_coding	NM_006043	HS3ST2
ASHGA5P003381	0.0243079	2.32948	up	protein_coding	ENST00000267339	ANKRD10
ASHGA5P003883	0.0162123	2.32906	up	protein_coding	NM_004588	SCN2B
ASHGA5P038391	0.0407733	2.32905	up	protein_coding	NM_021964	ZNF148
ASHGA5P007322	0.0331947	2.3288	up	protein_coding	NM_001013258	ZNF789
ASHGA5P004080	0.00602942	2.32696	up	protein_coding	ENST00000383759	VILL
ASHGA5P014245	0.0269712	2.32579	up	protein_coding	NM_001025579	NDEL1
ASHGA5P032515	0.00373655	2.32481	up	protein_coding	NM_002634	PHB
ASHGA5P010888	0.0132828	2.32461	up	protein_coding	NM_080878	ITLN2
ASHGA5P001602	0.0126504	2.32307	up	protein_coding	NM_001107	ACYP1
ASHGA5P007050	0.000919624	2.32241	up	protein_coding	NM_001145104	SMAD3
ASHGA5P048064	0.0141684	2.32203	up	protein_coding	NM_001008938	CKAP5
ASHGA5P034391	0.0122877	2.31963	up	protein_coding	NM_001077238	SPPL2B
ASHGA5P007843	0.0168503	2.3187	up	protein_coding	ENST00000337491	SIRT6
ASHGA5P005437	0.000418272	2.31535	up	protein_coding	NM_018947	CYCS
ASHGA5P002099	0.027811	2.31349	up	protein_coding	NM_001415	EIF2S3
ASHGA5P012514	0.00137221	2.31322	up	protein_coding	NM_001170689	MIB2
ASHGA5P045779	0.0132617	2.31275	up	protein_coding	ENST00000376588	PSAT1
ASHGA5P036981	0.0129142	2.31239	up	protein_coding	ENST00000255008	SSTR4
ASHGA5P007857	0.0131836	2.3114	up	protein_coding	NM_007276	CBX3
ASHGA5P015530	0.00451915	2.3109	up	protein_coding	NM_001042532	COASY
ASHGA5P048098	0.00794389	2.30922	up	protein_coding	NM_001004746	OR5T2
ASHGA5P010340	0.041056	2.30796	up	protein_coding	NM_025219	DNAJC5
ASHGA5P015416	0.0059911	2.30621	up	protein_coding	ENST00000420083	ILF3
ASHGA5P002334	0.00814475	2.30575	up	protein_coding	NM_003733	OASL
ASHGA5P036621	0.038407	2.30487	up	protein_coding	NM_001009984	C20orf194
ASHGA5P014287	0.002293	2.30463	up	protein_coding	NM_033147	DTNB
ASHGA5P027086	0.00231657	2.30314	up	protein_coding	ENST00000533467	TAS2R46
ASHGA5P036265	0.0114562	2.30221	up	protein_coding	NM_014213	HOXD9
ASHGA5P052769	0.0342322	2.30122	up	protein_coding	NM_078485	COL9A1
ASHGA5P010871	0.0108655	2.30067	up	protein_coding	NM_001077475	NR1I3
ASHGA5P043356	8.03191e-05	2.29862	up	protein_coding	NM_001139456	SVOPL
ASHGA5P042998	0.0424808	2.29844	up	protein_coding	NM_015283	DPY19L1
ASHGA5P008771	0.0373308	2.29754	up	protein_coding	NM_001184787	PARD3
ASHGA5P011740	0.0361272	2.29752	up	protein_coding	NM_139155	ADAMTS14
ASHGA5P045075	0.00165767	2.29732	up	protein_coding	ENST00000504548	TIGD5
ASHGA5P052287	0.00325033	2.29672	up	protein_coding	NM_015084	MRPS27
ASHGA5P003684	0.0398899	2.29581	up	protein_coding	NM_138461	TM4SF19
ASHGA5P039802	0.00931427	2.29508	up	protein_coding	NM_001100590	KIAA0232
ASHGA5P009964	0.00396889	2.29499	up	protein_coding	NM_031266	HNRNPAB
ASHGA5P007549	0.0135029	2.29413	up	protein_coding	NM_178859	SLC51B
ASHGA5P044187	0.00971593	2.29393	up	protein_coding	NM_015254	KIF13B
ASHGA5P055229	0.00283206	2.29368	up	protein_coding	NM_006165	NFRKB
ASHGA5P046672	0.0231908	2.2936	up	protein_coding	ENST00000340077	PARD3
ASHGA5P021767	0.0027029	2.29281	up	protein_coding	NM_001166284	CCT7
ASHGA5P002268	0.0140062	2.29245	up	protein_coding	NM_031939	MRO
ASHGA5P006511	0.0342241	2.29236	up	protein_coding	NM_001130089	KARS
ASHGA5P049642	0.00450853	2.29097	up	protein_coding	NM_000978	RPL23
ASHGA5P014171	0.0240014	2.28975	up	protein_coding	NM_005134	PPP4R1
ASHGA5P012140	0.0149449	2.28926	up	protein_coding	ENST00000375946	MASTL
ASHGA5P004703	0.00054947	2.28819	up	protein_coding	NM_001130085	ABLIM2
ASHGA5P035395	0.00240075	2.28699	up	protein_coding	NM_004482	GALNT3
ASHGA5P011407	0.00335314	2.28601	up	protein_coding	ENST00000371237	C8B
ASHGA5P043239	0.0106857	2.28541	up	protein_coding	NM_001015072	UFSP1
ASHGA5P011849	0.00803434	2.28451	up	protein_coding	NM_021809	TGIF2
ASHGA5P008431	0.00733762	2.28241	up	protein_coding	NM_139070	MAPK9
ASHGA5P006049	0.0138595	2.28207	up	protein_coding	ENST00000395644	C15orf44
ASHGA5P013506	0.0394849	2.28196	up	protein_coding	NM_001153	ANXA4
ASHGA5P017590	0.0313891	2.28069	up	protein_coding	NM_001191049	SEC31A
ASHGA5P009419	0.047538	2.28059	up	protein_coding	NM_173452	FCN3
ASHGA5P052701	0.00858292	2.28039	up	protein_coding	NM_177435	PPARD
ASHGA5P040953	0.00933204	2.28028	up	protein_coding	ENST00000302006	IRX1
ASHGA5P040988	0.0281098	2.27937	up	protein_coding	NM_012073	CCT5
ASHGA5P052401	0.0304354	2.27931	up	protein_coding	NM_006930	SKP1
ASHGA5P010489	0.0214391	2.27892	up	protein_coding	NM_001168363	PCDH11X
ASHGA5P047237	0.012272	2.27798	up	protein_coding	NM_001242672	TTC34
ASHGA5P029071	0.00185129	2.27731	up	protein_coding	NM_178230	PPIAL4A
ASHGA5P028496	0.000484199	2.27571	up	protein_coding	NM_145203	CSNK1A1L
ASHGA5P009854	0.0123072	2.27444	up	protein_coding	NM_024701	ASB13
ASHGA5P045693	0.0111508	2.27427	up	protein_coding	NM_015297	KIAA1045
ASHGA5P014344	0.00783233	2.27393	up	protein_coding	NM_001174124	GOLGA7
ASHGA5P054518	0.000979997	2.27276	up	protein_coding	NM_003087	SNCG
ASHGA5P044916	0.035169	2.27072	up	protein_coding	NM_022351	NECAB1
ASHGA5P010678	0.0164478	2.26994	up	protein_coding	NM_000120	EPHX1
ASHGA5P003819	0.0209817	2.26801	up	protein_coding	NM_000718	CACNA1B
ASHGA5P018126	0.00728867	2.26619	up	protein_coding	NM_001144878	IMPA1
ASHGA5P037618	0.000305758	2.26603	up	protein_coding	NM_031444	C22orf13
ASHGA5P041697	0.00077484	2.26502	up	protein_coding	NM_001098486	SLC17A3
ASHGA5P052524	0.000517805	2.26431	up	protein_coding	NM_013237	PRELID1
ASHGA5P007153	0.00932367	2.26422	up	protein_coding	NM_007225	NXPH3
ASHGA5P051991	0.0450159	2.26342	up	protein_coding	NM_152545	RASGEF1B
ASHGA5P006471	0.00469342	2.26324	up	protein_coding	NM_001130084	ABLIM2
ASHGA5P017054	0.00899413	2.26323	up	protein_coding	NM_001142293	ARFGAP3
ASHGA5P005863	0.000895912	2.26323	up	protein_coding	NM_139014	MAPK14
ASHGA5P013259	0.00185644	2.26151	up	protein_coding	NM_001146191	MPZL1
ASHGA5P005081	0.0234972	2.26082	up	protein_coding	NM_032704	TUBA1C
ASHGA5P009821	0.0333345	2.25991	up	protein_coding	NM_145716	SSBP3
ASHGA5P005665	0.00857693	2.25893	up	protein_coding	NM_001137550	LRRFIP1
ASHGA5P013180	0.00646425	2.25845	up	protein_coding	ENST00000389658	LAMA1
ASHGA5P011191	0.0023329	2.25839	up	protein_coding	NM_001178133	SUFU
ASHGA5P018796	0.00886679	2.25587	up	protein_coding	NM_001145319	PLS1
ASHGA5P004488	0.0274681	2.2558	up	protein_coding	NM_024927	PLEKHH3
ASHGA5P017336	0.00178055	2.25414	up	protein_coding	ENST00000457378	SUN1
ASHGA5P003972	0.00719756	2.25228	up	protein_coding	NM_001714	BICD1
ASHGA5P000622	0.0192915	2.25211	up	protein_coding	NM_018844	BCAP29
ASHGA5P005155	0.00165095	2.25202	up	protein_coding	NM_001248	ENTPD3
ASHGA5P045043	0.00858423	2.25117	up	protein_coding	NM_003882	WISP1
ASHGA5P010371	0.0120134	2.25081	up	protein_coding	NM_148672	CCL28
ASHGA5P007268	0.023146	2.25027	up	protein_coding	NM_002266	KPNA2
ASHGA5P017211	0.0145377	2.24901	up	protein_coding	NM_001143810	BDNF
ASHGA5P049722	0.0154271	2.24855	up	protein_coding	NM_024320	PRR15L
ASHGA5P052889	0.00250301	2.24849	up	protein_coding	NM_019041	MTRF1L
ASHGA5P051240	2.95537e-05	2.24811	up	protein_coding	NM_199127	GGTLC2
ASHGA5P008864	0.00116949	2.24721	up	protein_coding	NM_203355	CTAGE5
ASHGA5P001389	0.000773908	2.24469	up	protein_coding	NM_139012	MAPK14
ASHGA5P010091	0.04807	2.24462	up	protein_coding	NM_001042440	CAST
ASHGA5P052495	0.0219022	2.24437	up	protein_coding	NM_024594	PANK3
ASHGA5P004757	0.0226557	2.24398	up	protein_coding	NM_198253	TERT
ASHGA5P001362	0.00133091	2.24352	up	protein_coding	NM_007043	KRR1
ASHGA5P036358	0.00240718	2.24346	up	protein_coding	NM_018571	STRADB
ASHGA5P011631	0.013521	2.24269	up	protein_coding	NM_080753	WFDC10A
ASHGA5P011159	0.00826987	2.24226	up	protein_coding	ENST00000502935	XPNPEP1
ASHGA5P006526	0.00197323	2.24164	up	protein_coding	NM_019027	RBM47
ASHGA5P017770	0.000315502	2.24158	up	protein_coding	NM_001143985	BANF1
ASHGA5P048642	0.0158211	2.24132	up	protein_coding	NM_130468	CHST14
ASHGA5P019387	0.0321033	2.24032	up	protein_coding	NM_001099272	BTBD9
ASHGA5P052193	0.00510988	2.23973	up	protein_coding	ENST00000382492	TAS2R1
ASHGA5P011748	0.00468741	2.2391	up	protein_coding	NM_021129	PPA1
ASHGA5P012920	0.00101667	2.23905	up	protein_coding	ENST00000381661	ATP6V1C2
ASHGA5P055304	0.00330025	2.23843	up	protein_coding	NM_018050	MANSC1
ASHGA5P009783	0.00946005	2.23785	up	protein_coding	NM_001013839	EXOC7
ASHGA5P011156	0.035843	2.23759	up	protein_coding	NM_001142391	SLC10A3
ASHGA5P002719	0.00446012	2.23656	up	protein_coding	NM_020898	CALCOCO1
ASHGA5P045157	0.0232452	2.23655	up	protein_coding	ENST00000259555	IFNA5
ASHGA5P018435	0.0437577	2.23639	up	protein_coding	NM_001136033	PUF60
ASHGA5P051120	0.0142317	2.23625	up	protein_coding	NM_144492	CLDN14
ASHGA5P017596	0.00516632	2.23617	up	protein_coding	NM_001098521	HTATIP2
ASHGA5P043798	0.00775966	2.23611	up	protein_coding	ENST00000539286	BRI3
ASHGA5P010362	0.00212801	2.23594	up	protein_coding	NM_002056	GFPT1
ASHGA5P005519	0.00868881	2.23508	up	protein_coding	NM_138484	SGOL1
ASHGA5P004070	0.000359015	2.23398	up	protein_coding	NM_024786	ZDHHC11
ASHGA5P005501	8.38961e-05	2.23332	up	protein_coding	NM_005911	MAT2A
ASHGA5P013429	0.0251685	2.2324	up	protein_coding	NM_001167962	SLC26A5
ASHGA5P012566	0.0458378	2.23212	up	protein_coding	ENST00000379119	BCAP29
ASHGA5P044691	0.0123246	2.23179	up	protein_coding	NM_001978	EPB49
ASHGA5P005617	0.00745089	2.23164	up	protein_coding	NM_014230	SRP68
ASHGA5P003163	0.00720994	2.23032	up	protein_coding	NM_004637	RAB7A
ASHGA5P027526	0.000387483	2.22963	up	protein_coding	NM_145913	SLC5A8
ASHGA5P011824	0.00358991	2.22948	up	protein_coding	ENST00000373693	CXCR3
ASHGA5P012575	0.0206275	2.22862	up	protein_coding	NM_013238	DNAJC15
ASHGA5P014721	0.0372498	2.22612	up	protein_coding	NM_014931	PPP6R1
ASHGA5P008508	0.0152745	2.2254	up	protein_coding	ENST00000343958	FGD6
ASHGA5P002771	0.0216915	2.22361	up	protein_coding	NM_004170	SLC1A1
ASHGA5P010199	0.00490924	2.22255	up	protein_coding	NM_015399	BRMS1
ASHGA5P012001	0.0455493	2.22251	up	protein_coding	ENST00000374993	BTNL2
ASHGA5P006685	5.11101e-06	2.22245	up	protein_coding	NM_020716	GRAMD1B
ASHGA5P045802	0.00014312	2.222	up	protein_coding	NM_004938	DAPK1
ASHGA5P003107	0.0148663	2.21979	up	protein_coding	NM_005253	FOSL2
ASHGA5P009090	0.0175094	2.21924	up	protein_coding	NM_001222	CAMK2G
ASHGA5P009547	0.0102024	2.21684	up	protein_coding	NM_001039920	ZNF384
ASHGA5P004794	0.0365335	2.2143	up	protein_coding	NM_001080394	KIAA0146
ASHGA5P047161	0.00737095	2.21419	up	protein_coding	NM_002417	MKI67
ASHGA5P009710	0.0037986	2.2138	up	protein_coding	ENST00000356770	PBRM1
ASHGA5P001324	0.0107129	2.21312	up	protein_coding	NM_005888	SLC25A3
ASHGA5P042564	0.0018745	2.21292	up	protein_coding	NM_003080	SMPD2
ASHGA5P054957	0.0220216	2.21247	up	protein_coding	NM_145719	TIGD3
ASHGA5P055050	0.0204818	2.21193	up	protein_coding	NM_145018	C11orf82
ASHGA5P007217	0.0006857	2.21163	up	protein_coding	NM_032889	MFSD5
ASHGA5P000637	0.00431296	2.21141	up	protein_coding	NM_015982	YBX2
ASHGA5P032801	0.0279455	2.2113	up	protein_coding	NM_001143760	EIF5A
ASHGA5P018929	0.0113165	2.21104	up	protein_coding	NM_001168271	GPR156
ASHGA5P011391	0.0127722	2.20993	up	protein_coding	NM_178456	C20orf85
ASHGA5P014300	0.0203672	2.20943	up	protein_coding	NM_001135101	CRELD2
ASHGA5P012185	0.00148562	2.20812	up	protein_coding	NM_002668	PLP2
ASHGA5P034246	0.000648353	2.20791	up	protein_coding	NM_005619	RTN2
ASHGA5P049076	0.0427237	2.20736	up	protein_coding	ENST00000438167	PLA2G10
ASHGA5P048072	0.00843335	2.20699	up	protein_coding	NM_002804	PSMC3
ASHGA5P047661	0.0162378	2.2057	up	protein_coding	NM_001077494	NFKB2
ASHGA5P002877	0.0210441	2.2056	up	protein_coding	NM_002663	PLD2
ASHGA5P053541	0.0170903	2.2037	up	protein_coding	NM_207506	SAMD12
ASHGA5P001134	0.000461598	2.20311	up	protein_coding	ENST00000221515	RETN
ASHGA5P053022	0.0017834	2.20218	up	protein_coding	ENST00000319694	PRR15
ASHGA5P006132	0.0100117	2.20195	up	protein_coding	NM_002938	RNF4
ASHGA5P014104	0.0134836	2.20174	up	protein_coding	NM_001079525	PAICS
ASHGA5P007462	0.00305995	2.19996	up	protein_coding	NM_181646	ZNF804B
ASHGA5P004203	0.0495865	2.19945	up	protein_coding	NM_145647	WDR67
ASHGA5P012052	0.0198946	2.19921	up	protein_coding	NM_024719	GRTP1
ASHGA5P032199	0.0212075	2.19716	up	protein_coding	NM_032833	PPP1R15B
ASHGA5P043508	0.013309	2.19679	up	protein_coding	NM_138426	GLCCI1
ASHGA5P007619	0.000482932	2.19621	up	protein_coding	NM_181830	NF2
ASHGA5P054785	0.00153762	2.1949	up	protein_coding	NM_006360	EIF3M
ASHGA5P012136	0.00808125	2.19431	up	protein_coding	NM_032859	ABHD13
ASHGA5P011348	0.00697904	2.19384	up	protein_coding	NM_001130043	CRYZ
ASHGA5P026443	0.0283208	2.19328	up	protein_coding	ENST00000313253	OR4D11
ASHGA5P008429	0.00207316	2.19254	up	protein_coding	NM_181892	UBE2D3
ASHGA5P016661	0.00308894	2.19162	up	protein_coding	NM_001146178	IP6K2
ASHGA5P003868	0.000589941	2.19153	up	protein_coding	ENST00000278765	GGTLC1
ASHGA5P010973	0.0137481	2.19121	up	protein_coding	NM_152263	TPM3
ASHGA5P052691	0.00048527	2.191	up	protein_coding	NM_172208	TAPBP
ASHGA5P054996	0.00961856	2.19091	up	protein_coding	NM_006053	TCIRG1
ASHGA5P007441	0.0280893	2.19062	up	protein_coding	NM_003297	NR2C1
ASHGA5P032341	0.00155791	2.19046	up	protein_coding	NM_015194	MYO1D
ASHGA5P043951	0.029657	2.19041	up	protein_coding	ENST00000247883	TAS2R5
ASHGA5P014411	0.0089393	2.19007	up	protein_coding	NM_003939	BTRC
ASHGA5P002279	0.00157976	2.1896	up	protein_coding	NM_006614	CHL1
ASHGA5P009335	0.0316586	2.18948	up	protein_coding	NM_024658	IPO4
ASHGA5P013103	0.00210697	2.18933	up	protein_coding	NM_001159295	ADAD1
ASHGA5P003129	0.0178386	2.18913	up	protein_coding	ENST00000397668	HOOK2
ASHGA5P054353	0.0190877	2.1888	up	protein_coding	NM_003739	AKR1C3
ASHGA5P008991	0.0484848	2.18853	up	protein_coding	NM_007010	DDX52
ASHGA5P049080	0.00936479	2.18832	up	protein_coding	NM_001171	ABCC6
ASHGA5P002215	0.0147353	2.18776	up	protein_coding	NM_004997	MYBPH
ASHGA5P005991	0.0166584	2.18773	up	protein_coding	NM_016287	HP1BP3
ASHGA5P005837	0.0180722	2.18731	up	protein_coding	NM_181528	NAA20
ASHGA5P013574	0.0220862	2.18548	up	protein_coding	NM_001134663	SAMD13
ASHGA5P005968	0.00134965	2.18502	up	protein_coding	NM_004308	ARHGAP1
ASHGA5P012274	2.987e-05	2.1845	up	protein_coding	ENST00000376917	MOG
ASHGA5P007869	0.0134599	2.1844	up	protein_coding	NM_014860	SUPT7L
ASHGA5P017210	0.00643656	2.18378	up	protein_coding	NM_001126107	SLC12A3
ASHGA5P017798	0.0187765	2.1837	up	protein_coding	ENST00000445927	C2orf61
ASHGA5P038132	0.0216574	2.18337	up	protein_coding	NM_001012409	SGOL1
ASHGA5P005243	0.00939018	2.1832	up	protein_coding	NM_181900	STARD5
ASHGA5P006656	0.0177213	2.18268	up	protein_coding	NM_001099672	C8orf59
ASHGA5P001212	0.0195894	2.18264	up	protein_coding	NM_006303	AIMP2
ASHGA5P013523	0.0131211	2.18254	up	protein_coding	NM_001040006	TCERG1
ASHGA5P007459	0.00176229	2.18213	up	protein_coding	NM_138697	TAS1R1
ASHGA5P003867	0.00753878	2.18055	up	protein_coding	NM_000190	HMBS
ASHGA5P054947	0.00650513	2.18047	up	protein_coding	NM_005468	NAALADL1
ASHGA5P034346	0.0215823	2.18007	up	protein_coding	NM_001130106	HSPBP1
ASHGA5P001796	0.0210414	2.17843	up	protein_coding	NM_014595	NT5C
ASHGA5P049560	0.00343631	2.17795	up	protein_coding	NM_001135168	ALDH3A1
ASHGA5P006302	0.0256383	2.17656	up	protein_coding	NM_005082	TRIM25
ASHGA5P004618	0.000524714	2.17648	up	protein_coding	NM_001160234	ATP1A1
ASHGA5P007597	0.0134493	2.17595	up	protein_coding	NM_152417	TMEM68
ASHGA5P025189	0.00928633	2.17576	up	protein_coding	NM_001128590	CYP21A2
ASHGA5P005892	0.0026246	2.17458	up	protein_coding	NM_001035258	RPL38
ASHGA5P012119	0.0112397	2.17127	up	protein_coding	NM_025261	LY6G6C
ASHGA5P042286	0.0150197	2.17098	up	protein_coding	ENST00000357647	HIST1H3A
ASHGA5P028288	0.0069122	2.17053	up	protein_coding	NM_002834	PTPN11
ASHGA5P053975	0.01446	2.17016	up	protein_coding	ENST00000337894	ADORA1
ASHGA5P013887	0.000407968	2.16822	up	protein_coding	NM_001178003	WDR66
ASHGA5P020680	0.00938185	2.16759	up	protein_coding	NM_003350	UBE2V2
ASHGA5P051353	0.0467895	2.16607	up	protein_coding	ENST00000336985	PRR5
ASHGA5P001406	0.00562566	2.16562	up	protein_coding	NM_002821	PTK7
ASHGA5P009258	0.00840659	2.16562	up	protein_coding	NM_152837	SNX16
ASHGA5P001390	0.0230395	2.16532	up	protein_coding	ENST00000229812	STK38
ASHGA5P015114	0.00158619	2.16504	up	protein_coding	NM_001139441	BCAP31
ASHGA5P054434	0.0112441	2.16383	up	protein_coding	NM_001099284	ZNF239
ASHGA5P053412	0.0167159	2.16155	up	protein_coding	NM_017813	IMPAD1
ASHGA5P034322	0.0214742	2.16105	up	protein_coding	NM_001136038	ZNF415
ASHGA5P003767	0.0423675	2.16099	up	protein_coding	NM_001145410	NONO
ASHGA5P007779	0.0127147	2.16089	up	protein_coding	NM_001135095	FNDC3B
ASHGA5P006540	0.00416506	2.16055	up	protein_coding	NM_182612	PDDC1
ASHGA5P013779	0.0122403	2.15992	up	protein_coding	NM_176816	CCDC125
ASHGA5P028956	0.026123	2.15847	up	protein_coding	NM_002929	GRK1
ASHGA5P055611	0.00697663	2.15813	up	protein_coding	NM_032829	FAM222A
ASHGA5P006868	0.00253433	2.15809	up	protein_coding	NM_005371	METTL1
ASHGA5P046407	3.13429e-05	2.15624	up	protein_coding	NM_001162936	CXorf68
ASHGA5P010467	0.0105061	2.15584	up	protein_coding	ENST00000398754	WNT8A
ASHGA5P049995	0.0115156	2.15576	up	protein_coding	NM_001025087	CELF4
ASHGA5P007142	0.00115366	2.15567	up	protein_coding	NM_006384	CIB1
ASHGA5P054114	2.71922e-05	2.1553	up	protein_coding	NM_016032	ZDHHC9
ASHGA5P009087	0.0203732	2.15528	up	protein_coding	NM_004132	HABP2
ASHGA5P049613	0.00123745	2.15384	up	protein_coding	NM_153274	BEST4
ASHGA5P005317	0.00717119	2.15355	up	protein_coding	NM_006833	COPS6
ASHGA5P053053	0.042207	2.15201	up	protein_coding	NM_007252	POU6F2
ASHGA5P048805	0.01368	2.15184	up	protein_coding	NM_024522	NKAIN1
ASHGA5P052359	0.0328288	2.15067	up	protein_coding	NM_001142475	NREP
ASHGA5P055998	0.00820843	2.14924	up	protein_coding	NM_004124	GMFB
ASHGA5P005982	0.01451	2.14898	up	protein_coding	ENST00000398261	WHSC1
ASHGA5P027776	0.000242459	2.14823	up	protein_coding	NM_001008219	AMY1C
ASHGA5P008286	0.00699239	2.14672	up	protein_coding	NM_152850	PIGO
ASHGA5P044865	0.011099	2.1466	up	protein_coding	NM_015169	RRS1
ASHGA5P012629	0.000845255	2.14572	up	protein_coding	NM_016644	PRR16
ASHGA5P053716	0.000411869	2.14536	up	protein_coding	NM_001170630	TJP2
ASHGA5P003332	0.0123886	2.14521	up	protein_coding	NM_018638	ETNK1
ASHGA5P002728	0.00979784	2.14207	up	protein_coding	NM_031216	SEH1L
ASHGA5P009899	0.0288722	2.14186	up	protein_coding	NM_001142725	ERI2
ASHGA5P014473	0.0165761	2.14136	up	protein_coding	NM_001113397	ZNF385B
ASHGA5P050208	0.00249669	2.1399	up	protein_coding	NM_006503	PSMC4
ASHGA5P049578	0.0165102	2.13947	up	protein_coding	NM_016231	NLK
ASHGA5P002863	0.00355057	2.13832	up	protein_coding	NM_001316	CSE1L
ASHGA5P018914	0.0199367	2.13784	up	protein_coding	NM_001145149	VAMP7
ASHGA5P007193	0.00493122	2.13763	up	protein_coding	NM_003666	BLZF1
ASHGA5P011837	0.000614416	2.13712	up	protein_coding	ENST00000373789	RTKN2
ASHGA5P012007	0.0107175	2.13629	up	protein_coding	ENST00000375023	NOTCH4
ASHGA5P053462	0.000104109	2.1362	up	protein_coding	NM_005648	TCEB1
ASHGA5P013659	0.0200508	2.13606	up	protein_coding	NM_001024024	GCH1
ASHGA5P053369	0.00301725	2.13549	up	protein_coding	NM_173680	ZNF775
ASHGA5P006246	0.0256087	2.13514	up	protein_coding	NM_004217	AURKB
ASHGA5P003133	0.0129501	2.13487	up	protein_coding	NM_024616	C3orf52
ASHGA5P004814	0.00431393	2.13461	up	protein_coding	NM_001168342	TTC39B
ASHGA5P001474	0.0429608	2.13455	up	protein_coding	NM_001135651	EIF2AK2
ASHGA5P054999	0.0124556	2.13429	up	protein_coding	NM_022338	C11orf24
ASHGA5P049767	0.0351817	2.13425	up	protein_coding	ENST00000318698	ANKFN1
ASHGA5P009204	0.00309108	2.13346	up	protein_coding	ENST00000353130	ABHD12B
ASHGA5P006827	0.0296514	2.13282	up	protein_coding	NM_020892	DTX2
ASHGA5P003005	0.0155346	2.13275	up	protein_coding	NM_004397	DDX6
ASHGA5P014814	0.00831916	2.13067	up	protein_coding	NM_001142403	CD164
ASHGA5P040689	0.00468548	2.13059	up	protein_coding	NM_015082	FSTL4
ASHGA5P003569	0.000454095	2.13006	up	protein_coding	NM_031286	SH3BGRL3
ASHGA5P039006	0.0106151	2.12856	up	protein_coding	NM_002858	ABCD3
ASHGA5P011988	0.000579601	2.12855	up	protein_coding	NM_174912	FAAH2
ASHGA5P011491	0.00905796	2.12579	up	protein_coding	NM_004975	KCNB1
ASHGA5P010916	0.00499471	2.12469	up	protein_coding	NM_001185113	CD1E
ASHGA5P012604	0.000696462	2.12415	up	protein_coding	NM_004595	SMS
ASHGA5P005921	0.0303641	2.12218	up	protein_coding	NM_175575	WFIKKN2
ASHGA5P011832	8.67114e-06	2.12107	up	protein_coding	NM_199177	MRRF
ASHGA5P010687	0.000404531	2.12041	up	protein_coding	NM_013987	PARK2
ASHGA5P005314	0.0281683	2.12037	up	protein_coding	NM_005916	MCM7
ASHGA5P032583	0.0102911	2.1184	up	protein_coding	ENST00000397786	MED13
ASHGA5P014334	0.0289921	2.1184	up	protein_coding	NM_014309	RBFOX2
ASHGA5P010292	0.0138165	2.11801	up	protein_coding	NM_001017974	P4HA2
ASHGA5P017454	0.013247	2.118	up	protein_coding	NM_199456	TEPP
ASHGA5P012881	0.000345023	2.11796	up	protein_coding	NM_003091	SNRPB
ASHGA5P055614	0.00641659	2.11747	up	protein_coding	NM_170665	ATP2A2
ASHGA5P051702	0.0167237	2.11695	up	protein_coding	ENST00000443512	PLSCR5
ASHGA5P011356	0.0201249	2.11619	up	protein_coding	NM_030816	ANKRD13C
ASHGA5P004260	0.0209459	2.1161	up	protein_coding	NM_153045	C9orf91
ASHGA5P035169	0.00494905	2.11524	up	protein_coding	ENST00000354204	KANSL3
ASHGA5P008120	0.0473673	2.1151	up	protein_coding	NM_202758	ENOSF1
ASHGA5P003452	0.00747275	2.11354	up	protein_coding	NM_003119	SPG7
ASHGA5P050044	0.00869385	2.11247	up	protein_coding	ENST00000156825	MBD3
ASHGA5P005005	0.00273293	2.11189	up	protein_coding	NM_032486	DCTN5
ASHGA5P012890	0.00896737	2.11108	up	protein_coding	NM_001105249	TMC5
ASHGA5P008701	0.0118569	2.10918	up	protein_coding	NM_024894	NOL10
ASHGA5P014015	0.00323022	2.10667	up	protein_coding	ENST00000398665	DOT1L
ASHGA5P007639	0.0237976	2.10637	up	protein_coding	NM_181291	WDR20
ASHGA5P013286	0.03722	2.10592	up	protein_coding	NM_003234	TFRC
ASHGA5P001690	0.00873149	2.10554	up	protein_coding	NM_007096	CLTA
ASHGA5P009330	0.0048264	2.10532	up	protein_coding	NM_001126241	TP73
ASHGA5P006248	0.000149384	2.10518	up	protein_coding	NM_001190	BCAT2
ASHGA5P041966	0.00927683	2.10483	up	protein_coding	NM_002726	PREP
ASHGA5P032722	0.000788785	2.10462	up	protein_coding	ENST00000310496	RFNG
ASHGA5P053070	0.00501167	2.10304	up	protein_coding	NM_021130	PPIA
ASHGA5P043499	3.80678e-05	2.10297	up	protein_coding	NM_006908	RAC1
ASHGA5P004154	0.0146299	2.10156	up	protein_coding	NM_031490	LONP2
ASHGA5P033118	0.000754298	2.09912	up	protein_coding	NM_000263	NAGLU
ASHGA5P001658	0.0369588	2.09906	up	protein_coding	NM_153263	ZNF549
ASHGA5P052579	0.0405726	2.09874	up	protein_coding	NM_003472	DEK
ASHGA5P000685	0.0405753	2.09861	up	protein_coding	NM_018141	MRPS10
ASHGA5P052738	0.0349511	2.09751	up	protein_coding	NM_001025366	VEGFA
ASHGA5P004624	0.000183064	2.09648	up	protein_coding	NM_005998	CCT3
ASHGA5P039752	0.0196648	2.09569	up	protein_coding	NM_001005217	FRG2
ASHGA5P042469	0.0450511	2.09551	up	protein_coding	NM_001135240	C1orf226
ASHGA5P010328	1.71302e-05	2.09539	up	protein_coding	NM_205835	LSR
ASHGA5P052327	0.0100141	2.09483	up	protein_coding	NM_198273	LYSMD3
ASHGA5P053547	0.0181339	2.09452	up	protein_coding	ENST00000276704	C8orf76
ASHGA5P045211	0.00669799	2.09423	up	protein_coding	ENST00000341959	OR2S2
ASHGA5P045845	0.0322998	2.09403	up	protein_coding	NM_032558	HIATL1
ASHGA5P007743	0.00264989	2.09329	up	protein_coding	NM_015262	FAM21C
ASHGA5P002361	0.00129699	2.09266	up	protein_coding	NM_005480	TROAP
ASHGA5P034438	0.000620465	2.09263	up	protein_coding	ENST00000301455	ANGPTL4
ASHGA5P010176	9.11618e-05	2.09254	up	protein_coding	NM_001039178	ATP5J2
ASHGA5P007005	0.00172401	2.09159	up	protein_coding	NM_012287	ACAP2
ASHGA5P017186	0.00250048	2.09137	up	protein_coding	ENST00000438693	TMEM150B
ASHGA5P032797	3.42638e-05	2.09132	up	protein_coding	ENST00000308027	SLC16A13
ASHGA5P031669	0.0143545	2.0909	up	protein_coding	ENST00000287468	FBRS
ASHGA5P012641	0.0147671	2.09084	up	protein_coding	NM_152549	CCDC112
ASHGA5P055684	0.00114161	2.09015	up	protein_coding	NM_152437	ZNF664
ASHGA5P009348	0.000885112	2.08997	up	protein_coding	NM_080802	COL13A1
ASHGA5P012194	0.00070014	2.08966	up	protein_coding	NM_013438	UBQLN1
ASHGA5P011638	0.000245788	2.08952	up	protein_coding	NM_001184729	PIGT
ASHGA5P036892	0.0359397	2.08943	up	protein_coding	NM_033405	PRIC285
ASHGA5P047958	0.00509797	2.08926	up	protein_coding	NM_006516	SLC2A1
ASHGA5P055130	0.00207088	2.08837	up	protein_coding	ENST00000398035	C11orf93
ASHGA5P050811	0.0050552	2.08784	up	protein_coding	NM_015680	CNPPD1
ASHGA5P006478	0.00235412	2.08691	up	protein_coding	NM_006755	TALDO1
ASHGA5P011504	0.00197802	2.08685	up	protein_coding	NM_021952	ELAVL4
ASHGA5P049452	0.00266541	2.08659	up	protein_coding	NM_001212	C1QBP
ASHGA5P000819	0.00267512	2.08659	up	protein_coding	NM_018047	RBM22
ASHGA5P006870	0.00881767	2.08609	up	protein_coding	NM_198182	GRHL1
ASHGA5P003558	0.00447698	2.08577	up	protein_coding	NM_145245	EVI5L
ASHGA5P011608	0.0357555	2.0847	up	protein_coding	NM_001171080	RBM41
ASHGA5P018748	0.0104138	2.08373	up	protein_coding	NM_001145134	CPT1B
ASHGA5P016976	0.0251007	2.08358	up	protein_coding	NM_001098824	TMEM91
ASHGA5P011730	0.00585891	2.08353	up	protein_coding	NM_198450	APOOL
ASHGA5P008265	0.000958227	2.08117	up	protein_coding	NM_080626	BRI3BP
ASHGA5P001593	0.000206053	2.08104	up	protein_coding	NM_001102420	ZFAND5
ASHGA5P044204	0.0198262	2.08097	up	protein_coding	NM_152413	GOT1L1
ASHGA5P040056	0.00116559	2.08074	up	protein_coding	NM_001142416	AIMP1
ASHGA5P002845	0.0270485	2.07876	up	protein_coding	NM_032214	SLA2
ASHGA5P011532	0.00193631	2.07833	up	protein_coding	NM_032111	MRPL14
ASHGA5P012303	0.0139646	2.07778	up	protein_coding	NM_199078	CNNM3
ASHGA5P006405	0.019849	2.07775	up	protein_coding	NM_172387	NFATC1
ASHGA5P014660	0.00122486	2.07731	up	protein_coding	NM_032777	GPR124
ASHGA5P008252	0.007794	2.076	up	protein_coding	NM_001001694	IL17REL
ASHGA5P001305	0.0157226	2.07544	up	protein_coding	NM_001165416	LDHA
ASHGA5P001872	0.0136728	2.07497	up	protein_coding	NM_022456	RAB3IP
ASHGA5P054173	0.044909	2.07456	up	protein_coding	ENST00000370231	TREX2
ASHGA5P015040	0.0448892	2.07452	up	protein_coding	ENST00000415930	GPI
ASHGA5P019858	0.0349234	2.07416	up	protein_coding	NM_017632	CDKN2AIP
ASHGA5P015099	0.00194953	2.07406	up	protein_coding	NM_184231	NCKIPSD
ASHGA5P004646	0.0064453	2.07399	up	protein_coding	NM_144718	SPICE1
ASHGA5P010708	0.000809764	2.07389	up	protein_coding	NM_001030287	ATF3
ASHGA5P002630	0.00229129	2.07308	up	protein_coding	NM_017926	C14orf118
ASHGA5P050454	0.0403896	2.07206	up	protein_coding	ENST00000306078	KCNG3
ASHGA5P048717	0.00787483	2.07205	up	protein_coding	NM_001110	ADAM10
ASHGA5P025225	0.000844581	2.07131	up	protein_coding	NM_001242480	LOC389831
ASHGA5P008118	0.0137323	2.07106	up	protein_coding	NM_001001417	TBC1D3B
ASHGA5P006112	0.000102029	2.07085	up	protein_coding	NM_001893	CSNK1D
ASHGA5P053511	0.0166753	2.07058	up	protein_coding	NM_000989	RPL30
ASHGA5P000952	0.034268	2.07049	up	protein_coding	NM_002692	POLE2
ASHGA5P003371	0.00160238	2.07029	up	protein_coding	NM_000321	RB1
ASHGA5P009222	0.0390708	2.07007	up	protein_coding	NM_022405	SLC6A20
ASHGA5P055013	0.0135832	2.06998	up	protein_coding	NM_145309	LRTOMT
ASHGA5P048755	0.0200831	2.06948	up	protein_coding	NM_001142861	SMAD6
ASHGA5P004285	0.0013004	2.06941	up	protein_coding	ENST00000289119	ABHD3
ASHGA5P008715	0.0225967	2.06749	up	protein_coding	NM_181689	NNAT
ASHGA5P002465	0.000943261	2.0663	up	protein_coding	ENST00000374118	KIF12
ASHGA5P007440	0.0110974	2.06577	up	protein_coding	NM_181269	CMTM1
ASHGA5P050085	0.0186284	2.06553	up	protein_coding	NM_020230	PPAN
ASHGA5P006442	0.0320612	2.06521	up	protein_coding	ENST00000318430	TMC8
ASHGA5P032610	0.0406286	2.06386	up	protein_coding	NM_006572	GNA13
ASHGA5P029823	0.0480028	2.06343	up	protein_coding	NM_199165	ADSSL1
ASHGA5P008148	0.014594	2.06342	up	protein_coding	ENST00000340363	C17orf99
ASHGA5P044248	0.0153087	2.06332	up	protein_coding	NM_016448	DTL
ASHGA5P044060	0.0107909	2.06283	up	protein_coding	NM_172352	CD46
ASHGA5P012399	0.0211733	2.06251	up	protein_coding	NM_019089	HES2
ASHGA5P009494	0.00498954	2.06205	up	protein_coding	NM_001143821	PLEKHA5
ASHGA5P054868	0.00794706	2.06145	up	protein_coding	NM_016547	SDF4
ASHGA5P052563	0.0238219	2.06122	up	protein_coding	NM_001135650	EEF1E1
ASHGA5P034453	0.0392266	2.06095	up	protein_coding	NM_002566	P2RY11
ASHGA5P048702	0.0268028	2.06045	up	protein_coding	ENST00000261844	FAM214A
ASHGA5P053738	0.0331446	2.06028	up	protein_coding	NM_178432	CDK20
ASHGA5P034739	0.00352688	2.06025	up	protein_coding	NM_199294	APITD1
ASHGA5P004762	0.00525352	2.06024	up	protein_coding	NM_015146	SEPT8
ASHGA5P011736	0.000968713	2.05979	up	protein_coding	NM_024852	EIF2C3
ASHGA5P048290	0.0498558	2.05797	up	protein_coding	ENST00000398530	KRTAP5-11
ASHGA5P054168	0.024227	2.05795	up	protein_coding	ENST00000370278	MAGEA3
ASHGA5P051966	0.00749974	2.05753	up	protein_coding	NM_214711	C4orf40
ASHGA5P013619	0.0345587	2.05706	up	protein_coding	ENST00000395172	C8orf31
ASHGA5P050969	0.00562529	2.05702	up	protein_coding	NM_080748	ROMO1
ASHGA5P011244	0.00877902	2.05562	up	protein_coding	NM_002061	GCLM
ASHGA5P037264	0.00938909	2.0551	up	protein_coding	NM_181614	KRTAP19-7
ASHGA5P020606	0.000947042	2.05394	up	protein_coding	ENST00000517434	PCDHGA6
ASHGA5P006680	0.00341705	2.05247	up	protein_coding	ENST00000322238	XPNPEP1
ASHGA5P002272	0.000531017	2.05226	up	protein_coding	NM_001799	CDK7
ASHGA5P002458	0.0452223	2.05192	up	protein_coding	NM_019594	LRRC8A
ASHGA5P013077	0.00627852	2.05098	up	protein_coding	ENST00000383746	C3orf23
ASHGA5P004144	0.00198454	2.04946	up	protein_coding	NM_015969	MRPS17
ASHGA5P050488	0.0386444	2.0494	up	protein_coding	NM_001142614	EHBP1
ASHGA5P051193	0.0059835	2.04921	up	protein_coding	ENST00000263202	UFD1L
ASHGA5P002437	0.00203707	2.04902	up	protein_coding	NM_177988	MRPL47
ASHGA5P008364	0.0365238	2.04575	up	protein_coding	NM_001172304	MASTL
ASHGA5P043705	0.0482484	2.04562	up	protein_coding	NM_014359	OPTC
ASHGA5P052765	0.000334981	2.04506	up	protein_coding	NM_003463	PTP4A1
ASHGA5P032129	0.010299	2.04496	up	protein_coding	NM_053285	TEKT1
ASHGA5P049365	0.0188265	2.04436	up	protein_coding	NM_000101	CYBA
ASHGA5P030879	0.00500384	2.04387	up	protein_coding	NM_001042371	PGP
ASHGA5P008513	0.00604056	2.04308	up	protein_coding	NM_183397	PXMP4
ASHGA5P005153	0.0250274	2.04268	up	protein_coding	ENST00000301810	ACAA1
ASHGA5P043389	0.038431	2.04258	up	protein_coding	NM_178561	CTAGE6P
ASHGA5P014532	0.000740399	2.04236	up	protein_coding	NM_001171510	MCFD2
ASHGA5P054988	0.0259191	2.04223	up	protein_coding	NM_001170535	ATAD3A
ASHGA5P008710	0.00628519	2.03974	up	protein_coding	NM_003137	SRPK1
ASHGA5P003395	0.00200712	2.03967	up	protein_coding	NM_001142593	ITPK1
ASHGA5P006142	0.00555218	2.03874	up	protein_coding	NM_032830	CIRH1A
ASHGA5P012710	0.0276474	2.03756	up	protein_coding	NM_198270	NHS
ASHGA5P053215	0.000728255	2.03751	up	protein_coding	ENST00000443333	DUSP27
ASHGA5P003887	0.000501425	2.03714	up	protein_coding	NM_001029864	KIAA1755
ASHGA5P016185	0.00759575	2.03702	up	protein_coding	NM_001135244	TCOF1
ASHGA5P051648	0.000296447	2.03659	up	protein_coding	NM_001145152	VPS37A
ASHGA5P051078	0.00163581	2.03609	up	protein_coding	ENST00000318948	NRIP1
ASHGA5P008028	0.00114777	2.03593	up	protein_coding	NM_016408	CDK5RAP1
ASHGA5P001255	0.0149103	2.03585	up	protein_coding	NM_002795	PSMB3
ASHGA5P002547	0.00851415	2.03579	up	protein_coding	NM_007027	TOPBP1
ASHGA5P002260	0.0245709	2.03542	up	protein_coding	NM_024764	CATSPERB
ASHGA5P045495	0.0472064	2.03537	up	protein_coding	NM_052844	WDR34
ASHGA5P035409	0.0180195	2.03499	up	protein_coding	NM_152375	KLHDC7A
ASHGA5P042572	0.0167117	2.0347	up	protein_coding	NM_032194	RPF2
ASHGA5P014122	0.0133562	2.0343	up	protein_coding	NM_001013437	SEH1L
ASHGA5P002316	0.015552	2.03346	up	protein_coding	NM_006133	DAGLA
ASHGA5P010820	0.000252863	2.03302	up	protein_coding	NM_001128617	REPS1
ASHGA5P054523	0.00308153	2.03258	up	protein_coding	NM_001126049	KLLN
ASHGA5P049354	0.00982039	2.03225	up	protein_coding	NM_172347	KCNG4
ASHGA5P005566	0.0139219	2.03128	up	protein_coding	NM_080794	MRPL39
ASHGA5P035331	0.0262992	2.02741	up	protein_coding	NM_005915	MCM6
ASHGA5P011007	0.00789697	2.02646	up	protein_coding	ENST00000368779	LCE2A
ASHGA5P001926	0.031489	2.02509	up	protein_coding	NM_001219	CALU
ASHGA5P056054	0.00662125	2.02427	up	protein_coding	NM_004450	ERH
ASHGA5P013489	0.0399309	2.02356	up	protein_coding	NM_153182	MINA
ASHGA5P011338	0.00983524	2.02289	up	protein_coding	NM_147175	HS6ST2
ASHGA5P042289	0.0234024	2.02267	up	protein_coding	ENST00000304218	HIST1H1E
ASHGA5P010555	0.0273811	2.02256	up	protein_coding	NM_001143963	L1CAM
ASHGA5P032061	0.00932557	2.02248	up	protein_coding	NM_016823	CRK
ASHGA5P028662	9.47553e-05	2.02238	up	protein_coding	ENST00000419275	PPIAL4G
ASHGA5P054432	0.0198379	2.02157	up	protein_coding	NM_001098205	HNRNPF
ASHGA5P005811	0.000915757	2.02139	up	protein_coding	NM_004820	CYP7B1
ASHGA5P051815	0.00451385	2.02024	up	protein_coding	NM_001102416	KNG1
ASHGA5P034137	0.0067347	2.01853	up	protein_coding	ENST00000304863	UQCRFS1
ASHGA5P046193	0.0352768	2.01837	up	protein_coding	NM_001009616	SPANXN5
ASHGA5P003277	0.000370955	2.01781	up	protein_coding	NM_016328	GTF2IRD1
ASHGA5P050730	0.0476026	2.01756	up	protein_coding	NM_001130445	SSFA2
ASHGA5P012563	0.00988448	2.0169	up	protein_coding	NM_005079	TPD52
ASHGA5P055615	0.0113674	2.01602	up	protein_coding	NM_001137664	ANAPC7
ASHGA5P035649	0.00255641	2.01552	up	protein_coding	NM_001102467	AQP12B
ASHGA5P027068	0.00113621	2.01472	up	protein_coding	NM_002260	KLRC2
ASHGA5P027604	0.0385557	2.0147	up	protein_coding	NM_181486	TBX5
ASHGA5P012105	0.0171063	2.01467	up	protein_coding	NM_015352	POFUT1
ASHGA5P013828	0.0214938	2.01358	up	protein_coding	NM_181357	DCAF11
ASHGA5P051361	0.0160966	2.01325	up	protein_coding	NM_052839	PANX2
ASHGA5P051658	0.000543048	2.0128	up	protein_coding	NM_002950	RPN1
ASHGA5P021563	0.000670962	2.01223	up	protein_coding	NM_001168222	TBC1D17
ASHGA5P050782	0.00432671	2.01221	up	protein_coding	NM_005896	IDH1
ASHGA5P011374	0.00408429	2.01214	up	protein_coding	NM_001172420	EFHC1
ASHGA5P006725	0.0483122	2.01131	up	protein_coding	NM_172353	CD46
ASHGA5P002963	0.0248316	2.01101	up	protein_coding	NM_020458	TTC7A
ASHGA5P013122	0.00320649	2.0104	up	protein_coding	NM_003006	SELPLG
ASHGA5P034542	0.00973594	2.01032	up	protein_coding	ENST00000311048	ZNF431
ASHGA5P001947	0.000901702	2.01015	up	protein_coding	NM_024680	E2F8
ASHGA5P007855	0.0314037	2.01003	up	protein_coding	NM_001018017	MUC1
ASHGA5P054456	0.00637402	2.0096	up	protein_coding	NM_001017420	ESCO2
ASHGA5P017489	0.01849	2.00789	up	protein_coding	NM_001126122	SLC25A19
ASHGA5P008464	0.0339302	2.00787	up	protein_coding	ENST00000343455	DICER1
ASHGA5P054127	0.00163814	2.00766	up	protein_coding	NM_001166599	FAM122B
ASHGA5P050754	0.0158165	2.00747	up	protein_coding	NM_015535	SPATS2L
ASHGA5P005168	0.00570718	2.00666	up	protein_coding	NM_138454	NXNL1
ASHGA5P054197	0.0422326	2.00629	up	protein_coding	NM_018724	IL20
ASHGA5P048633	0.000253575	2.00589	up	protein_coding	NM_005494	DNAJB6
ASHGA5P046430	0.00538332	2.00531	up	protein_coding	NM_001011719	ARSH
ASHGA5P005116	0.0022738	2.00445	up	protein_coding	ENST00000301452	ACER1
ASHGA5P011247	0.000667276	2.00409	up	protein_coding	NM_001178108	ZNF185
ASHGA5P016534	0.00168291	2.00391	up	protein_coding	NM_001003942	BMF
ASHGA5P011725	0.041517	2.00361	up	protein_coding	NM_001139514	DACH2
ASHGA5P021706	0.00725299	2.00361	up	protein_coding	NM_001184917	PCYT2
ASHGA5P004146	0.00444045	2.00177	up	protein_coding	NM_005181	CA3
ASHGA5P020988	0.0120707	2.00109	up	protein_coding	NM_001170796	ZFAND1
ASHGA5P002318	1.06745e-06	7594.72	down	protein_coding	NM_005142	GIF
ASHGA5P054877	4.1523e-07	1284.84	down	protein_coding	NM_001079807	PGA3
ASHGA5P054878	3.9969e-07	1103.4	down	protein_coding	NM_001079808	PGA4
ASHGA5P001615	1.17818e-05	979.47	down	protein_coding	NM_004190	LIPF
ASHGA5P039824	3.93476e-05	722.148	down	protein_coding	NM_000798	DRD5
ASHGA5P054880	4.6568e-08	655.47	down	protein_coding	NM_014224	PGA5
ASHGA5P001189	7.84383e-06	526.87	down	protein_coding	NM_001869	CPA2
ASHGA5P035367	5.983e-05	203.508	down	protein_coding	ENST00000325926	RPRM
ASHGA5P051401	6.01523e-05	180.978	down	protein_coding	NM_001134945	GHRL
ASHGA5P005962	0.00236707	79.5983	down	protein_coding	NM_006274	CCL19
ASHGA5P011088	6.9555e-05	75.2761	down	protein_coding	NM_181703	GJA5
ASHGA5P041834	0.0146568	67.2538	down	protein_coding	NM_002630	PGC
ASHGA5P007168	0.00178237	62.05	down	protein_coding	ENST00000328895	GKN2
ASHGA5P048534	0.00211393	58.271	down	protein_coding	NM_001823	CKB
ASHGA5P014305	0.000109833	52.0835	down	protein_coding	NM_000509	FGG
ASHGA5P004337	0.000138933	50.9915	down	protein_coding	ENST00000290310	KCNE2
ASHGA5P030933	0.000722482	44.0558	down	protein_coding	NM_152459	C16orf89
ASHGA5P004187	0.0163257	36.8815	down	protein_coding	ENST00000286758	CXCL13
ASHGA5P019468	0.000115211	36.5249	down	protein_coding	NM_052920	KLHL29
ASHGA5P012896	0.00011305	33.9468	down	protein_coding	NM_005511	MLANA
ASHGA5P000684	0.00880595	31.3375	down	protein_coding	ENST00000053243	TNFRSF17
ASHGA5P012657	0.00459314	31.1463	down	protein_coding	NM_001135935	POSTN
ASHGA5P051129	0.00177949	30.1273	down	protein_coding	NM_170736	KCNJ15
ASHGA5P016323	0.00231983	29.1825	down	protein_coding	NM_002341	LTB
ASHGA5P012656	0.00302543	29.1623	down	protein_coding	NM_001135934	POSTN
ASHGA5P052106	0.000566753	28.7111	down	protein_coding	NM_021871	FGA
ASHGA5P002248	0.000112068	27.5568	down	protein_coding	NM_001442	FABP4
ASHGA5P045326	9.81862e-05	26.2533	down	protein_coding	NM_005014	OMD
ASHGA5P051971	0.0128383	25.73	down	protein_coding	NM_144646	IGJ
ASHGA5P044005	0.00208747	25.5476	down	protein_coding	NM_001006658	CR2
ASHGA5P039329	0.000230569	23.8703	down	protein_coding	NM_001085382	PSAPL1
ASHGA5P035912	0.00107723	23.2349	down	protein_coding	NM_019617	GKN1
ASHGA5P008555	2.44164e-05	22.9804	down	protein_coding	NM_001012428	ASB11
ASHGA5P005183	0.00342388	22.6763	down	protein_coding	NM_016459	MZB1
ASHGA5P002565	0.000137805	22.2007	down	protein_coding	NM_005459	GUCA1C
ASHGA5P013342	0.015664	21.7709	down	protein_coding	NM_001040651	CD3D
ASHGA5P045305	0.000791402	21.4378	down	protein_coding	NM_002048	GAS1
ASHGA5P002320	0.0300225	21.2211	down	protein_coding	NM_001062	TCN1
ASHGA5P034219	0.000612314	21.0971	down	protein_coding	ENST00000244289	LIPE
ASHGA5P041094	0.0118463	20.6941	down	protein_coding	NM_002104	GZMK
ASHGA5P033242	2.06844e-05	20.0466	down	protein_coding	ENST00000332822	NOG
ASHGA5P052724	0.000100515	19.8679	down	protein_coding	NM_003192	TBCC
ASHGA5P003785	0.000139325	19.659	down	protein_coding	NM_144650	ADHFE1
ASHGA5P041835	0.000132652	19.1997	down	protein_coding	ENST00000425343	PGC
ASHGA5P009071	3.20842e-05	18.7852	down	protein_coding	ENST00000414819	PTGER3
ASHGA5P013134	0.000848136	18.412	down	protein_coding	NM_175611	GRIK1
ASHGA5P039658	3.88293e-05	17.4663	down	protein_coding	NM_021870	FGG
ASHGA5P035312	9.7347e-05	17.3873	down	protein_coding	NM_032545	CFC1
ASHGA5P049764	0.00221872	16.9278	down	protein_coding	NM_001099640	TMEM100
ASHGA5P039561	0.00176357	16.9115	down	protein_coding	NM_152402	TRAM1L1
ASHGA5P035543	2.82534e-05	16.5651	down	protein_coding	NM_001608	ACADL
ASHGA5P017887	0.00310052	16.4941	down	protein_coding	NM_009588	LTB
ASHGA5P031077	0.000402956	16.3964	down	protein_coding	NM_001937	DPT
ASHGA5P013683	9.48426e-05	15.6771	down	protein_coding	NM_001178134	CXCL12
ASHGA5P052844	0.0236661	15.6084	down	protein_coding	NM_032784	RSPO3
ASHGA5P001161	1.10578e-05	15.4908	down	protein_coding	ENST00000222002	SULT2A1
ASHGA5P007643	0.00232354	15.2205	down	protein_coding	NM_000705	ATP4B
ASHGA5P010893	0.00341779	14.9008	down	protein_coding	ENST00000368046	CD48
ASHGA5P056084	0.000153103	14.7698	down	protein_coding	NM_004452	ESRRB
ASHGA5P051837	3.60309e-05	14.5117	down	protein_coding	ENST00000343267	APOD
ASHGA5P000706	0.0128281	13.9284	down	protein_coding	NM_032607	CREB3L3
ASHGA5P001529	3.14545e-05	13.8765	down	protein_coding	NM_004673	ANGPTL1
ASHGA5P049292	0.0037617	13.1887	down	protein_coding	NM_144676	TMED6
ASHGA5P005054	0.0137001	13.14	down	protein_coding	NM_000732	CD3D
ASHGA5P004568	0.0019993	13.0267	down	protein_coding	NM_144575	CAPN13
ASHGA5P004721	1.51584e-05	12.9243	down	protein_coding	NM_007281	SCRG1
ASHGA5P046656	0.00183539	12.9241	down	protein_coding	ENST00000370809	CCDC160
ASHGA5P052258	0.00186641	12.8383	down	protein_coding	NM_152687	GAPT
ASHGA5P052759	1.21988e-07	12.6331	down	protein_coding	NM_145740	GSTA1
ASHGA5P003695	0.00182054	12.5715	down	protein_coding	NM_003013	SFRP2
ASHGA5P026262	0.00227309	12.5014	down	protein_coding	NM_203371	FIBIN
ASHGA5P054051	0.0125003	12.3855	down	protein_coding	NM_173698	FAM133A
ASHGA5P038103	0.000216514	12.2284	down	protein_coding	NM_001134941	GHRL
ASHGA5P034644	0.000783992	12.2057	down	protein_coding	ENST00000221972	CD79A
ASHGA5P011452	0.000521176	12.1682	down	protein_coding	NM_001144026	NDOR1
ASHGA5P051918	0.00162765	12.1299	down	protein_coding	NM_001017388	TLR10
ASHGA5P045922	0.00966267	12.062	down	protein_coding	NM_000607	ORM1
ASHGA5P001636	0.000191958	11.9364	down	protein_coding	NM_001135940	MYOT
ASHGA5P055153	4.61493e-06	11.7762	down	protein_coding	NM_006006	ZBTB16
ASHGA5P004476	0.000105594	11.7376	down	protein_coding	NM_012481	IKZF3
ASHGA5P005349	0.000719568	11.6167	down	protein_coding	ENST00000304338	PPP4R4
ASHGA5P045923	0.00721377	11.5579	down	protein_coding	NM_000608	ORM2
ASHGA5P010989	0.00139221	11.5398	down	protein_coding	NM_001033564	C6orf225
ASHGA5P001563	0.00769372	11.3334	down	protein_coding	NM_001190828	FCGR2B
ASHGA5P055346	0.00401532	11.1435	down	protein_coding	NM_153236	GIMAP7
ASHGA5P050127	0.00249983	11.054	down	protein_coding	ENST00000263390	MED26
ASHGA5P010455	0.0091679	10.8067	down	protein_coding	NM_030764	FCRL2
ASHGA5P042036	0.000193829	10.7959	down	protein_coding	NM_001185110	CD1E
ASHGA5P010724	0.00230045	10.7588	down	protein_coding	NM_001877	CR2
ASHGA5P004113	3.13056e-05	10.7307	down	protein_coding	NM_153699	GSTA5
ASHGA5P008978	0.000690439	10.5823	down	protein_coding	NM_053277	CLIC6
ASHGA5P054316	0.000856364	10.4536	down	protein_coding	NM_000740	CHRM3
ASHGA5P053084	0.0107044	10.3964	down	protein_coding	NM_001220775	IKZF1
ASHGA5P051374	0.00101757	10.3691	down	protein_coding	ENST00000319331	LRRN1
ASHGA5P005255	0.00217712	10.332	down	protein_coding	NM_004513	IL16
ASHGA5P027313	0.00145107	10.2448	down	protein_coding	NM_000889	ITGB7
ASHGA5P036702	0.00340914	10.194	down	protein_coding	NM_012072	CD93
ASHGA5P041870	1.60693e-08	10.1757	down	protein_coding	NM_000846	GSTA2
ASHGA5P005518	7.36455e-05	10.0048	down	protein_coding	NM_198719	PTGER3
ASHGA5P008316	0.0218469	9.92795	down	protein_coding	NM_198477	CXCL17
ASHGA5P040702	0.00350581	9.85156	down	protein_coding	ENST00000503143	C5orf20
ASHGA5P053129	2.63342e-05	9.7779	down	protein_coding	NM_001003795	GTF2IRD2B
ASHGA5P028022	0.000863122	9.76072	down	protein_coding	ENST00000369769	KCNA3
ASHGA5P018720	0.000406805	9.73709	down	protein_coding	ENST00000457542	MAPKBP1
ASHGA5P004139	0.00512608	9.69995	down	protein_coding	NM_014593	CXXC1
ASHGA5P006983	0.0360299	9.65247	down	protein_coding	NM_014312	VSIG2
ASHGA5P009334	0.000966771	9.5456	down	protein_coding	NM_006152	LRMP
ASHGA5P011653	0.00141721	9.42028	down	protein_coding	NM_001011657	ZMAT1
ASHGA5P046550	0.00121924	9.4107	down	protein_coding	NM_014061	MAGEH1
ASHGA5P017212	0.0122033	9.30965	down	protein_coding	NM_001103149	PNMAL1
ASHGA5P018696	0.00123176	9.25374	down	protein_coding	NM_133507	DCN
ASHGA5P003217	0.0365097	9.21864	down	protein_coding	ENST00000265404	STAP1
ASHGA5P008876	0.0181221	9.13565	down	protein_coding	NM_138821	PAM
ASHGA5P016818	7.85799e-05	9.07522	down	protein_coding	NM_001171581	ITM2A
ASHGA5P007845	0.00442005	9.0488	down	protein_coding	NM_000618	IGF1
ASHGA5P046595	0.00807619	9.03937	down	protein_coding	ENST00000276077	GPR174
ASHGA5P007396	1.61304e-06	8.98465	down	protein_coding	NM_001128929	ROBO2
ASHGA5P013396	0.00137488	8.9686	down	protein_coding	NM_001130918	TTLL6
ASHGA5P013931	0.00733051	8.8988	down	protein_coding	NM_002933	RNASE1
ASHGA5P004610	0.000347833	8.88078	down	protein_coding	NM_001033045	GPR155
ASHGA5P046579	0.00669132	8.8692	down	protein_coding	ENST00000373521	PABPC1L2B
ASHGA5P004305	0.00108303	8.81799	down	protein_coding	NM_001173408	OBSL1
ASHGA5P000633	0.00345955	8.68933	down	protein_coding	NM_001039933	CD79B
ASHGA5P013373	0.00191168	8.67648	down	protein_coding	NM_133503	DCN
ASHGA5P013367	0.000161279	8.6373	down	protein_coding	NM_001112812	GRIA4
ASHGA5P007515	0.000793846	8.5952	down	protein_coding	NM_182609	ZNF677
ASHGA5P048537	0.0121555	8.53587	down	protein_coding	NM_001803	CD52
ASHGA5P054363	0.000138133	8.50087	down	protein_coding	NM_032817	ITIH5
ASHGA5P011863	0.00309883	8.49504	down	protein_coding	ENST00000373960	DES
ASHGA5P020547	0.020909	8.46898	down	protein_coding	NM_000669	ADH1C
ASHGA5P036990	0.0105547	8.46578	down	protein_coding	ENST00000480798	CST7
ASHGA5P006174	0.00348805	8.41346	down	protein_coding	NM_001142534	SH2D3C
ASHGA5P006205	0.0134713	8.39988	down	protein_coding	NM_018694	ARL6IP4
ASHGA5P037593	0.00475719	8.3003	down	protein_coding	NM_001128633	RIMBP3C
ASHGA5P053492	1.92121e-06	8.26752	down	protein_coding	NM_207108	ASTN1
ASHGA5P046008	0.000205827	8.25882	down	protein_coding	NM_030569	ITIH5
ASHGA5P055232	0.000477519	8.22372	down	protein_coding	NM_016522	NTM
ASHGA5P044425	0.000296657	8.19353	down	protein_coding	NM_033512	TSPYL5
ASHGA5P009876	0.00498504	8.18546	down	protein_coding	NM_199138	FAM123A
ASHGA5P005175	0.00756789	8.15137	down	protein_coding	NM_003037	SLAMF1
ASHGA5P020039	0.000642975	7.95187	down	protein_coding	NM_000900	MGP
ASHGA5P046591	0.000361235	7.91948	down	protein_coding	NM_020932	MAGEE1
ASHGA5P001655	0.00688768	7.9137	down	protein_coding	NM_007360	KLRK1
ASHGA5P010085	0.00360583	7.86806	down	protein_coding	NM_004244	CD163
ASHGA5P019835	0.00738023	7.84698	down	protein_coding	NM_001006932	RPS6KA2
ASHGA5P005286	0.0080701	7.8361	down	protein_coding	NM_002738	PRKCB
ASHGA5P038660	0.000694507	7.81808	down	protein_coding	NM_144573	NEXN
ASHGA5P017194	0.0212759	7.818	down	protein_coding	ENST00000438763	HLA-DOB
ASHGA5P046635	0.00478929	7.75114	down	protein_coding	NM_001105576	SOWAHD
ASHGA5P008788	7.60876e-05	7.74808	down	protein_coding	NM_198968	DZIP1
ASHGA5P002977	0.00706529	7.71602	down	protein_coding	NM_004200	SYT7
ASHGA5P019539	0.00222533	7.65601	down	protein_coding	NM_001146334	NACAD
ASHGA5P011609	4.57531e-05	7.61706	down	protein_coding	NM_032024	C10orf11
ASHGA5P001709	0.00940783	7.57761	down	protein_coding	NM_020485	RHCE
ASHGA5P038378	0.00196363	7.5698	down	protein_coding	NM_005335	HCLS1
ASHGA5P001695	0.0230058	7.56203	down	protein_coding	NM_001040107	HVCN1
ASHGA5P013793	0.00318303	7.55183	down	protein_coding	NM_203416	CD163
ASHGA5P012660	0.00390397	7.53742	down	protein_coding	NM_001145549	TXNDC5
ASHGA5P052121	4.58528e-06	7.51426	down	protein_coding	ENST00000338566	NPY5R
ASHGA5P006030	0.00360303	7.5127	down	protein_coding	NM_021219	JAM2
ASHGA5P000647	0.0366576	7.51239	down	protein_coding	NM_025228	TRAF3IP3
ASHGA5P053135	0.00605728	7.4983	down	protein_coding	NM_198924	TRIM73
ASHGA5P010011	0.00155714	7.47927	down	protein_coding	NM_018384	GIMAP5
ASHGA5P050413	0.000548412	7.42748	down	protein_coding	NM_198715	PTGER3
ASHGA5P050684	0.00771646	7.41821	down	protein_coding	NM_004288	CYTIP
ASHGA5P002466	0.00540048	7.41004	down	protein_coding	NM_005458	GABBR2
ASHGA5P013693	0.00341416	7.37906	down	protein_coding	NM_001164106	MOV10L1
ASHGA5P048822	0.00157029	7.37646	down	protein_coding	NM_153815	RASGRF1
ASHGA5P008206	0.00814675	7.34797	down	protein_coding	NM_052890	PGLYRP2
ASHGA5P043294	0.0110447	7.32472	down	protein_coding	NM_006684	CFHR4
ASHGA5P054236	0.00489721	7.32464	down	protein_coding	NM_000651	CR1
ASHGA5P006660	1.93986e-05	7.31495	down	protein_coding	NM_004204	PIGQ
ASHGA5P008069	0.00173352	7.30317	down	protein_coding	NM_181310	IL22RA2
ASHGA5P025183	0.00560507	7.24868	down	protein_coding	NM_001085423	MILR1
ASHGA5P004395	3.57212e-05	7.22935	down	protein_coding	NM_001001567	PDE9A
ASHGA5P046822	0.00378301	7.21789	down	protein_coding	NM_001033886	CXCL12
ASHGA5P014391	0.00197328	7.21575	down	protein_coding	NM_001146726	TIMD4
ASHGA5P005271	0.00192846	7.20566	down	protein_coding	NM_133506	DCN
ASHGA5P001328	0.0153442	7.19624	down	protein_coding	ENST00000228434	CD69
ASHGA5P011468	0.00161625	7.1888	down	protein_coding	NM_000954	PTGDS
ASHGA5P052045	0.000269597	7.18158	down	protein_coding	NM_001128933	SYNPO2
ASHGA5P009271	0.0107867	7.17827	down	protein_coding	NM_001098671	RASGRP2
[truncated: 1,371 more rows]
