# Supplementary material for: Non-coding RNAs participate in the regulatory network of CLDN4 via ceRNA mediated miRNA evasion
Source: Nat Commun. 2017 Aug 18;8:289. doi: 10.1038/s41467-017-00304-1 (PMC5561086; doi:10.1038/s41467-017-00304-1)
Supplement: Supplementary file 8 — Supplementary Data 7 [file 41467_2017_304_MOESM8_ESM.xlsx]

## Sheet: Sheet1
Supplementary Data 7. List of miRNA and their predicted targets in the intersection of our predicted result and three miRNA prediction programs
mirna_name	Target	miranda	mirbase	targetscan	Total number
hsa-miR-1178-3p	A2ML1	1	0	0	1
hsa-miR-1178-3p	AACS	1	0	0	1
hsa-miR-1178-3p	AADAC	1	0	0	1
hsa-miR-1178-3p	AASDHPPT	1	0	0	1
hsa-miR-1178-3p	ABCA11P	1	0	0	1
hsa-miR-1178-3p	ABCA12	1	0	0	1
hsa-miR-1178-3p	ABCA13	1	0	0	1
hsa-miR-1178-3p	ABCA2	1	0	0	1
hsa-miR-1178-3p	ABCA9	1	0	0	1
hsa-miR-1178-3p	ABCB11	1	0	0	1
hsa-miR-1178-3p	ABCC1	1	0	0	1
hsa-miR-1178-3p	ABCC13	1	0	0	1
hsa-miR-1178-3p	ABCD1	1	0	0	1
hsa-miR-1178-3p	ABCD2	1	0	0	1
hsa-miR-1178-3p	ABHD14B	1	0	0	1
hsa-miR-1178-3p	ABLIM1	1	0	0	1
hsa-miR-1178-3p	ABLIM3	1	0	0	1
hsa-miR-1178-3p	ACAD9	1	0	0	1
hsa-miR-1178-3p	ACBD5	1	0	0	1
hsa-miR-1178-3p	ACER2	1	0	0	1
hsa-miR-1178-3p	ACO1	1	0	0	1
hsa-miR-1178-3p	ACOT11	1	0	0	1
hsa-miR-1178-3p	ACOXL	1	0	0	1
hsa-miR-1178-3p	ACRC	1	0	0	1
hsa-miR-1178-3p	ACSM1	1	0	0	1
hsa-miR-1178-3p	ACTR10	1	0	0	1
hsa-miR-1178-3p	ACVR1B	1	0	1	2
hsa-miR-1178-3p	ADAM21	1	0	0	1
hsa-miR-1178-3p	ADAM23	1	0	0	1
hsa-miR-1178-3p	ADAM33	1	0	0	1
hsa-miR-1178-3p	ADAM8	1	0	0	1
hsa-miR-1178-3p	ADAM9	1	0	0	1
hsa-miR-1178-3p	ADAMTS1	1	0	0	1
hsa-miR-1178-3p	ADAMTS2	0	0	1	1
hsa-miR-1178-3p	ADAMTS3	1	0	0	1
hsa-miR-1178-3p	ADAMTS6	1	0	0	1
hsa-miR-1178-3p	ADAMTS7	1	0	0	1
hsa-miR-1178-3p	ADAMTSL4	1	0	0	1
hsa-miR-1178-3p	ADAT1	1	0	0	1
hsa-miR-1178-3p	ADCK4	1	0	0	1
hsa-miR-1178-3p	ADCY2	1	0	0	1
hsa-miR-1178-3p	ADCY4	1	0	0	1
hsa-miR-1178-3p	ADCYAP1R1	0	0	1	1
hsa-miR-1178-3p	ADD3	1	0	0	1
hsa-miR-1178-3p	ADH4	1	0	0	1
hsa-miR-1178-3p	ADH7	1	0	0	1
hsa-miR-1178-3p	ADIG	1	0	0	1
hsa-miR-1178-3p	ADPGK	1	0	0	1
hsa-miR-1178-3p	ADRA1A	1	0	0	1
hsa-miR-1178-3p	AEBP2	0	0	1	1
hsa-miR-1178-3p	AFF4	1	0	1	2
hsa-miR-1178-3p	AGBL4	1	0	0	1
hsa-miR-1178-3p	AGR2	1	0	0	1
hsa-miR-1178-3p	AGT	1	0	0	1
hsa-miR-1178-3p	AGXT	1	0	0	1
hsa-miR-1178-3p	AHCYL1	1	0	1	2
hsa-miR-1178-3p	AHSA2	1	0	0	1
hsa-miR-1178-3p	AIFM1	1	0	0	1
hsa-miR-1178-3p	AJAP1	1	0	1	2
hsa-miR-1178-3p	AK1	1	0	0	1
hsa-miR-1178-3p	AKAP8	1	0	0	1
hsa-miR-1178-3p	AKAP9	1	0	0	1
hsa-miR-1178-3p	ALDH16A1	1	0	0	1
hsa-miR-1178-3p	ALDH5A1	1	0	0	1
hsa-miR-1178-3p	ALG11	1	0	0	1
hsa-miR-1178-3p	ALG13	1	0	0	1
hsa-miR-1178-3p	ALKBH4	1	0	0	1
hsa-miR-1178-3p	ALKBH6	1	0	0	1
hsa-miR-1178-3p	ALPK1	1	0	0	1
hsa-miR-1178-3p	ALS2	1	0	0	1
hsa-miR-1178-3p	ALS2CR8	1	0	0	1
hsa-miR-1178-3p	AMACR	1	0	0	1
hsa-miR-1178-3p	AMFR	1	0	0	1
hsa-miR-1178-3p	AMMECR1	1	0	0	1
hsa-miR-1178-3p	AMPD3	1	0	0	1
hsa-miR-1178-3p	AMZ1	1	0	0	1
hsa-miR-1178-3p	ANK2	1	0	0	1
hsa-miR-1178-3p	ANK3	1	0	0	1
hsa-miR-1178-3p	ANKLE2	1	0	0	1
hsa-miR-1178-3p	ANKMY1	1	0	0	1
hsa-miR-1178-3p	ANKRD1	1	0	0	1
hsa-miR-1178-3p	ANKRD12	1	0	0	1
hsa-miR-1178-3p	ANKRD13A	1	0	0	1
hsa-miR-1178-3p	ANKRD13B	1	0	0	1
hsa-miR-1178-3p	ANKRD17	1	0	1	2
hsa-miR-1178-3p	ANKRD26P1	1	0	0	1
hsa-miR-1178-3p	ANKRD27	1	0	0	1
hsa-miR-1178-3p	ANKRD32	1	0	0	1
hsa-miR-1178-3p	ANKRD36	1	0	0	1
hsa-miR-1178-3p	ANKRD36B	1	0	0	1
hsa-miR-1178-3p	ANKRD43	1	0	0	1
hsa-miR-1178-3p	ANKRD45	1	0	0	1
hsa-miR-1178-3p	ANKRD52	0	0	1	1
hsa-miR-1178-3p	ANKS1B	1	0	0	1
hsa-miR-1178-3p	ANKS3	1	0	0	1
hsa-miR-1178-3p	ANO1	1	0	0	1
hsa-miR-1178-3p	ANO4	1	0	0	1
hsa-miR-1178-3p	ANO6	1	0	0	1
hsa-miR-1178-3p	ANP32A	1	0	0	1
hsa-miR-1178-3p	ANPEP	1	0	0	1
hsa-miR-1178-3p	ANTXR1	1	0	0	1
hsa-miR-1178-3p	ANXA8	1	0	0	1
hsa-miR-1178-3p	ANXA8L1	1	0	0	1
hsa-miR-1178-3p	ANXA8L2	1	0	0	1
hsa-miR-1178-3p	AP1S2	1	0	0	1
hsa-miR-1178-3p	AP2A1	1	0	0	1
hsa-miR-1178-3p	AP4B1	1	0	0	1
hsa-miR-1178-3p	APBA1	1	0	1	2
hsa-miR-1178-3p	API5	1	0	0	1
hsa-miR-1178-3p	APITD1	1	0	0	1
hsa-miR-1178-3p	APOA1BP	1	0	0	1
hsa-miR-1178-3p	APOL1	1	0	0	1
hsa-miR-1178-3p	APOOL	1	0	0	1
hsa-miR-1178-3p	ARHGAP10	1	0	0	1
hsa-miR-1178-3p	ARHGAP11B	1	0	0	1
hsa-miR-1178-3p	ARHGAP21	1	0	0	1
hsa-miR-1178-3p	ARHGAP25	1	0	0	1
hsa-miR-1178-3p	ARHGAP31	1	0	1	2
hsa-miR-1178-3p	ARHGEF18	1	0	0	1
hsa-miR-1178-3p	ARHGEF4	1	0	0	1
hsa-miR-1178-3p	ARHGEF5	1	0	0	1
hsa-miR-1178-3p	ARHGEF7	1	0	0	1
hsa-miR-1178-3p	ARID4A	1	0	0	1
hsa-miR-1178-3p	ARIH1	1	0	0	1
hsa-miR-1178-3p	ARL15	1	0	0	1
hsa-miR-1178-3p	ARMC8	1	0	0	1
hsa-miR-1178-3p	ARNT	1	0	0	1
hsa-miR-1178-3p	ARPC1A	1	0	0	1
hsa-miR-1178-3p	ARPP21	1	0	0	1
hsa-miR-1178-3p	ARRB2	1	0	0	1
hsa-miR-1178-3p	ARSK	1	0	0	1
hsa-miR-1178-3p	ASAM	1	0	0	1
hsa-miR-1178-3p	ASAP2	1	0	0	1
hsa-miR-1178-3p	ASB16	1	0	0	1
hsa-miR-1178-3p	ASB4	0	0	1	1
hsa-miR-1178-3p	ASB7	1	0	1	2
hsa-miR-1178-3p	ASCC3	1	0	0	1
hsa-miR-1178-3p	ASFMR1	1	0	0	1
hsa-miR-1178-3p	ASPHD1	1	0	0	1
hsa-miR-1178-3p	ASTN2	1	0	0	1
hsa-miR-1178-3p	ATAD2B	1	0	0	1
hsa-miR-1178-3p	ATF5	1	0	0	1
hsa-miR-1178-3p	ATF6	1	0	0	1
hsa-miR-1178-3p	ATG5	1	0	0	1
hsa-miR-1178-3p	ATP11B	1	0	0	1
hsa-miR-1178-3p	ATP1A4	1	0	0	1
hsa-miR-1178-3p	ATP1B1	1	0	1	2
hsa-miR-1178-3p	ATP1B4	1	0	0	1
hsa-miR-1178-3p	ATP2A1	1	0	0	1
hsa-miR-1178-3p	ATP6V0A2	0	0	1	1
hsa-miR-1178-3p	ATP8A1	1	0	0	1
hsa-miR-1178-3p	ATP9B	1	0	0	1
hsa-miR-1178-3p	ATXN1	1	0	0	1
hsa-miR-1178-3p	ATXN2L	1	0	0	1
hsa-miR-1178-3p	ATXN7L1	1	0	1	2
hsa-miR-1178-3p	ATXN7L3B	0	0	1	1
hsa-miR-1178-3p	AUTS2	1	0	0	1
hsa-miR-1178-3p	AXIN2	1	0	0	1
hsa-miR-1178-3p	B4GALNT1	1	0	0	1
hsa-miR-1178-3p	BACH1	1	0	0	1
hsa-miR-1178-3p	BAT2	1	0	0	1
hsa-miR-1178-3p	BAT2L2	1	0	0	1
hsa-miR-1178-3p	BBX	1	0	0	1
hsa-miR-1178-3p	BCAP29	0	0	1	1
hsa-miR-1178-3p	BCDIN3D	1	0	0	1
hsa-miR-1178-3p	BCKDK	1	0	0	1
hsa-miR-1178-3p	BCL2	1	0	0	1
hsa-miR-1178-3p	BCOR	1	0	0	1
hsa-miR-1178-3p	BDH2	1	0	1	2
hsa-miR-1178-3p	BDNFOS	1	0	0	1
hsa-miR-1178-3p	BHLHE40	1	0	0	1
hsa-miR-1178-3p	BHMT2	1	0	0	1
hsa-miR-1178-3p	BIRC3	1	0	0	1
hsa-miR-1178-3p	BMX	1	0	0	1
hsa-miR-1178-3p	BNIP2	1	0	1	2
hsa-miR-1178-3p	BOC	1	0	0	1
hsa-miR-1178-3p	BOD1L	1	0	0	1
hsa-miR-1178-3p	BOLA1	1	0	0	1
hsa-miR-1178-3p	BPY2	1	0	0	1
hsa-miR-1178-3p	BRCA1	1	0	0	1
hsa-miR-1178-3p	BRSK2	1	0	0	1
hsa-miR-1178-3p	BSPRY	1	0	0	1
hsa-miR-1178-3p	BTAF1	1	0	0	1
hsa-miR-1178-3p	BTBD10	1	0	0	1
hsa-miR-1178-3p	BTBD7	1	0	0	1
hsa-miR-1178-3p	BTN1A1	1	0	0	1
hsa-miR-1178-3p	BTN2A3	1	0	0	1
hsa-miR-1178-3p	C10orf118	1	0	0	1
hsa-miR-1178-3p	C10orf18	1	0	0	1
hsa-miR-1178-3p	C10orf55	1	0	0	1
hsa-miR-1178-3p	C10orf58	1	0	0	1
hsa-miR-1178-3p	C10orf82	1	0	0	1
hsa-miR-1178-3p	C11orf21	1	0	0	1
hsa-miR-1178-3p	C11orf30	1	0	0	1
hsa-miR-1178-3p	C11orf46	1	0	0	1
hsa-miR-1178-3p	C11orf74	1	0	0	1
hsa-miR-1178-3p	C11orf82	1	0	0	1
hsa-miR-1178-3p	C12orf4	1	0	0	1
hsa-miR-1178-3p	C12orf48	1	0	0	1
hsa-miR-1178-3p	C12orf76	1	0	0	1
hsa-miR-1178-3p	C13orf38	1	0	0	1
hsa-miR-1178-3p	C14orf1	1	0	0	1
hsa-miR-1178-3p	C14orf115	1	0	0	1
hsa-miR-1178-3p	C14orf139	1	0	0	1
hsa-miR-1178-3p	C14orf145	1	0	0	1
hsa-miR-1178-3p	C14orf159	1	0	0	1
hsa-miR-1178-3p	C14orf166B	1	0	0	1
hsa-miR-1178-3p	C14orf23	1	0	0	1
hsa-miR-1178-3p	C14orf28	1	0	0	1
hsa-miR-1178-3p	C14orf37	1	0	0	1
hsa-miR-1178-3p	C15orf24	1	0	0	1
hsa-miR-1178-3p	C15orf27	1	0	1	2
hsa-miR-1178-3p	C15orf44	1	0	0	1
hsa-miR-1178-3p	C15orf57	1	0	0	1
hsa-miR-1178-3p	C16orf55	1	0	0	1
hsa-miR-1178-3p	C16orf82	1	0	1	2
hsa-miR-1178-3p	C16orf86	1	0	0	1
hsa-miR-1178-3p	C17orf67	1	0	0	1
hsa-miR-1178-3p	C18orf1	0	0	1	1
hsa-miR-1178-3p	C18orf62	1	0	0	1
hsa-miR-1178-3p	C19orf12	1	0	0	1
hsa-miR-1178-3p	C19orf30	1	0	0	1
hsa-miR-1178-3p	C19orf36	1	0	0	1
hsa-miR-1178-3p	C19orf42	1	0	0	1
hsa-miR-1178-3p	C19orf55	1	0	0	1
hsa-miR-1178-3p	C19orf69	1	0	0	1
hsa-miR-1178-3p	C1orf103	1	0	0	1
hsa-miR-1178-3p	C1orf109	1	0	0	1
hsa-miR-1178-3p	C1orf131	1	0	0	1
hsa-miR-1178-3p	C1orf132	1	0	0	1
hsa-miR-1178-3p	C1orf150	1	0	0	1
hsa-miR-1178-3p	C1orf168	1	0	0	1
hsa-miR-1178-3p	C1orf183	1	0	0	1
hsa-miR-1178-3p	C1orf213	1	0	0	1
hsa-miR-1178-3p	C1orf216	1	0	0	1
hsa-miR-1178-3p	C1orf27	1	0	0	1
hsa-miR-1178-3p	C1orf38	1	0	0	1
hsa-miR-1178-3p	C1orf81	1	0	0	1
hsa-miR-1178-3p	C1orf9	1	0	0	1
hsa-miR-1178-3p	C1orf96	1	0	0	1
hsa-miR-1178-3p	C1QTNF3	1	0	0	1
hsa-miR-1178-3p	C20orf112	1	0	1	2
hsa-miR-1178-3p	C20orf177	1	0	0	1
hsa-miR-1178-3p	C20orf29	1	0	0	1
hsa-miR-1178-3p	C20orf72	1	0	0	1
hsa-miR-1178-3p	C21orf49	1	0	0	1
hsa-miR-1178-3p	C21orf7	1	0	0	1
hsa-miR-1178-3p	C21orf91	1	0	1	2
hsa-miR-1178-3p	C21orf99	1	0	0	1
hsa-miR-1178-3p	C22orf24	1	0	0	1
hsa-miR-1178-3p	C22orf25	1	0	0	1
hsa-miR-1178-3p	C22orf39	1	0	0	1
hsa-miR-1178-3p	C2CD2L	1	0	0	1
hsa-miR-1178-3p	C2orf18	1	0	1	2
hsa-miR-1178-3p	C2orf3	1	0	0	1
hsa-miR-1178-3p	C2orf50	1	0	0	1
hsa-miR-1178-3p	C2orf57	1	0	0	1
hsa-miR-1178-3p	C2orf62	1	0	0	1
hsa-miR-1178-3p	C2orf67	1	0	0	1
hsa-miR-1178-3p	C2orf69	1	0	0	1
hsa-miR-1178-3p	C3AR1	1	0	0	1
hsa-miR-1178-3p	C3orf35	1	0	0	1
hsa-miR-1178-3p	C3orf56	1	0	0	1
hsa-miR-1178-3p	C3orf63	1	0	0	1
hsa-miR-1178-3p	C3orf67	1	0	0	1
hsa-miR-1178-3p	C4BPB	1	0	0	1
hsa-miR-1178-3p	C4orf29	1	0	0	1
hsa-miR-1178-3p	C4orf33	1	0	0	1
hsa-miR-1178-3p	C5orf30	1	0	0	1
hsa-miR-1178-3p	C5orf36	1	0	0	1
hsa-miR-1178-3p	C5orf41	1	0	0	1
hsa-miR-1178-3p	C5orf43	1	0	0	1
hsa-miR-1178-3p	C5orf47	1	0	0	1
hsa-miR-1178-3p	C5orf49	1	0	0	1
hsa-miR-1178-3p	C5orf55	1	0	0	1
hsa-miR-1178-3p	C6orf112	1	0	0	1
hsa-miR-1178-3p	C6orf134	1	0	0	1
hsa-miR-1178-3p	C6orf142	1	0	0	1
hsa-miR-1178-3p	C6orf167	1	0	0	1
hsa-miR-1178-3p	C6orf176	1	0	0	1
hsa-miR-1178-3p	C6orf211	1	0	0	1
hsa-miR-1178-3p	C6orf222	1	0	0	1
hsa-miR-1178-3p	C6orf35	1	0	0	1
hsa-miR-1178-3p	C6orf47	1	0	0	1
hsa-miR-1178-3p	C6orf48	1	0	0	1
hsa-miR-1178-3p	C6orf59	1	0	0	1
hsa-miR-1178-3p	C6orf72	1	0	0	1
hsa-miR-1178-3p	C7	1	0	0	1
hsa-miR-1178-3p	C7orf16	1	0	0	1
hsa-miR-1178-3p	C7orf29	1	0	0	1
hsa-miR-1178-3p	C7orf41	1	0	0	1
hsa-miR-1178-3p	C7orf71	1	0	0	1
hsa-miR-1178-3p	C8orf45	1	0	0	1
hsa-miR-1178-3p	C8orf71	1	0	0	1
hsa-miR-1178-3p	C8orf77	1	0	0	1
hsa-miR-1178-3p	C8orf81	1	0	0	1
hsa-miR-1178-3p	C8orf82	0	0	1	1
hsa-miR-1178-3p	C9orf11	1	0	0	1
hsa-miR-1178-3p	C9orf114	1	0	0	1
hsa-miR-1178-3p	C9orf117	1	0	0	1
hsa-miR-1178-3p	C9orf144	1	0	0	1
hsa-miR-1178-3p	C9orf153	1	0	0	1
hsa-miR-1178-3p	C9orf16	1	0	0	1
hsa-miR-1178-3p	C9orf3	1	0	0	1
hsa-miR-1178-3p	C9orf53	1	0	0	1
hsa-miR-1178-3p	C9orf70	1	0	0	1
hsa-miR-1178-3p	C9orf73	1	0	0	1
hsa-miR-1178-3p	C9orf78	1	0	0	1
hsa-miR-1178-3p	C9orf89	1	0	0	1
hsa-miR-1178-3p	CA10	1	0	0	1
hsa-miR-1178-3p	CA3	1	0	0	1
hsa-miR-1178-3p	CABP4	1	0	1	2
hsa-miR-1178-3p	CACNA1C	0	0	1	1
hsa-miR-1178-3p	CACNA2D2	1	0	0	1
hsa-miR-1178-3p	CACNA2D3	1	0	0	1
hsa-miR-1178-3p	CACNB3	1	0	0	1
hsa-miR-1178-3p	CACNG2	0	0	1	1
hsa-miR-1178-3p	CACYBP	1	0	0	1
hsa-miR-1178-3p	CALB1	1	0	0	1
hsa-miR-1178-3p	CALD1	1	0	0	1
hsa-miR-1178-3p	CALM1	1	0	0	1
hsa-miR-1178-3p	CAMK1G	1	0	0	1
hsa-miR-1178-3p	CAMK2D	1	0	0	1
hsa-miR-1178-3p	CAMK2N1	1	0	0	1
hsa-miR-1178-3p	CAMTA1	1	0	0	1
hsa-miR-1178-3p	CAND1	1	0	0	1
hsa-miR-1178-3p	CAPN2	1	0	0	1
hsa-miR-1178-3p	CAPRIN1	1	0	0	1
hsa-miR-1178-3p	CAPZA2	1	0	0	1
hsa-miR-1178-3p	CARD14	1	0	0	1
hsa-miR-1178-3p	CARD8	1	0	0	1
hsa-miR-1178-3p	CASC1	1	0	0	1
hsa-miR-1178-3p	CASP3	1	0	0	1
hsa-miR-1178-3p	CASP8	1	0	0	1
hsa-miR-1178-3p	CAT	1	0	0	1
hsa-miR-1178-3p	CATSPERG	1	0	0	1
hsa-miR-1178-3p	CAV2	1	0	0	1
hsa-miR-1178-3p	CBARA1	1	0	0	1
hsa-miR-1178-3p	CBLN2	1	0	0	1
hsa-miR-1178-3p	CBLN3	1	0	0	1
hsa-miR-1178-3p	CBR1	1	0	0	1
hsa-miR-1178-3p	CBWD5	1	0	0	1
hsa-miR-1178-3p	CBX1	1	0	0	1
hsa-miR-1178-3p	CBX2	1	0	0	1
hsa-miR-1178-3p	CC2D1B	1	0	0	1
hsa-miR-1178-3p	CC2D2A	1	0	0	1
hsa-miR-1178-3p	CCDC102B	1	0	0	1
hsa-miR-1178-3p	CCDC109B	1	0	0	1
hsa-miR-1178-3p	CCDC11	1	0	0	1
hsa-miR-1178-3p	CCDC110	1	0	0	1
hsa-miR-1178-3p	CCDC111	1	0	0	1
hsa-miR-1178-3p	CCDC126	1	0	0	1
hsa-miR-1178-3p	CCDC141	1	0	0	1
hsa-miR-1178-3p	CCDC144A	1	0	0	1
hsa-miR-1178-3p	CCDC146	1	0	0	1
hsa-miR-1178-3p	CCDC150	1	0	0	1
hsa-miR-1178-3p	CCDC17	1	0	0	1
hsa-miR-1178-3p	CCDC21	1	0	0	1
hsa-miR-1178-3p	CCDC36	1	0	0	1
hsa-miR-1178-3p	CCDC43	1	0	0	1
hsa-miR-1178-3p	CCDC52	1	0	0	1
hsa-miR-1178-3p	CCDC66	1	0	0	1
hsa-miR-1178-3p	CCDC76	1	0	0	1
hsa-miR-1178-3p	CCDC89	1	0	0	1
hsa-miR-1178-3p	CCDC92	1	0	0	1
hsa-miR-1178-3p	CCDC93	0	0	1	1
hsa-miR-1178-3p	CCDC96	1	0	0	1
hsa-miR-1178-3p	CCNC	1	0	0	1
hsa-miR-1178-3p	CCND3	1	0	0	1
hsa-miR-1178-3p	CCNI	1	0	0	1
hsa-miR-1178-3p	CCNJL	1	0	0	1
hsa-miR-1178-3p	CCNYL1	1	0	0	1
hsa-miR-1178-3p	CCR2	1	0	0	1
hsa-miR-1178-3p	CCR5	1	0	0	1
hsa-miR-1178-3p	CCR8	1	0	0	1
hsa-miR-1178-3p	CCR9	1	0	0	1
hsa-miR-1178-3p	CD164	1	0	0	1
hsa-miR-1178-3p	CD276	1	0	0	1
hsa-miR-1178-3p	CD2BP2	1	0	0	1
hsa-miR-1178-3p	CD300LB	1	0	0	1
hsa-miR-1178-3p	CD302	1	0	0	1
hsa-miR-1178-3p	CD33	1	0	0	1
hsa-miR-1178-3p	CD44	1	0	0	1
hsa-miR-1178-3p	CD48	1	0	0	1
hsa-miR-1178-3p	CD5	1	0	0	1
hsa-miR-1178-3p	CD53	1	0	0	1
hsa-miR-1178-3p	CDC14A	1	0	0	1
hsa-miR-1178-3p	CDC25B	1	0	0	1
hsa-miR-1178-3p	CDC42BPB	1	0	0	1
hsa-miR-1178-3p	CDCA4	1	0	0	1
hsa-miR-1178-3p	CDCA7L	1	0	0	1
hsa-miR-1178-3p	CDH11	1	0	0	1
hsa-miR-1178-3p	CDH13	1	0	1	2
hsa-miR-1178-3p	CDH23	1	0	0	1
hsa-miR-1178-3p	CDH4	1	0	0	1
hsa-miR-1178-3p	CDH8	1	0	0	1
hsa-miR-1178-3p	CDHR3	1	0	0	1
hsa-miR-1178-3p	CDK11B	1	0	0	1
hsa-miR-1178-3p	CDK15	1	0	0	1
hsa-miR-1178-3p	CDK17	1	0	0	1
hsa-miR-1178-3p	CDK20	1	0	0	1
hsa-miR-1178-3p	CDKN1A	1	0	0	1
hsa-miR-1178-3p	CDKN2A	1	0	0	1
hsa-miR-1178-3p	CDRT4	1	0	0	1
hsa-miR-1178-3p	CDYL	1	0	0	1
hsa-miR-1178-3p	CECR6	1	0	1	2
hsa-miR-1178-3p	CELF6	1	0	1	2
hsa-miR-1178-3p	CELSR1	1	0	0	1
hsa-miR-1178-3p	CELSR3	1	0	0	1
hsa-miR-1178-3p	CEP164	1	0	0	1
hsa-miR-1178-3p	CEP250	1	0	0	1
hsa-miR-1178-3p	CEP350	1	0	0	1
hsa-miR-1178-3p	CEP55	1	0	0	1
hsa-miR-1178-3p	CEP57	1	0	0	1
hsa-miR-1178-3p	CEP63	1	0	0	1
hsa-miR-1178-3p	CEP68	1	0	0	1
hsa-miR-1178-3p	CES2	1	0	0	1
hsa-miR-1178-3p	CES4	1	0	0	1
hsa-miR-1178-3p	CFTR	1	0	0	1
hsa-miR-1178-3p	CHD6	1	0	0	1
hsa-miR-1178-3p	CHEK1	1	0	0	1
hsa-miR-1178-3p	CHI3L1	1	0	0	1
hsa-miR-1178-3p	CHL1	1	0	0	1
hsa-miR-1178-3p	CHN2	1	0	0	1
hsa-miR-1178-3p	CHRM2	1	0	0	1
hsa-miR-1178-3p	CHRNA4	1	0	0	1
hsa-miR-1178-3p	CHRNB4	1	0	0	1
hsa-miR-1178-3p	CHST14	1	0	0	1
hsa-miR-1178-3p	CHST4	1	0	0	1
hsa-miR-1178-3p	CHURC1	0	0	1	1
hsa-miR-1178-3p	CIAPIN1	1	0	0	1
hsa-miR-1178-3p	CLCA4	1	0	0	1
hsa-miR-1178-3p	CLEC4A	1	0	0	1
hsa-miR-1178-3p	CLGN	1	0	0	1
hsa-miR-1178-3p	CLIC2	1	0	0	1
hsa-miR-1178-3p	CLIC6	1	0	0	1
hsa-miR-1178-3p	CLOCK	1	0	0	1
hsa-miR-1178-3p	CLRN1OS	1	0	0	1
hsa-miR-1178-3p	CLYBL	1	0	0	1
hsa-miR-1178-3p	CMAH	1	0	0	1
hsa-miR-1178-3p	CMPK1	1	0	1	2
hsa-miR-1178-3p	CMTM1	1	0	0	1
hsa-miR-1178-3p	CMYA5	1	0	0	1
hsa-miR-1178-3p	CNBP	1	0	0	1
hsa-miR-1178-3p	CNGB3	1	0	0	1
hsa-miR-1178-3p	CNKSR3	1	0	0	1
hsa-miR-1178-3p	CNNM3	0	0	1	1
hsa-miR-1178-3p	CNOT2	1	0	1	2
hsa-miR-1178-3p	CNOT6	1	0	0	1
hsa-miR-1178-3p	CNOT6L	1	0	1	2
hsa-miR-1178-3p	CNP	1	0	0	1
hsa-miR-1178-3p	CNRIP1	1	0	0	1
hsa-miR-1178-3p	CNTF	1	0	0	1
hsa-miR-1178-3p	CNTLN	1	0	0	1
hsa-miR-1178-3p	COG5	1	0	0	1
hsa-miR-1178-3p	COL10A1	1	0	0	1
hsa-miR-1178-3p	COL19A1	1	0	0	1
hsa-miR-1178-3p	COL27A1	1	0	0	1
hsa-miR-1178-3p	COL4A3BP	1	0	0	1
hsa-miR-1178-3p	COL4A5	1	0	0	1
hsa-miR-1178-3p	COL6A6	1	0	0	1
hsa-miR-1178-3p	COL9A2	1	0	0	1
hsa-miR-1178-3p	COLEC10	1	0	0	1
hsa-miR-1178-3p	COLEC12	1	0	0	1
hsa-miR-1178-3p	COMMD10	1	0	0	1
hsa-miR-1178-3p	COQ10B	1	0	0	1
hsa-miR-1178-3p	COQ4	1	0	0	1
hsa-miR-1178-3p	COQ7	1	0	0	1
hsa-miR-1178-3p	COQ9	1	0	0	1
hsa-miR-1178-3p	COX15	1	0	1	2
hsa-miR-1178-3p	CPE	1	0	0	1
hsa-miR-1178-3p	CPEB2	1	0	0	1
hsa-miR-1178-3p	CPNE2	1	0	0	1
hsa-miR-1178-3p	CR1	1	0	0	1
hsa-miR-1178-3p	CRHR1	1	0	1	2
hsa-miR-1178-3p	CRIM1	1	0	0	1
hsa-miR-1178-3p	CRISP2	1	0	0	1
hsa-miR-1178-3p	CRNKL1	1	0	0	1
hsa-miR-1178-3p	CRTAM	1	0	0	1
hsa-miR-1178-3p	CRY2	1	0	1	2
hsa-miR-1178-3p	CRYBG3	1	0	0	1
hsa-miR-1178-3p	CSE1L	1	0	0	1
hsa-miR-1178-3p	CSGALNACT2	1	0	0	1
hsa-miR-1178-3p	CSNK1A1	1	0	0	1
hsa-miR-1178-3p	CSNK2A2	1	0	0	1
hsa-miR-1178-3p	CSPP1	1	0	0	1
hsa-miR-1178-3p	CSRP2BP	1	0	0	1
hsa-miR-1178-3p	CTAGE5	1	0	0	1
hsa-miR-1178-3p	CTF1	1	0	0	1
hsa-miR-1178-3p	CTNNB1	1	0	0	1
hsa-miR-1178-3p	CTSH	1	0	0	1
hsa-miR-1178-3p	CTSLL2	1	0	0	1
hsa-miR-1178-3p	CXCL13	1	0	0	1
hsa-miR-1178-3p	CXCL17	1	0	0	1
hsa-miR-1178-3p	CXCL6	1	0	0	1
hsa-miR-1178-3p	CXorf23	1	0	0	1
hsa-miR-1178-3p	CXorf41	1	0	0	1
hsa-miR-1178-3p	CXorf48	1	0	0	1
hsa-miR-1178-3p	CYB5R3	1	0	0	1
hsa-miR-1178-3p	CYBA	1	0	0	1
hsa-miR-1178-3p	CYP4B1	1	0	0	1
hsa-miR-1178-3p	CYP4F2	1	0	0	1
hsa-miR-1178-3p	CYP4F3	1	0	0	1
hsa-miR-1178-3p	DAB2	1	0	0	1
hsa-miR-1178-3p	DAB2IP	1	0	0	1
hsa-miR-1178-3p	DAGLB	1	0	0	1
hsa-miR-1178-3p	DALRD3	1	0	0	1
hsa-miR-1178-3p	DAOA	1	0	0	1
hsa-miR-1178-3p	DAPK1	1	0	0	1
hsa-miR-1178-3p	DBF4B	1	0	0	1
hsa-miR-1178-3p	DCAF15	1	0	0	1
hsa-miR-1178-3p	DCAF4L1	1	0	0	1
hsa-miR-1178-3p	DCC	0	0	1	1
hsa-miR-1178-3p	DCLRE1B	1	0	0	1
hsa-miR-1178-3p	DCUN1D3	1	0	1	2
hsa-miR-1178-3p	DDB2	1	0	0	1
hsa-miR-1178-3p	DDN	1	0	0	1
hsa-miR-1178-3p	DDX11L10	1	0	0	1
hsa-miR-1178-3p	DDX11L11	1	0	0	1
hsa-miR-1178-3p	DDX17	1	0	0	1
hsa-miR-1178-3p	DDX21	1	0	0	1
hsa-miR-1178-3p	DDX26B	1	0	0	1
hsa-miR-1178-3p	DDX3X	1	0	0	1
hsa-miR-1178-3p	DDX3Y	1	0	0	1
hsa-miR-1178-3p	DDX46	1	0	0	1
hsa-miR-1178-3p	DEFB109P1B	1	0	0	1
hsa-miR-1178-3p	DEFB129	1	0	0	1
hsa-miR-1178-3p	DENND1A	1	0	0	1
hsa-miR-1178-3p	DENND3	1	0	0	1
hsa-miR-1178-3p	DEPDC5	1	0	0	1
hsa-miR-1178-3p	DGCR10	1	0	0	1
hsa-miR-1178-3p	DGKA	1	0	0	1
hsa-miR-1178-3p	DGKE	1	0	0	1
hsa-miR-1178-3p	DGKH	1	0	0	1
hsa-miR-1178-3p	DGKI	1	0	0	1
hsa-miR-1178-3p	DGUOK	1	0	0	1
hsa-miR-1178-3p	DHDPSL	1	0	0	1
hsa-miR-1178-3p	DHX30	1	0	0	1
hsa-miR-1178-3p	DIAPH1	1	0	0	1
hsa-miR-1178-3p	DISC1	1	0	0	1
hsa-miR-1178-3p	DKFZP434H168	1	0	0	1
hsa-miR-1178-3p	DKFZP586I1420	1	0	0	1
hsa-miR-1178-3p	DKFZP781G0119	1	0	0	1
hsa-miR-1178-3p	DKK3	1	0	0	1
hsa-miR-1178-3p	DLEU1	1	0	0	1
hsa-miR-1178-3p	DLG1	1	0	0	1
hsa-miR-1178-3p	DLG2	1	0	0	1
hsa-miR-1178-3p	DLX4	1	0	0	1
hsa-miR-1178-3p	DMRTA1	1	0	0	1
hsa-miR-1178-3p	DMRTC2	1	0	0	1
hsa-miR-1178-3p	DMXL1	1	0	0	1
hsa-miR-1178-3p	DNAH2	1	0	0	1
hsa-miR-1178-3p	DNAH6	1	0	1	2
hsa-miR-1178-3p	DNAH7	1	0	0	1
hsa-miR-1178-3p	DNAJB11	1	0	0	1
hsa-miR-1178-3p	DNAJB14	1	0	0	1
hsa-miR-1178-3p	DNAJC10	1	0	0	1
hsa-miR-1178-3p	DNAJC15	1	0	0	1
hsa-miR-1178-3p	DNAJC27	1	0	0	1
hsa-miR-1178-3p	DNAJC6	1	0	0	1
hsa-miR-1178-3p	DNAJC8	1	0	0	1
hsa-miR-1178-3p	DNER	1	0	0	1
hsa-miR-1178-3p	DNHD1	1	0	0	1
hsa-miR-1178-3p	DNM2	1	0	0	1
hsa-miR-1178-3p	DNMT3B	1	0	0	1
hsa-miR-1178-3p	DOCK10	1	0	0	1
hsa-miR-1178-3p	DOCK3	1	0	1	2
hsa-miR-1178-3p	DOCK4	1	0	0	1
hsa-miR-1178-3p	DOLPP1	1	0	0	1
hsa-miR-1178-3p	DONSON	1	0	0	1
hsa-miR-1178-3p	DOPEY1	1	0	0	1
hsa-miR-1178-3p	DOPEY2	1	0	0	1
hsa-miR-1178-3p	DPP3	1	0	0	1
hsa-miR-1178-3p	DPP9	1	0	0	1
hsa-miR-1178-3p	DPPA4	1	0	0	1
hsa-miR-1178-3p	DPY19L1	1	0	1	2
hsa-miR-1178-3p	DPY19L2P1	1	0	0	1
hsa-miR-1178-3p	DPYSL3	1	0	1	2
hsa-miR-1178-3p	DRP2	1	0	0	1
hsa-miR-1178-3p	DSN1	1	0	0	1
hsa-miR-1178-3p	DST	1	0	0	1
hsa-miR-1178-3p	DTHD1	1	0	0	1
hsa-miR-1178-3p	DTNA	1	0	0	1
hsa-miR-1178-3p	DUSP19	1	0	0	1
hsa-miR-1178-3p	DUSP4	1	0	0	1
hsa-miR-1178-3p	DUSP6	1	0	1	2
hsa-miR-1178-3p	DUSP8	0	0	1	1
hsa-miR-1178-3p	DYNC1LI2	1	0	0	1
hsa-miR-1178-3p	DYNLRB1	1	0	0	1
hsa-miR-1178-3p	DZIP3	1	0	0	1
hsa-miR-1178-3p	E2F1	1	0	0	1
hsa-miR-1178-3p	EAF1	0	0	1	1
hsa-miR-1178-3p	EDAR	1	0	0	1
hsa-miR-1178-3p	EDNRA	1	0	0	1
hsa-miR-1178-3p	EED	1	0	0	1
hsa-miR-1178-3p	EEF1DP3	1	0	0	1
hsa-miR-1178-3p	EEF1E1	1	0	0	1
hsa-miR-1178-3p	EFCAB1	1	0	0	1
hsa-miR-1178-3p	EFHC1	1	0	0	1
hsa-miR-1178-3p	EFNA5	1	0	0	1
hsa-miR-1178-3p	EFNB3	1	0	0	1
hsa-miR-1178-3p	EGFR	1	0	0	1
hsa-miR-1178-3p	EGR3	1	0	1	2
hsa-miR-1178-3p	EHBP1	1	0	0	1
hsa-miR-1178-3p	EHF	1	0	0	1
hsa-miR-1178-3p	EIF1B	1	0	0	1
hsa-miR-1178-3p	EIF2B3	1	0	0	1
hsa-miR-1178-3p	EIF2B5	1	0	0	1
hsa-miR-1178-3p	EIF2C4	1	0	0	1
hsa-miR-1178-3p	EIF3B	1	0	0	1
hsa-miR-1178-3p	EIF4A2	1	0	0	1
hsa-miR-1178-3p	EIF4E2	1	0	0	1
hsa-miR-1178-3p	EIF4G3	1	0	0	1
hsa-miR-1178-3p	EIF5	1	0	1	2
hsa-miR-1178-3p	EIF5A2	0	0	1	1
hsa-miR-1178-3p	ELAVL2	1	0	0	1
hsa-miR-1178-3p	ELAVL3	0	0	1	1
hsa-miR-1178-3p	ELF2	1	0	0	1
hsa-miR-1178-3p	ELFN2	0	0	1	1
hsa-miR-1178-3p	ELK4	1	0	1	2
hsa-miR-1178-3p	ELMO2	1	0	0	1
hsa-miR-1178-3p	ELMOD2	0	0	1	1
hsa-miR-1178-3p	ELMOD3	1	0	0	1
hsa-miR-1178-3p	ELOVL2	1	0	0	1
hsa-miR-1178-3p	ELOVL6	1	0	0	1
hsa-miR-1178-3p	EMCN	1	0	0	1
hsa-miR-1178-3p	EME1	1	0	0	1
hsa-miR-1178-3p	EML6	0	0	1	1
hsa-miR-1178-3p	ENGASE	1	0	1	2
hsa-miR-1178-3p	ENOX1	1	0	0	1
hsa-miR-1178-3p	ENPP3	1	0	0	1
hsa-miR-1178-3p	ENTPD5	1	0	0	1
hsa-miR-1178-3p	ENTPD6	1	0	0	1
hsa-miR-1178-3p	EP400	1	0	0	1
hsa-miR-1178-3p	EPB41L1	0	0	1	1
hsa-miR-1178-3p	EPB41L4B	1	0	0	1
hsa-miR-1178-3p	EPC2	1	0	0	1
hsa-miR-1178-3p	EPHA4	1	0	0	1
hsa-miR-1178-3p	EPHA8	1	0	0	1
hsa-miR-1178-3p	EPS15	1	0	0	1
hsa-miR-1178-3p	EPS8	1	0	0	1
hsa-miR-1178-3p	ERLIN1	0	0	1	1
hsa-miR-1178-3p	ERMAP	1	0	0	1
hsa-miR-1178-3p	ERMN	1	0	0	1
hsa-miR-1178-3p	ERRFI1	1	0	0	1
hsa-miR-1178-3p	ESD	1	0	0	1
hsa-miR-1178-3p	ESRRG	1	0	0	1
hsa-miR-1178-3p	ESYT3	1	0	0	1
hsa-miR-1178-3p	ETV5	1	0	0	1
hsa-miR-1178-3p	EVI5	1	0	0	1
hsa-miR-1178-3p	EWSR1	1	0	1	2
hsa-miR-1178-3p	EXOC5	1	0	0	1
hsa-miR-1178-3p	EXOC6	1	0	0	1
hsa-miR-1178-3p	EXOC8	1	0	0	1
hsa-miR-1178-3p	EXOG	1	0	0	1
hsa-miR-1178-3p	EXOSC2	1	0	0	1
hsa-miR-1178-3p	EXT1	1	0	0	1
hsa-miR-1178-3p	EYA1	1	0	0	1
hsa-miR-1178-3p	EZH1	1	0	0	1
hsa-miR-1178-3p	F2RL3	1	0	0	1
hsa-miR-1178-3p	F9	1	0	0	1
hsa-miR-1178-3p	FABP1	1	0	0	1
hsa-miR-1178-3p	FABP5	1	0	0	1
hsa-miR-1178-3p	FADS1	1	0	0	1
hsa-miR-1178-3p	FADS3	1	0	0	1
hsa-miR-1178-3p	FAIM2	1	0	0	1
hsa-miR-1178-3p	FAM101B	1	0	0	1
hsa-miR-1178-3p	FAM104A	1	0	0	1
hsa-miR-1178-3p	FAM106A	1	0	0	1
hsa-miR-1178-3p	FAM106C	1	0	0	1
hsa-miR-1178-3p	FAM114A2	1	0	0	1
hsa-miR-1178-3p	FAM122B	1	0	0	1
hsa-miR-1178-3p	FAM122C	1	0	0	1
hsa-miR-1178-3p	FAM125B	1	0	0	1
hsa-miR-1178-3p	FAM134C	1	0	1	2
hsa-miR-1178-3p	FAM135B	1	0	0	1
hsa-miR-1178-3p	FAM164C	1	0	0	1
hsa-miR-1178-3p	FAM169A	1	0	0	1
hsa-miR-1178-3p	FAM169B	1	0	0	1
hsa-miR-1178-3p	FAM170B	1	0	0	1
hsa-miR-1178-3p	FAM182A	1	0	0	1
hsa-miR-1178-3p	FAM18B	1	0	0	1
hsa-miR-1178-3p	FAM18B2	1	0	0	1
hsa-miR-1178-3p	FAM190B	1	0	0	1
hsa-miR-1178-3p	FAM196A	1	0	0	1
hsa-miR-1178-3p	FAM198B	1	0	0	1
hsa-miR-1178-3p	FAM199X	1	0	0	1
hsa-miR-1178-3p	FAM19A2	1	0	0	1
hsa-miR-1178-3p	FAM200B	1	0	0	1
hsa-miR-1178-3p	FAM20A	1	0	0	1
hsa-miR-1178-3p	FAM22D	1	0	0	1
hsa-miR-1178-3p	FAM22G	1	0	0	1
hsa-miR-1178-3p	FAM24A	1	0	0	1
hsa-miR-1178-3p	FAM24B	1	0	0	1
hsa-miR-1178-3p	FAM26E	1	0	0	1
hsa-miR-1178-3p	FAM41AY2	1	0	0	1
hsa-miR-1178-3p	FAM45A	1	0	0	1
hsa-miR-1178-3p	FAM47E	1	0	0	1
hsa-miR-1178-3p	FAM53C	1	0	0	1
hsa-miR-1178-3p	FAM59B	1	0	0	1
hsa-miR-1178-3p	FAM65B	1	0	0	1
hsa-miR-1178-3p	FAM69C	1	0	0	1
hsa-miR-1178-3p	FAM70A	1	0	0	1
hsa-miR-1178-3p	FAM71D	1	0	0	1
hsa-miR-1178-3p	FAM81A	1	0	0	1
hsa-miR-1178-3p	FAM83A	1	0	0	1
hsa-miR-1178-3p	FAM84B	0	0	1	1
hsa-miR-1178-3p	FAM91A2	1	0	0	1
hsa-miR-1178-3p	FAM98A	1	0	1	2
hsa-miR-1178-3p	FANCI	1	0	0	1
hsa-miR-1178-3p	FAT3	0	0	1	1
hsa-miR-1178-3p	FBN2	1	0	0	1
hsa-miR-1178-3p	FBXL17	1	0	0	1
hsa-miR-1178-3p	FBXL2	1	0	0	1
hsa-miR-1178-3p	FBXL3	1	0	0	1
hsa-miR-1178-3p	FBXL4	1	0	0	1
hsa-miR-1178-3p	FBXL6	1	0	0	1
hsa-miR-1178-3p	FBXO11	1	0	0	1
hsa-miR-1178-3p	FBXO28	1	0	0	1
hsa-miR-1178-3p	FBXO33	1	0	1	2
hsa-miR-1178-3p	FBXO40	1	0	0	1
hsa-miR-1178-3p	FBXO7	1	0	0	1
hsa-miR-1178-3p	FBXW11	1	0	1	2
hsa-miR-1178-3p	FBXW8	1	0	0	1
hsa-miR-1178-3p	FCAR	1	0	0	1
hsa-miR-1178-3p	FCGR1B	1	0	0	1
hsa-miR-1178-3p	FCHO2	1	0	0	1
hsa-miR-1178-3p	FCRL5	1	0	0	1
hsa-miR-1178-3p	FCRLB	1	0	0	1
hsa-miR-1178-3p	FER1L5	1	0	0	1
hsa-miR-1178-3p	FERMT1	1	0	0	1
hsa-miR-1178-3p	FEZF1	1	0	0	1
hsa-miR-1178-3p	FGD4	1	0	0	1
hsa-miR-1178-3p	FGF12	1	0	0	1
hsa-miR-1178-3p	FGF7	1	0	0	1
hsa-miR-1178-3p	FGGY	1	0	0	1
hsa-miR-1178-3p	FHDC1	1	0	1	2
hsa-miR-1178-3p	FHL1	1	0	0	1
hsa-miR-1178-3p	FIZ1	1	0	0	1
hsa-miR-1178-3p	FKBP15	1	0	0	1
hsa-miR-1178-3p	FKBP4	1	0	1	2
hsa-miR-1178-3p	FKBP9	1	0	0	1
hsa-miR-1178-3p	FKBP9L	1	0	0	1
hsa-miR-1178-3p	FLJ10038	1	0	0	1
hsa-miR-1178-3p	FLJ10661	1	0	0	1
hsa-miR-1178-3p	FLJ16124	1	0	0	1
hsa-miR-1178-3p	FLJ22536	1	0	0	1
hsa-miR-1178-3p	FLJ23152	1	0	0	1
hsa-miR-1178-3p	FLJ33360	1	0	0	1
hsa-miR-1178-3p	FLJ33581	1	0	0	1
hsa-miR-1178-3p	FLJ37505	1	0	0	1
hsa-miR-1178-3p	FLJ37543	1	0	0	1
hsa-miR-1178-3p	FLJ39632	1	0	0	1
hsa-miR-1178-3p	FLJ41278	1	0	0	1
hsa-miR-1178-3p	FLJ42393	1	0	0	1
hsa-miR-1178-3p	FLJ43315	1	0	0	1
hsa-miR-1178-3p	FLJ43390	1	0	0	1
hsa-miR-1178-3p	FLJ46111	1	0	0	1
hsa-miR-1178-3p	FLRT2	1	0	0	1
hsa-miR-1178-3p	FLVCR1	1	0	0	1
hsa-miR-1178-3p	FMNL2	1	0	0	1
hsa-miR-1178-3p	FMOD	1	0	0	1
hsa-miR-1178-3p	FNDC1	1	0	0	1
hsa-miR-1178-3p	FNDC3B	1	0	0	1
hsa-miR-1178-3p	FNDC4	1	0	0	1
hsa-miR-1178-3p	FOSB	1	0	0	1
hsa-miR-1178-3p	FOXN2	1	0	0	1
hsa-miR-1178-3p	FOXO1	1	0	0	1
hsa-miR-1178-3p	FOXO3	1	0	0	1
hsa-miR-1178-3p	FOXP2	1	0	0	1
hsa-miR-1178-3p	FOXR2	1	0	0	1
hsa-miR-1178-3p	FRS2	1	0	0	1
hsa-miR-1178-3p	FRY	1	0	0	1
hsa-miR-1178-3p	FSIP2	1	0	0	1
hsa-miR-1178-3p	FTO	1	0	0	1
hsa-miR-1178-3p	FUT1	0	0	1	1
hsa-miR-1178-3p	FXN	1	0	0	1
hsa-miR-1178-3p	FZD9	1	0	0	1
hsa-miR-1178-3p	G3BP2	1	0	0	1
hsa-miR-1178-3p	GAB1	1	0	1	2
hsa-miR-1178-3p	GABARAPL2	1	0	0	1
hsa-miR-1178-3p	GABPA	1	0	0	1
hsa-miR-1178-3p	GABPB1	1	0	0	1
hsa-miR-1178-3p	GABRA2	1	0	0	1
hsa-miR-1178-3p	GABRA5	1	0	0	1
hsa-miR-1178-3p	GABRB1	1	0	0	1
hsa-miR-1178-3p	GABRB2	1	0	1	2
hsa-miR-1178-3p	GABRG1	1	0	0	1
hsa-miR-1178-3p	GAD1	1	0	0	1
hsa-miR-1178-3p	GALE	1	0	0	1
hsa-miR-1178-3p	GALNT10	1	0	0	1
hsa-miR-1178-3p	GALNT2	1	0	0	1
hsa-miR-1178-3p	GALNT4	1	0	0	1
hsa-miR-1178-3p	GALNT7	1	0	0	1
hsa-miR-1178-3p	GALNTL5	1	0	0	1
hsa-miR-1178-3p	GAPVD1	1	0	0	1
hsa-miR-1178-3p	GATA2	1	0	0	1
hsa-miR-1178-3p	GATAD1	1	0	0	1
hsa-miR-1178-3p	GBP2	1	0	0	1
hsa-miR-1178-3p	GBP3	1	0	0	1
hsa-miR-1178-3p	GBP5	1	0	0	1
hsa-miR-1178-3p	GCC1	1	0	0	1
hsa-miR-1178-3p	GCNT3	1	0	0	1
hsa-miR-1178-3p	GCOM1	1	0	0	1
hsa-miR-1178-3p	GDA	1	0	0	1
hsa-miR-1178-3p	GDAP1	1	0	0	1
hsa-miR-1178-3p	GDF11	1	0	0	1
hsa-miR-1178-3p	GDF5OS	1	0	0	1
hsa-miR-1178-3p	GET4	1	0	0	1
hsa-miR-1178-3p	GFOD2	1	0	0	1
hsa-miR-1178-3p	GFPT2	1	0	0	1
hsa-miR-1178-3p	GFRAL	1	0	0	1
hsa-miR-1178-3p	GGCX	0	0	1	1
hsa-miR-1178-3p	GGH	1	0	0	1
hsa-miR-1178-3p	GGPS1	1	0	0	1
hsa-miR-1178-3p	GGT1	1	0	0	1
hsa-miR-1178-3p	GGT2	1	0	0	1
hsa-miR-1178-3p	GGT7	1	0	0	1
hsa-miR-1178-3p	GGT8P	1	0	0	1
hsa-miR-1178-3p	GGTLC2	1	0	0	1
hsa-miR-1178-3p	GIGYF1	1	0	0	1
hsa-miR-1178-3p	GIN1	1	0	0	1
hsa-miR-1178-3p	GINS1	1	0	0	1
hsa-miR-1178-3p	GIP	1	0	0	1
hsa-miR-1178-3p	GIT1	1	0	0	1
hsa-miR-1178-3p	GJA9	1	0	0	1
hsa-miR-1178-3p	GJB4	1	0	0	1
hsa-miR-1178-3p	GLB1L	1	0	0	1
hsa-miR-1178-3p	GLDN	1	0	0	1
hsa-miR-1178-3p	GLIPR2	1	0	0	1
hsa-miR-1178-3p	GLP1R	1	0	0	1
hsa-miR-1178-3p	GLRA1	1	0	0	1
hsa-miR-1178-3p	GLRB	1	0	0	1
hsa-miR-1178-3p	GLRX5	1	0	0	1
hsa-miR-1178-3p	GLS	1	0	1	2
hsa-miR-1178-3p	GLYCTK	1	0	0	1
hsa-miR-1178-3p	GNAL	1	0	0	1
hsa-miR-1178-3p	GNAS	1	0	0	1
hsa-miR-1178-3p	GNAT1	1	0	0	1
hsa-miR-1178-3p	GNPTAB	1	0	0	1
hsa-miR-1178-3p	GOLT1A	1	0	0	1
hsa-miR-1178-3p	GP1BA	1	0	0	1
hsa-miR-1178-3p	GPAM	1	0	0	1
hsa-miR-1178-3p	GPATCH2	1	0	0	1
hsa-miR-1178-3p	GPATCH8	1	0	1	2
hsa-miR-1178-3p	GPC6	1	0	1	2
hsa-miR-1178-3p	GPLD1	1	0	0	1
hsa-miR-1178-3p	GPM6A	1	0	1	2
hsa-miR-1178-3p	GPM6B	1	0	0	1
hsa-miR-1178-3p	GPN2	1	0	0	1
hsa-miR-1178-3p	GPR107	1	0	0	1
hsa-miR-1178-3p	GPR110	1	0	0	1
hsa-miR-1178-3p	GPR125	1	0	0	1
hsa-miR-1178-3p	GPR126	1	0	0	1
hsa-miR-1178-3p	GPR153	0	0	1	1
hsa-miR-1178-3p	GPR55	1	0	0	1
hsa-miR-1178-3p	GPR63	1	0	0	1
hsa-miR-1178-3p	GPR85	1	0	1	2
hsa-miR-1178-3p	GPT	1	0	0	1
hsa-miR-1178-3p	GPT2	0	0	1	1
hsa-miR-1178-3p	GRAMD3	1	0	0	1
hsa-miR-1178-3p	GREB1	1	0	0	1
hsa-miR-1178-3p	GRIA2	1	0	0	1
hsa-miR-1178-3p	GRIA4	1	0	0	1
hsa-miR-1178-3p	GRID2IP	1	0	0	1
hsa-miR-1178-3p	GRIN1	1	0	0	1
hsa-miR-1178-3p	GRIN2B	1	0	0	1
hsa-miR-1178-3p	GRIN3A	1	0	1	2
hsa-miR-1178-3p	GRINL1A	1	0	0	1
hsa-miR-1178-3p	GRIPAP1	1	0	0	1
hsa-miR-1178-3p	GRM5	1	0	0	1
hsa-miR-1178-3p	GRM7	1	0	0	1
hsa-miR-1178-3p	GRSF1	1	0	0	1
hsa-miR-1178-3p	GSG1	1	0	0	1
hsa-miR-1178-3p	GSK3B	0	0	1	1
hsa-miR-1178-3p	GSTM4	1	0	0	1
hsa-miR-1178-3p	GTPBP3	1	0	0	1
hsa-miR-1178-3p	GUCA1B	1	0	1	2
hsa-miR-1178-3p	GUCA1C	1	0	0	1
hsa-miR-1178-3p	GULP1	1	0	0	1
hsa-miR-1178-3p	GYG1	1	0	0	1
hsa-miR-1178-3p	GYPC	1	0	0	1
hsa-miR-1178-3p	H2AFZ	1	0	0	1
hsa-miR-1178-3p	H3F3B	1	0	1	2
hsa-miR-1178-3p	HADHA	1	0	0	1
hsa-miR-1178-3p	HAGH	1	0	0	1
hsa-miR-1178-3p	HAGHL	1	0	0	1
hsa-miR-1178-3p	HARS2	1	0	0	1
hsa-miR-1178-3p	HAS3	1	0	0	1
hsa-miR-1178-3p	HAT1	1	0	0	1
hsa-miR-1178-3p	HAUS2	1	0	0	1
hsa-miR-1178-3p	HAUS3	1	0	0	1
hsa-miR-1178-3p	HAUS6	1	0	0	1
hsa-miR-1178-3p	HAUS8	1	0	0	1
hsa-miR-1178-3p	HBEGF	1	0	0	1
hsa-miR-1178-3p	HCFC1R1	1	0	0	1
hsa-miR-1178-3p	HCN1	1	0	0	1
hsa-miR-1178-3p	HDAC1	1	0	0	1
hsa-miR-1178-3p	HDAC7	1	0	0	1
hsa-miR-1178-3p	HDAC9	1	0	0	1
hsa-miR-1178-3p	HECTD3	1	0	0	1
hsa-miR-1178-3p	HECW1	1	0	0	1
hsa-miR-1178-3p	HELB	1	0	0	1
hsa-miR-1178-3p	HERC2P2	1	0	0	1
hsa-miR-1178-3p	HERC2P3	1	0	0	1
hsa-miR-1178-3p	HERPUD1	1	0	0	1
hsa-miR-1178-3p	HES1	1	0	0	1
hsa-miR-1178-3p	HEY1	1	0	0	1
hsa-miR-1178-3p	HFM1	1	0	0	1
hsa-miR-1178-3p	HHAT	1	0	0	1
hsa-miR-1178-3p	HHIP	1	0	0	1
hsa-miR-1178-3p	HIF1A	1	0	0	1
hsa-miR-1178-3p	HIP1	1	0	0	1
hsa-miR-1178-3p	HIVEP2	1	0	0	1
hsa-miR-1178-3p	HLA-DOA	1	0	0	1
hsa-miR-1178-3p	HLA-DPB1	1	0	0	1
hsa-miR-1178-3p	HLA-DQB1	1	0	0	1
hsa-miR-1178-3p	HLA-F	1	0	0	1
hsa-miR-1178-3p	HM13	1	0	0	1
hsa-miR-1178-3p	HMGA1	1	0	0	1
hsa-miR-1178-3p	HMGB2	1	0	0	1
hsa-miR-1178-3p	HMGCLL1	1	0	0	1
hsa-miR-1178-3p	HMGXB4	1	0	0	1
hsa-miR-1178-3p	HMHB1	1	0	0	1
hsa-miR-1178-3p	HN1	1	0	0	1
hsa-miR-1178-3p	HNMT	1	0	0	1
hsa-miR-1178-3p	HNRNPA1	1	0	0	1
hsa-miR-1178-3p	HNRNPA3	1	0	1	2
hsa-miR-1178-3p	HOXA1	1	0	0	1
hsa-miR-1178-3p	HOXB4	1	0	0	1
hsa-miR-1178-3p	HOXD10	1	0	0	1
hsa-miR-1178-3p	HOXD8	1	0	0	1
hsa-miR-1178-3p	HPCAL1	1	0	0	1
hsa-miR-1178-3p	HPGDS	1	0	0	1
hsa-miR-1178-3p	HPX	1	0	0	1
hsa-miR-1178-3p	HRNR	1	0	0	1
hsa-miR-1178-3p	HS2ST1	0	0	1	1
hsa-miR-1178-3p	HS3ST4	1	0	0	1
hsa-miR-1178-3p	HS3ST5	1	0	0	1
hsa-miR-1178-3p	HSCB	1	0	0	1
hsa-miR-1178-3p	HSD17B7	1	0	0	1
hsa-miR-1178-3p	HSDL2	1	0	0	1
hsa-miR-1178-3p	HSF4	1	0	0	1
hsa-miR-1178-3p	HSPA13	1	0	0	1
hsa-miR-1178-3p	HSPC159	1	0	0	1
hsa-miR-1178-3p	HTT	0	0	1	1
hsa-miR-1178-3p	HUNK	0	0	1	1
hsa-miR-1178-3p	IBTK	1	0	0	1
hsa-miR-1178-3p	IDI1	1	0	0	1
hsa-miR-1178-3p	IDS	1	0	0	1
hsa-miR-1178-3p	IER5L	1	0	0	1
hsa-miR-1178-3p	IFT46	1	0	0	1
hsa-miR-1178-3p	IGFBP4	1	0	0	1
hsa-miR-1178-3p	IGJ	1	0	0	1
hsa-miR-1178-3p	IGSF1	1	0	0	1
hsa-miR-1178-3p	IGSF11	1	0	0	1
hsa-miR-1178-3p	IL12RB2	1	0	0	1
hsa-miR-1178-3p	IL17REL	1	0	0	1
hsa-miR-1178-3p	IL18	1	0	0	1
hsa-miR-1178-3p	IL1B	1	0	0	1
hsa-miR-1178-3p	IL1RAP	1	0	0	1
hsa-miR-1178-3p	IL23R	1	0	0	1
hsa-miR-1178-3p	IL25	1	0	0	1
hsa-miR-1178-3p	IL27RA	1	0	0	1
hsa-miR-1178-3p	IMP3	1	0	0	1
hsa-miR-1178-3p	INADL	1	0	1	2
hsa-miR-1178-3p	ING3	1	0	0	1
hsa-miR-1178-3p	ING5	1	0	0	1
hsa-miR-1178-3p	INO80	1	0	1	2
hsa-miR-1178-3p	INPP5K	1	0	0	1
hsa-miR-1178-3p	INSIG1	1	0	1	2
hsa-miR-1178-3p	INSM2	1	0	0	1
hsa-miR-1178-3p	IPO11	1	0	0	1
hsa-miR-1178-3p	IPO5	1	0	1	2
hsa-miR-1178-3p	IQCC	1	0	0	1
hsa-miR-1178-3p	IQCG	1	0	0	1
hsa-miR-1178-3p	IQCJ	1	0	0	1
hsa-miR-1178-3p	IQGAP2	1	0	0	1
hsa-miR-1178-3p	IRF5	1	0	0	1
hsa-miR-1178-3p	ISX	1	0	0	1
hsa-miR-1178-3p	ITCH	1	0	0	1
hsa-miR-1178-3p	ITFG3	1	0	0	1
hsa-miR-1178-3p	ITGA2B	1	0	0	1
hsa-miR-1178-3p	ITGAX	1	0	0	1
hsa-miR-1178-3p	ITGB3BP	1	0	0	1
hsa-miR-1178-3p	ITGB7	1	0	0	1
hsa-miR-1178-3p	ITIH1	1	0	0	1
hsa-miR-1178-3p	ITM2B	1	0	0	1
hsa-miR-1178-3p	ITPKB	1	0	0	1
hsa-miR-1178-3p	IVL	1	0	0	1
hsa-miR-1178-3p	JAKMIP2	1	0	0	1
hsa-miR-1178-3p	JARID2	1	0	0	1
hsa-miR-1178-3p	JMY	0	0	1	1
hsa-miR-1178-3p	JPH1	1	0	0	1
hsa-miR-1178-3p	JPH3	1	0	0	1
hsa-miR-1178-3p	JRK	1	0	0	1
hsa-miR-1178-3p	JTB	1	0	0	1
hsa-miR-1178-3p	KALRN	1	0	0	1
hsa-miR-1178-3p	KANK2	1	0	0	1
hsa-miR-1178-3p	KAT2B	1	0	0	1
hsa-miR-1178-3p	KAZ	1	0	0	1
hsa-miR-1178-3p	KCNA4	1	0	0	1
hsa-miR-1178-3p	KCNA6	1	0	0	1
hsa-miR-1178-3p	KCNG1	1	0	0	1
hsa-miR-1178-3p	KCNG3	1	0	1	2
hsa-miR-1178-3p	KCNH7	1	0	0	1
hsa-miR-1178-3p	KCNQ5	1	0	0	1
hsa-miR-1178-3p	KCTD12	0	0	1	1
hsa-miR-1178-3p	KCTD3	1	0	0	1
hsa-miR-1178-3p	KCTD4	1	0	0	1
hsa-miR-1178-3p	KCTD7	1	0	0	1
hsa-miR-1178-3p	KDM2A	1	0	0	1
hsa-miR-1178-3p	KDM2B	1	0	0	1
hsa-miR-1178-3p	KDM4C	1	0	0	1
hsa-miR-1178-3p	KDM5B	1	0	1	2
hsa-miR-1178-3p	KDM5D	1	0	0	1
hsa-miR-1178-3p	KDM6A	1	0	0	1
hsa-miR-1178-3p	KDM6B	1	0	0	1
hsa-miR-1178-3p	KGFLP1	1	0	0	1
hsa-miR-1178-3p	KHDRBS1	1	0	0	1
hsa-miR-1178-3p	KHNYN	1	0	0	1
hsa-miR-1178-3p	KIAA0114	1	0	0	1
hsa-miR-1178-3p	KIAA0146	1	0	0	1
hsa-miR-1178-3p	KIAA0232	1	0	0	1
hsa-miR-1178-3p	KIAA0240	1	0	0	1
hsa-miR-1178-3p	KIAA0319	1	0	0	1
hsa-miR-1178-3p	KIAA0415	1	0	0	1
hsa-miR-1178-3p	KIAA0586	1	0	0	1
hsa-miR-1178-3p	KIAA0754	1	0	0	1
hsa-miR-1178-3p	KIAA0776	1	0	0	1
hsa-miR-1178-3p	KIAA0913	1	0	0	1
hsa-miR-1178-3p	KIAA1009	1	0	0	1
hsa-miR-1178-3p	KIAA1024	1	0	0	1
hsa-miR-1178-3p	KIAA1107	1	0	0	1
hsa-miR-1178-3p	KIAA1191	1	0	0	1
hsa-miR-1178-3p	KIAA1211	1	0	0	1
hsa-miR-1178-3p	KIAA1267	1	0	0	1
hsa-miR-1178-3p	KIAA1324L	1	0	0	1
hsa-miR-1178-3p	KIAA1377	1	0	0	1
hsa-miR-1178-3p	KIAA1522	1	0	0	1
hsa-miR-1178-3p	KIAA1712	1	0	0	1
hsa-miR-1178-3p	KIAA1715	1	0	0	1
hsa-miR-1178-3p	KIAA1751	1	0	0	1
hsa-miR-1178-3p	KIAA1841	1	0	0	1
hsa-miR-1178-3p	KIAA1958	1	0	0	1
hsa-miR-1178-3p	KIAA2013	1	0	0	1
hsa-miR-1178-3p	KIF1B	1	0	0	1
hsa-miR-1178-3p	KIF1C	1	0	1	2
hsa-miR-1178-3p	KIF4A	1	0	0	1
hsa-miR-1178-3p	KIF4B	1	0	0	1
hsa-miR-1178-3p	KLF3	1	0	0	1
hsa-miR-1178-3p	KLF5	1	0	0	1
hsa-miR-1178-3p	KLHDC8B	1	0	0	1
hsa-miR-1178-3p	KLHL13	1	0	0	1
hsa-miR-1178-3p	KLHL32	1	0	0	1
hsa-miR-1178-3p	KLHL5	1	0	0	1
hsa-miR-1178-3p	KLRG1	1	0	0	1
hsa-miR-1178-3p	KNCN	1	0	0	1
hsa-miR-1178-3p	KNTC1	1	0	0	1
hsa-miR-1178-3p	KRAS	1	0	0	1
hsa-miR-1178-3p	KREMEN1	1	0	0	1
hsa-miR-1178-3p	KRT20	1	0	0	1
hsa-miR-1178-3p	KRT222	1	0	0	1
hsa-miR-1178-3p	KRT7	1	0	0	1
hsa-miR-1178-3p	KRT72	1	0	0	1
hsa-miR-1178-3p	KRTAP13-2	1	0	0	1
hsa-miR-1178-3p	KRTAP24-1	1	0	0	1
hsa-miR-1178-3p	KRTAP5-11	1	0	0	1
hsa-miR-1178-3p	KY	1	0	0	1
hsa-miR-1178-3p	L2HGDH	1	0	0	1
hsa-miR-1178-3p	L3MBTL	1	0	0	1
hsa-miR-1178-3p	L3MBTL2	1	0	0	1
hsa-miR-1178-3p	L3MBTL4	1	0	0	1
hsa-miR-1178-3p	LAIR2	1	0	0	1
hsa-miR-1178-3p	LAMC1	1	0	0	1
hsa-miR-1178-3p	LAMC2	1	0	0	1
hsa-miR-1178-3p	LAMP2	1	0	0	1
hsa-miR-1178-3p	LANCL2	1	0	0	1
hsa-miR-1178-3p	LANCL3	1	0	0	1
hsa-miR-1178-3p	LARP4	1	0	0	1
hsa-miR-1178-3p	LATS2	1	0	1	2
hsa-miR-1178-3p	LCOR	1	0	1	2
hsa-miR-1178-3p	LEF1	1	0	0	1
hsa-miR-1178-3p	LEFTY2	1	0	0	1
hsa-miR-1178-3p	LEMD3	1	0	1	2
hsa-miR-1178-3p	LEP	1	0	0	1
hsa-miR-1178-3p	LEPR	1	0	0	1
hsa-miR-1178-3p	LETM2	1	0	0	1
hsa-miR-1178-3p	LGI3	1	0	0	1
hsa-miR-1178-3p	LGTN	1	0	0	1
hsa-miR-1178-3p	LHFPL1	1	0	0	1
hsa-miR-1178-3p	LHX1	0	0	1	1
hsa-miR-1178-3p	LHX2	1	0	0	1
hsa-miR-1178-3p	LHX8	1	0	0	1
hsa-miR-1178-3p	LILRB5	1	0	0	1
hsa-miR-1178-3p	LIN28A	1	0	1	2
hsa-miR-1178-3p	LIPG	1	0	0	1
hsa-miR-1178-3p	LMAN1	1	0	0	1
hsa-miR-1178-3p	LMBR1L	1	0	0	1
hsa-miR-1178-3p	LMCD1	1	0	0	1
hsa-miR-1178-3p	LMLN	1	0	1	2
hsa-miR-1178-3p	LMO4	1	0	0	1
hsa-miR-1178-3p	LMO7	1	0	0	1
hsa-miR-1178-3p	LMOD1	1	0	0	1
hsa-miR-1178-3p	LMOD3	1	0	0	1
hsa-miR-1178-3p	LOC100125556	1	0	0	1
hsa-miR-1178-3p	LOC100127974	1	0	0	1
hsa-miR-1178-3p	LOC100128025	1	0	0	1
hsa-miR-1178-3p	LOC100128076	1	0	0	1
hsa-miR-1178-3p	LOC100128098	1	0	0	1
hsa-miR-1178-3p	LOC100128239	1	0	0	1
hsa-miR-1178-3p	LOC100128264	1	0	0	1
hsa-miR-1178-3p	LOC100128398	1	0	0	1
hsa-miR-1178-3p	LOC100128505	1	0	0	1
hsa-miR-1178-3p	LOC100128554	1	0	0	1
hsa-miR-1178-3p	LOC100129550	1	0	0	1
hsa-miR-1178-3p	LOC100129716	1	0	0	1
hsa-miR-1178-3p	LOC100129794	1	0	0	1
hsa-miR-1178-3p	LOC100129935	1	0	0	1
hsa-miR-1178-3p	LOC100130000	1	0	0	1
hsa-miR-1178-3p	LOC100130155	1	0	0	1
hsa-miR-1178-3p	LOC100130353	1	0	0	1
hsa-miR-1178-3p	LOC100130557	1	0	0	1
hsa-miR-1178-3p	LOC100130950	1	0	0	1
hsa-miR-1178-3p	LOC100131347	1	0	0	1
hsa-miR-1178-3p	LOC100132077	1	0	0	1
hsa-miR-1178-3p	LOC100132247	1	0	0	1
hsa-miR-1178-3p	LOC100132618	1	0	0	1
hsa-miR-1178-3p	LOC100132707	1	0	0	1
hsa-miR-1178-3p	LOC100133920	1	0	0	1
hsa-miR-1178-3p	LOC100134015	1	0	0	1
hsa-miR-1178-3p	LOC100134822	1	0	0	1
hsa-miR-1178-3p	LOC100189589	1	0	0	1
hsa-miR-1178-3p	LOC100270804	1	0	0	1
hsa-miR-1178-3p	LOC100272216	1	0	0	1
hsa-miR-1178-3p	LOC100289618	1	0	0	1
hsa-miR-1178-3p	LOC116437	1	0	0	1
hsa-miR-1178-3p	LOC126536	1	0	0	1
hsa-miR-1178-3p	LOC143188	1	0	0	1
hsa-miR-1178-3p	LOC150776	1	0	0	1
hsa-miR-1178-3p	LOC152217	1	0	0	1
hsa-miR-1178-3p	LOC157273	1	0	0	1
hsa-miR-1178-3p	LOC170425	1	0	0	1
hsa-miR-1178-3p	LOC201477	1	0	0	1
hsa-miR-1178-3p	LOC202181	1	0	0	1
hsa-miR-1178-3p	LOC202781	1	0	0	1
hsa-miR-1178-3p	LOC221442	1	0	0	1
hsa-miR-1178-3p	LOC253724	1	0	0	1
hsa-miR-1178-3p	LOC254559	1	0	0	1
hsa-miR-1178-3p	LOC283070	1	0	0	1
hsa-miR-1178-3p	LOC283914	1	0	0	1
hsa-miR-1178-3p	LOC283999	1	0	0	1
hsa-miR-1178-3p	LOC284861	1	0	0	1
hsa-miR-1178-3p	LOC285033	1	0	0	1
hsa-miR-1178-3p	LOC285043	1	0	0	1
hsa-miR-1178-3p	LOC285074	1	0	0	1
hsa-miR-1178-3p	LOC285419	1	0	0	1
hsa-miR-1178-3p	LOC285456	1	0	0	1
hsa-miR-1178-3p	LOC285501	1	0	0	1
hsa-miR-1178-3p	LOC285593	1	0	0	1
hsa-miR-1178-3p	LOC285827	1	0	0	1
hsa-miR-1178-3p	LOC285944	1	0	0	1
hsa-miR-1178-3p	LOC285965	1	0	0	1
hsa-miR-1178-3p	LOC286094	1	0	0	1
hsa-miR-1178-3p	LOC286135	1	0	0	1
hsa-miR-1178-3p	LOC286184	1	0	0	1
hsa-miR-1178-3p	LOC286238	1	0	0	1
hsa-miR-1178-3p	LOC338817	1	0	0	1
hsa-miR-1178-3p	LOC339316	1	0	0	1
hsa-miR-1178-3p	LOC339524	1	0	0	1
hsa-miR-1178-3p	LOC339862	1	0	0	1
hsa-miR-1178-3p	LOC340017	1	0	0	1
hsa-miR-1178-3p	LOC348021	1	0	0	1
hsa-miR-1178-3p	LOC387646	1	0	0	1
hsa-miR-1178-3p	LOC387647	1	0	0	1
hsa-miR-1178-3p	LOC387693	1	0	0	1
hsa-miR-1178-3p	LOC388906	1	0	0	1
hsa-miR-1178-3p	LOC389043	1	0	0	1
hsa-miR-1178-3p	LOC389332	1	0	0	1
hsa-miR-1178-3p	LOC389791	1	0	0	1
hsa-miR-1178-3p	LOC400707	1	0	0	1
hsa-miR-1178-3p	LOC400759	1	0	0	1
hsa-miR-1178-3p	LOC401588	1	0	0	1
hsa-miR-1178-3p	LOC402779	1	0	0	1
hsa-miR-1178-3p	LOC441728	1	0	0	1
hsa-miR-1178-3p	LOC503519	1	0	0	1
hsa-miR-1178-3p	LOC554223	1	0	0	1
hsa-miR-1178-3p	LOC554249	1	0	0	1
hsa-miR-1178-3p	LOC613037	1	0	0	1
hsa-miR-1178-3p	LOC642236	1	0	0	1
hsa-miR-1178-3p	LOC642502	1	0	0	1
hsa-miR-1178-3p	LOC643008	1	0	0	1
hsa-miR-1178-3p	LOC643327	1	0	0	1
hsa-miR-1178-3p	LOC643401	1	0	0	1
hsa-miR-1178-3p	LOC643749	1	0	0	1
hsa-miR-1178-3p	LOC645166	1	0	0	1
hsa-miR-1178-3p	LOC646736	1	0	0	1
hsa-miR-1178-3p	LOC646999	1	0	0	1
hsa-miR-1178-3p	LOC648740	1	0	0	1
hsa-miR-1178-3p	LOC652276	1	0	0	1
hsa-miR-1178-3p	LOC653712	1	0	0	1
hsa-miR-1178-3p	LOC727726	1	0	0	1
hsa-miR-1178-3p	LOC728095	1	0	0	1
hsa-miR-1178-3p	LOC728192	1	0	0	1
hsa-miR-1178-3p	LOC728342	1	0	0	1
hsa-miR-1178-3p	LOC728554	1	0	0	1
hsa-miR-1178-3p	LOC84856	1	0	0	1
hsa-miR-1178-3p	LOC90110	1	0	0	1
hsa-miR-1178-3p	LOC91948	1	0	0	1
hsa-miR-1178-3p	LOC93622	1	0	0	1
hsa-miR-1178-3p	LONP2	1	0	0	1
hsa-miR-1178-3p	LPA	1	0	0	1
hsa-miR-1178-3p	LPAR5	1	0	0	1
hsa-miR-1178-3p	LPCAT2	1	0	0	1
hsa-miR-1178-3p	LPHN3	1	0	0	1
hsa-miR-1178-3p	LPO	1	0	0	1
hsa-miR-1178-3p	LPP	1	0	0	1
hsa-miR-1178-3p	LPXN	1	0	0	1
hsa-miR-1178-3p	LRAT	1	0	0	1
hsa-miR-1178-3p	LRBA	1	0	0	1
hsa-miR-1178-3p	LRDD	1	0	0	1
hsa-miR-1178-3p	LRMP	1	0	0	1
hsa-miR-1178-3p	LRP1	1	0	0	1
hsa-miR-1178-3p	LRP10	1	0	0	1
hsa-miR-1178-3p	LRP1B	1	0	0	1
hsa-miR-1178-3p	LRP4	1	0	0	1
hsa-miR-1178-3p	LRP5L	1	0	0	1
hsa-miR-1178-3p	LRRC37A4	1	0	0	1
hsa-miR-1178-3p	LRRC41	1	0	0	1
hsa-miR-1178-3p	LRRC61	1	0	0	1
hsa-miR-1178-3p	LRRC7	1	0	0	1
hsa-miR-1178-3p	LRRCC1	1	0	0	1
hsa-miR-1178-3p	LRRFIP1	1	0	0	1
hsa-miR-1178-3p	LRRN3	1	0	0	1
hsa-miR-1178-3p	LRRTM3	1	0	0	1
hsa-miR-1178-3p	LRRTM4	1	0	0	1
hsa-miR-1178-3p	LSAMP	0	0	1	1
hsa-miR-1178-3p	LSM11	1	0	0	1
hsa-miR-1178-3p	LTB4R	1	0	0	1
hsa-miR-1178-3p	LUC7L2	1	0	1	2
hsa-miR-1178-3p	LY6H	1	0	0	1
hsa-miR-1178-3p	LYPLA1	1	0	0	1
hsa-miR-1178-3p	LZIC	1	0	0	1
hsa-miR-1178-3p	M6PR	1	0	0	1
hsa-miR-1178-3p	MACROD2	1	0	0	1
hsa-miR-1178-3p	MAD2L1	1	0	0	1
hsa-miR-1178-3p	MAEA	1	0	1	2
hsa-miR-1178-3p	MAG	1	0	0	1
hsa-miR-1178-3p	MAGEA1	1	0	0	1
hsa-miR-1178-3p	MAGEA3	1	0	0	1
hsa-miR-1178-3p	MAGEA6	1	0	0	1
hsa-miR-1178-3p	MAGEA9	1	0	0	1
hsa-miR-1178-3p	MAGEB1	1	0	0	1
hsa-miR-1178-3p	MAGEB2	1	0	0	1
hsa-miR-1178-3p	MAGI2	1	0	1	2
hsa-miR-1178-3p	MANBAL	1	0	0	1
hsa-miR-1178-3p	MAP1LC3B	1	0	0	1
hsa-miR-1178-3p	MAP1LC3B2	1	0	0	1
hsa-miR-1178-3p	MAP2K1	1	0	0	1
hsa-miR-1178-3p	MAP3K2	1	0	0	1
hsa-miR-1178-3p	MAP4	0	0	1	1
hsa-miR-1178-3p	MAP6D1	1	0	0	1
hsa-miR-1178-3p	MAPK3	1	0	0	1
hsa-miR-1178-3p	MAPK9	1	0	1	2
hsa-miR-1178-3p	MAPKAPK2	1	0	0	1
hsa-miR-1178-3p	MARCH7	1	0	0	1
hsa-miR-1178-3p	MARCKS	1	0	1	2
hsa-miR-1178-3p	MARK1	1	0	0	1
hsa-miR-1178-3p	MARS	1	0	0	1
hsa-miR-1178-3p	MARVELD3	1	0	0	1
hsa-miR-1178-3p	MAT2A	1	0	0	1
hsa-miR-1178-3p	MAZ	1	0	0	1
hsa-miR-1178-3p	MBD5	1	0	0	1
hsa-miR-1178-3p	MBLAC2	1	0	0	1
hsa-miR-1178-3p	MBTPS2	1	0	0	1
hsa-miR-1178-3p	MCART6	1	0	0	1
hsa-miR-1178-3p	MCCC2	1	0	0	1
hsa-miR-1178-3p	MCHR1	1	0	0	1
hsa-miR-1178-3p	MCM4	1	0	0	1
hsa-miR-1178-3p	MCTP2	1	0	0	1
hsa-miR-1178-3p	MDM1	1	0	0	1
hsa-miR-1178-3p	MDP1	1	0	0	1
hsa-miR-1178-3p	MDS2	1	0	0	1
hsa-miR-1178-3p	MED1	1	0	0	1
hsa-miR-1178-3p	MED24	1	0	0	1
hsa-miR-1178-3p	MEF2A	1	0	0	1
hsa-miR-1178-3p	MEF2C	1	0	0	1
hsa-miR-1178-3p	MEG3	1	0	0	1
hsa-miR-1178-3p	MEGF9	0	0	1	1
hsa-miR-1178-3p	MEIS1	1	0	0	1
hsa-miR-1178-3p	MEOX2	1	0	0	1
hsa-miR-1178-3p	MET	1	0	0	1
hsa-miR-1178-3p	METT5D1	1	0	0	1
hsa-miR-1178-3p	METTL10	1	0	0	1
hsa-miR-1178-3p	METTL13	1	0	0	1
hsa-miR-1178-3p	METTL7A	1	0	0	1
hsa-miR-1178-3p	MEX3B	1	0	1	2
hsa-miR-1178-3p	MFAP3	1	0	0	1
hsa-miR-1178-3p	MFSD2A	1	0	0	1
hsa-miR-1178-3p	MFSD2B	1	0	0	1
hsa-miR-1178-3p	MFSD9	1	0	0	1
hsa-miR-1178-3p	MGC11082	1	0	0	1
hsa-miR-1178-3p	MGST1	1	0	0	1
hsa-miR-1178-3p	MIER3	1	0	0	1
hsa-miR-1178-3p	MINK1	1	0	1	2
hsa-miR-1178-3p	MIPOL1	1	0	0	1
hsa-miR-1178-3p	MIR17HG	1	0	0	1
hsa-miR-1178-3p	MITF	1	0	0	1
hsa-miR-1178-3p	MKI67	1	0	0	1
hsa-miR-1178-3p	MKL2	1	0	0	1
hsa-miR-1178-3p	MKRN2	1	0	0	1
hsa-miR-1178-3p	MKX	1	0	0	1
hsa-miR-1178-3p	MLKL	1	0	0	1
hsa-miR-1178-3p	MLLT6	1	0	0	1
hsa-miR-1178-3p	MLPH	1	0	0	1
hsa-miR-1178-3p	MMD	1	0	0	1
hsa-miR-1178-3p	MMGT1	1	0	1	2
hsa-miR-1178-3p	MMP24	1	0	0	1
hsa-miR-1178-3p	MN1	1	0	0	1
hsa-miR-1178-3p	MNAT1	1	0	0	1
hsa-miR-1178-3p	MOBKL2C	1	0	0	1
hsa-miR-1178-3p	MORC1	1	0	0	1
hsa-miR-1178-3p	MORF4L1	1	0	0	1
hsa-miR-1178-3p	MORN1	1	0	0	1
hsa-miR-1178-3p	MORN4	1	0	0	1
hsa-miR-1178-3p	MPP1	1	0	0	1
hsa-miR-1178-3p	MPZ	1	0	0	1
hsa-miR-1178-3p	MRAP2	1	0	0	1
hsa-miR-1178-3p	MRAS	1	0	0	1
hsa-miR-1178-3p	MREG	1	0	0	1
hsa-miR-1178-3p	MRGPRF	1	0	0	1
hsa-miR-1178-3p	MRGPRX2	1	0	0	1
hsa-miR-1178-3p	MRPL17	1	0	0	1
hsa-miR-1178-3p	MRPL35	1	0	0	1
hsa-miR-1178-3p	MRPS16	1	0	0	1
hsa-miR-1178-3p	MS4A5	1	0	0	1
hsa-miR-1178-3p	MS4A6A	1	0	0	1
hsa-miR-1178-3p	MSH3	1	0	1	2
hsa-miR-1178-3p	MSL3	1	0	0	1
hsa-miR-1178-3p	MSMB	1	0	0	1
hsa-miR-1178-3p	MSRB3	1	0	1	2
hsa-miR-1178-3p	MST1	1	0	0	1
hsa-miR-1178-3p	MST1P2	1	0	0	1
hsa-miR-1178-3p	MST4	1	0	0	1
hsa-miR-1178-3p	MSTN	1	0	0	1
hsa-miR-1178-3p	MTAP	1	0	0	1
hsa-miR-1178-3p	MTHFD2	1	0	0	1
hsa-miR-1178-3p	MTRF1L	1	0	0	1
hsa-miR-1178-3p	MTRR	1	0	0	1
hsa-miR-1178-3p	MTSS1	1	0	0	1
hsa-miR-1178-3p	MUC13	1	0	0	1
hsa-miR-1178-3p	MUC20	1	0	0	1
hsa-miR-1178-3p	MUCL1	1	0	0	1
hsa-miR-1178-3p	MXD4	0	0	1	1
hsa-miR-1178-3p	MXRA7	1	0	0	1
hsa-miR-1178-3p	MYBL1	1	0	0	1
hsa-miR-1178-3p	MYD88	1	0	0	1
hsa-miR-1178-3p	MYEF2	1	0	0	1
hsa-miR-1178-3p	MYH10	1	0	1	2
hsa-miR-1178-3p	MYLK3	1	0	0	1
hsa-miR-1178-3p	MYO19	1	0	0	1
hsa-miR-1178-3p	MYO1D	0	0	1	1
hsa-miR-1178-3p	MYO1F	1	0	0	1
hsa-miR-1178-3p	MYO5B	1	0	0	1
hsa-miR-1178-3p	MYO7A	1	0	0	1
hsa-miR-1178-3p	MYO9A	1	0	0	1
hsa-miR-1178-3p	MYPOP	1	0	0	1
hsa-miR-1178-3p	MYRIP	1	0	0	1
hsa-miR-1178-3p	MYST1	1	0	0	1
hsa-miR-1178-3p	N6AMT1	1	0	0	1
hsa-miR-1178-3p	NAA16	1	0	0	1
hsa-miR-1178-3p	NAA38	1	0	0	1
hsa-miR-1178-3p	NAALADL2	1	0	0	1
hsa-miR-1178-3p	NAB1	1	0	0	1
hsa-miR-1178-3p	NAB2	1	0	0	1
hsa-miR-1178-3p	NALCN	1	0	0	1
hsa-miR-1178-3p	NAMPT	1	0	0	1
hsa-miR-1178-3p	NANP	1	0	0	1
hsa-miR-1178-3p	NANS	1	0	0	1
hsa-miR-1178-3p	NARF	1	0	0	1
hsa-miR-1178-3p	NAV3	1	0	1	2
hsa-miR-1178-3p	NBPF15	1	0	0	1
hsa-miR-1178-3p	NBPF16	1	0	0	1
hsa-miR-1178-3p	NBPF8	1	0	0	1
hsa-miR-1178-3p	NCALD	1	0	1	2
hsa-miR-1178-3p	NCAPG	1	0	0	1
hsa-miR-1178-3p	NCAPH	1	0	0	1
hsa-miR-1178-3p	NCF1	1	0	0	1
hsa-miR-1178-3p	NCF1B	1	0	0	1
hsa-miR-1178-3p	NCF1C	1	0	0	1
hsa-miR-1178-3p	NCKAP1L	1	0	0	1
hsa-miR-1178-3p	NCLN	1	0	0	1
hsa-miR-1178-3p	NCOA4	1	0	0	1
hsa-miR-1178-3p	NCOA6	1	0	0	1
hsa-miR-1178-3p	NCRNA00105	1	0	0	1
hsa-miR-1178-3p	NCRNA00120	1	0	0	1
hsa-miR-1178-3p	NCRNA00161	1	0	0	1
hsa-miR-1178-3p	NCRNA00200	1	0	0	1
hsa-miR-1178-3p	NCRNA00213	1	0	0	1
hsa-miR-1178-3p	NCRNA00222	1	0	0	1
hsa-miR-1178-3p	NDFIP1	1	0	0	1
hsa-miR-1178-3p	NDFIP2	1	0	0	1
hsa-miR-1178-3p	NDN	1	0	0	1
hsa-miR-1178-3p	NDST1	0	0	1	1
hsa-miR-1178-3p	NDUFA10	1	0	0	1
hsa-miR-1178-3p	NDUFA3	1	0	0	1
hsa-miR-1178-3p	NDUFS2	1	0	0	1
hsa-miR-1178-3p	NEDD4L	1	0	0	1
hsa-miR-1178-3p	NEDD9	1	0	0	1
hsa-miR-1178-3p	NEFH	1	0	0	1
hsa-miR-1178-3p	NEK1	1	0	0	1
hsa-miR-1178-3p	NEK3	1	0	0	1
hsa-miR-1178-3p	NEU3	1	0	0	1
hsa-miR-1178-3p	NEUROD1	1	0	0	1
hsa-miR-1178-3p	NEUROD2	1	0	0	1
hsa-miR-1178-3p	NF1	1	0	0	1
hsa-miR-1178-3p	NFASC	0	0	1	1
hsa-miR-1178-3p	NFE2L1	1	0	0	1
hsa-miR-1178-3p	NFIA	1	0	1	2
hsa-miR-1178-3p	NHLH1	1	0	0	1
hsa-miR-1178-3p	NHLRC2	1	0	0	1
hsa-miR-1178-3p	NHLRC3	1	0	0	1
hsa-miR-1178-3p	NHP2L1	1	0	0	1
hsa-miR-1178-3p	NID2	1	0	0	1
hsa-miR-1178-3p	NINL	1	0	0	1
hsa-miR-1178-3p	NIPBL	1	0	0	1
hsa-miR-1178-3p	NIPSNAP3B	1	0	0	1
hsa-miR-1178-3p	NKAIN3	1	0	0	1
hsa-miR-1178-3p	NLRC3	1	0	0	1
hsa-miR-1178-3p	NMD3	1	0	0	1
hsa-miR-1178-3p	NME7	1	0	0	1
hsa-miR-1178-3p	NMT1	1	0	0	1
hsa-miR-1178-3p	NMUR1	1	0	0	1
hsa-miR-1178-3p	NOD1	1	0	0	1
hsa-miR-1178-3p	NOD2	1	0	0	1
hsa-miR-1178-3p	NODAL	1	0	0	1
hsa-miR-1178-3p	NOG	1	0	0	1
hsa-miR-1178-3p	NOS1	1	0	0	1
hsa-miR-1178-3p	NOS1AP	1	0	0	1
hsa-miR-1178-3p	NOTCH2NL	1	0	0	1
hsa-miR-1178-3p	NOVA1	0	0	1	1
hsa-miR-1178-3p	NPIPL3	1	0	0	1
hsa-miR-1178-3p	NPL	1	0	0	1
hsa-miR-1178-3p	NPPB	1	0	0	1
hsa-miR-1178-3p	NPR3	1	0	0	1
hsa-miR-1178-3p	NPTN	1	0	1	2
hsa-miR-1178-3p	NPTXR	1	0	0	1
hsa-miR-1178-3p	NR1D2	1	0	0	1
hsa-miR-1178-3p	NR1H4	1	0	0	1
hsa-miR-1178-3p	NR1I3	1	0	0	1
hsa-miR-1178-3p	NR2F1	1	0	0	1
hsa-miR-1178-3p	NR4A2	1	0	0	1
hsa-miR-1178-3p	NRARP	1	0	0	1
hsa-miR-1178-3p	NRAS	1	0	0	1
hsa-miR-1178-3p	NRG1	1	0	0	1
hsa-miR-1178-3p	NRG3	0	0	1	1
hsa-miR-1178-3p	NRL	1	0	0	1
hsa-miR-1178-3p	NRN1	1	0	1	2
hsa-miR-1178-3p	NRP2	1	0	1	2
hsa-miR-1178-3p	NSUN5	1	0	0	1
hsa-miR-1178-3p	NSUN5P1	1	0	0	1
hsa-miR-1178-3p	NSUN5P2	1	0	0	1
hsa-miR-1178-3p	NSUN7	1	0	0	1
hsa-miR-1178-3p	NT5DC1	1	0	0	1
hsa-miR-1178-3p	NTNG1	1	0	0	1
hsa-miR-1178-3p	NTSR2	1	0	0	1
hsa-miR-1178-3p	NUBPL	1	0	0	1
hsa-miR-1178-3p	NUDT11	1	0	0	1
hsa-miR-1178-3p	NUDT15	1	0	0	1
hsa-miR-1178-3p	NUDT21	1	0	1	2
hsa-miR-1178-3p	NUP133	1	0	0	1
hsa-miR-1178-3p	NUP43	1	0	0	1
hsa-miR-1178-3p	NUP98	1	0	0	1
hsa-miR-1178-3p	NUPL1	1	0	0	1
hsa-miR-1178-3p	NUS1	1	0	0	1
hsa-miR-1178-3p	NXF4	1	0	0	1
hsa-miR-1178-3p	NXPH3	0	0	1	1
hsa-miR-1178-3p	OAS2	1	0	0	1
hsa-miR-1178-3p	OASL	1	0	0	1
hsa-miR-1178-3p	OBFC2B	0	0	1	1
hsa-miR-1178-3p	OCLN	1	0	0	1
hsa-miR-1178-3p	ODF3L1	1	0	0	1
hsa-miR-1178-3p	ODZ2	1	0	0	1
hsa-miR-1178-3p	OIT3	1	0	0	1
hsa-miR-1178-3p	ONECUT2	0	0	1	1
hsa-miR-1178-3p	OPRM1	1	0	0	1
hsa-miR-1178-3p	OR12D3	1	0	0	1
hsa-miR-1178-3p	OR7D2	1	0	0	1
hsa-miR-1178-3p	ORC3L	1	0	0	1
hsa-miR-1178-3p	ORC4L	1	0	0	1
hsa-miR-1178-3p	ORC5L	1	0	0	1
hsa-miR-1178-3p	ORC6L	1	0	0	1
hsa-miR-1178-3p	OS9	1	0	0	1
hsa-miR-1178-3p	OSBPL11	1	0	0	1
hsa-miR-1178-3p	OSBPL2	1	0	0	1
hsa-miR-1178-3p	OSBPL9	1	0	0	1
hsa-miR-1178-3p	OSGEPL1	1	0	0	1
hsa-miR-1178-3p	OSGIN2	1	0	0	1
hsa-miR-1178-3p	OTUD1	1	0	0	1
hsa-miR-1178-3p	OXCT1	1	0	0	1
hsa-miR-1178-3p	OXNAD1	1	0	0	1
hsa-miR-1178-3p	P2RX2	1	0	0	1
hsa-miR-1178-3p	PAAF1	1	0	0	1
hsa-miR-1178-3p	PABPC1	1	0	0	1
hsa-miR-1178-3p	PABPC5	1	0	0	1
hsa-miR-1178-3p	PADI1	1	0	0	1
hsa-miR-1178-3p	PAF1	1	0	0	1
hsa-miR-1178-3p	PAK2	1	0	0	1
hsa-miR-1178-3p	PAK7	1	0	0	1
hsa-miR-1178-3p	PANK2	1	0	0	1
hsa-miR-1178-3p	PANK3	1	0	0	1
hsa-miR-1178-3p	PANX3	1	0	0	1
hsa-miR-1178-3p	PAPLN	1	0	0	1
hsa-miR-1178-3p	PAPOLB	1	0	0	1
hsa-miR-1178-3p	PAPSS2	1	0	0	1
hsa-miR-1178-3p	PARD6B	1	0	0	1
hsa-miR-1178-3p	PARG	1	0	0	1
hsa-miR-1178-3p	PARN	1	0	0	1
hsa-miR-1178-3p	PARVA	1	0	0	1
hsa-miR-1178-3p	PATZ1	1	0	0	1
hsa-miR-1178-3p	PAXIP1	1	0	0	1
hsa-miR-1178-3p	PBLD	1	0	0	1
hsa-miR-1178-3p	PBX1	1	0	1	2
hsa-miR-1178-3p	PBX3	1	0	0	1
hsa-miR-1178-3p	PCA3	1	0	0	1
hsa-miR-1178-3p	PCCA	1	0	0	1
hsa-miR-1178-3p	PCCB	1	0	0	1
hsa-miR-1178-3p	PCDH11X	1	0	0	1
hsa-miR-1178-3p	PCDH20	1	0	0	1
hsa-miR-1178-3p	PCDH7	1	0	0	1
hsa-miR-1178-3p	PCDHA1	1	0	0	1
hsa-miR-1178-3p	PCDHA10	1	0	0	1
hsa-miR-1178-3p	PCDHA11	1	0	0	1
hsa-miR-1178-3p	PCDHA12	1	0	0	1
hsa-miR-1178-3p	PCDHA13	1	0	0	1
hsa-miR-1178-3p	PCDHA2	1	0	0	1
hsa-miR-1178-3p	PCDHA3	1	0	0	1
hsa-miR-1178-3p	PCDHA4	1	0	0	1
hsa-miR-1178-3p	PCDHA5	1	0	0	1
hsa-miR-1178-3p	PCDHA6	1	0	0	1
hsa-miR-1178-3p	PCDHA7	1	0	0	1
hsa-miR-1178-3p	PCDHA8	1	0	0	1
hsa-miR-1178-3p	PCDHA9	1	0	0	1
hsa-miR-1178-3p	PCDHAC1	1	0	0	1
hsa-miR-1178-3p	PCDHAC2	1	0	0	1
hsa-miR-1178-3p	PCDHB10	1	0	0	1
hsa-miR-1178-3p	PCGEM1	1	0	0	1
hsa-miR-1178-3p	PCGF3	1	0	0	1
hsa-miR-1178-3p	PCK1	1	0	0	1
hsa-miR-1178-3p	PCK2	1	0	0	1
hsa-miR-1178-3p	PCLO	1	0	1	2
hsa-miR-1178-3p	PCMTD1	1	0	0	1
hsa-miR-1178-3p	PCMTD2	1	0	0	1
hsa-miR-1178-3p	PCNX	1	0	0	1
hsa-miR-1178-3p	PDE2A	1	0	0	1
hsa-miR-1178-3p	PDE4DIP	1	0	0	1
hsa-miR-1178-3p	PDGFC	1	0	0	1
hsa-miR-1178-3p	PDGFRL	1	0	0	1
hsa-miR-1178-3p	PDIK1L	1	0	0	1
hsa-miR-1178-3p	PDLIM5	1	0	0	1
hsa-miR-1178-3p	PDS5A	1	0	0	1
hsa-miR-1178-3p	PDZK1IP1	1	0	0	1
hsa-miR-1178-3p	PELI1	1	0	0	1
hsa-miR-1178-3p	PELI3	1	0	0	1
hsa-miR-1178-3p	PEX11A	1	0	0	1
hsa-miR-1178-3p	PEX19	1	0	0	1
hsa-miR-1178-3p	PEX5	1	0	0	1
hsa-miR-1178-3p	PEX7	1	0	0	1
hsa-miR-1178-3p	PFN2	1	0	0	1
hsa-miR-1178-3p	PFN4	1	0	0	1
hsa-miR-1178-3p	PGBD3	1	0	0	1
hsa-miR-1178-3p	PGK1	1	0	0	1
hsa-miR-1178-3p	PGRMC1	1	0	0	1
hsa-miR-1178-3p	PHACTR4	1	0	0	1
hsa-miR-1178-3p	PHF11	1	0	0	1
hsa-miR-1178-3p	PHF14	1	0	0	1
hsa-miR-1178-3p	PHF15	1	0	0	1
hsa-miR-1178-3p	PHF3	1	0	0	1
hsa-miR-1178-3p	PHF7	1	0	0	1
hsa-miR-1178-3p	PHKB	1	0	1	2
hsa-miR-1178-3p	PHLDB3	1	0	0	1
hsa-miR-1178-3p	PI15	1	0	0	1
hsa-miR-1178-3p	PIGK	1	0	0	1
hsa-miR-1178-3p	PIGO	1	0	0	1
hsa-miR-1178-3p	PIGT	1	0	0	1
hsa-miR-1178-3p	PIGU	1	0	1	2
hsa-miR-1178-3p	PIK3R2	1	0	0	1
hsa-miR-1178-3p	PIN1	1	0	0	1
hsa-miR-1178-3p	PIN4	1	0	0	1
hsa-miR-1178-3p	PION	1	0	0	1
hsa-miR-1178-3p	PIP5K1B	1	0	0	1
hsa-miR-1178-3p	PIWIL1	1	0	0	1
hsa-miR-1178-3p	PKD1L2	1	0	0	1
hsa-miR-1178-3p	PKDREJ	1	0	0	1
hsa-miR-1178-3p	PKP4	1	0	0	1
hsa-miR-1178-3p	PLA2G12A	1	0	1	2
hsa-miR-1178-3p	PLA2R1	1	0	0	1
hsa-miR-1178-3p	PLAC1	1	0	0	1
hsa-miR-1178-3p	PLAG1	1	0	0	1
hsa-miR-1178-3p	PLAU	1	0	0	1
hsa-miR-1178-3p	PLCXD3	0	0	1	1
hsa-miR-1178-3p	PLD2	1	0	0	1
hsa-miR-1178-3p	PLDN	1	0	0	1
hsa-miR-1178-3p	PLEKHA3	1	0	0	1
hsa-miR-1178-3p	PLEKHA5	1	0	0	1
hsa-miR-1178-3p	PLEKHA6	1	0	0	1
hsa-miR-1178-3p	PLEKHA8	0	0	1	1
hsa-miR-1178-3p	PLEKHG2	1	0	0	1
hsa-miR-1178-3p	PLEKHG7	1	0	0	1
hsa-miR-1178-3p	PLEKHH2	1	0	0	1
hsa-miR-1178-3p	PLEKHM1	1	0	0	1
hsa-miR-1178-3p	PLG	1	0	0	1
hsa-miR-1178-3p	PLGLA	1	0	0	1
hsa-miR-1178-3p	PLIN5	1	0	0	1
hsa-miR-1178-3p	PLS1	1	0	0	1
hsa-miR-1178-3p	PMCHL1	1	0	0	1
hsa-miR-1178-3p	PMEPA1	1	0	0	1
hsa-miR-1178-3p	PMS1	1	0	0	1
hsa-miR-1178-3p	PNLIPRP2	1	0	0	1
hsa-miR-1178-3p	PNMA2	1	0	0	1
hsa-miR-1178-3p	PNOC	1	0	1	2
hsa-miR-1178-3p	PNP	1	0	0	1
hsa-miR-1178-3p	POC1B	1	0	0	1
hsa-miR-1178-3p	POFUT2	1	0	0	1
hsa-miR-1178-3p	POGK	1	0	0	1
hsa-miR-1178-3p	POGZ	1	0	0	1
hsa-miR-1178-3p	POLDIP3	1	0	0	1
hsa-miR-1178-3p	POLH	1	0	0	1
hsa-miR-1178-3p	POLK	1	0	0	1
hsa-miR-1178-3p	POLR3E	1	0	0	1
hsa-miR-1178-3p	POLR3G	1	0	0	1
hsa-miR-1178-3p	POM121L8P	1	0	0	1
hsa-miR-1178-3p	PON3	1	0	0	1
hsa-miR-1178-3p	POTEA	1	0	0	1
hsa-miR-1178-3p	POU3F2	1	0	0	1
hsa-miR-1178-3p	PPA2	1	0	0	1
hsa-miR-1178-3p	PPARGC1B	0	0	1	1
hsa-miR-1178-3p	PPFIA1	1	0	0	1
hsa-miR-1178-3p	PPIE	1	0	0	1
hsa-miR-1178-3p	PPIL1	1	0	0	1
hsa-miR-1178-3p	PPIP5K2	1	0	0	1
hsa-miR-1178-3p	PPM1B	1	0	0	1
hsa-miR-1178-3p	PPM1L	1	0	0	1
hsa-miR-1178-3p	PPP1CA	1	0	0	1
hsa-miR-1178-3p	PPP1R14C	1	0	0	1
hsa-miR-1178-3p	PPP2CB	1	0	0	1
hsa-miR-1178-3p	PPP2R1A	1	0	0	1
hsa-miR-1178-3p	PPP2R2D	1	0	0	1
hsa-miR-1178-3p	PPP3CB	1	0	0	1
hsa-miR-1178-3p	PPP3R2	1	0	0	1
hsa-miR-1178-3p	PPP5C	1	0	0	1
hsa-miR-1178-3p	PPRC1	1	0	0	1
hsa-miR-1178-3p	PPT1	1	0	0	1
hsa-miR-1178-3p	PRAMEF11	1	0	0	1
hsa-miR-1178-3p	PRAMEF4	1	0	0	1
hsa-miR-1178-3p	PRAMEF9	1	0	0	1
hsa-miR-1178-3p	PRDM1	1	0	0	1
hsa-miR-1178-3p	PRDM6	1	0	0	1
hsa-miR-1178-3p	PRDX6	1	0	0	1
hsa-miR-1178-3p	PRELID2	1	0	0	1
hsa-miR-1178-3p	PREPL	1	0	0	1
hsa-miR-1178-3p	PRKAA1	1	0	0	1
hsa-miR-1178-3p	PRKACB	1	0	0	1
hsa-miR-1178-3p	PRKCB	1	0	0	1
hsa-miR-1178-3p	PRKRA	1	0	0	1
hsa-miR-1178-3p	PRMT3	1	0	0	1
hsa-miR-1178-3p	PRMT8	1	0	0	1
hsa-miR-1178-3p	PROL1	1	0	0	1
hsa-miR-1178-3p	ProSAPiP1	1	0	1	2
hsa-miR-1178-3p	PROX1	1	0	0	1
hsa-miR-1178-3p	PRPS1	1	0	0	1
hsa-miR-1178-3p	PRR16	1	0	0	1
hsa-miR-1178-3p	PRRG1	1	0	0	1
hsa-miR-1178-3p	PRSS16	1	0	0	1
hsa-miR-1178-3p	PRSS45	1	0	0	1
hsa-miR-1178-3p	PRSS8	1	0	0	1
hsa-miR-1178-3p	PRTG	0	0	1	1
hsa-miR-1178-3p	PSD2	1	0	1	2
hsa-miR-1178-3p	PSG2	1	0	0	1
hsa-miR-1178-3p	PSG5	1	0	0	1
hsa-miR-1178-3p	PSIP1	1	0	0	1
hsa-miR-1178-3p	psiTPTE22	1	0	0	1
hsa-miR-1178-3p	PSKH1	1	0	0	1
hsa-miR-1178-3p	PSMA2	1	0	0	1
hsa-miR-1178-3p	PSMB7	1	0	0	1
hsa-miR-1178-3p	PSMC6	1	0	0	1
hsa-miR-1178-3p	PSMD13	1	0	0	1
hsa-miR-1178-3p	PSMG2	1	0	0	1
hsa-miR-1178-3p	PTCD3	1	0	0	1
hsa-miR-1178-3p	PTCHD1	1	0	0	1
hsa-miR-1178-3p	PTGER2	1	0	0	1
hsa-miR-1178-3p	PTGER3	1	0	0	1
hsa-miR-1178-3p	PTGFRN	0	0	1	1
hsa-miR-1178-3p	PTGR1	1	0	0	1
hsa-miR-1178-3p	PTPMT1	1	0	0	1
hsa-miR-1178-3p	PTPN2	1	0	0	1
hsa-miR-1178-3p	PTPN3	1	0	0	1
hsa-miR-1178-3p	PTPN5	1	0	1	2
hsa-miR-1178-3p	PTPRA	1	0	0	1
hsa-miR-1178-3p	PTPRC	1	0	0	1
hsa-miR-1178-3p	PTPRN	1	0	1	2
hsa-miR-1178-3p	PTPRO	1	0	1	2
hsa-miR-1178-3p	PTPRQ	1	0	0	1
hsa-miR-1178-3p	PTPRS	1	0	0	1
hsa-miR-1178-3p	PTRF	0	0	1	1
hsa-miR-1178-3p	PTS	1	0	0	1
hsa-miR-1178-3p	PYCR2	1	0	0	1
hsa-miR-1178-3p	QRFPR	1	0	0	1
hsa-miR-1178-3p	QTRTD1	1	0	0	1
hsa-miR-1178-3p	RAB13	1	0	0	1
hsa-miR-1178-3p	RAB15	1	0	1	2
hsa-miR-1178-3p	RAB21	1	0	0	1
hsa-miR-1178-3p	RAB30	1	0	0	1
hsa-miR-1178-3p	RAB33A	1	0	0	1
hsa-miR-1178-3p	RAB6B	1	0	0	1
hsa-miR-1178-3p	RAB7A	1	0	0	1
hsa-miR-1178-3p	RABGAP1	1	0	0	1
hsa-miR-1178-3p	RABGAP1L	1	0	0	1
hsa-miR-1178-3p	RABL3	1	0	1	2
hsa-miR-1178-3p	RABL5	1	0	0	1
hsa-miR-1178-3p	RAD18	1	0	1	2
hsa-miR-1178-3p	RAD51AP1	1	0	0	1
hsa-miR-1178-3p	RAD51C	1	0	0	1
hsa-miR-1178-3p	RAET1E	1	0	0	1
hsa-miR-1178-3p	RAG1	1	0	0	1
hsa-miR-1178-3p	RALA	1	0	0	1
hsa-miR-1178-3p	RALB	1	0	0	1
hsa-miR-1178-3p	RALGAPA1	1	0	0	1
hsa-miR-1178-3p	RALGAPB	1	0	0	1
hsa-miR-1178-3p	RALGPS1	1	0	0	1
hsa-miR-1178-3p	RANBP17	1	0	0	1
hsa-miR-1178-3p	RAP1GAP	1	0	0	1
hsa-miR-1178-3p	RAP2C	1	0	0	1
hsa-miR-1178-3p	RAPGEF2	1	0	0	1
hsa-miR-1178-3p	RAPGEF3	0	0	1	1
hsa-miR-1178-3p	RASGRF1	1	0	0	1
hsa-miR-1178-3p	RBAK	1	0	0	1
hsa-miR-1178-3p	RBBP9	1	0	0	1
hsa-miR-1178-3p	RBL2	1	0	0	1
hsa-miR-1178-3p	RBM11	1	0	0	1
hsa-miR-1178-3p	RBM16	1	0	0	1
hsa-miR-1178-3p	RBM19	1	0	0	1
hsa-miR-1178-3p	RBM20	0	0	1	1
hsa-miR-1178-3p	RBM22	1	0	0	1
hsa-miR-1178-3p	RBM23	0	0	1	1
hsa-miR-1178-3p	RBM25	1	0	0	1
hsa-miR-1178-3p	RBM39	1	0	0	1
hsa-miR-1178-3p	RBM8A	1	0	0	1
hsa-miR-1178-3p	RBMS1	1	0	0	1
hsa-miR-1178-3p	RBMY1F	1	0	0	1
hsa-miR-1178-3p	RBPJ	1	0	0	1
hsa-miR-1178-3p	RCAN2	1	0	0	1
hsa-miR-1178-3p	RCC2	0	0	1	1
hsa-miR-1178-3p	REPS2	0	0	1	1
hsa-miR-1178-3p	RFC4	1	0	0	1
hsa-miR-1178-3p	RFX4	1	0	0	1
hsa-miR-1178-3p	RFX6	1	0	0	1
hsa-miR-1178-3p	RGAG1	1	0	0	1
hsa-miR-1178-3p	RGAG4	1	0	0	1
hsa-miR-1178-3p	RGMA	1	0	0	1
hsa-miR-1178-3p	RGS12	1	0	0	1
hsa-miR-1178-3p	RGS20	1	0	0	1
hsa-miR-1178-3p	RGS6	1	0	0	1
hsa-miR-1178-3p	RGS7	1	0	0	1
hsa-miR-1178-3p	RGS9	1	0	0	1
hsa-miR-1178-3p	RHBDL1	1	0	0	1
hsa-miR-1178-3p	RHCG	1	0	0	1
hsa-miR-1178-3p	RHOB	1	0	0	1
hsa-miR-1178-3p	RIBC1	1	0	0	1
hsa-miR-1178-3p	RIC8B	1	0	1	2
hsa-miR-1178-3p	RIMBP2	1	0	1	2
hsa-miR-1178-3p	RIN3	1	0	0	1
hsa-miR-1178-3p	RIOK2	1	0	0	1
hsa-miR-1178-3p	RMND5A	1	0	0	1
hsa-miR-1178-3p	RNASET2	1	0	0	1
hsa-miR-1178-3p	RNF114	1	0	0	1
hsa-miR-1178-3p	RNF123	1	0	0	1
hsa-miR-1178-3p	RNF135	1	0	0	1
hsa-miR-1178-3p	RNF14	1	0	0	1
hsa-miR-1178-3p	RNF144A	1	0	0	1
hsa-miR-1178-3p	RNF160	1	0	0	1
hsa-miR-1178-3p	RNF213	1	0	0	1
hsa-miR-1178-3p	RNF216L	1	0	0	1
hsa-miR-1178-3p	RNF31	1	0	0	1
hsa-miR-1178-3p	RNF38	1	0	0	1
hsa-miR-1178-3p	RNFT2	1	0	0	1
hsa-miR-1178-3p	RNMT	1	0	0	1
hsa-miR-1178-3p	ROBO2	1	0	0	1
hsa-miR-1178-3p	ROR2	1	0	0	1
hsa-miR-1178-3p	RORA	0	0	1	1
hsa-miR-1178-3p	RORC	1	0	0	1
hsa-miR-1178-3p	RPIA	1	0	0	1
hsa-miR-1178-3p	RPL23AP82	1	0	0	1
hsa-miR-1178-3p	RPS29	1	0	0	1
hsa-miR-1178-3p	RPS6KA6	0	0	1	1
hsa-miR-1178-3p	RPS6KB1	1	0	0	1
hsa-miR-1178-3p	RPS6KB2	1	0	0	1
hsa-miR-1178-3p	RPTN	1	0	0	1
hsa-miR-1178-3p	RPUSD1	1	0	0	1
hsa-miR-1178-3p	RRBP1	1	0	0	1
hsa-miR-1178-3p	RREB1	1	0	0	1
hsa-miR-1178-3p	RRN3P2	1	0	0	1
hsa-miR-1178-3p	RRP1B	1	0	0	1
hsa-miR-1178-3p	RSAD2	1	0	0	1
hsa-miR-1178-3p	RSBN1L	1	0	0	1
hsa-miR-1178-3p	RSPH10B2	1	0	0	1
hsa-miR-1178-3p	RSRC2	1	0	0	1
hsa-miR-1178-3p	RTN3	1	0	0	1
hsa-miR-1178-3p	RUNDC2C	1	0	0	1
hsa-miR-1178-3p	RUVBL2	1	0	0	1
hsa-miR-1178-3p	RYBP	1	0	0	1
hsa-miR-1178-3p	S100A1	1	0	0	1
hsa-miR-1178-3p	S1PR3	1	0	0	1
hsa-miR-1178-3p	SAMD12	1	0	0	1
hsa-miR-1178-3p	SAMD3	1	0	0	1
hsa-miR-1178-3p	SAMD8	1	0	0	1
hsa-miR-1178-3p	SAMD9	1	0	0	1
hsa-miR-1178-3p	SAP18	1	0	0	1
hsa-miR-1178-3p	SASH1	1	0	0	1
hsa-miR-1178-3p	SAT1	1	0	0	1
hsa-miR-1178-3p	SBDSP1	1	0	0	1
hsa-miR-1178-3p	SCAMP5	1	0	0	1
hsa-miR-1178-3p	SCARB1	1	0	0	1
hsa-miR-1178-3p	SCARNA16	1	0	0	1
hsa-miR-1178-3p	SCARNA22	1	0	0	1
hsa-miR-1178-3p	SCML4	1	0	0	1
hsa-miR-1178-3p	SCN1A	0	0	1	1
hsa-miR-1178-3p	SCN2A	0	0	1	1
hsa-miR-1178-3p	SCN5A	1	0	0	1
hsa-miR-1178-3p	SCRN2	1	0	0	1
hsa-miR-1178-3p	SCTR	1	0	0	1
hsa-miR-1178-3p	SCYL2	1	0	0	1
hsa-miR-1178-3p	SDC4	1	0	0	1
hsa-miR-1178-3p	SDHC	1	0	0	1
hsa-miR-1178-3p	SDK1	1	0	0	1
hsa-miR-1178-3p	SEC13	1	0	0	1
hsa-miR-1178-3p	SEC14L2	1	0	0	1
hsa-miR-1178-3p	SEC14L3	1	0	0	1
hsa-miR-1178-3p	SEC16B	1	0	0	1
hsa-miR-1178-3p	SEC22A	1	0	0	1
hsa-miR-1178-3p	SEC24C	1	0	0	1
hsa-miR-1178-3p	SEC24D	1	0	0	1
hsa-miR-1178-3p	SEL1L	1	0	0	1
hsa-miR-1178-3p	SELE	1	0	0	1
hsa-miR-1178-3p	SEMA3B	1	0	0	1
hsa-miR-1178-3p	SEMA3C	1	0	0	1
hsa-miR-1178-3p	SEMA5A	0	0	1	1
hsa-miR-1178-3p	SENP6	1	0	0	1
hsa-miR-1178-3p	SENP7	1	0	0	1
hsa-miR-1178-3p	SEP15	1	0	0	1
hsa-miR-1178-3p	SEPHS1	1	0	0	1
hsa-miR-1178-3p	SEPT11	1	0	0	1
hsa-miR-1178-3p	SEPT12	1	0	0	1
hsa-miR-1178-3p	SEPT14	1	0	0	1
hsa-miR-1178-3p	SERINC3	1	0	0	1
hsa-miR-1178-3p	SERPINE1	1	0	0	1
hsa-miR-1178-3p	SET	1	0	0	1
hsa-miR-1178-3p	SEZ6L2	1	0	0	1
hsa-miR-1178-3p	SFRS1	1	0	0	1
hsa-miR-1178-3p	SFRS11	1	0	0	1
hsa-miR-1178-3p	SFRS12	1	0	0	1
hsa-miR-1178-3p	SFRS12IP1	1	0	0	1
hsa-miR-1178-3p	SFRS13A	1	0	0	1
hsa-miR-1178-3p	SFRS15	1	0	0	1
hsa-miR-1178-3p	SFRS2	1	0	0	1
hsa-miR-1178-3p	SFRS2IP	1	0	0	1
hsa-miR-1178-3p	SFRS4	1	0	0	1
hsa-miR-1178-3p	SFTPC	1	0	1	2
hsa-miR-1178-3p	SFXN2	1	0	0	1
hsa-miR-1178-3p	SGCE	1	0	0	1
hsa-miR-1178-3p	SGCZ	1	0	0	1
hsa-miR-1178-3p	SGEF	1	0	0	1
hsa-miR-1178-3p	SGK494	1	0	0	1
hsa-miR-1178-3p	SGPL1	0	0	1	1
hsa-miR-1178-3p	SGSM3	1	0	0	1
hsa-miR-1178-3p	SH2D1B	1	0	0	1
hsa-miR-1178-3p	SH2D4A	1	0	0	1
hsa-miR-1178-3p	SH2D4B	1	0	0	1
hsa-miR-1178-3p	SH3BP1	1	0	0	1
hsa-miR-1178-3p	SH3KBP1	1	0	0	1
hsa-miR-1178-3p	SH3TC2	0	0	1	1
hsa-miR-1178-3p	SHISA6	1	0	0	1
hsa-miR-1178-3p	SHOC2	1	0	0	1
hsa-miR-1178-3p	SHOX2	1	0	0	1
hsa-miR-1178-3p	SHROOM2	1	0	0	1
hsa-miR-1178-3p	SIDT1	1	0	0	1
hsa-miR-1178-3p	SIGLEC16	1	0	0	1
hsa-miR-1178-3p	SIK3	1	0	0	1
hsa-miR-1178-3p	SIKE1	1	0	0	1
hsa-miR-1178-3p	SIN3A	1	0	0	1
hsa-miR-1178-3p	SIRPB1	1	0	0	1
hsa-miR-1178-3p	SLAIN2	1	0	0	1
hsa-miR-1178-3p	SLC10A2	1	0	0	1
hsa-miR-1178-3p	SLC12A1	1	0	0	1
hsa-miR-1178-3p	SLC13A3	1	0	0	1
hsa-miR-1178-3p	SLC16A9	1	0	0	1
hsa-miR-1178-3p	SLC17A2	1	0	0	1
hsa-miR-1178-3p	SLC17A3	1	0	0	1
hsa-miR-1178-3p	SLC18A1	1	0	0	1
hsa-miR-1178-3p	SLC19A3	1	0	0	1
hsa-miR-1178-3p	SLC1A3	1	0	0	1
hsa-miR-1178-3p	SLC22A15	1	0	0	1
hsa-miR-1178-3p	SLC22A9	1	0	0	1
hsa-miR-1178-3p	SLC24A1	1	0	0	1
hsa-miR-1178-3p	SLC24A4	1	0	0	1
hsa-miR-1178-3p	SLC25A30	1	0	1	2
hsa-miR-1178-3p	SLC25A42	1	0	0	1
hsa-miR-1178-3p	SLC25A44	1	0	0	1
hsa-miR-1178-3p	SLC27A2	1	0	0	1
hsa-miR-1178-3p	SLC27A4	1	0	0	1
hsa-miR-1178-3p	SLC29A4	1	0	0	1
hsa-miR-1178-3p	SLC2A11	1	0	0	1
hsa-miR-1178-3p	SLC2A13	1	0	1	2
hsa-miR-1178-3p	SLC30A7	1	0	0	1
hsa-miR-1178-3p	SLC30A9	1	0	0	1
hsa-miR-1178-3p	SLC35D1	1	0	0	1
hsa-miR-1178-3p	SLC38A6	1	0	0	1
hsa-miR-1178-3p	SLC39A13	1	0	0	1
hsa-miR-1178-3p	SLC39A4	1	0	0	1
hsa-miR-1178-3p	SLC39A6	1	0	0	1
hsa-miR-1178-3p	SLC45A3	1	0	1	2
hsa-miR-1178-3p	SLC4A10	1	0	0	1
hsa-miR-1178-3p	SLC4A8	1	0	0	1
hsa-miR-1178-3p	SLC5A12	1	0	0	1
hsa-miR-1178-3p	SLC5A9	1	0	0	1
hsa-miR-1178-3p	SLC6A11	1	0	0	1
hsa-miR-1178-3p	SLC6A15	1	0	0	1
hsa-miR-1178-3p	SLC6A19	1	0	0	1
hsa-miR-1178-3p	SLC6A2	1	0	0	1
hsa-miR-1178-3p	SLCO3A1	1	0	0	1
hsa-miR-1178-3p	SLMAP	1	0	0	1
hsa-miR-1178-3p	SMARCA1	1	0	0	1
hsa-miR-1178-3p	SMARCC1	1	0	0	1
hsa-miR-1178-3p	SMARCD3	1	0	0	1
hsa-miR-1178-3p	SMCR7L	1	0	0	1
hsa-miR-1178-3p	SMG7	1	0	0	1
hsa-miR-1178-3p	SMR3B	1	0	0	1
hsa-miR-1178-3p	SMYD5	1	0	0	1
hsa-miR-1178-3p	SNAI3	1	0	0	1
hsa-miR-1178-3p	SNCA	1	0	1	2
hsa-miR-1178-3p	SNORA52	1	0	0	1
hsa-miR-1178-3p	SNORD116-28	1	0	0	1
hsa-miR-1178-3p	SNRPB	1	0	0	1
hsa-miR-1178-3p	SNRPE	1	0	0	1
hsa-miR-1178-3p	SNRPN	1	0	0	1
hsa-miR-1178-3p	SNTA1	1	0	0	1
hsa-miR-1178-3p	SNX13	1	0	0	1
hsa-miR-1178-3p	SNX15	1	0	0	1
hsa-miR-1178-3p	SNX24	1	0	0	1
hsa-miR-1178-3p	SNX25	1	0	0	1
hsa-miR-1178-3p	SOBP	1	0	0	1
hsa-miR-1178-3p	SOCS5	1	0	0	1
hsa-miR-1178-3p	SON	1	0	0	1
hsa-miR-1178-3p	SORT1	1	0	0	1
hsa-miR-1178-3p	SOS1	1	0	1	2
hsa-miR-1178-3p	SOX5	1	0	0	1
hsa-miR-1178-3p	SP100	1	0	0	1
hsa-miR-1178-3p	SP140	1	0	0	1
hsa-miR-1178-3p	SPA17	1	0	0	1
hsa-miR-1178-3p	SPAG6	1	0	0	1
hsa-miR-1178-3p	SPAG9	1	0	1	2
hsa-miR-1178-3p	SPATA12	1	0	0	1
hsa-miR-1178-3p	SPATA20	1	0	0	1
hsa-miR-1178-3p	SPATS2	1	0	0	1
hsa-miR-1178-3p	SPCS3	1	0	1	2
hsa-miR-1178-3p	SPG20	1	0	0	1
hsa-miR-1178-3p	SPG7	1	0	0	1
hsa-miR-1178-3p	SPI1	1	0	0	1
hsa-miR-1178-3p	SPINLW1	1	0	0	1
hsa-miR-1178-3p	SPNS1	1	0	0	1
hsa-miR-1178-3p	SPPL3	1	0	0	1
hsa-miR-1178-3p	SPSB4	1	0	0	1
hsa-miR-1178-3p	SPTBN1	1	0	0	1
hsa-miR-1178-3p	SPTLC1	1	0	1	2
hsa-miR-1178-3p	SRF	1	0	1	2
hsa-miR-1178-3p	SRGAP3	1	0	0	1
hsa-miR-1178-3p	SRP68	1	0	0	1
hsa-miR-1178-3p	SRP72	1	0	0	1
hsa-miR-1178-3p	SRPR	1	0	1	2
hsa-miR-1178-3p	SRRM5	1	0	0	1
hsa-miR-1178-3p	SRSF2	0	0	1	1
hsa-miR-1178-3p	SSFA2	1	0	0	1
hsa-miR-1178-3p	SSR1	0	0	1	1
hsa-miR-1178-3p	SSR3	1	0	0	1
hsa-miR-1178-3p	SSTR2	1	0	0	1
hsa-miR-1178-3p	SSU72	1	0	0	1
hsa-miR-1178-3p	SSX2	1	0	0	1
hsa-miR-1178-3p	ST3GAL2	1	0	0	1
hsa-miR-1178-3p	ST6GAL1	1	0	0	1
hsa-miR-1178-3p	ST7	1	0	0	1
hsa-miR-1178-3p	ST7L	1	0	0	1
hsa-miR-1178-3p	ST7OT3	1	0	0	1
hsa-miR-1178-3p	ST8SIA4	1	0	0	1
hsa-miR-1178-3p	STAC	1	0	0	1
hsa-miR-1178-3p	STAG1	1	0	0	1
hsa-miR-1178-3p	STAG3L4	1	0	0	1
hsa-miR-1178-3p	STAM	1	0	0	1
hsa-miR-1178-3p	STAP1	1	0	0	1
[truncated: 46,648 more rows]
