# Supplementary material for: Non-coding RNAs participate in the regulatory network of CLDN4 via ceRNA mediated miRNA evasion
Source: Nat Commun. 2017 Aug 18;8:289. doi: 10.1038/s41467-017-00304-1 (PMC5561086; doi:10.1038/s41467-017-00304-1)
Supplement: Supplementary file 9 — Supplementary Data 8 [file 41467_2017_304_MOESM9_ESM.xlsx]

## Sheet: Sheet1
Supplementary Data 8. List of predicted pathways based on the differentially expressed genes using KEGG pathways
Supplementary Data 8A. List of predicted pathways based on the high expressed genes using KEGG pathways
PathwayID	Definition	OriginalWebSite	Fisher-Pvalue	SelectionCounts	SelectionSize	Count	Size	FDR	Enrichment_Score	Genes
hsa04110	Cell cycle - Homo sapiens (human)	http://www.genome.jp/kegg-bin/show_pathway?hsa04110+25+51434+701+891+85417+898+9134+995+8318+990+983+1022+1029+1030+11200+1874+4175+4176+4609+9232+10744+5925+2810+6500+4088+8243+7272+7531+7534	7.38759e-06	29	640	124	6462	0.00194294	5.1315	ABL1//ANAPC7//BUB1B//CCNB1//CCNB3//CCNE1//CCNE2//CDC25C//CDC45//CDC6//CDK1//CDK7//CDKN2A//CDKN2B//CHEK2//E2F4//MCM6//MCM7//MYC//PTTG1//PTTG2//RB1//SFN//SKP1//SMAD3//SMC1A//TTK//YWHAE//YWHAZ
hsa05204	Chemical carcinogenesis - Homo sapiens (human)	http://www.genome.jp/kegg-bin/show_pathway?hsa05204+130+1646+218+222+1562+1557+1559+1576+64816+2052+2948+4257+4258+9+10+445329+54658+54575+54600+7365	0.0001033	20	640	82	6462	0.0135839	3.9859	ADH6//AKR1C2//ALDH3A1//ALDH3B2//CYP2C18//CYP2C19//CYP2C9//CYP3A4//CYP3A43//EPHX1//GSTM4//MGST1//MGST2//NAT1//NAT2//SULT1A4//UGT1A1//UGT1A10//UGT1A9//UGT2B10
hsa04115	p53 signaling pathway - Homo sapiens (human)	http://www.genome.jp/kegg-bin/show_pathway?hsa04115+317+891+85417+898+9134+901+983+1029+11200+54205+64065+5366+5268+27244+2810+8795+7161	0.000245344	17	640	68	6462	0.0174029	3.61022	APAF1//CCNB1//CCNB3//CCNE1//CCNE2//CCNG2//CDK1//CDKN2A//CHEK2//CYCS//PERP//PMAIP1//SERPINB5//SESN1//SFN//TNFRSF10B//TP73
hsa00980	Metabolism of xenobiotics by cytochrome P450 - Homo sapiens (human)	http://www.genome.jp/kegg-bin/show_pathway?hsa00980+130+1646+8644+1109+218+222+1562+1557+1559+1576+64816+2052+2948+4257+4258+54658+54575+54600+7365	0.000264683	19	640	81	6462	0.0174029	3.57727	ADH6//AKR1C2//AKR1C3//AKR1C4//ALDH3A1//ALDH3B2//CYP2C18//CYP2C19//CYP2C9//CYP3A4//CYP3A43//EPHX1//GSTM4//MGST1//MGST2//UGT1A1//UGT1A10//UGT1A9//UGT2B10
hsa05200	Pathways in cancer - Homo sapiens (human)	http://www.genome.jp/kegg-bin/show_pathway?hsa05200+25+332+650+898+9134+1029+1030+1163+1164+1398+1399+1499+54205+1612+23604+2064+2353+8323+3265+8517+3576+3673+3655+3728+354+284217+3909+3918+5601+4312+4609+4791+7849+5467+5468+5747+5879+5888+5898+5914+5925+861+6513+4088+51684+6921+7170+7422+7472+7478+331	0.000592021	51	640	327	6462	0.0311403	3.22766	ABL1//BIRC5//BMP2//CCNE1//CCNE2//CDKN2A//CDKN2B//CKS1B//CKS2//CRK//CRKL//CTNNB1//CYCS//DAPK1//DAPK2//ERBB2//FOS//FZD6//HRAS//IKBKG//IL8//ITGA2//ITGA6//JUP//KLK3//LAMA1//LAMA3//LAMC2//MAPK9//MMP1//MYC//NFKB2//PAX8//PPARD//PPARG//PTK2//RAC1//RAD51//RALA//RARA//RB1//RUNX1//SLC2A1//SMAD3//SUFU//TCEB1//TPM3//VEGFA//WNT2//WNT8A//XIAP
hsa00140	Steroid hormone biosynthesis - Homo sapiens (human)	http://www.genome.jp/kegg-bin/show_pathway?hsa00140+1646+8644+1109+6718+1589+1576+64816+9420+3294+3293+54658+54575+54600+7365	0.000852532	14	640	56	6462	0.0373693	3.06929	AKR1C2//AKR1C3//AKR1C4//AKR1D1//CYP21A2//CYP3A4//CYP3A43//CYP7B1//HSD17B2//HSD17B3//UGT1A1//UGT1A10//UGT1A9//UGT2B10
hsa05219	Bladder cancer - Homo sapiens (human)	http://www.genome.jp/kegg-bin/show_pathway?hsa05219+1029+1612+23604+2064+3265+3576+4312+4609+5925+7422	0.00307035	10	640	38	6462	0.111993	2.51281	CDKN2A//DAPK1//DAPK2//ERBB2//HRAS//IL8//MMP1//MYC//RB1//VEGFA
hsa00983	Drug metabolism - other enzymes - Homo sapiens (human)	http://www.genome.jp/kegg-bin/show_pathway?hsa00983+8824+1576+64816+8833+9+10+7172+54658+54575+54600+7365+7378	0.00340662	12	640	51	6462	0.111993	2.46768	CES2//CYP3A4//CYP3A43//GMPS//NAT1//NAT2//TPMT//UGT1A1//UGT1A10//UGT1A9//UGT2B10//UPP1
hsa05222	Small cell lung cancer - Homo sapiens (human)	http://www.genome.jp/kegg-bin/show_pathway?hsa05222+317+898+9134+1030+1163+1164+54205+8517+3673+3655+284217+3909+3918+4609+5747+5925+331	0.00399952	17	640	86	6462	0.113404	2.39799	APAF1//CCNE1//CCNE2//CDKN2B//CKS1B//CKS2//CYCS//IKBKG//ITGA2//ITGA6//LAMA1//LAMA3//LAMC2//MYC//PTK2//RB1//XIAP
hsa00982	Drug metabolism - cytochrome P450 - Homo sapiens (human)	http://www.genome.jp/kegg-bin/show_pathway?hsa00982+130+218+222+1562+1557+1559+1576+64816+2948+4257+4258+54658+54575+54600+7365	0.00456916	15	640	73	6462	0.113404	2.34016	ADH6//ALDH3A1//ALDH3B2//CYP2C18//CYP2C19//CYP2C9//CYP3A4//CYP3A43//GSTM4//MGST1//MGST2//UGT1A1//UGT1A10//UGT1A9//UGT2B10
hsa04390	Hippo signaling pathway - Homo sapiens (human)	http://www.genome.jp/kegg-bin/show_pathway?hsa04390+374+332+650+656+8945+1453+1499+1741+8323+3993+64398+4609+4771+56288+5499+5500+23513+4088+6788+7003+7161+7472+7478+10413+7531+7534	0.00486886	26	640	155	6462	0.113404	2.31257	AREG//BIRC5//BMP2//BMP8B//BTRC//CSNK1D//CTNNB1//DLG3//FZD6//LLGL2//MPP5//MYC//NF2//PARD3//PPP1CA//PPP1CB//SCRIB//SMAD3//STK3//TEAD1//TP73//WNT2//WNT8A//YAP1//YWHAE//YWHAZ
hsa00830	Retinol metabolism - Homo sapiens (human)	http://www.genome.jp/kegg-bin/show_pathway?hsa00830+130+1562+1557+1559+1576+64816+10170+8608+5959+195814+54658+54575+54600+7365	0.00517432	14	640	67	6462	0.113404	2.28615	ADH6//CYP2C18//CYP2C19//CYP2C9//CYP3A4//CYP3A43//DHRS9//RDH16//RDH5//SDR16C5//UGT1A1//UGT1A10//UGT1A9//UGT2B10
hsa04114	Oocyte meiosis - Homo sapiens (human)	http://www.genome.jp/kegg-bin/show_pathway?hsa04114+51434+6790+8945+818+891+898+9134+995+983+3708+5499+5500+9232+10744+151648+6500+9748+8243+7531+7534	0.00634589	20	640	112	6462	0.128382	2.19751	ANAPC7//AURKA//BTRC//CAMK2G//CCNB1//CCNE1//CCNE2//CDC25C//CDK1//ITPR1//PPP1CA//PPP1CB//PTTG1//PTTG2//SGOL1//SKP1//SLK//SMC1A//YWHAE//YWHAZ
hsa00591	Linoleic acid metabolism - Homo sapiens (human)	http://www.genome.jp/kegg-bin/show_pathway?hsa00591+1562+1557+1559+1573+1576+64816+8399+5320	0.0131256	8	640	33	6462	0.246574	1.88188	CYP2C18//CYP2C19//CYP2C9//CYP2J2//CYP3A4//CYP3A43//PLA2G10//PLA2G2A
hsa05131	Shigellosis - Homo sapiens (human)	http://www.genome.jp/kegg-bin/show_pathway?hsa05131+25+8945+960+1398+1399+8517+3576+1432+5601+5217+5879+8767	0.0149863	12	640	61	6462	0.26276	1.8243	ABL1//BTRC//CD44//CRK//CRKL//IKBKG//IL8//MAPK14//MAPK9//PFN2//RAC1//RIPK2
hsa05134	Legionellosis - Homo sapiens (human)	http://www.genome.jp/kegg-bin/show_pathway?hsa05134+317+2919+2920+2921+54205+3304+3329+3553+3576+4615+4791	0.0172574	11	640	55	6462	0.283668	1.76302	APAF1//CXCL1//CXCL2//CXCL3//CYCS//HSPA1B//HSPD1//IL1B//IL8//MYD88//NFKB2
hsa05146	Amoebiasis - Homo sapiens (human)	http://www.genome.jp/kegg-bin/show_pathway?hsa05146+81+384+732+1437+2919+2769+2774+3315+3553+3576+284217+3909+3918+5747+5868+7879+1992+5269	0.0202243	18	640	109	6462	0.301498	1.69413	ACTN4//ARG2//C8B//CSF2//CXCL1//GNA15//GNAL//HSPB1//IL1B//IL8//LAMA1//LAMA3//LAMC2//PTK2//RAB5A//RAB7A//SERPINB1//SERPINB6
hsa03320	PPAR signaling pathway - Homo sapiens (human)	http://www.genome.jp/kegg-bin/show_pathway?hsa03320+30+51129+345+1375+1622+2168+2169+2172+2173+2710+4312+5467+5468	0.0206348	13	640	71	6462	0.301498	1.6854	ACAA1//ANGPTL4//APOC3//CPT1B//DBI//FABP1//FABP2//FABP6//FABP7//GK//MMP1//PPARD//PPARG
hsa04670	Leukocyte transendothelial migration - Homo sapiens (human)	http://www.genome.jp/kegg-bin/show_pathway?hsa04670+81+394+9076+23562+100132463+1365+1364+1366+1499+1500+1535+7430+2773+1432+27035+100506658+5747+5781+5879	0.022207	19	640	118	6462	0.307391	1.65351	ACTN4//ARHGAP5//CLDN1//CLDN14//CLDN24//CLDN3//CLDN4//CLDN7//CTNNB1//CTNND1//CYBA//EZR//GNAI3//MAPK14//NOX1//OCLN//PTK2//PTPN11//RAC1
hsa00460	Cyanoamino acid metabolism - Homo sapiens (human)	http://www.genome.jp/kegg-bin/show_pathway?hsa00460+57733+124975+6470	0.0249616	3	640	7	6462	0.328245	1.60273	GBA3//GGT6//SHMT1
hsa04530	Tight junction - Homo sapiens (human)	http://www.genome.jp/kegg-bin/show_pathway?hsa04530+81+8573+57530+9076+23562+100132463+1365+1364+1366+1499+2035+2773+3265+3993+8777+64398+100506658+56288+9414+9218	0.0399875	20	640	134	6462	0.500796	1.39807	ACTN4//CASK//CGN//CLDN1//CLDN14//CLDN24//CLDN3//CLDN4//CLDN7//CTNNB1//EPB41//GNAI3//HRAS//LLGL2//MPDZ//MPP5//OCLN//PARD3//TJP2//VAPA
hsa05132	Salmonella infection - Homo sapiens (human)	http://www.genome.jp/kegg-bin/show_pathway?hsa05132+1437+2919+2920+2921+2353+3553+3576+1432+5601+4615+5217+5586+7879+5879	0.0419488	14	640	86	6462	0.501479	1.37728	CSF2//CXCL1//CXCL2//CXCL3//FOS//IL1B//IL8//MAPK14//MAPK9//MYD88//PFN2//PKN2//RAB7A//RAC1
Supplementary Data 8B. List of predicted pathways based on the low expressed genes using KEGG pathways
PathwayID	Definition	OriginalWebSite	Fisher-Pvalue	SelectionCounts	SelectionSize	Count	Size	FDR	Enrichment_Score	Genes
hsa05150	Staphylococcus aureus infection - Homo sapiens (human)	http://www.genome.jp/kegg-bin/show_pathway?hsa05150+713+716+717+718+719+3075+2209+2212+2213+9103+2214+2266+3109+3112+3113+3115+3117+3119+3122+3127	5.75852e-09	20	506	58	6462	1.51449e-06	8.23969	C1QB//C1S//C2//C3//C3AR1//CFH//FCGR1A//FCGR2A//FCGR2B//FCGR2C//FCGR3A//FGG//HLA-DMB//HLA-DOB//HLA-DPA1//HLA-DPB1//HLA-DQA1//HLA-DQB1//HLA-DRA//HLA-DRB5
hsa04672	Intestinal immune network for IgA production - Homo sapiens (human)	http://www.genome.jp/kegg-bin/show_pathway?hsa04672+958+6387+7852+3109+3112+3113+3115+3117+3119+3122+3127+3676+3695+23495+608+10673	6.36033e-07	16	506	50	6462	8.36384e-05	6.19652	CD40//CXCL12//CXCR4//HLA-DMB//HLA-DOB//HLA-DPA1//HLA-DPB1//HLA-DQA1//HLA-DQB1//HLA-DRA//HLA-DRB5//ITGA4//ITGB7//TNFRSF13B//TNFRSF17//TNFSF13B
hsa05140	Leishmaniasis - Homo sapiens (human)	http://www.genome.jp/kegg-bin/show_pathway?hsa05140+718+1378+2209+2212+9103+2214+3109+3112+3113+3115+3117+3119+3122+3127+3676+653361+4689+5579	1.28417e-05	18	506	75	6462	0.00112579	4.89138	C3//CR1//FCGR1A//FCGR2A//FCGR2C//FCGR3A//HLA-DMB//HLA-DOB//HLA-DPA1//HLA-DPB1//HLA-DQA1//HLA-DQB1//HLA-DRA//HLA-DRB5//ITGA4//NCF1//NCF4//PRKCB
hsa04640	Hematopoietic cell lineage - Homo sapiens (human)	http://www.genome.jp/kegg-bin/show_pathway?hsa04640+911+913+914+948+951+952+915+917+926+1378+1380+1438+2209+2322+3122+3127+3590+3575+3676	3.70159e-05	19	506	88	6462	0.0024338	4.43161	CD1C//CD1E//CD2//CD36//CD37//CD38//CD3D//CD3G//CD8B//CR1//CR2//CSF2RA//FCGR1A//FLT3//HLA-DRA//HLA-DRB5//IL11RA//IL7R//ITGA4
hsa04610	Complement and coagulation cascades - Homo sapiens (human)	http://www.genome.jp/kegg-bin/show_pathway?hsa04610+2+713+716+717+718+719+733+3075+1378+1380+2162+2149+2243+2266+5104	0.000223378	15	506	69	6462	0.0117497	3.65096	A2M//C1QB//C1S//C2//C3//C3AR1//C8G//CFH//CR1//CR2//F13A1//F2R//FGA//FGG//SERPINA5
hsa04514	Cell adhesion molecules (CAMs) - Homo sapiens (human)	http://www.genome.jp/kegg-bin/show_pathway?hsa04514+914+958+926+1000+51208+149461+9080+1493+3109+3112+3113+3115+3117+3119+3122+3127+3676+3695+58494+64101+5175+5788+6383+201633	0.000329271	24	506	145	6462	0.014433	3.48245	CD2//CD40//CD8B//CDH2//CLDN18//CLDN19//CLDN9//CTLA4//HLA-DMB//HLA-DOB//HLA-DPA1//HLA-DPB1//HLA-DQA1//HLA-DQB1//HLA-DRA//HLA-DRB5//ITGA4//ITGB7//JAM2//LRRC4//PECAM1//PTPRC//SDC2//TIGIT
hsa04940	Type I diabetes mellitus - Homo sapiens (human)	http://www.genome.jp/kegg-bin/show_pathway?hsa04940+1363+355+3109+3112+3113+3115+3117+3119+3122+3127+3382	0.000650471	11	506	46	6462	0.0206881	3.18677	CPE//FAS//HLA-DMB//HLA-DOB//HLA-DPA1//HLA-DPB1//HLA-DQA1//HLA-DQB1//HLA-DRA//HLA-DRB5//ICA1
hsa05310	Asthma - Homo sapiens (human)	http://www.genome.jp/kegg-bin/show_pathway?hsa05310+958+3109+3112+3113+3115+3117+3119+3122+3127	0.000722682	9	506	33	6462	0.0206881	3.14105	CD40//HLA-DMB//HLA-DOB//HLA-DPA1//HLA-DPB1//HLA-DQA1//HLA-DQB1//HLA-DRA//HLA-DRB5
hsa05330	Allograft rejection - Homo sapiens (human)	http://www.genome.jp/kegg-bin/show_pathway?hsa05330+958+355+3109+3112+3113+3115+3117+3119+3122+3127	0.00078375	10	506	40	6462	0.0206881	3.10582	CD40//FAS//HLA-DMB//HLA-DOB//HLA-DPA1//HLA-DPB1//HLA-DQA1//HLA-DQB1//HLA-DRA//HLA-DRB5
hsa05152	Tuberculosis - Homo sapiens (human)	http://www.genome.jp/kegg-bin/show_pathway?hsa05152+10000+50617+596+718+808+815+64170+30835+972+64581+1378+2209+2212+2213+9103+2214+3109+3112+3113+3115+3117+3119+3122+3127+4046+5533+7096	0.000858409	27	506	182	6462	0.0206881	3.06631	AKT3//ATP6V0A4//BCL2//C3//CALM3//CAMK2A//CARD9//CD209//CD74//CLEC7A//CR1//FCGR1A//FCGR2A//FCGR2B//FCGR2C//FCGR3A//HLA-DMB//HLA-DOB//HLA-DPA1//HLA-DPB1//HLA-DQA1//HLA-DQB1//HLA-DRA//HLA-DRB5//LSP1//PPP3CC//TLR1
hsa04666	Fc gamma R-mediated phagocytosis - Homo sapiens (human)	http://www.genome.jp/kegg-bin/show_pathway?hsa04666+10000+2209+2212+2213+2214+3055+27040+653361+5294+5296+8611+8613+5579+5788+5880+7409+10810	0.000865281	17	506	94	6462	0.0206881	3.06284	AKT3//FCGR1A//FCGR2A//FCGR2B//FCGR3A//HCK//LAT//NCF1//PIK3CG//PIK3R2//PPAP2A//PPAP2B//PRKCB//PTPRC//RAC2//VAV1//WASF3
hsa05416	Viral myocarditis - Homo sapiens (human)	http://www.genome.jp/kegg-bin/show_pathway?hsa05416+958+2534+3109+3112+3113+3115+3117+3119+3122+3127+4629+22989+5880+6444	0.00135011	14	506	73	6462	0.0288872	2.86963	CD40//FYN//HLA-DMB//HLA-DOB//HLA-DPA1//HLA-DPB1//HLA-DQA1//HLA-DQB1//HLA-DRA//HLA-DRB5//MYH11//MYH15//RAC2//SGCD
hsa05340	Primary immunodeficiency - Homo sapiens (human)	http://www.genome.jp/kegg-bin/show_pathway?hsa05340+100+915+958+973+926+3575+84876+5788+23495	0.00142789	9	506	36	6462	0.0288872	2.84531	ADA//CD3D//CD40//CD79A//CD8B//IL7R//ORAI1//PTPRC//TNFRSF13B
hsa05332	Graft-versus-host disease - Homo sapiens (human)	http://www.genome.jp/kegg-bin/show_pathway?hsa05332+355+3109+3112+3113+3115+3117+3119+3122+3127+3821	0.00172687	10	506	44	6462	0.0310535	2.76274	FAS//HLA-DMB//HLA-DOB//HLA-DPA1//HLA-DPB1//HLA-DQA1//HLA-DQB1//HLA-DRA//HLA-DRB5//KLRC1
hsa04971	Gastric acid secretion - Homo sapiens (human)	http://www.genome.jp/kegg-bin/show_pathway?hsa04971+480+495+496+760+808+815+1131+3708+9992+3772+4638+5567+5579+389015	0.00177111	14	506	75	6462	0.0310535	2.75176	ATP1A4//ATP4A//ATP4B//CA2//CALM3//CAMK2A//CHRM3//ITPR1//KCNE2//KCNJ15//MYLK//PRKACB//PRKCB//SLC9A4
hsa04662	B cell receptor signaling pathway - Homo sapiens (human)	http://www.genome.jp/kegg-bin/show_pathway?hsa04662+10000+971+973+974+975+1380+2213+11025+5294+5296+5533+5579+5880+7409	0.0020194	14	506	76	6462	0.0331939	2.69478	AKT3//CD72//CD79A//CD79B//CD81//CR2//FCGR2B//LILRB3//PIK3CG//PIK3R2//PPP3CC//PRKCB//RAC2//VAV1
hsa05320	Autoimmune thyroid disease - Homo sapiens (human)	http://www.genome.jp/kegg-bin/show_pathway?hsa05320+958+1493+355+3109+3112+3113+3115+3117+3119+3122+3127	0.00306756	11	506	55	6462	0.0474569	2.51321	CD40//CTLA4//FAS//HLA-DMB//HLA-DOB//HLA-DPA1//HLA-DPB1//HLA-DQA1//HLA-DQB1//HLA-DRA//HLA-DRB5
hsa00072	Synthesis and degradation of ketone bodies - Homo sapiens (human)	http://www.genome.jp/kegg-bin/show_pathway?hsa00072+38+56898+5019+64064	0.00340486	4	506	9	6462	0.0497488	2.4679	ACAT1//BDH2//OXCT1//OXCT2
hsa05144	Malaria - Homo sapiens (human)	http://www.genome.jp/kegg-bin/show_pathway?hsa05144+6347+948+958+975+1378+3043+22914+5175+6383+7060	0.00401512	10	506	49	6462	0.0555776	2.3963	CCL2//CD36//CD40//CD81//CR1//HBB//KLRK1//PECAM1//SDC2//THBS4
hsa04670	Leukocyte transendothelial migration - Homo sapiens (human)	http://www.genome.jp/kegg-bin/show_pathway?hsa04670+87+51208+149461+9080+6387+7852+3676+58494+653361+4689+5175+5294+5296+5579+5880+11069+399+7409	0.00446161	18	506	118	6462	0.0562212	2.35051	ACTN1//CLDN18//CLDN19//CLDN9//CXCL12//CXCR4//ITGA4//JAM2//NCF1//NCF4//PECAM1//PIK3CG//PIK3R2//PRKCB//RAC2//RAPGEF4//RHOH//VAV1
hsa04145	Phagosome - Homo sapiens (human)	http://www.genome.jp/kegg-bin/show_pathway?hsa04145+50617+718+30835+948+64581+2209+2212+2213+9103+2214+3109+3112+3113+3115+3117+3119+3122+3127+653361+4689+7060+7846	0.00474538	22	506	156	6462	0.0562212	2.32373	ATP6V0A4//C3//CD209//CD36//CLEC7A//FCGR1A//FCGR2A//FCGR2B//FCGR2C//FCGR3A//HLA-DMB//HLA-DOB//HLA-DPA1//HLA-DPB1//HLA-DQA1//HLA-DQB1//HLA-DRA//HLA-DRB5//NCF1//NCF4//THBS4//TUBA1A
hsa05323	Rheumatoid arthritis - Homo sapiens (human)	http://www.genome.jp/kegg-bin/show_pathway?hsa05323+50617+6347+1493+1513+6387+3109+3112+3113+3115+3117+3119+3122+3127+4050+10673	0.00484378	15	506	92	6462	0.0562212	2.31481	ATP6V0A4//CCL2//CTLA4//CTSK//CXCL12//HLA-DMB//HLA-DOB//HLA-DPA1//HLA-DPB1//HLA-DQA1//HLA-DQB1//HLA-DRA//HLA-DRB5//LTB//TNFSF13B
hsa04510	Focal adhesion - Homo sapiens (human)	http://www.genome.jp/kegg-bin/show_pathway?hsa04510+87+10000+596+1280+1281+1282+1287+50509+2277+2534+3479+3676+3695+4638+29780+64098+5294+5296+4659+5579+5880+5923+5649+6464+7060+7143+7409	0.00491668	27	506	205	6462	0.0562212	2.30833	ACTN1//AKT3//BCL2//COL2A1//COL3A1//COL4A1//COL4A5//COL5A3//FIGF//FYN//IGF1//ITGA4//ITGB7//MYLK//PARVB//PARVG//PIK3CG//PIK3R2//PPP1R12A//PRKCB//RAC2//RASGRF1//RELN//SHC1//THBS4//TNR//VAV1
hsa04612	Antigen processing and presentation - Homo sapiens (human)	http://www.genome.jp/kegg-bin/show_pathway?hsa04612+972+926+3109+3112+3113+3115+3117+3119+3122+3127+3310+3821+3823	0.00962136	13	506	81	6462	0.104868	2.01676	CD74//CD8B//HLA-DMB//HLA-DOB//HLA-DPA1//HLA-DPB1//HLA-DQA1//HLA-DQB1//HLA-DRA//HLA-DRB5//HSPA6//KLRC1//KLRC3
hsa05322	Systemic lupus erythematosus - Homo sapiens (human)	http://www.genome.jp/kegg-bin/show_pathway?hsa05322+87+713+716+717+718+733+958+2209+2212+2214+3109+3112+3113+3115+3117+3119+3122+3127+6738	0.00996841	19	506	137	6462	0.104868	2.00137	ACTN1//C1QB//C1S//C2//C3//C8G//CD40//FCGR1A//FCGR2A//FCGR3A//HLA-DMB//HLA-DOB//HLA-DPA1//HLA-DPB1//HLA-DQA1//HLA-DQB1//HLA-DRA//HLA-DRB5//TROVE2
hsa04062	Chemokine signaling pathway - Homo sapiens (human)	http://www.genome.jp/kegg-bin/show_pathway?hsa04062+10000+6360+6362+6363+6347+6351+6387+10563+7852+9844+2791+2788+2869+3055+653361+5294+5296+5567+5579+5880+10235+6464+7409+6846	0.0113081	24	506	188	6462	0.114386	1.94661	AKT3//CCL16//CCL18//CCL19//CCL2//CCL4//CXCL12//CXCL13//CXCR4//ELMO1//GNG11//GNG7//GRK5//HCK//NCF1//PIK3CG//PIK3R2//PRKACB//PRKCB//RAC2//RASGRP2//SHC1//VAV1//XCL2
hsa04650	Natural killer cell mediated cytotoxicity - Homo sapiens (human)	http://www.genome.jp/kegg-bin/show_pathway?hsa04650+962+355+2214+2534+10870+3454+3821+3823+22914+27040+5294+5296+5533+5579+5880+4068+6464+7305+7409	0.0153969	19	506	143	6462	0.149977	1.81257	CD48//FAS//FCGR3A//FYN//HCST//IFNAR1//KLRC1//KLRC3//KLRK1//LAT//PIK3CG//PIK3R2//PPP3CC//PRKCB//RAC2//SH2D1A//SHC1//TYROBP//VAV1
hsa04974	Protein digestion and absorption - Homo sapiens (human)	http://www.genome.jp/kegg-bin/show_pathway?hsa04974+480+23436+7373+1280+1281+1282+1287+50509+1358+2006+643834+643847+5222	0.018676	13	506	88	6462	0.175421	1.72872	ATP1A4//CELA3B//COL14A1//COL2A1//COL3A1//COL4A1//COL4A5//COL5A3//CPA2//ELN//PGA3//PGA4//PGA5
hsa00980	Metabolism of xenobiotics by cytochrome P450 - Homo sapiens (human)	http://www.genome.jp/kegg-bin/show_pathway?hsa00980+125+126+22977+1545+1549+64816+2938+2939+221357+2946+6822+7367	0.022846	12	506	81	6462	0.207189	1.64119	ADH1B//ADH1C//AKR7A3//CYP1B1//CYP2A7//CYP3A43//GSTA1//GSTA2//GSTA5//GSTM2//SULT2A1//UGT2B17
hsa04728	Dopaminergic synapse - Homo sapiens (human)	http://www.genome.jp/kegg-bin/show_pathway?hsa04728+10000+808+815+84699+1816+2791+2788+2893+3708+5519+5521+5523+55012+5528+5533+5567+5579	0.0244108	17	506	130	6462	0.214001	1.61242	AKT3//CALM3//CAMK2A//CREB3L3//DRD5//GNG11//GNG7//GRIA4//ITPR1//PPP2R1B//PPP2R2B//PPP2R3A//PPP2R3C//PPP2R5D//PPP3CC//PRKACB//PRKCB
hsa04020	Calcium signaling pathway - Homo sapiens (human)	http://www.genome.jp/kegg-bin/show_pathway?hsa04020+154+808+815+952+1131+10800+1816+1910+2149+2911+3356+3708+4638+84876+80228+5023+5533+5567+5579+5731+5733+291	0.0279102	22	506	183	6462	0.236787	1.55424	ADRB2//CALM3//CAMK2A//CD38//CHRM3//CYSLTR1//DRD5//EDNRB//F2R//GRM1//HTR2A//ITPR1//MYLK//ORAI1//ORAI2//P2RX1//PPP3CC//PRKACB//PRKCB//PTGER1//PTGER3//SLC25A4
hsa04380	Osteoclast differentiation - Homo sapiens (human)	http://www.genome.jp/kegg-bin/show_pathway?hsa04380+10000+1513+1540+2209+2212+2213+9103+2214+2534+3454+11025+653361+4689+5294+5296+5533+7305	0.0297369	17	506	133	6462	0.2444	1.5267	AKT3//CTSK//CYLD//FCGR1A//FCGR2A//FCGR2B//FCGR2C//FCGR3A//FYN//IFNAR1//LILRB3//NCF1//NCF4//PIK3CG//PIK3R2//PPP3CC//TYROBP
hsa05162	Measles - Homo sapiens (human)	http://www.genome.jp/kegg-bin/show_pathway?hsa05162+10000+30835+915+917+1017+355+2213+2534+3310+3454+3665+5294+5296+4068+6504+51284+7161	0.0316914	17	506	134	6462	0.250569	1.49906	AKT3//CD209//CD3D//CD3G//CDK2//FAS//FCGR2B//FYN//HSPA6//IFNAR1//IRF7//PIK3CG//PIK3R2//SH2D1A//SLAMF1//TLR7//TP73
hsa04060	Cytokine-cytokine receptor interaction - Homo sapiens (human)	http://www.genome.jp/kegg-bin/show_pathway?hsa04060+6360+6362+6363+6347+6351+939+958+1438+6387+10563+7852+57007+355+2277+2322+8200+3454+3590+3556+116379+3575+3953+4050+23495+608+8784+8718+10673+944+6846	0.0323929	30	506	271	6462	0.250569	1.48955	CCL16//CCL18//CCL19//CCL2//CCL4//CD27//CD40//CSF2RA//CXCL12//CXCL13//CXCR4//CXCR7//FAS//FIGF//FLT3//GDF5//IFNAR1//IL11RA//IL1RAP//IL22RA2//IL7R//LEPR//LTB//TNFRSF13B//TNFRSF17//TNFRSF18//TNFRSF25//TNFSF13B//TNFSF8//XCL2
hsa05164	Influenza A - Homo sapiens (human)	http://www.genome.jp/kegg-bin/show_pathway?hsa05164+10000+6347+355+3109+3112+3113+3115+3117+3119+3122+3127+3310+3454+90865+3665+55916+5294+5296+5371+5579+51284	0.0373239	21	506	178	6462	0.280462	1.42801	AKT3//CCL2//FAS//HLA-DMB//HLA-DOB//HLA-DPA1//HLA-DPB1//HLA-DQA1//HLA-DQB1//HLA-DRA//HLA-DRB5//HSPA6//IFNAR1//IL33//IRF7//NXT2//PIK3CG//PIK3R2//PML//PRKCB//TLR7
hsa00620	Pyruvate metabolism - Homo sapiens (human)	http://www.genome.jp/kegg-bin/show_pathway?hsa00620+38+98+231+224+3029+3945+4200	0.0425261	7	506	42	6462	0.310677	1.37135	ACAT1//ACYP2//AKR1B1//ALDH3A2//HAGH//LDHB//ME2
hsa04722	Neurotrophin signaling pathway - Homo sapiens (human)	http://www.genome.jp/kegg-bin/show_pathway?hsa04722+10000+397+596+808+815+4217+4145+27018+4916+5294+5296+6196+9252+6464+7161	0.0468226	15	506	120	6462	0.331613	1.32954	AKT3//ARHGDIB//BCL2//CALM3//CAMK2A//MAP3K5//MATK//NGFRAP1//NTRK3//PIK3CG//PIK3R2//RPS6KA2//RPS6KA5//SHC1//TP73
hsa00601	Glycosphingolipid biosynthesis - lacto and neolacto series - Homo sapiens (human)	http://www.genome.jp/kegg-bin/show_pathway?hsa00601+79369+2528+10690+10402+6489	0.048111	5	506	26	6462	0.331613	1.31776	B3GNT4//FUT6//FUT9//ST3GAL6//ST8SIA1
hsa05145	Toxoplasmosis - Homo sapiens (human)	http://www.genome.jp/kegg-bin/show_pathway?hsa05145+10000+596+958+3109+3112+3113+3115+3117+3119+3122+3127+3310+23643+5294+5296	0.0497775	15	506	121	6462	0.331613	1.30297	AKT3//BCL2//CD40//HLA-DMB//HLA-DOB//HLA-DPA1//HLA-DPB1//HLA-DQA1//HLA-DQB1//HLA-DRA//HLA-DRB5//HSPA6//LY96//PIK3CG//PIK3R2
