# Supplementary material for: Non-coding RNAs participate in the regulatory network of CLDN4 via ceRNA mediated miRNA evasion
Source: Nat Commun. 2017 Aug 18;8:289. doi: 10.1038/s41467-017-00304-1 (PMC5561086; doi:10.1038/s41467-017-00304-1)
Supplement: Supplementary file 10 — Supplementary Data 9 [file 41467_2017_304_MOESM10_ESM.xlsx]

## Sheet: gene_expression
Supplementary Data 9. The expression of RNAs based on RNA-sequencing.
Column A: Gene_Name, The name of gene. Column B~G: The FPKM of gene in samples. Column H~K: The p-values. Column L~O: The FDR adjusted p-value.
	FPKM						p-value				FDR adjusted p-value
Gene_Name	overexpressing miR-596	overexpressing miR-3620-3p	miRNA negative control	overexpressing lncRNA-KRTAP5-AS1	overexpressing lncRNA-TUBB2A	lncRNA negative control	overexpressing miR-596 vs. miRNA negative control	overexpressing miR-3620-3p vs. miRNA negative control	overexpressing lncRNA-KRTAP5-AS1 vs. lncRNA negative control	overexpressing lncRNA-TUBB2A vs. lncRNA negative control	overexpressing miR-596 vs. miRNA negative control	overexpressing miR-3620-3p vs. miRNA negative control	overexpressing lncRNA-KRTAP5-AS1 vs. lncRNA negative control	overexpressing lncRNA-TUBB2A vs. lncRNA negative control
CLDN4	0.0536536	0.232672	0.428329	5.09121	4.33064	0.359348	0.000657098	0.531026	1.74675e-11	7.06e-69	0.0482853	0.975201	7.74227e-09	1.8597e-65
lncRNA-KRTAP5-AS1	0.144307	0.0533021	0.189696	0.158029	0.0671096	0.047541	0.758334	0.180867	0.287894	0.751266	1	0.969877	0.985378	1
lncRNA-TUBB2A	20146	11409.4	13349.7	16796.2	41804.1	19674.9	0.127015	0.196182	0.70956	2.6e-18	0.932083	0.969877	1	8.56096e-16
TSPAN6	6.46417	5.10029	5.71408	4.90657	6.79426	6.74739	0.374847	0.841726	0.117657	0.788868	0.985284	1	0.84377	1
DPM1	41.6478	42.9004	66.4287	59.0527	41.6286	40.2923	0.0181657	0.0646564	0.0589601	0.670361	0.45671	0.832376	0.677558	1
SCYL3	0.959365	0.88061	1.17008	0.799016	0.79221	0.826986	0.872533	0.964038	0.507117	0.699386	1	1	1	1
C1orf112	2.65914	2.57707	3.94845	3.22048	2.99699	2.81004	0.264159	0.52017	0.919938	0.945059	0.985284	0.973854	1	1
CFH	0.040389	0.0355435	0.0329007	0.0292057	0.00934559	0.0375311	0.754259	0.773309	0.503106	0.0976614	1	0.992923	1	0.748765
FUCA2	76.0741	72.5519	68.2271	63.8589	86.9321	87.5301	0.84494	0.848678	0.183712	0.449094	1	1	0.918537	1
GCLC	6.57978	5.21907	8.25976	5.89097	6.49852	5.60436	0.575306	0.286788	0.953051	0.459199	0.991155	0.969877	1	1
NFYA	4.60857	3.76233	5.48617	3.17942	5.90816	3.77557	0.82172	0.58597	0.261659	0.00225661	1	0.978561	0.97391	0.0694959
STPG1	0.664278	0.700471	1.00234	1.11929	0.773334	0.693884	0.418218	0.831995	0.514726	0.865798	0.985284	0.998331	1	1
NIPAL3	2.64285	2.21995	2.72017	2.72267	2.22355	2.07218	0.653704	0.984387	0.849041	0.976276	0.991649	1	1	1
LAS1L	23.4	23.548	21.7644	23.9775	25.2997	26.1006	0.759879	0.852057	0.794171	0.889499	1	1	1	1
ENPP4	0	0	0.016929	0.018549	0	0	NA	NA	NA	NA	NA	NA	NA	NA
SEMA3F	21.941	28.7765	16.9273	19.801	23.8131	24.1107	0.293367	0.0813688	0.354278	0.94756	0.985284	0.876286	0.995742	1
CFTR	0.0166156	0.0179727	0.0160871	0.0333693	0.0100659	0.0138119	0.882022	0.682982	0.520381	0.691936	1	0.988809	1	1
ANKIB1	9.05824	7.20464	11.4242	7.382	7.22136	6.01424	0.407928	0.258337	0.695494	0.321222	0.985284	0.969877	1	0.986628
CYP51A1	20.175	10.9224	25.4568	17.6815	22.5825	19.3696	0.333735	0.00756801	0.704618	0.266349	0.985284	0.346862	1	0.978137
KRIT1	2.86876	2.46676	3.96431	2.58184	2.48691	2.18832	0.415794	0.439577	0.889057	0.64251	0.985284	0.969877	1	1
RAD52	1.11358	1.0328	1.57145	1.06824	0.959369	1.19259	0.483648	0.610763	0.347549	0.215677	0.985319	0.982825	0.995742	0.945775
BAD	35.7524	34.1101	25.7714	34.2928	30.0961	37.9382	0.161319	0.433161	0.745796	0.0765081	0.970394	0.969877	1	0.682833
LAP3	14.6991	13.9457	15.3959	12.5773	19.3488	17.9804	0.938697	0.770086	0.1192	0.621435	1	0.992923	0.847606	1
CD99	34.3953	39.7881	27.1366	34.8012	38.6212	37.8617	0.33562	0.209845	0.805916	0.755704	0.985284	0.969877	1	1
CD99	27.4876	34.0449	21.874	30.7354	30.0467	33.913	0.365777	0.191047	0.755186	0.385325	0.985284	0.969877	1	1
HS3ST1	0	0	0	0	0	0.00479637	NA	NA	NA	NA	NA	NA	NA	NA
AOC1	0	0	0	0	0	0	NA	NA	NA	NA	NA	NA	NA	NA
HECW1	0.771929	0.696358	0.631316	0.698324	0.858954	0.780336	0.404702	0.551632	0.397077	0.908188	0.985284	0.977662	1	1
MAD1L1	4.73573	5.24591	3.30193	4.88979	4.94948	4.85404	0.0585113	0.0692489	0.731811	0.811206	0.767357	0.840773	1	1
LASP1	23.6353	43.1652	20.8617	37.6068	24.6	24.8702	0.607014	0.00812851	0.0791701	0.986318	0.991155	0.356261	0.756984	1
SNX11	3.86896	4.36477	4.63025	6.17887	3.44168	3.74345	0.805753	0.749762	0.161137	0.322666	1	0.992016	0.903458	0.986628
M6PR	27.6841	15.5689	26.4252	25.4264	26.4342	17.5521	0.896457	0.128048	0.1414	0.00352074	1	0.941246	0.879457	0.0967496
KLHL13	9.35934	9.07542	11.0941	8.45259	9.25	8.59636	0.583907	0.659912	0.730589	0.806869	0.991155	0.986825	1	1
CYP26B1	1.47686	0.931495	2.34471	1.80726	0.619123	0.654029	0.208222	0.0555439	0.0311555	0.79496	0.985284	0.801827	0.496845	1
ICA1	0.00841731	0.00750919	0	0	0	0	NA	NA	NA	NA	NA	NA	NA	NA
DBNDD1	3.13084	2.90079	2.24987	3.41174	2.86276	2.60549	0.0887012	0.261303	0.730179	0.884865	0.875586	0.969877	1	1
ALS2	1.25455	1.00996	1.74419	0.929316	1.31183	1.01466	0.521175	0.41559	0.397529	0.254471	0.989682	0.969877	1	0.968811
CASP10	0.665126	0.605713	0.699099	0.847971	0.600229	0.748923	0.870126	0.91505	0.776801	0.317496	1	1	1	0.986628
CFLAR	0.512046	0.475721	0.598839	0.629261	0.444911	0.450759	0.920968	0.950547	0.978391	0.926878	1	1	1	1
TFPI	2.48538	1.92311	2.7904	1.89901	2.00538	2.38489	0.884468	0.696906	0.130953	0.175085	1	0.989804	0.866092	0.917967
NDUFAF7	4.50597	3.61192	4.64637	3.77758	5.07347	5.32153	0.735955	0.846777	0.0632741	0.59845	0.998522	1	0.699892	1
RBM5	6.83207	6.07345	8.21676	7.08747	5.66408	5.388	0.725607	0.567184	0.521337	0.911316	0.997173	0.978474	1	1
SLC7A2	3.95373	3.43119	4.89014	2.32865	3.52287	2.13168	0.70347	0.601977	0.68333	0.000310807	0.995422	0.982717	1	0.0140465
ARF5	55.7453	73.1437	46.2742	53.1468	54.4952	60.664	0.521173	0.154017	0.719969	0.658786	0.989682	0.960928	1	1
SARM1	1.51248	1.30057	1.10602	0.957464	1.06785	1.66376	0.189294	0.467603	0.0292306	0.00795536	0.985284	0.969877	0.483695	0.179986
POLDIP2	71.0628	72.299	64.5062	76.3723	75.6457	79.3285	0.864883	0.987163	0.848623	0.740991	1	1	1	1
PLXND1	17.0887	15.2642	15.5722	17.5738	18.6729	14.4804	0.624606	0.917852	0.386871	0.0698591	0.991155	1	1	0.654249
AK2	26.6143	40.057	47.1148	48.414	38.9895	38.197	0.00897437	0.350233	0.312269	0.751099	0.303375	0.969877	0.985378	1
FKBP4	54.221	55.8854	53.5877	56.1407	52.279	54.623	0.814504	0.798327	0.697121	0.941315	1	0.995326	1	1
KDM1A	38.4861	40.0933	39.8812	36.4217	49.1034	48.0341	0.751018	0.832302	0.250768	0.569266	1	0.998514	0.971617	1
RBM6	8.85795	6.99406	11.5986	7.79666	7.13136	7.07138	0.318878	0.205971	0.87379	0.823428	0.985284	0.969877	1	1
CAMKK1	2.65148	2.50093	2.73403	2.5733	3.04792	2.95868	0.658308	0.76804	0.231049	0.796836	0.992389	0.992923	0.958883	1
RECQL	14.8388	16.5646	17.0366	13.8883	10.2888	11.0564	0.659235	0.982846	0.442931	0.513608	0.992506	1	1	1
VPS50	1.24984	1.01848	1.51196	1.01003	0.813914	0.806711	0.927032	0.647521	0.961191	0.835375	1	0.985307	1	1
HSPB6	0.598112	0.638555	0.402902	0.61452	0.123192	0.30394	0.281187	0.247064	0.466977	0.0648042	0.985284	0.969877	1	0.636954
ARHGAP33	0.856674	0.737711	1.52171	1.34195	0.571186	0.632041	0.133435	0.250698	0.191808	0.689309	0.93889	0.969877	0.927935	1
NDUFAB1	48.9048	50.1851	42.4057	50.1542	51.7421	57.1343	0.680644	0.834952	0.727883	0.70781	0.994463	0.998988	1	1
PDK4	7.06779	9.37357	6.85792	7.54076	4.98775	4.28914	0.619158	0.222388	0.105071	0.466304	0.991155	0.969877	0.821727	1
ZMYND10	0.190916	0.147261	0.136576	0.169182	0.120979	0.236456	0.592774	0.717205	0.342294	0.189311	0.991155	0.991597	0.993696	0.930512
ABCB5	0.0208247	0.00793528	0.00425295	0.0154117	0.00778148	0	0.0732676	0.305627	NA	NA	0.834778	0.969877	NA	NA
ARX	0.105898	0.0312794	0.133471	0.118181	0.0617351	0.0379842	0.917526	0.108854	0.357871	0.539569	1	0.915246	0.996043	1
SLC25A13	19.4025	16.6129	17.3946	15.1515	20.4004	20.2359	0.580276	0.971287	0.238944	0.931761	0.991155	1	0.963225	1
ST7	5.19421	5.99617	5.14381	4.28841	6.32354	5.921	0.64582	0.372484	0.0766714	0.883572	0.991649	0.969877	0.753201	1
CDC27	9.24434	6.57832	13.6418	8.79625	7.22322	6.10781	0.14366	0.0488257	0.210677	0.377565	0.956252	0.775727	0.941877	1
CALCR	0	0	0	0	0	0.0096908	NA	NA	NA	NA	NA	NA	NA	NA
HCCS	36.5141	34.9408	37.9817	40.5517	35.6523	37.867	0.738696	0.62328	0.705988	0.710327	0.999208	0.983519	1	1
DVL2	19.2155	18.4187	17.3972	22.0547	17.3978	20.2158	0.606825	0.775731	0.732788	0.316094	0.991155	0.992923	1	0.986628
PRSS22	0.0173636	0.0099137	0.013462	0.0400901	0.0160514	0	0.701762	0.92963	NA	NA	0.994463	1	NA	NA
UPF1	15.1472	15.8728	13.915	18.4731	17.1861	16.0969	0.637194	0.718956	0.540816	0.662545	0.991155	0.991728	1	1
SKAP2	3.00515	3.00909	4.37115	3.24666	3.32845	2.84168	0.303151	0.623619	0.9118	0.492077	0.985284	0.983519	1	1
SLC25A5	424.094	464.562	298.669	387.904	430.645	483.242	0.243515	0.159425	0.499937	0.685553	0.985284	0.963876	1	1
CCDC109B	4.24642	4.599	4.8903	4.66033	5.37055	4.80236	0.937897	0.753896	0.614002	0.672732	1	0.992016	1	1
HOXA11	8.53839	7.78081	7.81404	8.50615	8.07434	8.17754	0.497737	0.711984	0.911534	0.68696	0.98639	0.991493	1	1
POLR2J	48.508	50.2314	41.7819	51.964	43.0118	52.4707	0.655043	0.783654	0.81621	0.231731	0.991649	0.993913	1	0.960183
DHX33	17.2207	13.7833	21.4936	15.1364	20.5702	16.911	0.357313	0.17781	0.646674	0.16542	0.985284	0.969877	1	0.905623
MEOX1	14.7511	12.0371	8.30469	12.0368	10.0251	11.6279	0.0131038	0.169256	0.998973	0.239683	0.386029	0.969877	1	0.961324
THSD7A	0	0	0	0	0	0	NA	NA	NA	NA	NA	NA	NA	NA
LIG3	2.72962	2.53096	2.74566	2.10445	3.06723	2.73663	0.596943	0.753895	0.102706	0.753993	0.991155	0.992016	0.817781	1
RPAP3	6.33813	5.29535	9.49928	6.71143	3.57481	4.12387	0.152654	0.144535	0.170551	0.159852	0.963357	0.954943	0.910325	0.895114
ACSM3	0.167872	0.194376	0.138459	0.208997	0.18535	0.129987	0.728228	0.476794	0.885667	0.568346	0.997173	0.969877	1	1
AC004381.6	1.49789	1.48073	1.39592	1.50567	1.21133	1.13209	0.45326	0.469022	0.869391	1	0.985284	0.969877	1	1
CIAPIN1	34.6458	33.6855	28.1576	40.8082	29.7727	31.7515	0.412801	0.647566	0.287896	0.694633	0.985284	0.985307	0.985378	1
SPPL2B	3.87677	4.77635	3.57796	3.39041	2.94754	3.35357	0.442742	0.182329	0.650877	0.262587	0.985284	0.969877	1	0.97411
FAM214B	2.74011	2.99009	3.41838	2.93194	3.24402	3.61171	0.762438	0.822394	0.214433	0.256777	1	0.997927	0.946338	0.969339
COPZ2	5.21906	5.34257	3.75352	6.19707	4.46483	4.63386	0.0976991	0.205626	0.462971	0.554612	0.902625	0.969877	1	1
PRKAR2B	0.0538558	0.015699	0.0633163	0.0815626	0.0507258	0.0363451	0.967664	0.206133	0.564971	0.668492	1	0.969877	1	1
MSL3	5.03335	5.01336	5.63026	4.56412	5.57582	5.68544	0.963023	0.846625	0.185153	0.732763	1	1	0.919854	1
CREBBP	5.99183	5.07726	7.73704	6.94234	6.96193	5.52699	0.485101	0.457228	0.634995	0.180993	0.985319	0.969877	1	0.923151
GCFC2	2.6559	2.55046	3.42116	2.92718	2.60025	2.52426	0.660314	0.833665	0.907923	0.850195	0.992506	0.998885	1	1
WDR54	23.288	30.1984	18.5194	23.5623	24.7472	26.3165	0.352383	0.144824	0.701699	0.710877	0.985284	0.954943	1	1
CROT	1.37493	1.64509	1.57668	1.39762	1.77616	1.45762	0.923835	0.519405	0.453646	0.485161	1	0.973753	1	1
KMT2E	5.19296	4.27586	7.01121	4.50476	4.33372	3.74538	0.399562	0.335668	0.82941	0.483153	0.985284	0.969877	1	1
RHBDD2	40.6054	46.0558	34.3875	53.4785	33.147	36.1274	0.535587	0.374564	0.0535365	0.560214	0.990605	0.969877	0.656546	1
SOX8	0.0716214	0.0332868	0.146484	0.0702962	0.0235143	0.0177346	0.414138	0.0997563	0.252866	0.743215	0.985284	0.905363	0.971991	1
IBTK	4.65969	3.64388	8.47009	5.4743	4.16712	2.73432	0.0178629	0.044716	0.08523	0.0117045	0.453288	0.752406	0.767856	0.233571
ZNF195	2.42377	2.1051	3.25218	2.11467	1.53779	1.45886	0.539024	0.557835	0.658292	0.925801	0.990605	0.978474	1	1
MYCBP2	4.2593	2.6689	5.65155	2.93249	3.45329	2.69502	0.497387	0.0734132	0.722538	0.147461	0.98639	0.859215	1	0.873198
FBXL3	4.26343	3.62226	4.24488	4.18314	3.47994	3.14711	0.610577	0.92718	0.63013	0.852421	0.991155	1	1	1
PDK2	13.7883	15.0873	9.18842	12.9952	13.3593	13.013	0.0764766	0.12503	0.880368	0.833697	0.846222	0.93173	1	1
ITGA3	27.8879	28.3889	24.9615	27.1519	26.7884	26.4682	0.686266	0.76901	0.826302	0.835397	0.994463	0.992923	1	1
ZFX	4.36464	3.15308	4.26984	2.65681	2.89989	1.77713	0.563568	0.771799	0.579767	0.00206745	0.991155	0.992923	1	0.0653888
LAMP2	20.8926	19.2454	23.8655	19.3019	22.0699	19.1889	0.585521	0.509848	0.985564	0.309804	0.991155	0.972332	1	0.986628
ITGA2B	0.805396	0.942646	0.973922	1.44077	0.571424	0.701621	0.89827	0.643772	0.220266	0.475518	1	0.984617	0.951828	1
ASB4	0.0172154	0.00802959	0.0201267	0.0103038	0	0	0.956709	0.427684	NA	NA	1	0.969877	NA	NA
GDE1	26.3015	30.8482	31.9644	30.7409	29.6703	32.7889	0.354099	0.73357	0.869556	0.506271	0.985284	0.991938	1	1
C19orf60	6.84986	6.57523	5.06398	6.81985	5.8462	6.86638	0.12079	0.291629	0.707332	0.151921	0.928884	0.969877	1	0.880901
CRLF1	4.02281	5.40938	3.42673	5.89438	2.85154	3.12251	0.28924	0.132705	0.121788	0.361612	0.985284	0.944825	0.849162	0.999753
OSBPL7	1.34534	1.28722	1.36627	1.09408	1.12076	1.14062	0.632042	0.657272	0.454871	0.711465	0.991155	0.985914	1	1
TMEM98	0.015928	0	0.00442203	0.0700999	0.0147732	0.00752592	0.142366	NA	0.0573728	0.450268	0.953778	NA	0.673001	1
YBX2	3.1305	3.88035	3.44132	4.43562	2.11884	2.48482	0.858058	0.398223	0.153563	0.216177	1	0.969877	0.893351	0.945775
MAP3K14	9.78342	8.35785	9.99413	13.7968	8.1401	7.85461	0.912754	0.776464	0.0527804	0.971885	1	0.992923	0.653732	1
TMEM132A	12.6613	12.7353	9.81564	13.9903	10.7451	11.9069	0.224271	0.3115	0.615066	0.350155	0.985284	0.969877	1	0.997562
AP2B1	32.3026	30.8704	32.8109	23.9377	39.5691	35.5574	0.816863	0.674184	0.0822417	0.27483	1	0.988523	0.764418	0.984188
ZNF263	3.93004	3.8422	4.94797	5.44362	4.0035	4.06394	0.648413	0.867169	0.486793	0.589483	0.991649	1	1	1
CX3CL1	0.00688099	0.0121946	0.00777127	0	0.00633947	0.00656906	0.987896	0.414239	NA	0.982055	1	0.969877	NA	1
SPATA20	12.5801	15.1487	10.7754	14.2916	12.7821	12.6941	0.474384	0.276519	0.639985	0.891753	0.985319	0.969877	1	1
CACNA1G	0.627677	0.933269	0.52193	0.579989	0.515208	0.516979	0.404119	0.0905403	0.714257	0.916531	0.985284	0.898012	1	1
TNFRSF12A	36.6891	31.6528	43.9917	64.525	28.4303	39.1957	0.345781	0.2059	0.0173359	0.0123099	0.985284	0.969877	0.370523	0.240997
DLX6	0.107349	0.0406303	0.0784162	0.0403448	0.0289206	0.00979918	0.508551	0.618624	0.26672	0.230473	0.98682	0.983519	0.978847	0.959515
MAP3K9	0.799358	0.603847	0.916839	0.632204	0.728636	0.659738	0.974658	0.682868	0.472544	0.896749	1	0.988809	1	1
RALA	14.0709	13.5375	19.7174	17.3215	13.604	12.1384	0.203183	0.261539	0.129746	0.428763	0.985284	0.969877	0.862934	1
BAIAP2L1	14.941	15.5975	17.3736	18.4164	15.0188	13.7913	0.621265	0.810581	0.193924	0.485794	0.991155	0.99661	0.929238	1
KDM7A	0.905203	0.470888	1.59038	0.981916	0.501893	0.463951	0.14385	0.0317442	0.317311	0.847685	0.956252	0.664839	0.985378	1
ETV1	0.240107	0.116084	0.448641	0.412772	0.117759	0.0782305	0.276242	0.0542364	0.0475014	0.510111	0.985284	0.797976	0.622737	1
AGK	3.44804	3.33096	4.45674	3.85303	3.9091	3.61018	0.545353	0.749584	0.799523	0.973407	0.990605	0.992016	1	1
ALDH3B1	9.84946	12.9244	7.35379	9.01282	7.32956	9.77575	0.157314	0.0449253	0.541018	0.017666	0.966642	0.752585	1	0.305003
PHTF2	5.34302	4.48948	7.00283	5.1685	4.79464	4.0774	0.479558	0.41607	0.610788	0.400572	0.985319	0.969877	1	1
CCL26	0.199664	0.487583	0.301833	0.300961	0.282148	0.489673	0.66653	0.204386	0.137821	0.160811	0.992548	0.969877	0.875834	0.897605
FARP2	1.84112	1.50132	2.01434	1.34574	2.09138	1.70958	0.833065	0.914472	0.189565	0.383247	1	1	0.92665	1
USH1C	3.07529	3.49575	1.49111	3.18294	0.93379	1.06239	0.00302862	0.0102765	0.012067	0.422801	0.144102	0.406686	0.306049	1
GGCT	50.3551	51.7106	54.1467	49.8413	59.2232	55.6775	0.542154	0.583742	0.807135	0.385454	0.990605	0.978561	1	1
DBF4	6.71217	7.45314	9.01833	7.35609	7.12499	6.56985	0.358085	0.868434	0.95228	0.797031	0.985284	1	1	1
TBXA2R	4.70054	7.34182	4.66581	7.59806	4.65332	7.18797	0.633595	0.128147	0.989263	0.00219489	0.991155	0.941246	1	0.0680195
IFRD1	13.3659	7.56063	17.205	15.4282	10.3864	7.08253	0.373648	0.0265519	0.00321059	0.00517091	0.985284	0.618148	0.129675	0.130077
COX10	8.83934	7.63706	9.63988	7.91585	9.46155	9.28648	0.920435	0.655465	0.349054	0.858331	1	0.985436	0.995742	1
GTF2IRD1	17.8939	16.8076	18.0483	21.8189	17.294	17.1978	0.925814	0.90521	0.345954	0.999797	1	1	0.995742	1
PAF1	30.7838	34.5144	27.665	31.285	34.6638	34.6925	0.698951	0.5478	0.737421	0.900093	0.994463	0.976397	1	1
VPS41	3.7019	3.64648	3.86274	2.59408	4.38121	3.40987	0.743461	0.710063	0.145314	0.108303	0.999911	0.991493	0.881562	0.782657
ARHGAP44	0.37756	0.356967	0.405058	0.374373	0.332355	0.343447	0.858058	0.86157	0.698917	0.899349	1	1	1	1
ELAC2	23.7004	24.9918	19.9643	22.3971	27.2278	28.7403	0.483599	0.490958	0.297139	0.753558	0.985319	0.970047	0.985378	1
SCIN	8.07248	9.29314	8.05025	7.71707	8.47081	7.45165	0.713292	0.516801	0.923372	0.524357	0.996301	0.972788	1	1
ARSD	0.656354	0.970385	0.491165	0.744084	0.566781	0.755638	0.260182	0.0570674	0.536682	0.219624	0.985284	0.805443	1	0.947213
PNPLA4	10.5693	11.5153	9.68781	11.2547	8.18465	8.65318	0.586434	0.4682	0.397912	0.477465	0.991155	0.969877	1	1
MYH13	0	0	0	0	0	0	NA	NA	NA	NA	NA	NA	NA	NA
ADIPOR2	20.2676	18.438	20.9455	20.9456	20.535	19.4877	0.903394	0.675845	0.777939	0.690698	1	0.988523	1	1
CDKL3	0.259268	0.176388	0.411658	0.240984	0.149958	0.345212	0.502865	0.297495	0.25845	0.0879442	0.98682	0.969877	0.972554	0.721621
PRSS21	60.7097	54.2902	49.9437	52.3514	56.9258	64.3696	0.490827	0.906263	0.451421	0.56828	0.98576	1	1	1
MARK4	5.13276	5.63155	4.86789	5.73576	4.66314	4.35649	0.519916	0.383141	0.524029	0.936804	0.989249	0.969877	1	1
CCDC124	60.598	60.2683	52.0163	56.8141	61.0086	68.0439	0.642005	0.905074	0.539511	0.64749	0.991649	1	1	1
PAFAH1B1	18.6716	17.361	22.901	20.0118	19.7213	17.5635	0.397253	0.40715	0.562612	0.421479	0.985284	0.969877	1	1
NOS2	0.04806	0.035357	0	0.022024	0.027219	0.018696	NA	NA	0.93227	0.658595	NA	NA	1	1
KIAA0100	34.805	32.1618	31.0869	30.6988	39.5767	36.4282	0.717759	0.903356	0.513754	0.380673	0.996301	1	1	1
SLC13A2	0	0	0	0	0	0	NA	NA	NA	NA	NA	NA	NA	NA
GAS7	0.312173	0.261267	0.347898	0.630434	0.256862	0.376144	0.964765	0.952671	0.709331	0.324959	1	1	1	0.986628
TRAPPC6A	5.00685	7.09713	3.34175	6.81507	4.20995	5.55282	0.0392669	0.0144016	0.695716	0.0374541	0.653258	0.480577	1	0.473674
MATK	9.93134	12.0195	6.90492	8.24354	11.3982	12.3791	0.0945507	0.0691181	0.04833	0.43086	0.892604	0.840773	0.629169	1
CEACAM7	0	0.010329	0	0	0	0	NA	NA	NA	NA	NA	NA	NA	NA
CD79B	0.0454037	0.00373276	0.0807023	0.0779793	0.036596	0.0685085	0.583564	0.00225937	0.883667	0.390002	0.991155	0.158608	1	1
SCN4A	0.564558	0.275087	0.536864	0.922414	0.158732	0.143342	0.643338	0.422276	0.00354102	0.836826	0.991649	0.969877	0.141156	1
ST7L	1.96667	1.79919	1.96178	1.9413	1.54353	1.66924	0.617417	0.714101	0.888102	0.48316	0.991155	0.991493	1	1
PAX6	0.597164	0.461877	0.794114	0.719284	0.481882	0.395456	0.639123	0.528952	0.597932	0.572731	0.991155	0.975201	1	1
RPUSD1	27.5274	29.6705	19.4516	29.4081	20.3483	25.4214	0.16129	0.21411	0.486917	0.0863116	0.970394	0.969877	1	0.714796
RHBDF1	4.36737	4.94315	4.59682	5.36437	4.36637	4.33464	0.793249	0.534268	0.668725	0.697477	1	0.97538	1	1
LUC7L	4.29163	4.15704	5.54148	4.50647	5.29959	5.54932	0.573349	0.785522	0.202239	0.606162	0.991155	0.994301	0.937316	1
CACNA2D2	0.0456504	0.0469968	0.0700403	0.0794778	0.0229495	0.0483632	0.740252	0.840196	0.804539	0.304439	0.99961	1	1	0.986628
BAIAP3	0.363284	0.513291	0.416675	0.464093	0.284218	0.286551	0.981329	0.459575	0.727894	0.925279	1	0.969877	1	1
TSR3	59.2559	64.3973	47.0425	61.6693	52.2023	64.5197	0.380639	0.411859	0.934238	0.192384	0.985284	0.969877	1	0.932325
PIGQ	9.30098	10.6813	7.40516	11.7381	8.0428	9.41589	0.237291	0.199677	0.489395	0.149914	0.985284	0.969877	1	0.878305
CRAMP1	2.99506	2.65074	3.75119	3.85836	3.81683	3.19025	0.689693	0.706365	0.858127	0.447555	0.994463	0.991062	1	1
TEAD3	10.6746	12.2172	11.6406	11.5429	10.5046	11.0225	0.863918	0.803509	0.962417	0.624071	1	0.995326	1	1
DNAJC11	21.8993	22.1729	18.6316	18.0395	24.5349	23.9092	0.508703	0.606874	0.186024	0.833058	0.98682	0.982717	0.920967	1
MYLIP	2.49009	2.66149	3.24795	2.54143	2.43485	2.44203	0.621953	0.947434	0.601218	0.711646	0.991155	1	1	1
NOX1	0	0	0	0	0	0	NA	NA	NA	NA	NA	NA	NA	NA
E2F2	12.0183	12.9899	13.1319	15.936	11.586	10.9947	0.773979	0.937234	0.113186	0.810449	1	1	0.835142	1
PSMB1	74.6678	77.2215	59.353	68.6833	74.7275	87.8279	0.384277	0.543988	0.422126	0.355839	0.985284	0.975622	1	0.997562
SYN1	0.090412	0.088413	0.098601	0.043163	0.135597	0.146347	0.962313	0.821002	0.0652392	0.909553	1	0.997927	0.707143	1
JARID2	5.91	5.12926	7.48375	5.84662	6.59385	6.17352	0.5467	0.539684	0.627642	0.883031	0.990605	0.975622	1	1
CDKL5	0.950947	0.656275	1.56576	0.928864	0.175777	0.555965	0.218601	0.145803	0.593539	0.00398602	0.985284	0.954943	1	0.106117
CDK11A	9.40577	10.6954	9.63379	8.26568	9.29734	9.77651	0.877007	0.615682	0.331883	0.613781	1	0.983318	0.989202	1
NADK	17.4681	18.2403	17.0417	17.4512	17.6235	18.0085	0.823471	0.75	0.889975	0.86087	1	0.992016	1	1
CYTH3	11.3596	10.4908	15.4156	13.5835	11.6889	10.3318	0.272263	0.32679	0.343244	0.43793	0.985284	0.969877	0.994744	1
ADAM22	0.797233	0.623399	1.01371	0.70529	0.82323	0.50351	0.776047	0.581154	0.882942	0.0679197	1	0.978474	1	0.645552
SYPL1	21.9751	20.0353	11.2218	20.5996	23.6456	8.32885	0.00596854	0.0650547	7.97e-05	3.85e-14	0.231823	0.83314	0.00690091	9.85974e-12
CYB561	9.21444	8.81353	9.423	9.6534	10.4179	10.4974	0.872179	0.96081	0.60646	0.831467	1	1	1	1
SPAG9	4.80708	3.40597	6.41282	4.35187	4.63642	3.46723	0.451056	0.186503	0.732771	0.0510852	0.985284	0.969877	1	0.567593
CELSR3	3.19023	3.08438	3.13372	3.02168	3.49548	3.34925	0.590162	0.60932	0.372339	0.841107	0.991155	0.982717	1	1
AASS	0.10311	0.114061	0.155122	0.0979217	0.160995	0.0659705	0.715651	0.879324	0.925574	0.131638	0.996301	1	1	0.838726
PLEKHG6	0.392936	0.363829	0.267705	0.283941	0.36459	0.325085	0.296084	0.401864	0.442322	0.800942	0.985284	0.969877	1	1
SS18L2	19.707	18.3782	21.7055	16.923	19.5169	21.0265	0.695777	0.599557	0.375337	0.580249	0.994463	0.982076	1	1
MPND	6.61243	7.33291	4.09842	6.47157	5.6537	6.80781	0.0404542	0.066725	0.592727	0.108321	0.661447	0.839688	1	0.782657
MGST1	11.7295	11.7324	12.5216	10.1342	14.2972	14.1222	0.844457	0.939535	0.121737	0.924444	1	1	0.849162	1
CRY1	5.25911	3.46634	8.20195	5.20445	4.9696	4.28248	0.105181	0.0393471	0.713976	0.476375	0.916702	0.723702	1	1
NFIX	1.22498	1.37574	1.29847	1.73783	1.0216	0.871713	0.78861	0.470733	0.205403	0.587371	1	0.969877	0.937433	1
ST3GAL1	3.22477	2.11835	3.68347	5.55784	2.24544	1.39668	0.991176	0.308529	6.4e-05	0.0215213	1	0.969877	0.00581182	0.344471
MMP25	0.151087	0.101266	0.166318	0.139701	0.032502	0.0472822	0.970038	0.736156	0.356997	0.614787	1	0.991938	0.996043	1
IL32	1.59873	1.48009	1.95155	1.23092	1.37341	1.10379	0.862208	0.954269	0.745422	0.363473	1	1	1	1
PKD1	3.8688	2.82595	5.63829	5.95453	2.04424	2.2027	0.281733	0.109704	0.00909691	0.412574	0.985284	0.915484	0.258153	1
MAPK8IP2	0.844771	0.772902	0.692394	0.865853	0.385348	0.415005	0.407983	0.484223	0.361753	0.78144	0.985284	0.970029	0.996538	1
MED24	10.4769	11.9956	7.5613	8.72928	11.9106	11.8843	0.128536	0.120316	0.125722	0.864724	0.932411	0.927178	0.855658	1
RHOBTB2	14.6559	16.6414	12.7529	16.1996	17.0232	18.4201	0.483471	0.420424	0.596613	0.586544	0.985319	0.969877	1	1
HEATR5B	2.31635	1.6442	3.64568	1.99752	2.56488	2.01903	0.194356	0.1253	0.526887	0.204193	0.985284	0.93173	1	0.939351
SEC62	13.0058	13.1246	17.1564	13.0888	9.02378	9.14591	0.32405	0.485809	0.199287	0.683049	0.985284	0.970047	0.936142	1
RPS20	108.799	92.1985	70.8388	109.835	121.342	103.266	0.103128	0.71335	0.535208	0.0117549	0.911419	0.991493	1	0.234322
CSDE1	92.4827	81.2824	94.3899	77.4481	86.1423	77.0376	0.443752	0.205793	0.767326	0.0455481	0.985284	0.969877	1	0.530267
UBE3C	15.3432	13.944	17.8513	13.2474	19.4173	16.6271	0.619603	0.485192	0.312427	0.275718	0.991155	0.970047	0.985378	0.985686
REV3L	2.2492	1.513	2.35459	1.64052	1.09179	0.925735	0.765573	0.568138	0.344271	0.56538	1	0.978474	0.995643	1
TENM1	0.00967425	0.0028479	0.00689832	0	0.00891354	0	0.63744	0.45096	NA	NA	0.991155	0.969877	NA	NA
PAX7	0	0	0	0	0	0	NA	NA	NA	NA	NA	NA	NA	NA
MASP2	0.00294447	0.009575	0.0109379	0.00475866	0	0.00918347	0.173144	0.908125	0.224514	NA	0.981031	1	0.954621	NA
FAM76A	1.6286	1.37011	1.91545	1.67267	1.62568	1.59754	0.983998	0.821606	0.618187	0.788508	1	0.997927	1	1
POMT2	2.96713	2.93294	2.65429	2.5712	3.3705	3.0103	0.348223	0.428336	0.205584	0.760619	0.985284	0.969877	0.937584	1
VTA1	5.92497	4.96977	6.63537	6.23688	5.38375	4.79839	0.993228	0.72807	0.521125	0.654072	1	0.99173	1	1
MLXIPL	1.7557	2.0712	2.60266	2.72871	0.605084	0.84157	0.30485	0.986327	0.0128312	0.169735	0.985284	1	0.318538	0.912803
BAZ1B	26.0696	20.606	35.9415	25.5762	25.9034	22.7372	0.123256	0.0658732	0.643173	0.23365	0.928884	0.837676	1	0.960809
RANBP9	25.6485	23.575	31.7327	27.4212	27.5156	23.2072	0.314824	0.299745	0.435954	0.127848	0.985284	0.969877	1	0.831532
ETV7	0.0686644	0.0603197	0	0.111961	0.0161396	0.0331089	NA	NA	0.313875	0.401965	NA	NA	0.985378	1
SPRTN	4.6858	4.16292	6.20757	4.87357	4.27946	3.78746	0.470731	0.491412	0.678168	0.619929	0.985318	0.970047	1	1
METTL13	16.4407	17.475	14.8272	15.3932	19.1019	18.5577	0.582625	0.537499	0.44426	0.86518	0.991155	0.975622	1	1
DYRK4	1.65748	2.01046	1.69479	1.81753	1.6273	1.7023	0.672887	0.357175	0.688517	0.581679	0.993646	0.969877	1	1
ZNF207	8.11006	7.58916	9.22139	7.35713	10.205	9.32706	0.88999	0.857311	0.208414	0.605907	1	1	0.94011	1
UQCRC1	116.406	121.814	91.1042	120.824	112.701	131.111	0.587292	0.599876	0.997989	0.418638	0.991155	0.982125	1	1
STARD3NL	6.64018	6.63729	7.50483	6.9149	8.0815	7.81241	0.962152	0.993434	0.46515	0.961779	1	1	1	1
CD9	68.8171	77.6827	58.7	70.9518	66.5615	76.3758	0.618375	0.497538	0.962133	0.489391	0.991155	0.970047	1	1
NCAPD2	51.734	60.1424	46.1329	48.5564	69.8514	66.1706	0.791833	0.538381	0.194059	0.417539	1	0.975622	0.929554	1
IFFO1	1.87398	2.08611	1.92032	1.84714	1.67027	1.72645	0.677838	0.445004	0.693174	0.619337	0.994244	0.969877	1	1
GIPR	0.277016	0.146381	0.367665	0.248982	0.0934002	0.26092	0.757655	0.267363	0.614768	0.0498456	1	0.969877	1	0.558726
PHF7	1.16411	1.25432	1.35731	1.30752	0.969437	0.994202	1	0.832865	0.8935	0.732042	1	0.998689	1	1
SEMA3G	0.321028	0.299624	0.313651	0.351557	0.315409	0.295246	0.755209	0.756678	0.788682	0.936224	1	0.992016	1	1
NISCH	4.27975	3.80261	4.10584	4.04709	3.37079	3.56733	0.513551	0.749935	0.975993	0.412949	0.987435	0.992016	1	1
FUZ	0.283795	0.318107	0.108738	0.242639	0.313553	0.268433	0.0725638	0.0487927	0.552114	0.761918	0.831602	0.775727	1	1
IDS	5.04482	4.50029	6.30639	4.7781	6.08588	5.15732	0.651194	0.628803	0.480843	0.392716	0.991649	0.983655	1	1
PRSS3	0.0243121	0.0885108	0.0277564	0.0573169	0.0228724	0.0236177	0.939561	0.142423	0.548975	0.998401	1	0.954943	1	1
ZNF200	1.90671	1.94722	2.32874	2.35396	2.0539	1.77455	0.789567	0.914415	0.828061	0.625932	1	1	1	1
CD4	0	0.0161353	0	0.0312684	0.00836017	0	NA	NA	NA	NA	NA	NA	NA	NA
LRRC23	2.18574	2.20828	2.46713	3.02187	1.86624	1.50991	0.970278	0.780863	0.16923	0.435257	1	0.993791	0.910255	1
HFE	2.67586	2.20288	2.5178	2.17837	3.6376	5.86212	0.446235	0.825038	4.4e-05	0.000880978	0.985284	0.997927	0.00431107	0.033017
SCMH1	6.68699	7.17433	7.45673	8.51241	7.26226	6.773	0.989619	0.81375	0.487327	0.833042	1	0.997114	1	1
FYN	6.21826	5.58809	6.98188	5.91053	4.64928	4.66215	0.987777	0.881509	0.574962	0.706116	1	1	1	1
HIVEP2	1.53291	1.03604	2.4392	1.59241	1.30055	1.00219	0.192331	0.0849709	0.516528	0.245236	0.985284	0.880263	1	0.962935
TCEB3	11.7106	11.0371	15.5162	12.2077	12.8082	11.4665	0.315599	0.392345	0.910484	0.446388	0.985284	0.969877	1	1
LYPLA2	30.5829	24.9076	26.6735	31.3193	27.0349	31.7279	0.607096	0.742114	0.946434	0.260924	0.991155	0.992016	1	0.973524
CLCN6	2.12899	1.63438	2.28791	1.5225	1.9901	1.96361	0.835696	0.766735	0.169317	0.733588	1	0.992795	0.910285	1
MRC2	44.6458	45.9352	39.5377	47.3876	40.6638	43.02	0.687092	0.75425	0.495266	0.734458	0.994463	0.992016	1	1
NME1-NME2	69.4531	68.0399	45.0591	48.9658	88.704	68.6176	0.0522534	0.217501	0.147963	0.000431854	0.732856	0.969877	0.885122	0.018605
SLC6A7	0.0095029	0.0208544	0.00861222	0.0376872	0.0136702	0.0433787	0.827296	0.181039	0.583074	0.170862	1	0.969877	1	0.913628
TSPAN9	2.24859	2.44518	2.159	2.99982	1.88015	1.88029	0.550032	0.385264	0.46133	0.728184	0.990748	0.969877	1	1
BTBD7	2.39929	1.80909	2.78861	1.88627	2.69532	2.17179	0.980439	0.585019	0.227247	0.270916	1	0.978561	0.956229	0.981117
APBA3	2.31798	2.27734	1.90117	2.36409	1.63347	2.00286	0.252778	0.313057	0.890295	0.204426	0.985284	0.969877	1	0.939351
MKS1	5.42522	5.63884	5.28904	5.65854	5.52955	5.60519	0.60814	0.509034	0.822763	0.761959	0.991155	0.971895	1	1
ABHD5	4.3024	4.18685	5.41809	4.49546	4.96763	4.47077	0.647671	0.855563	0.693737	0.70992	0.991649	1	1	1
ANOS1	0.0105322	0.00518508	0.0129538	0.0100815	0	0.0109858	0.911096	0.429903	0.668305	NA	1	0.969877	1	NA
AKAP8L	10.7481	11.0199	11.8085	15.4405	11.0406	11.0769	0.837536	0.930497	0.158087	0.854569	1	1	0.898899	1
MBTD1	2.8402	2.21105	2.55644	2.05891	2.36253	1.9121	0.359377	0.873114	0.707606	0.346705	0.985284	1	1	0.997562
UTP18	24.7774	23.4731	30.9243	28.49	29.642	28.5749	0.296682	0.331798	0.915016	0.67999	0.985284	0.969877	1	1
RNF216	8.24291	6.68495	8.79183	7.69821	7.93203	6.13813	0.901058	0.654367	0.63893	0.116244	1	0.985436	1	0.800086
TTC19	6.16704	6.00417	5.66466	5.07292	6.12887	5.81004	0.456343	0.574483	0.413834	0.893733	0.985284	0.978474	1	1
PTBP1	77.3577	84.5613	65.9046	68.0937	90.8909	90.3138	0.613847	0.776311	0.326093	0.370503	0.991155	0.992923	0.987729	1
DPF1	0.658309	0.735697	0.73668	0.936339	0.759007	0.805484	0.99696	0.642016	0.825519	0.657909	1	0.984617	1	1
SYT7	2.63448	3.4739	2.62592	3.56907	1.44999	1.6459	0.575071	0.218972	0.105391	0.308088	0.991155	0.969877	0.821727	0.986628
LARS2	8.05145	7.70119	8.27649	7.45279	10.2617	8.816	0.796579	0.851594	0.331656	0.319066	1	1	0.989202	0.986628
PIK3C2A	5.40817	4.44368	6.77182	4.86522	2.94539	2.91366	0.617977	0.447463	0.236062	0.718775	0.991155	0.969877	0.962693	1
PLAUR	7.96056	8.93675	7.57186	9.61207	8.61894	9.6381	0.590229	0.40885	0.882039	0.266257	0.991155	0.969877	1	0.978137
ANLN	19.2577	19.6419	23.6982	17.7122	17.8331	17.2099	0.389494	0.55944	0.906543	0.827101	0.985284	0.978474	1	1
WIZ	7.47496	6.83349	6.95704	8.06791	7.14079	7.58922	0.52086	0.767758	0.992327	0.48317	0.989619	0.992923	1	1
RABGAP1	4.60084	3.76187	6.70723	4.10762	5.84969	4.81679	0.243904	0.201698	0.314963	0.298595	0.985284	0.969877	0.985378	0.986628
DCN	0.577654	0.762233	0.53223	0.552475	0.951825	0.99285	0.582001	0.261106	0.0471839	0.676322	0.991155	0.969877	0.62076	1
QPCTL	14.6367	15.7582	11.5822	12.6422	12.2404	14.5707	0.294341	0.345119	0.51492	0.21686	0.985284	0.969877	1	0.945785
PPP5C	19.1935	19.6023	16.085	19.4732	19.8182	20.4015	0.414383	0.471483	0.822912	0.844655	0.985284	0.969877	1	1
CEP68	1.70496	1.55268	1.9674	1.8673	1.67199	1.41794	0.964614	0.965931	0.888104	0.610612	1	1	1	1
MAP4K3	7.09038	6.23856	5.84866	6.2072	5.95647	4.81171	0.25243	0.564047	0.537128	0.245007	0.985284	0.978474	1	0.962935
ZBTB32	0	0	0.00828096	0	0	0	NA	NA	NA	NA	NA	NA	NA	NA
TMEM159	10.2193	10.9364	12.1564	13.5567	11.6548	12.5456	0.572972	0.84862	0.863963	0.469726	0.991155	1	1	1
GABRA3	3.26581	3.34589	3.12467	2.92205	3.66689	3.07249	0.533481	0.474161	0.472958	0.458368	0.990605	0.969877	1	1
BRCA1	4.29433	3.3096	6.30028	4.95513	2.86582	2.2265	0.232186	0.175609	0.032831	0.172364	0.985284	0.969877	0.51384	0.915543
ERCC1	8.43609	10.3916	6.96889	9.41345	8.21317	8.11682	0.294448	0.168496	0.765384	0.81988	0.985284	0.969877	1	1
CD22	0.131827	0.0938108	0.149925	0.164502	0.110798	0.0851674	0.930518	0.762952	0.66162	0.687445	1	0.992016	1	1
SEMA3B	37.6446	39.0218	32.6141	38.0326	29.9958	32.0943	0.610645	0.665798	0.448607	0.676245	0.991155	0.98848	1	1
MBTPS2	4.11014	3.528	6.53196	4.16626	4.10771	3.32958	0.117439	0.161236	0.773449	0.325648	0.928884	0.966194	1	0.986952
PRICKLE3	10.2648	10.8988	8.56148	9.69652	10.2205	11.4501	0.339212	0.354056	0.374669	0.348141	0.985284	0.969877	1	0.997562
EXTL3	2.97799	3.47286	3.71547	2.87129	3.88707	3.30192	0.701702	0.72456	0.31062	0.521011	0.994463	0.99173	0.985378	1
ELOVL5	46.3583	46.5941	54.7734	43.3687	51.9256	45.1288	0.303792	0.35118	0.970546	0.144635	0.985284	0.969877	1	0.866461
ALOX5	0.0222239	0.0856187	0.158519	0.129228	0.030474	0.0391595	0.0388049	0.622668	0.291869	0.788399	0.650119	0.983519	0.985378	1
CALCOCO1	7.62588	8.91	5.67467	7.26382	6.78972	6.72861	0.155443	0.0990817	0.942268	0.80022	0.96396	0.905363	1	1
UBR7	15.1387	22.7856	22.3807	20.4782	27.9636	24.7061	0.13465	0.985345	0.377144	0.255593	0.943396	1	1	0.969335
MAP4K5	7.50781	5.9752	9.99507	6.09924	6.56024	5.91731	0.335023	0.207064	0.889494	0.677266	0.985284	0.969877	1	1
EHD3	0.014041	0.038229	0.03858	0.0204	0.056613	0.017124	0.347552	0.846286	0.944558	0.139646	0.985284	1	1	0.858092
PSMC4	49.5229	48.5072	41.164	48.0948	48.5507	52.3915	0.525752	0.849052	0.911896	0.852984	0.990055	1	1	1
MAN2B2	2.21676	2.39275	2.11834	2.13103	2.60756	2.44116	0.539099	0.388927	0.234138	0.987206	0.990605	0.969877	0.961314	1
SLC25A39	49.1754	51.9386	39.427	46.3274	45.6939	48.753	0.409548	0.509832	0.953905	0.926755	0.985284	0.972332	1	1
MVP	12.1252	12.7449	8.78761	8.08043	13.3413	14.5028	0.137475	0.168634	0.00886065	0.552123	0.944901	0.969877	0.254552	1
NUB1	16.0668	14.6656	20.9939	17.6437	15.1355	15.9545	0.326705	0.286536	0.657426	0.705817	0.985284	0.969877	1	1
PGM3	2.65894	3.41033	5.05182	4.18936	2.6787	2.60706	0.0163885	0.518719	0.275742	0.839116	0.433368	0.973465	0.983563	1
RWDD2A	1.61708	1.52093	2.52668	1.60523	1.03739	1.32917	0.217839	0.459373	0.927225	0.170884	0.985284	0.969877	1	0.913628
CLK1	2.95486	3.0178	3.53937	2.90637	1.85731	2.17829	0.898102	0.911496	0.765719	0.200404	1	1	1	0.935979
POLR3B	3.74191	2.87246	5.00724	3.41594	3.97482	3.05318	0.443457	0.243254	0.857054	0.169353	0.985284	0.969877	1	0.912803
ANGEL1	3.12828	2.93269	3.51677	3.16994	3.7244	3.92314	0.961304	0.913623	0.202681	0.42945	1	1	0.937316	1
RNF14	7.78931	6.44989	9.95144	7.77161	7.59026	6.64672	0.432096	0.323076	0.689848	0.502979	0.985284	0.969877	1	1
DNASE1L1	4.20074	9.80904	7.75906	4.60228	10.1412	10.7109	0.0230927	0.364407	0.000263208	0.592784	0.511046	0.969877	0.0190657	1
DDX11	7.3793	7.97969	7.75508	8.24774	7.34738	7.66644	0.858845	0.647417	0.953442	0.565698	1	0.985307	1	1
HEBP1	22.0109	27.3925	17.048	22.1026	21.4522	23.2604	0.300622	0.121489	0.806633	0.546241	0.985284	0.928665	1	1
GPRC5A	15.835	18.2843	20.9705	16.871	24.9405	22.7561	0.299834	0.656729	0.160202	0.499481	0.985284	0.985561	0.901267	1
MAMLD1	10.3442	9.5778	11.6408	11.6486	6.67768	7.00081	0.754025	0.672057	0.106966	0.519581	1	0.988523	0.822502	1
TACC3	18.5815	21.2394	16.9261	21.6091	19.4897	20.0502	0.623555	0.41764	0.769614	0.848646	0.991155	0.969877	1	1
UFL1	4.9657	4.53269	7.07581	4.61118	3.04029	2.86407	0.276436	0.41472	0.273043	0.924741	0.985284	0.969877	0.98284	1
POLA2	19.8965	20.4582	18.2836	23.252	20.045	19.527	0.723506	0.762435	0.490199	0.831127	0.996828	0.992016	1	1
ZC3H3	5.64648	5.50347	4.76816	6.02614	4.81166	4.99477	0.317311	0.386412	0.689048	0.55381	0.985284	0.969877	1	1
CAPN1	22.6301	24.4774	16.6649	21.6227	24.8567	26.5574	0.216358	0.21523	0.333702	0.68433	0.985284	0.969877	0.989416	1
ACPP	0.0577711	0.0648869	0.0220673	0.0114303	0.0720419	0.0605794	0.221225	0.167599	0.0123689	0.919368	0.985284	0.969877	0.311162	1
MDH1	31.4602	32.1475	33.4979	31.5076	36.8426	36.7335	0.664516	0.720334	0.568571	0.873224	0.992548	0.991728	1	1
SLC30A9	7.18032	5.67511	8.28422	6.46117	5.25406	5.03402	0.836363	0.417281	0.548013	0.925131	1	0.969877	1	1
MTMR11	1.57939	1.34245	1.45903	1.32825	1.22367	1.62012	0.436779	0.698229	0.231734	0.0697236	0.985284	0.989979	0.959509	0.654249
COX15	7.5425	7.66609	8.07958	6.68654	9.58707	9.01313	0.913432	0.810716	0.148899	0.881353	1	0.996647	0.885122	1
CCDC88C	1.31225	1.04027	1.74011	1.52107	1.47202	1.24353	0.649443	0.467081	0.956149	0.596034	0.991649	0.969877	1	1
YAF2	1.34008	1.19506	2.14623	1.86306	1.5566	1.31968	0.195482	0.344729	0.748897	0.609451	0.985284	0.969877	1	1
ZMYND11	11.5629	11.2208	12.9495	11.4021	11.7039	9.43651	0.70133	0.766427	0.563366	0.13642	0.994463	0.992795	1	0.851623
WAS	0.130936	0.139661	0.113936	0.1507	0.168269	0.152788	0.669492	0.578641	0.622912	0.933971	0.99331	0.978474	1	1
DPEP1	0.0151435	0	0	0	0	0.0142155	NA	NA	NA	NA	NA	NA	NA	NA
BID	4.61753	4.32941	4.84953	5.3169	5.47378	5.58662	0.787098	0.846212	0.641975	0.728154	1	1	1	1
MATR3	11.3578	5.57281	6.79962	6.05721	5.12162	4.44406	0.0245277	0.937768	0.450732	0.510504	0.529265	1	1	1
XYLT2	5.87442	6.35813	6.00082	6.5042	4.62148	4.97068	0.726263	0.575091	0.507135	0.416409	0.997173	0.978474	1	1
RGPD5	1.00641	0.735431	1.83759	1.04453	0.583868	0.52985	0.0856182	0.120748	0.389785	0.822339	0.86553	0.927178	1	1
NUDCD3	9.24397	3.99134	7.42474	9.09464	9.40463	9.69374	0.250143	0.180113	0.589965	0.712889	0.985284	0.969877	1	1
ISL1	0.812075	0.57108	0.969201	1.07496	0.666237	0.827819	0.930719	0.521542	0.892267	0.3245	1	0.974594	1	0.986628
CHDH	1.5706	1.42648	1.35383	1.45411	1.51099	1.30256	0.319186	0.47881	0.752299	0.67407	0.985284	0.969877	1	1
IL20RA	0	0	0.00983033	0.0101326	0	0	NA	NA	NA	NA	NA	NA	NA	NA
GLT8D1	6.90762	7.23897	6.06913	5.11204	9.45877	8.4172	0.362837	0.392097	0.0304681	0.547159	0.985284	0.969877	0.492784	1
ATP2C1	6.26923	6.63492	8.24453	5.68085	8.12515	6.84756	0.431059	0.760479	0.303055	0.342577	0.985284	0.992016	0.985378	0.996533
IGF1	0.105319	0.0938041	0.260227	0.118901	0.090509	0.0842774	0.185959	0.318288	0.974188	0.974051	0.985284	0.969877	1	1
SLC38A5	40.3108	33.4197	25.664	35.4172	38.2355	50.1326	0.0452205	0.464655	0.138806	0.036362	0.690166	0.969877	0.877642	0.468212
RALBP1	16.6726	17.6539	18.4759	15.9068	19.3256	17.9646	0.769386	0.972524	0.615749	0.623092	1	1	1	1
RUFY3	0.742921	0.622747	0.816892	0.610156	0.611596	0.620159	0.965616	0.917764	0.511941	0.891514	1	1	1	1
CNTN1	1.35391	1.27967	1.28604	1.01713	1.40108	1.14026	0.564102	0.711973	0.35625	0.404793	0.991155	0.991493	0.996043	1
SLC11A1	0.0371555	0.0847582	0.0524033	0.0524918	0.0814644	0.0743487	0.810727	0.451954	0.499632	0.948331	1	0.969877	1	1
WWTR1	3.34404	2.77544	3.80779	3.31768	3.25553	2.88451	0.998549	0.743423	0.929343	0.709651	1	0.992016	1	1
AGPS	9.6834	7.86853	14.7598	10.3859	9.0791	8.10303	0.112092	0.0930216	0.507742	0.563339	0.922314	0.903746	1	1
CXorf56	13.7841	11.4426	10.1875	13.1938	13.1002	12.3329	0.181562	0.589138	0.895301	0.755671	0.985284	0.979005	1	1
ATP1A2	0	0.00569472	0.00733359	0	0	0	NA	0.978195	NA	NA	NA	1	NA	NA
TTC27	3.47831	3.25187	6.21616	4.37353	4.2436	3.65099	0.0522071	0.17162	0.838727	0.459186	0.732856	0.969877	1	1
ZNF582	0	0	0	0	0.00899718	0	NA	NA	NA	NA	NA	NA	NA	NA
VSIG2	0.0435126	0.0258202	0	0	0.0876308	0	NA	NA	NA	NA	NA	NA	NA	NA
PHLDB1	3.32311	3.5494	3.04907	2.99046	4.39834	4.32293	0.449291	0.353172	0.0652901	0.748197	0.985284	0.969877	0.707143	1
CYP24A1	0.0852013	0.104235	0.096568	0.11155	0.112593	0.0758226	0.993147	0.648977	0.934067	0.579727	1	0.985319	1	1
PRDM11	1.64317	1.34872	1.49209	1.8358	1.33224	1.52338	0.4055	0.729543	0.974068	0.290443	0.985284	0.991785	1	0.986628
SYT13	0.103596	0.133428	0.133701	0.117668	0.0893362	0.049125	0.889877	0.767601	0.503642	0.524955	1	0.99291	1	1
SNAI2	17.778	5.6212	6.21097	19.87	12.3201	11.3953	7.17e-06	0.859012	0.0120874	0.638789	0.00111852	1	0.306148	1
CD74	0	0.0227198	0	0	0.011887	0.0122607	NA	NA	NA	0.986963	NA	NA	NA	1
ZRANB1	5.77762	5.61196	9.0417	6.90174	6.54868	5.49928	0.101617	0.262132	0.637154	0.351185	0.907685	0.969877	1	0.997562
NCDN	7.94599	8.13802	6.26559	9.31783	6.38669	6.83859	0.222868	0.270556	0.305357	0.429189	0.985284	0.969877	0.985378	1
ADGRA2	3.42833	3.64357	3.07459	3.80739	3.19046	3.48662	0.406762	0.329408	0.865014	0.308513	0.985284	0.969877	1	0.986628
ZFP64	5.17313	4.74357	5.36281	5.42551	4.59669	4.51743	0.760854	0.86014	0.743977	0.801206	1	1	1	1
MNAT1	4.86562	4.55844	8.47471	7.37908	5.53008	4.58959	0.0307821	0.180681	0.183185	0.314074	0.590588	0.969877	0.918277	0.986628
SAMD4A	1.54718	0.971127	1.2583	1.78472	1.41439	1.23199	0.238165	0.86402	0.69902	0.715503	0.985284	1	1	1
RUNX3	3.61996	3.01065	4.31179	4.58619	3.2138	3.28578	0.822877	0.652598	0.512323	0.545825	1	0.985436	1	1
MRE11A	7.64998	6.49096	8.23647	5.27116	5.77111	5.46545	0.928021	0.710833	0.68134	0.888676	1	0.991493	1	1
PLEKHB1	0.0718433	0.154401	0.194713	0.204061	0.204887	0.170206	0.218212	0.896469	0.859764	0.801996	0.985284	1	1	1
SERPINB1	32.3234	35.9511	37.6645	35.2885	36.9479	35.2169	0.41209	0.707624	0.898525	0.573152	0.985284	0.991062	1	1
SPAST	3.14607	2.70533	3.2559	2.55341	3.32684	2.75792	0.710065	0.920604	0.335779	0.348956	0.996075	1	0.990671	0.997562
NRXN3	0.0912435	0.0648678	0.122439	0.0632711	0.110076	0.0482003	0.843465	0.635109	0.962	0.212711	1	0.983655	1	0.942833
OSBPL5	9.25771	10.4905	8.01147	10.2411	8.5061	9.15587	0.378682	0.3139	0.766121	0.401594	0.985284	0.969877	1	1
AQR	6.7116	5.62183	8.70396	5.37813	6.65515	5.76951	0.451167	0.319164	0.58246	0.482403	0.985284	0.969877	1	1
CPS1	156.558	147.902	149.878	136.843	174.015	150.438	0.628759	0.439605	0.951366	0.01854	0.991155	0.969877	1	0.315435
FHL1	15.8139	16.0324	19.1225	16.5874	16.6606	13.548	0.510942	0.641978	0.401858	0.0890683	0.98682	0.984617	1	0.723812
RTFDC1	25.62	27.8186	32.8347	38.3973	36.2104	29.5916	0.246054	0.528533	0.271927	0.0519101	0.985284	0.975201	0.982305	0.573156
GABRA1	0.385428	0.437017	0.287356	0.288873	0.12833	0.146161	0.305158	0.245989	0.552819	0.835437	0.985284	0.969877	1	1
NLRP2	0	0	0	0	0	0	NA	NA	NA	NA	NA	NA	NA	NA
SLC45A4	0.974369	0.752578	1.3909	0.992541	0.601766	0.547057	0.470674	0.358733	0.486234	0.827026	0.985318	0.969877	1	1
RNF10	34.3491	35.5063	32.5582	26.681	34.6476	35.2875	0.941504	0.954455	0.235566	0.977314	1	1	0.962631	1
ZNF839	1.7822	2.04566	2.37348	2.27394	2.12309	1.74421	0.544438	0.854468	0.86283	0.402521	0.990605	1	1	1
ZDHHC6	8.78043	8.88317	10.5177	9.68175	10.6306	9.09505	0.612552	0.79931	0.987806	0.303648	0.991155	0.995326	1	0.986628
GRAMD1B	4.33259	4.40691	4.59857	4.53522	3.94847	3.59816	0.816974	0.721238	0.723446	0.807595	1	0.99173	1	1
RNH1	18.9737	20.7833	16.1939	20.2159	17.8124	21.2531	0.456325	0.378774	0.810329	0.17564	0.985284	0.969877	1	0.917976
NDUFS1	12.609	10.8493	12.0576	12.2202	13.3175	9.98786	0.801042	0.848982	0.507282	0.0189502	1	1	1	0.319984
RB1CC1	4.63536	4.02927	6.03189	4.25365	3.26235	3.06699	0.523264	0.483311	0.536692	0.933558	0.990055	0.970029	1	1
ERP44	8.3935	7.94774	10.2988	8.07924	8.82532	8.1119	0.541465	0.599655	0.799627	0.737474	0.990605	0.982076	1	1
ALAS1	39.3958	37.7241	36.5511	41.2419	34.8231	35.0195	0.859416	0.897362	0.462713	0.934254	1	1	1	1
BIRC3	1.01954	0.708772	3.23574	0.979455	0.766364	0.701801	6.08e-05	0.000788142	0.857974	0.935585	0.00665026	0.0774013	1	1
AKAP11	3.72941	2.49743	4.87015	3.20825	1.80954	1.563	0.514033	0.182616	0.148217	0.687378	0.987513	0.969877	0.885122	1
GLRX2	23.4596	8.7187	27.8808	27.0828	10.1306	21.0877	0.407361	0.000205443	0.321635	2.26e-07	0.985284	0.0294997	0.987212	2.46581e-05
SNAPC1	6.58522	5.05275	11.2788	7.43058	6.61016	5.73875	0.0398161	0.0252125	0.559021	0.488893	0.658385	0.610271	1	1
DERA	8.65435	9.09291	9.75086	9.95902	10.0966	8.84769	0.809463	0.967607	0.849559	0.399438	1	1	1	1
STRAP	106.103	95.3834	107.525	92.1686	113.002	105.321	0.462626	0.2469	0.801998	0.117218	0.985284	0.969877	1	0.804041
ABCC2	8.02239	7.4178	9.3195	6.41626	10.04	8.13339	0.811369	0.769588	0.23198	0.168723	1	0.992923	0.95981	0.912736
DEF6	0.272368	0.240638	0.151518	0.248466	0.133638	0.0450391	0.231862	0.26732	0.0564818	0.0954605	0.985284	0.969877	0.666751	0.745846
PLEKHO1	1.17047	1.25805	0.956839	1.41003	1.16897	1.00232	0.317762	0.334463	0.751087	0.603897	0.985284	0.969877	1	1
GCLM	13.316	10.8518	17.2266	11.824	13.3905	12.6544	0.363169	0.245129	0.66601	0.781739	0.985284	0.969877	1	1
UBR2	4.87618	3.29494	6.68316	4.12032	3.74129	2.95776	0.362334	0.0888675	0.527394	0.244144	0.985284	0.890934	1	0.962935
EHD2	47.8985	56.059	41.4341	45.3407	57.8713	58.4118	0.671433	0.4405	0.317053	0.738689	0.993646	0.969877	0.985378	1
DEPDC1	5.94932	5.35451	7.58988	6.52168	4.13934	2.72887	0.522755	0.598336	0.00799653	0.0128911	0.990019	0.981383	0.242362	0.247854
CCDC28A	8.42325	8.58738	9.77732	8.29596	9.32833	7.73772	0.711286	0.891109	0.964607	0.237465	0.996301	1	1	0.961324
RRAGD	0.0627146	0.0631677	0.0497333	0.0626808	0.0573615	0.0520693	0.626456	0.63058	0.878555	0.996035	0.991155	0.983655	1	1
HSF2	6.86254	7.35435	11.2969	6.93018	6.82564	5.80819	0.0595801	0.300652	0.772358	0.402707	0.773484	0.969877	1	1
PHF20	14.6016	13.0526	19.4359	15.3551	17.1053	15.0207	0.290029	0.23188	0.967126	0.364671	0.985284	0.969877	1	1
HSD17B6	0.672053	0.583503	0.680949	0.518712	0.730249	0.913576	0.773728	0.932815	0.0528206	0.313095	1	1	0.653795	0.986628
NR1H3	6.11302	6.53946	4.49828	6.29708	5.20094	5.33422	0.142396	0.14309	0.741725	0.704188	0.953778	0.954943	1	1
TYMP	5.15146	5.89986	4.24876	6.4745	3.49619	4.73254	0.248201	0.178471	0.419305	0.0128356	0.985284	0.969877	1	0.247854
NCAPH2	24.3404	28.6954	19.0939	25.9618	23.9259	26.539	0.324943	0.232344	0.974909	0.488313	0.985284	0.969877	1	1
TOMM34	40.8974	41.0784	44.6484	42.8504	46.3507	46.2332	0.498455	0.623526	0.952336	0.672577	0.98639	0.983519	1	1
SEC63	9.5055	8.45808	15.1386	10.2629	8.12746	7.0638	0.0783275	0.123885	0.263353	0.468687	0.84774	0.929534	0.976695	1
KPNA6	17.2331	9.56565	20.1976	10.6687	19.7804	18.7735	0.598204	0.0649542	0.0149798	0.691249	0.991155	0.832979	0.344703	1
VIM	157.049	190.062	126.283	151.596	200.357	207.477	0.701735	0.22441	0.255921	0.64352	0.994463	0.969877	0.972129	1
RTEL1-TNFRSF6B	1.18954	1.73612	1.98006	0.831043	1.32315	0.417104	0.175956	0.78755	0.410178	1.94e-08	0.985284	0.994312	1	2.43345e-06
FAS	2.18431	2.14115	2.66038	2.06261	1.86954	1.75956	0.857348	0.987856	0.907164	0.941772	1	1	1	1
RNASET2	3.14719	2.55599	3.07715	2.75913	2.48231	3.17951	0.57998	0.92122	0.307364	0.0776962	0.991155	1	0.985378	0.688231
CD44	17.3064	19.0634	18.6414	17.379	27.6368	25.2054	0.861322	0.859001	0.0812642	0.382672	1	1	0.764418	1
KCNG1	3.7085	3.90551	3.62518	5.74333	2.97899	3.27136	0.576822	0.460234	0.182529	0.353535	0.991155	0.969877	0.917377	0.997562
AGPAT4	1.06987	1.27149	1.81305	1.27318	1.27955	1.14114	0.154418	0.769711	0.746426	0.777919	0.963376	0.992923	1	1
SLAMF7	0	0	0	0	0	0	NA	NA	NA	NA	NA	NA	NA	NA
BTN3A1	2.49369	2.97472	2.89204	1.717	3.08454	2.79799	0.974389	0.536546	0.0155803	0.862605	1	0.975622	0.352421	1
MIPEP	5.46567	5.42601	5.73152	4.95713	6.57358	6.62254	0.790699	0.724622	0.148048	0.713337	1	0.99173	0.885122	1
PRKCH	0.201397	0.237959	0.404066	0.343921	0.190922	0.15752	0.253542	0.627676	0.457585	0.792	0.985284	0.983655	1	1
IFNGR1	14.954	12.5574	17.5638	15.1149	12.7343	11.3693	0.592048	0.390328	0.229273	0.431956	0.991155	0.969877	0.956553	1
B4GALT7	3.69201	3.9103	2.66026	3.79927	2.88502	3.21216	0.126209	0.123387	0.914529	0.31602	0.932083	0.929429	1	0.986628
SH2D2A	2.5995	2.63951	2.84595	4.01993	1.90421	1.70283	0.815634	0.742707	0.0203202	0.839849	1	0.992016	0.395791	1
VRK2	4.0212	3.23961	4.4487	3.66912	3.60412	3.06285	0.920144	0.687312	0.882204	0.522995	1	0.988865	1	1
TNFRSF1B	0.960821	1.05741	1.21377	1.53553	0.405416	0.468772	0.775111	0.932365	0.0194465	0.621711	1	1	0.388985	1
VEZT	3.4368	2.49299	4.24385	2.95047	2.94109	2.61068	0.695185	0.345053	0.831733	0.721231	0.994463	0.969877	1	1
BRD9	10.3455	10.7225	10.7095	10.2987	9.89939	9.97922	0.955019	0.869869	0.995954	0.829199	1	1	1	1
SNX1	13.4256	12.5913	12.7876	11.0986	14.7614	15.2679	0.788165	0.947748	0.135431	0.807424	1	1	0.873324	1
TBPL1	2.57429	2.52541	3.68889	2.95443	2.54437	2.71519	0.370269	0.634481	0.722532	0.475461	0.985284	0.983655	1	1
ARNTL2	1.29099	0.986533	1.4531	1.45822	1.49445	1.25904	0.87731	0.6594	0.82704	0.585808	1	0.986825	1	1
BCLAF1	9.31277	6.97467	8.52512	5.19713	6.35768	7.26287	0.553337	0.84159	0.116975	0.214908	0.990869	1	0.843091	0.945749
SLC39A9	6.19882	5.60655	7.05038	4.88752	7.12486	6.07647	0.93759	0.866261	0.24909	0.411902	1	1	0.971118	1
ANK1	0.35475	0.325606	0.382753	0.347013	0.596256	0.51487	0.868436	0.911957	0.191079	0.693477	1	1	0.927487	1
TFB1M	4.55214	4.15342	5.3143	4.42502	5.90068	5.1956	0.892058	0.882637	0.285015	0.54292	1	1	0.985378	1
RABEP1	15.2266	12.9891	18.1774	13.1276	11.9023	11.3622	0.545985	0.389618	0.662664	0.851994	0.990605	0.969877	1	1
HMGB3	22.3656	25.1501	21.9876	22.5459	28.1215	27.9447	0.932417	0.705383	0.380079	0.87265	1	0.990981	1	1
NUP160	22.8571	18.9323	33.002	22.4379	26.4078	22.5471	0.0922705	0.0661529	0.976953	0.155327	0.885298	0.837676	1	0.885421
BAK1	18.763	33.5411	38.255	49.3066	26.5896	32.2904	0.00137746	0.520537	0.0872135	0.165904	0.0853935	0.974057	0.773938	0.9064
IKZF2	0.0571073	0.144845	0.238998	0.0575846	0.116405	0.0279883	0.0384075	0.800206	0.659935	0.0270732	0.645649	0.995326	1	0.392764
GRN	42.8378	51.3952	34.9793	60.6822	53.2563	45.8444	0.425904	0.263461	0.144818	0.125836	0.985284	0.969877	0.881562	0.826784
FAM13B	5.54126	3.98226	5.43484	5.92399	2.77052	3.30154	0.622521	0.731165	0.0922857	0.170093	0.991155	0.991785	0.789044	0.913389
ARHGAP31	0.800377	0.725084	0.829933	0.756443	0.780334	0.804133	0.841729	0.854761	0.467014	0.732561	1	1	1	1
CENPQ	7.52973	7.25392	9.5411	7.73696	8.74138	6.7286	0.518929	0.654117	0.740883	0.10752	0.989249	0.985436	1	0.780179
SARS	80.9982	88.6121	109.013	123.572	70.6263	71.7468	0.0470168	0.140554	0.00701307	0.775549	0.704031	0.9532	0.222411	1
RANBP3	5.96507	6.43119	5.37319	6.24866	6.08237	6.0235	0.434822	0.39159	0.827991	0.803889	0.985284	0.969877	1	1
ARID4A	1.76577	1.64586	2.61751	2.03119	1.06629	1.16807	0.3049	0.530688	0.391036	0.490617	0.985284	0.975201	1	1
TSSC1	6.22288	6.50674	5.28922	6.54298	5.75697	6.29699	0.301536	0.35581	0.832594	0.348007	0.985284	0.969877	1	0.997562
PNPLA6	20.8274	24.3435	14.3894	16.3507	24.3621	24.1199	0.116464	0.0843385	0.0683494	0.921136	0.928884	0.880263	0.719273	1
IFT88	0.76697	0.687832	1.07134	0.874564	0.7483	0.706139	0.563522	0.686786	0.945245	0.968947	0.991155	0.988809	1	1
ALG1	12.8155	13.4973	9.61465	12.2223	12.5252	13.821	0.17808	0.278364	0.50644	0.483846	0.985284	0.969877	1	1
ZCCHC8	1.95319	1.29351	6.55234	4.94683	2.32422	1.81336	4.42e-07	4.54e-06	0.00532209	0.231864	9.89664e-05	0.00121199	0.189438	0.960183
ABCF2	43.313	43.4065	41.0542	47.379	43.9301	43.2229	0.941456	0.957713	0.508419	0.780582	1	1	1	1
CHPF2	17.2599	21.8682	14.3543	18.3072	18.1736	19.448	0.372466	0.158397	0.798532	0.636619	0.985284	0.962783	1	1
LRRC7	0.0113626	0.00601287	0.0181838	0.00457952	0.00258868	0.00266418	0.682189	0.312967	0.756959	0.989306	0.994463	0.969877	1	1
FUT8	0.880902	1.35271	1.32352	1.07863	1.65562	1.27756	0.36608	0.52465	0.269049	0.307623	0.985284	0.974969	0.979372	0.986628
UBA6	3.52492	2.72751	4.88076	3.19232	2.57449	2.35623	0.354679	0.210996	0.734119	0.857291	0.985284	0.969877	1	1
GAB2	3.87711	3.04596	4.68522	4.80416	2.65013	2.51223	0.770958	0.443687	0.0993934	0.95453	1	0.969877	0.809351	1
ATP6V0A1	3.83336	3.06621	2.94228	2.16938	5.35447	5.02811	0.149999	0.515825	0.000352048	0.845825	0.961446	0.972788	0.0242731	1
PIAS1	2.44668	2.27886	3.48883	2.25527	2.02195	1.95806	0.381626	0.534118	0.82325	0.811408	0.985284	0.97538	1	1
SLC4A7	1.83418	0.985407	3.45184	1.96027	1.30787	1.04318	0.0318393	0.00755773	0.290165	0.339893	0.595837	0.346862	0.985378	0.992915
APBA2	0	0	0.00676919	0	0	0	NA	NA	NA	NA	NA	NA	NA	NA
MAP2K3	26.3754	25.3308	25.7266	26.5263	26.5322	28.2969	0.969641	0.868946	0.869111	0.694379	1	1	1	1
TMSB10	1496.28	1614.18	1132.47	1436.13	1711.04	1864.97	0.458877	0.36941	0.379728	0.936887	0.985284	0.969877	1	1
ASTE1	1.56604	1.19509	2.0035	1.87239	1.72348	1.75224	0.713423	0.454977	0.690364	0.672999	0.996301	0.969877	1	1
RNF19A	8.70394	5.91287	13.7784	10.2843	5.21428	4.31418	0.0638938	0.0210156	0.00092115	0.302607	0.796872	0.564974	0.051651	0.986628
PEX3	9.47627	8.59596	14.2796	11.0293	12.0778	10.3988	0.122569	0.184297	0.916829	0.266656	0.928884	0.969877	1	0.978137
GABARAPL2	22.3117	22.7749	21.1058	22.3084	24.8571	24.7779	0.811647	0.859219	0.619345	0.893097	1	1	1	1
SH3YL1	0.19774	0.120638	0.30953	0.195158	0.136831	0.111124	0.621826	0.375601	0.787113	0.690043	0.991155	0.969877	1	1
FAM136A	28.6597	25.9274	30.7342	27.7925	32.9578	30.0845	0.706092	0.51987	0.814762	0.386642	0.995659	0.973852	1	1
VCL	47.2162	35.3761	35.7639	31.3961	48.9835	37.2812	0.24587	0.792719	0.511679	0.00982094	0.985284	0.994765	1	0.207654
DEPDC1B	3.30936	3.67083	4.17727	3.10078	4.03679	3.93036	0.665652	0.862698	0.173342	0.797008	0.992548	1	0.914094	1
DAPK2	0.368083	0.408784	0.409963	0.477616	0.380255	0.382876	0.926927	0.690995	0.897744	0.950085	1	0.989432	1	1
NSMAF	3.49745	3.21539	4.26268	3.52485	4.03942	3.60176	0.740693	0.818658	0.567528	0.66605	0.999731	0.997927	1	1
ADSS	16.3465	15.3671	21.4122	9.53128	13.6994	17.0656	0.32164	0.328632	0.0122138	0.119854	0.985284	0.969877	0.308093	0.812692
TIMP2	63.9183	69.7777	58.3831	62.2321	79.7094	78.0643	0.890765	0.802749	0.390263	0.294937	1	0.995326	1	0.986628
RFC1	12.0396	10.2798	15.4789	11.0934	10.9058	9.40823	0.376241	0.293868	0.62479	0.334896	0.985284	0.969877	1	0.989835
TBC1D23	4.38505	4.06152	5.40569	3.66199	3.07711	2.74073	0.713922	0.789181	0.679957	0.74295	0.996301	0.994312	1	1
CUL3	4.83116	4.52077	4.83434	4.18222	4.754	4.05924	0.654788	0.76377	0.761485	0.420457	0.991649	0.99217	1	1
MYOM2	0.0363586	0.0422555	0.0352279	0.0135302	0.0242375	0.0270269	0.916743	0.687602	0.206939	0.923815	1	0.989057	0.938055	1
CYP46A1	0.0222492	0.0286113	0.0288034	0.0132389	0.00395937	0.0116826	0.841943	0.844196	0.889998	0.156991	1	1	1	0.887382
ZZZ3	3.23955	2.80491	3.21468	3.56893	2.03482	2.00079	0.612777	0.827111	0.276627	0.74782	0.991155	0.997927	0.984084	1
USP2	6.23227	7.17455	5.92041	5.75391	6.3499	6.16214	0.535317	0.367252	0.587248	0.914454	0.990605	0.969877	1	1
TUBG2	6.54723	6.36162	7.48104	6.2651	5.75382	6.54217	0.919707	0.895302	0.611408	0.227238	1	1	1	0.958403
RPL26L1	54.0684	52.0963	57.2813	59.925	49.2883	61.3214	0.586823	0.477574	0.860215	0.17449	0.991155	0.969877	1	0.917967
FLT4	0.0313617	0.0367866	0.0406798	0.0822013	0.0305309	0.0444169	0.840442	0.924983	0.709482	0.614738	1	1	1	1
NSUN2	57.5074	51.2883	65.563	54.9889	69.0583	60.586	0.384513	0.225985	0.864294	0.165132	0.985284	0.969877	1	0.905623
FBXO42	4.24393	3.57183	5.65235	6.05448	4.07581	3.77632	0.487343	0.427685	0.192584	0.920117	0.985319	0.969877	0.928723	1
MFAP3	1.01703	0.860147	1.30185	1.0658	0.86124	0.614358	0.739317	0.618579	0.543228	0.24582	0.999551	0.983519	1	0.962935
MRI1	15.0121	15.3329	13.6799	15.0442	11.6595	13.9305	0.613034	0.762957	0.776582	0.138157	0.991155	0.992016	1	0.853965
METTL1	4.03674	3.18204	3.30793	4.40563	2.61132	2.54573	0.229752	0.668812	0.184287	0.831907	0.985284	0.98848	0.91947	1
HOXC8	1.4505	1.39493	2.01691	1.70351	1.10729	1.04599	0.476979	0.747323	0.491029	0.962954	0.985319	0.992016	1	1
AGA	8.83147	7.79725	9.18688	8.60398	7.45646	7.09254	0.924856	0.939765	0.582502	0.946429	1	1	1	1
PI4K2B	10.1278	9.2375	9.40945	8.47477	9.08525	7.11932	0.592614	0.851659	0.636633	0.0988851	0.991155	1	1	0.753447
BOD1L1	6.48409	5.718	7.88294	4.79654	4.80368	4.70061	0.686414	0.527779	0.774075	0.821915	0.994463	0.975201	1	1
MAT2B	24.2685	23.0418	27.3251	22.1541	28.409	26.2094	0.554382	0.519034	0.428572	0.436913	0.99089	0.973465	1	1
TLL1	4.18685	3.58128	4.7149	3.05025	5.36065	4.66504	0.988238	0.789128	0.0403774	0.525285	1	0.994312	0.573354	1
EDC4	13.9162	13.5314	11.64	14.2431	14.2098	14.4801	0.414882	0.587585	0.902193	0.889667	0.985284	0.978568	1	1
TRIO	14.4617	10.9871	20.3948	12.5673	19.2633	14.4798	0.193883	0.124296	0.515804	0.0413406	0.985284	0.930848	1	0.50183
CLEC16A	5.61271	5.24131	5.71631	4.98289	5.90365	5.59688	0.715512	0.787634	0.460764	0.894039	0.996301	0.994312	1	1
CDH1	0.262339	0.23002	0.263028	0.224692	0.2635	0.179164	0.759874	0.922136	0.91299	0.410117	1	1	1	1
SKIV2L2	8.05271	7.37684	10.0458	7.14576	4.85807	4.84474	0.494975	0.500401	0.293048	0.731727	0.98576	0.970047	0.985378	1
DNAH5	0.127234	0.0808627	0.147848	0.0907521	0.174148	0.129862	0.904534	0.634189	0.38272	0.579673	1	0.983655	1	1
ZFYVE16	2.72259	2.33174	3.44352	2.39493	1.32381	1.21849	0.717981	0.610361	0.22392	0.926836	0.996301	0.982756	0.954327	1
FAM65A	23.3642	22.9226	23.631	26.0708	22.2999	21.5232	0.975954	0.87973	0.448424	0.780487	1	1	1	1
RAI14	8.12852	6.28405	11.2974	8.42106	5.84913	5.12106	0.249914	0.131845	0.14794	0.518984	0.985284	0.944825	0.885122	1
PNKP	8.18839	9.76525	6.25534	7.26026	8.66714	9.08268	0.18378	0.114732	0.229046	0.517517	0.985284	0.921044	0.956553	1
PHLPP2	1.82388	1.23944	2.05596	1.48088	1.84283	1.62808	0.906498	0.473544	0.368277	0.785531	1	0.969877	0.999101	1
SPDL1	13.9222	11.4091	19.737	15.4376	12.6874	11.567	0.186495	0.17126	0.222701	0.549503	0.985284	0.969877	0.952585	1
STAU2	2.17064	2.04294	2.67287	2.09921	1.82454	1.50288	0.818641	0.90321	0.727799	0.498632	1	1	1	1
PQLC2	3.93685	4.414	3.82382	4.56315	3.54363	3.65489	0.544924	0.352301	0.744599	0.510196	0.990605	0.969877	1	1
CTNS	7.39623	7.37627	6.62492	8.03054	6.00017	6.11601	0.438106	0.511095	0.382332	0.653698	0.985284	0.972514	1	1
RTN4R	3.29716	2.8497	2.88844	3.25689	1.93608	2.47046	0.365701	0.605303	0.713199	0.0820161	0.985284	0.982717	1	0.700612
PHF23	30.2695	31.7872	27.0535	33.7895	29.6566	33.0438	0.681679	0.68992	0.838552	0.466993	0.994463	0.989432	1	1
CDH10	0	0	0	0.0130945	0	0	NA	NA	NA	NA	NA	NA	NA	NA
INPP4A	1.46238	1.14436	2.039	1.18586	1.39952	1.1531	0.470004	0.368606	0.581023	0.447886	0.985318	0.969877	1	1
RAB27B	1.10723	0.986669	1.65071	1.09659	0.837625	0.819579	0.358837	0.466816	0.836282	0.870143	0.985284	0.969877	1	1
PSMA4	28.5873	27.1797	26.7709	24.939	32.1407	33.0405	0.832517	0.944127	0.232352	0.916748	1	1	0.959947	1
MYO16	0.154052	0.132316	0.198507	0.194343	0.124477	0.108055	0.863831	0.773087	0.761025	0.850371	1	0.992923	1	1
LSG1	10.5573	8.76639	11.9342	9.68849	11.7236	10.2157	0.738689	0.452258	0.707109	0.375409	0.999208	0.969877	1	1
PARP3	7.07459	8.04299	6.50648	7.67864	7.22254	6.58574	0.494323	0.337569	0.698364	0.735436	0.98576	0.969877	1	1
TNC	1.82402	1.46952	2.05958	1.45856	2.4318	2.15911	0.910658	0.816014	0.07285	0.689696	1	0.99721	0.737854	1
THAP3	2.94107	3.94438	3.62087	5.30038	3.75254	3.37782	0.805982	0.441738	0.316714	0.825843	1	0.969877	0.985378	1
FAM65C	0	0.0122657	0.0154757	0.00797606	0	0.0257244	NA	0.996959	0.0547322	NA	NA	1	0.661445	NA
TDP1	3.87857	3.5805	3.67596	3.04779	5.02383	3.97874	0.483587	0.645116	0.14168	0.169616	0.985319	0.984878	0.879457	0.912803
AIFM2	6.92064	11.4096	10.9274	14.3085	11.8984	10.8598	0.0885179	0.763291	0.338921	0.556203	0.875586	0.992055	0.992694	1
SPATA7	0.681153	0.541257	0.883976	0.61722	0.570882	0.579509	0.686817	0.574941	0.639959	0.888904	0.994463	0.978474	1	1
MED17	5.03074	5.08582	6.24171	5.5004	6.02937	5.75797	0.676493	0.923895	0.652903	0.931295	0.993787	1	1	1
RETSAT	25.0681	13.2747	23.0855	25.4542	26.4499	14.9434	0.777364	0.0878995	0.0343695	4.95e-05	1	0.887264	0.527037	0.00294429
CAPG	49.8707	54.7875	38.0556	50.2774	51.4643	62.0945	0.277764	0.301806	0.437396	0.26908	0.985284	0.969877	1	0.980642
AP2S1	115.147	112.132	80.2632	108.814	99.2825	123.849	0.219817	0.43506	0.817087	0.111778	0.985284	0.969877	1	0.790882
DCUN1D1	2.79038	2.73714	3.43157	2.96575	2.55337	2.35778	0.809642	0.999657	0.890568	0.908048	1	1	1	1
JADE2	7.67741	7.24924	5.85749	6.40024	7.74835	7.84468	0.182315	0.335865	0.289415	0.713968	0.985284	0.969877	0.985378	1
ZIC2	2.0353	1.996	3.33897	2.84428	2.49836	2.00738	0.127025	0.426886	0.687141	0.321445	0.932083	0.969877	1	0.986628
TRIT1	8.28208	7.50879	10.1809	8.21624	8.59536	7.04646	0.536186	0.50878	0.698209	0.249988	0.990605	0.971895	1	0.967082
ADRB1	0.248969	0.064713	0.370226	0.230537	0.103722	0.121082	0.590702	0.0175263	0.592298	0.80209	0.991155	0.520013	1	1
CUL7	10.2481	10.5907	7.94917	8.13218	9.76297	9.77413	0.215446	0.290795	0.299818	0.866118	0.985284	0.969877	0.985378	1
CTNNA1	83.2846	83.8062	79.4728	70.4012	96.4078	91.3733	0.638956	0.594043	0.381187	0.164254	0.991155	0.979963	1	0.903546
PHKA2	4.00103	4.10695	4.65133	3.78915	4.22808	3.79253	0.911907	0.866086	0.619999	0.703889	1	1	1	1
CNTLN	1.34205	1.13931	1.61148	1.48098	1.09014	0.988055	0.950434	0.786588	0.624222	0.853474	1	0.994307	1	1
EPHA3	0	0.00554005	0.00696662	0	0	0.0117181	NA	0.999972	NA	NA	NA	1	NA	NA
HSPA5	120.195	117.793	155.99	138.793	141.541	135.16	0.0678872	0.0818656	0.63928	0.189439	0.813108	0.877731	1	0.930545
DSG2	18.0337	14.8487	21.9156	15.0122	20.1163	15.6609	0.419383	0.243457	0.816912	0.0743745	0.985284	0.969877	1	0.671384
GEMIN8	2.96871	3.42177	3.12106	3.05602	2.92759	3.12576	0.747846	0.440663	0.531168	0.438404	1	0.969877	1	1
OFD1	5.42103	4.7371	6.32456	4.72635	5.09994	4.11073	0.860127	0.745958	0.934392	0.21661	1	0.992016	1	0.945785
PREX2	0	0	0	0.00197383	0	0	NA	NA	NA	NA	NA	NA	NA	NA
WDR37	2.61109	2.69486	2.89285	2.20208	3.03574	2.44343	0.848003	0.705874	0.280745	0.235292	1	0.991062	0.984779	0.961324
YTHDC2	3.31235	2.67701	4.47934	3.01455	2.85265	2.18861	0.414823	0.370782	0.700577	0.145543	0.985284	0.969877	1	0.869803
CTPS2	6.53195	6.09139	8.33722	5.72101	7.01848	5.80301	0.521217	0.542739	0.748311	0.296331	0.989682	0.975622	1	0.986628
ATP6V1H	6.49025	7.57929	6.12009	6.2925	8.50527	7.74341	0.517396	0.334898	0.269099	0.678934	0.988815	0.969877	0.979372	1
POLR2B	16.1398	14.0021	19.5643	12.2647	17.0522	15.3211	0.504406	0.324136	0.322046	0.459628	0.98682	0.969877	0.987212	1
FAM214A	1.98779	1.69048	1.74541	1.53258	1.88718	1.76344	0.369152	0.628488	0.303198	0.967652	0.985284	0.983655	0.985378	1
ARAP2	0.303434	0.222647	0.239528	0.302911	0.198039	0.158485	0.456027	0.850626	0.578233	0.747995	0.985284	1	1	1
TPR	7.19954	5.51277	9.03083	4.71416	4.28654	4.2552	0.550071	0.240537	0.972593	0.697685	0.990748	0.969877	1	1
CP	0.0732004	0.101238	0.0696786	0.028422	0.146119	0.10511	0.846061	0.411063	0.0822815	0.535751	1	0.969877	0.764418	1
KIAA0556	2.42894	2.23146	2.32918	2.30481	3.18653	2.15109	0.486681	0.653678	0.634496	0.0172684	0.985319	0.985436	1	0.300795
DTNBP1	6.46954	6.09778	7.76286	9.23547	5.09294	4.6752	0.734063	0.703205	0.034969	0.828318	0.998118	0.990514	0.531497	1
XK	2.79123	2.2862	4.69414	3.4983	2.0384	1.82328	0.100721	0.138825	0.198336	0.805059	0.907685	0.951625	0.93474	1
ANO2	4.24337	3.74237	5.07056	4.87673	2.46186	1.44675	0.814625	0.747789	0.000440974	0.00156268	1	0.992016	0.0292141	0.0520112
C12orf4	2.76236	2.29105	3.88904	3.53206	1.52892	1.77137	0.372267	0.345498	0.164221	0.311169	0.985284	0.969877	0.905084	0.986628
SCML1	4.89011	3.85703	7.47349	4.79558	3.80844	3.44672	0.159207	0.143616	0.518379	0.856609	0.968231	0.954943	1	1
WWC3	12.2281	10.5182	15.3482	12.0942	10.9637	10.0963	0.429419	0.33664	0.584763	0.647319	0.985284	0.969877	1	1
ARHGAP6	0.337887	0.32593	0.530224	0.536992	0.337086	0.292325	0.45024	0.651697	0.566066	0.745171	0.985284	0.985436	1	1
MAP4	31.285	30.1091	32.0755	30.7107	36.8721	33.2743	0.785909	0.668898	0.8209	0.291857	1	0.98848	1	0.986628
GOPC	9.72638	8.29965	14.525	10.1437	8.42731	7.73525	0.131337	0.140184	0.455948	0.743692	0.935825	0.952348	1	1
USP28	5.38913	4.73269	6.95405	4.66498	6.68711	5.89722	0.524822	0.52581	0.222222	0.562589	0.990055	0.974975	0.952356	1
HDAC9	0.0078444	0.0130594	0.00539718	0.00822173	0.00874356	0.00465527	0.61075	0.181335	0.736878	0.479636	0.991155	0.969877	1	1
TSPAN17	12.689	13.3346	10.8886	14.0916	9.49351	11.8161	0.47916	0.489018	0.574301	0.0972166	0.985319	0.970047	1	0.747987
NOP16	22.8836	20.5188	24.2863	23.9521	21.9874	23.1826	0.740306	0.595415	0.90074	0.701185	0.99961	0.979963	1	1
CC2D2A	2.14082	2.10036	2.32487	1.56907	2.2098	2.25434	0.864163	0.763053	0.0885935	0.60181	1	0.992016	0.779422	1
RRM2B	3.17306	3.6088	4.60634	3.53581	2.05357	2.03049	0.251804	0.866364	0.306555	0.725	0.985284	1	0.985378	1
ZNF800	2.33772	1.53995	3.1464	2.1621	1.45928	1.31265	0.527827	0.202105	0.443052	0.849072	0.990055	0.969877	1	1
SNX29	1.85019	1.63163	2.07301	1.98162	2.27962	1.87325	0.891497	0.970553	0.667902	0.403419	1	1	1	1
LMO3	0.0202913	0.0100348	0.0205282	0	0.0288943	0.0265031	0.918734	0.575799	NA	0.898855	1	0.978474	NA	1
MRPS10	28.1735	25.2595	42.2769	33.4547	28.3611	27.3205	0.0568444	0.064292	0.357372	0.675599	0.759735	0.830102	0.996043	1
RSF1	2.65346	2.63523	3.64526	2.28806	1.78889	1.64554	0.474471	0.759769	0.736483	0.968929	0.985319	0.992016	1	1
VPS13D	4.3431	3.37965	5.64947	3.54592	4.23718	3.25128	0.552227	0.337257	0.861373	0.166986	0.990869	0.969877	1	0.908149
CELF2	0.0472318	0.052937	0.0681087	0.0670377	0.0236521	0.0352741	0.791987	0.978813	0.722686	0.652866	1	1	1	1
FAM120A	30.4765	29.3468	36.4946	28.0931	37.6995	33.6103	0.348662	0.360293	0.477868	0.244841	0.985284	0.969877	1	0.962935
R3HDM1	5.5057	4.26281	6.66978	4.67309	5.78788	4.60148	0.727883	0.397265	0.758348	0.205792	0.997173	0.969877	1	0.939351
COL9A2	0.125525	0.140084	0.111528	0.199668	0.404029	0.315621	0.691218	0.557754	0.231723	0.549133	0.994463	0.978474	0.959509	1
KITLG	1.224	0.766066	1.51143	1.08533	0.666745	0.530571	0.862826	0.29137	0.350889	0.500888	1	0.969877	0.995742	1
ERCC8	2.18286	2.0386	2.49052	2.21252	2.24723	2.11525	1	0.956889	0.575945	0.933028	1	1	1	1
ADAMTS6	0.623107	0.299521	0.799431	0.401176	0.345838	0.269039	0.709682	0.152641	0.9256	0.587818	0.996066	0.960206	1	1
H6PD	3.16508	3.34836	3.13423	3.77264	2.70331	2.62743	0.608101	0.481995	0.513233	0.845029	0.991155	0.969877	1	1
VAMP3	27.6633	27.4766	30.2058	24.1611	28.462	25.3246	0.648131	0.681672	0.935251	0.280939	0.991649	0.988809	1	0.986016
PER3	0.218845	0.283064	0.555234	0.439977	0.317084	0.305523	0.074161	0.429425	0.890869	0.993764	0.837645	0.969877	1	1
TNFRSF9	0.0162897	0.0113884	0.0436986	0.0486011	0.021565	0.0245401	0.359783	0.22547	0.6872	0.904197	0.985284	0.969877	1	1
EPN3	0.0314604	0.00796485	0.00988283	0.0103248	0	0.016904	0.181349	0.987163	0.322941	NA	0.985284	1	0.987212	NA
LTBP1	10.8272	10.7665	11.3669	9.85565	13.0172	10.5933	1	0.987475	0.643709	0.106222	1	1	1	0.776822
RCN1	31.7002	32.3378	29.9666	28.476	33.6379	30.5813	0.93113	0.988397	0.84408	0.323345	1	1	1	0.986628
ELN	0.020923	0.022052	0.0187162	0.0217584	0.0169261	0.0277138	0.816583	0.636738	0.510449	0.573082	1	0.984165	1	1
RFC2	56.2472	59.0862	54.638	67.319	37.1034	58.9243	0.874595	0.892635	0.403079	0.000753439	1	1	1	0.0291863
ARID1B	1.01522	0.814403	1.24356	0.862671	1.32869	1.01001	0.860449	0.719975	0.294537	0.21345	1	0.991728	0.985378	0.943619
CLPTM1L	62.1503	60.0044	59.2589	59.1134	67.8346	73.2268	0.940147	0.723745	0.428056	0.8507	1	0.99173	1	1
NEDD4L	2.15806	1.72534	2.86477	2.24364	2.52647	2.12597	0.5694	0.460193	0.597335	0.431084	0.991155	0.969877	1	1
FOXP3	0.109529	0.110615	0.017566	0.111138	0.140793	0.0435017	0.0169214	0.0283681	0.476484	0.0707585	0.440186	0.629021	1	0.656817
PPP1R3F	2.0167	2.25656	1.60975	2.08993	1.55789	2.12269	0.231687	0.160601	0.441133	0.0808089	0.985284	0.96483	1	0.6976
HEXB	33.0668	32.5416	34.1773	29.7563	30.4469	29.7635	0.759401	0.70181	0.906438	0.766853	1	0.990514	1	1
PTCD2	1.59658	1.06636	2.4875	1.31883	1.39405	0.994893	0.222068	0.0898814	0.876481	0.104351	0.985284	0.895695	1	0.773475
JKAMP	5.27228	4.96237	5.37007	3.95447	4.0168	4.82376	0.715732	0.772125	0.249675	0.0934083	0.996301	0.992923	0.971118	0.738398
DKK3	5.58282	6.67763	6.85761	6.14344	6.08324	6.46186	0.680951	0.786955	0.593025	0.462257	0.994463	0.994312	1	1
ARHGEF5	3.40863	2.78624	3.21133	4.01878	3.6102	3.32139	0.488592	0.837788	0.856985	0.951182	0.985319	0.999839	1	1
NFE2L3	0.391216	0.204647	0.431094	0.427379	0.312378	0.181631	0.907192	0.388461	0.414565	0.243688	1	0.969877	1	0.962935
MCUR1	12.3736	12.1005	12.4601	12.3154	13.3534	12.553	0.972446	0.979358	0.8216	0.745781	1	1	1	1
LIMA1	49.3088	35.5886	72.6348	50.9389	46.8792	18.3029	0.0445731	0.00569004	7.32e-05	1.03e-17	0.685691	0.297104	0.00648901	3.21901e-15
LETMD1	11.1083	12.498	9.99044	12.5576	12.0845	10.5179	0.535229	0.371987	0.571273	0.310675	0.990605	0.969877	1	0.986628
SLC4A8	0.0454744	0.0423221	0.0399183	0.0319424	0.0935197	0.0840421	0.727793	0.789032	0.120422	0.928557	0.997173	0.994312	0.849162	1
LAMC3	11.5179	11.0839	9.21451	10.2619	10.5096	10.0242	0.276066	0.44464	0.975916	0.853449	0.985284	0.969877	1	1
PTGER3	0	0	0	0	0.0039427	0	NA	NA	NA	NA	NA	NA	NA	NA
MAPK9	8.57723	8.13317	11.3498	9.85486	9.1525	8.06265	0.296377	0.454968	0.624453	0.493061	0.985284	0.969877	1	1
BCAR1	11.0604	9.26202	9.46458	8.959	8.60492	9.75342	0.412531	0.858789	0.530909	0.226868	0.985284	1	1	0.957814
FAM160A2	5.99218	6.12147	6.17733	5.96895	5.27239	5.99391	0.751898	0.690652	0.779661	0.291812	1	0.989432	1	0.986628
HERPUD1	18.8753	13.3538	22.7691	28.7153	12.4451	13.0134	0.437666	0.100677	0.00165251	0.608861	0.985284	0.906574	0.0792865	1
HOMER3	9.82668	9.83455	9.48545	12.4209	8.71986	10.6366	0.699508	0.732038	0.632354	0.128365	0.994463	0.991901	1	0.832253
RAD51	12.9712	12.7532	16.6125	20.7432	11.0289	11.2231	0.384484	0.491093	0.00554066	0.753814	0.985284	0.970047	0.192548	1
POLQ	1.98166	1.35821	2.75971	1.83642	1.16274	0.93624	0.434658	0.207237	0.242647	0.36951	0.985284	0.969877	0.966807	1
PIK3CB	3.83303	2.7667	5.67283	3.81771	3.83219	3.93611	0.253566	0.0916073	0.545496	0.535727	0.985284	0.901681	1	1
CYBA	62.4615	59.6556	42.2553	60.3139	46.5562	57.0143	0.0853675	0.341945	0.60927	0.219548	0.865264	0.969877	1	0.947213
THOC3	19.5355	22.3088	16.8221	20.0152	23.6008	24.315	0.477542	0.374832	0.359934	0.839685	0.985319	0.969877	0.996043	1
HEBP2	2.1842	2.38182	2.42489	2.45461	2.18091	2.14323	0.9246	0.640673	0.807929	0.750135	1	0.984617	1	1
MPHOSPH9	2.08085	1.91946	3.15772	1.81413	1.43444	1.17089	0.240536	0.452809	0.57548	0.474018	0.985284	0.969877	1	1
PLEKHA5	2.07261	1.85467	2.89882	2.29074	1.37161	1.26114	0.420862	0.537536	0.309785	0.942914	0.985284	0.975622	0.985378	1
PRSS8	0.407794	0.73983	0.339821	0.448702	0.647367	0.563083	0.443348	0.0486771	0.327447	0.711881	0.985284	0.775727	0.987729	1
SIKE1	4.23716	2.85151	3.34371	3.22358	3.67456	2.85988	0.158143	0.87064	0.876431	0.201025	0.966642	1	1	0.936948
RRP12	6.24627	5.23877	5.97622	6.84101	6.01435	6.53623	0.552924	0.878516	0.853227	0.371493	0.990869	1	1	1
FNIP2	0.661211	0.535499	0.943153	0.630543	0.709767	0.525279	0.510583	0.472514	0.853912	0.357147	0.98682	0.969877	1	0.997717
MSMO1	7.12361	6.73919	9.19832	6.16737	8.30945	7.57656	0.463441	0.566426	0.271781	0.707376	0.985284	0.978474	0.982305	1
TTC17	3.22941	2.60506	4.36404	2.89319	3.27901	2.70602	0.416743	0.369	0.67365	0.329608	0.985284	0.969877	1	0.988822
ALX4	7.72162	7.58278	6.45946	7.61417	6.99559	6.94704	0.310951	0.41803	0.892991	0.81549	0.985284	0.969877	1	1
FSTL4	0.207624	0.234573	0.275192	0.227366	0.381358	0.40666	0.844805	0.95237	0.136637	0.804648	1	1	0.874418	1
FOXN3	2.69135	2.99255	3.87916	2.36479	2.87281	1.91727	0.357091	0.868896	0.990102	0.0137551	0.985284	1	1	0.258762
AKR7A2	32.3877	35.7753	22.7152	30.9817	33.2098	36.2101	0.149281	0.178377	0.560696	0.558053	0.961446	0.969877	1	1
MRTO4	35.7041	35.6535	32.2696	41.7313	36.0177	38.2658	0.761065	0.912532	0.655866	0.70864	1	1	1	1
USE1	10.2181	11.5263	7.93585	11.6796	8.78842	9.66763	0.217255	0.192861	0.56374	0.320083	0.985284	0.969877	1	0.986628
MCF2L2	0.204879	0.157368	0.261063	0.142509	0.161306	0.138625	0.90029	0.794245	0.660455	0.767229	1	0.994853	1	1
LAMA3	2.23113	1.95125	2.87839	2.10293	2.52062	2.01993	0.660033	0.641942	0.564853	0.312586	0.992506	0.984617	1	0.986628
AP5M1	1.87091	1.75971	2.13991	1.52537	1.53642	1.34109	0.99223	0.947676	0.793083	0.724011	1	1	1	1
ANAPC4	1.86844	1.50642	2.19396	1.43732	1.3455	1.15245	0.91029	0.731604	0.991311	0.599404	1	0.991785	1	1
KCNQ1	6.61094	8.0852	4.90285	8.07711	6.45788	7.44733	0.123634	0.101969	0.927102	0.206207	0.929217	0.906574	1	0.939351
TRAPPC3	13.0946	12.7471	11.6897	14.0126	16.0539	12.8241	0.588252	0.719878	0.73718	0.0646879	0.991155	0.991728	1	0.636954
THRAP3	30.9091	28.2265	26.0635	18.2026	41.186	37.3569	0.510627	0.892211	0.00106143	0.313268	0.98682	1	0.0567807	0.986628
PHPT1	61.4528	54.9638	46.9228	54.4973	47.8789	60.1171	0.279206	0.868796	0.859237	0.151699	0.985284	1	1	0.880449
ENTPD2	1.47213	1.82175	1.31768	1.76439	1.09351	1.37344	0.380354	0.176849	0.938839	0.199544	0.985284	0.969877	1	0.935658
LY75	0	0	0.00528464	0.00542944	0.00870964	0.00446674	NA	NA	0.966606	0.454651	NA	NA	1	1
ARID4B	2.94915	3.04995	4.03696	2.59933	2.27393	2.40916	0.439059	0.822177	0.698802	0.500537	0.985284	0.997927	1	1
OPN3	13.2647	12.1706	13.922	7.9271	16.285	14.8879	0.932276	0.785583	0.00496742	0.463197	1	0.994301	0.179909	1
SDCCAG8	1.15072	1.0125	1.64032	1.28537	1.09131	1.02058	0.4591	0.522073	0.987155	0.99777	0.985284	0.974773	1	1
PTPRN	2.25627	2.7779	2.18991	2.96114	1.87963	1.97259	0.575297	0.278348	0.536152	0.499141	0.991155	0.969877	1	1
HHAT	0.158089	0.0958768	0.19495	0.130938	0.116557	0.129813	0.92527	0.476936	0.681248	0.866137	1	0.969877	1	1
KIF1B	4.52203	3.62279	5.02404	3.70413	4.30976	3.16773	0.948827	0.694913	0.943655	0.0900659	1	0.989696	1	0.727113
FOXC1	7.83714	6.97604	12.817	10.8107	7.28451	6.66652	0.0455127	0.105315	0.12892	0.72742	0.693295	0.913336	0.862032	1
TBC1D22A	4.90553	5.67855	4.28664	6.15613	5.28941	5.54395	0.345589	0.221199	0.895645	0.601807	0.985284	0.969877	1	1
SYNE2	1.31656	0.942765	1.40104	0.836089	0.900807	0.695571	0.740363	0.645923	0.888418	0.413329	0.999616	0.985028	1	1
PLEKHH1	0.201472	0.371012	0.430333	0.291544	0.294688	0.252936	0.204781	0.892819	0.853239	0.766841	0.985284	1	1	1
ATP9A	5.39294	4.42726	17.2593	14.0582	18.0905	14.3927	7.14e-06	0.000146171	0.878858	0.103931	0.00111852	0.0227092	1	0.772738
CHRDL2	0.0387752	0.0235882	0	0.015288	0.0111627	0.0248211	NA	NA	0.32861	0.298927	NA	NA	0.988077	0.986628
FAM168A	2.45144	6.65234	7.51352	6.2997	9.5883	8.09364	2.35e-05	0.996212	0.211469	0.299627	0.00298168	1	0.94304	0.986628
RELT	2.01861	2.41891	2.63301	2.85249	1.8635	1.93492	0.599833	0.760118	0.60703	0.536666	0.991155	0.992016	1	1
GALC	0.997251	1.03464	1.2357	1.09871	1.4319	1.08526	0.82831	1	0.578234	0.206985	1	1	1	0.939351
NOP58	16.5468	14.6965	24.2583	18.1017	11.8005	11.1219	0.109204	0.148411	0.0360609	0.763415	0.920258	0.960206	0.539045	1
SZRD1	52.9685	52.1265	43.4987	47.9921	46.5092	52.472	0.485013	0.794131	0.896464	0.580987	0.985319	0.994842	1	1
KCNH2	0.249467	0.120863	0.147376	0.160025	0.0855142	0.0983896	0.271831	1	0.837501	0.804726	0.985284	1	1	1
CUL1	26.2488	25.2199	31.1323	24.4427	29.5791	27.5506	0.412431	0.44187	0.669751	0.485116	0.985284	0.969877	1	1
FAM114A2	1.55348	1.66284	2.72856	2.07634	1.55679	1.24824	0.0908693	0.478979	0.457358	0.416369	0.87922	0.969877	1	1
CYFIP2	8.93419	9.18991	8.84413	8.98892	8.46551	8.31044	0.773592	0.72731	0.964354	0.857268	1	0.99173	1	1
TAB2	9.09755	7.0197	15.1096	9.92861	7.58584	6.29019	0.0542907	0.0377131	0.103787	0.306038	0.745461	0.709813	0.821727	0.986628
GINM1	14.9782	15.9867	18.6411	16.4155	18.049	15.9463	0.436828	0.69625	0.905706	0.388648	0.985284	0.989804	1	1
EIF2AK2	9.0502	7.00181	10.2805	7.25588	7.59073	6.83702	0.782169	0.368339	0.892997	0.642237	1	0.969877	1	1
USP36	8.05418	6.94929	8.36722	11.3067	7.00154	6.14558	0.826204	0.881611	0.0479592	0.539942	1	1	0.626094	1
KMT2C	3.17486	2.13009	3.89625	2.55093	2.6688	2.11194	0.753922	0.239586	0.954041	0.218112	1	0.969877	1	0.946965
MCOLN3	0.0126003	0.0411969	0.0649619	0.0335052	0.0226389	0.0149535	0.119205	0.793449	0.569365	0.636879	0.928884	0.994765	1	1
CCDC85A	0.107988	0.171637	0.066597	0.101969	0.233613	0.159539	0.35735	0.135045	0.324466	0.534836	0.985284	0.945019	0.987729	1
PUM2	8.51569	7.6614	10.3121	6.57104	8.35204	5.96173	0.579872	0.522944	0.997535	0.0308389	0.991155	0.974832	1	0.424356
MRPL43	17.9041	19.2451	14.0716	17.91	16.6853	18.9006	0.286114	0.281571	0.819185	0.401668	0.985284	0.969877	1	1
ITIH4	0.0276965	0.0327619	0.117043	0.0102483	0.0337578	0.0101292	0.117582	0.224987	0.768578	0.179232	0.928884	0.969877	1	0.922224
HPF1	14.4251	16.1022	16.4988	16.7486	13.1425	13.5618	0.671699	0.973551	0.380738	0.820167	0.993646	1	1	1
ZFR	25.0674	16.2464	29.4905	34.4893	13.1177	11.8435	0.433079	0.0879303	2.13e-05	0.492948	0.985284	0.887264	0.00236024	1
ZNF280C	1.2944	0.786435	2.18294	2.14376	0.731136	0.82761	0.131631	0.0352436	0.0593397	0.506254	0.935825	0.689402	0.679665	1
NPFFR2	0	0	0	0.00515536	0	0	NA	NA	NA	NA	NA	NA	NA	NA
PHF21B	0.00725267	0	0.0252437	0.0122656	0.00523945	0.0136171	0.197566	NA	0.649758	0.212633	0.985284	NA	1	0.942833
TRAF1	0.2616	0.254352	0.33299	0.292451	0.179505	0.152164	0.822544	0.976354	0.572911	0.83163	1	1	1	1
RC3H2	3.6025	2.24939	4.2322	3.2614	2.72657	2.47495	0.873238	0.218552	0.714273	0.810792	1	0.969877	1	1
IL17RB	2.11969	2.22594	2.75645	2.69111	1.30482	1.4833	0.634205	0.994884	0.272	0.304489	0.991155	1	0.982305	0.986628
TRAF3IP2	3.53596	3.46854	2.61779	2.86471	3.69927	3.76172	0.149131	0.217558	0.146261	0.568413	0.961446	0.969877	0.882591	1
GYG2	4.22942	4.23111	3.90536	3.50533	3.53729	3.02186	0.422735	0.450793	0.951721	0.548122	0.985284	0.969877	1	1
DCBLD2	1.45362	1.20099	1.6565	1.10983	1.40459	1.15325	0.908138	0.839711	0.460433	0.493789	1	1	1	1
SERPINB3	0	0	0	0	0.021562	0	NA	NA	NA	NA	NA	NA	NA	NA
SOAT1	15.2733	14.8732	15.4592	13.639	11.5906	10.8097	0.950467	0.882456	0.432512	0.692662	1	1	1	1
PKP2	3.4695	2.18639	5.31972	3.17291	3.50746	3.05278	0.196442	0.0253952	0.671658	0.642026	0.985284	0.610839	1	1
GDI2	75.4473	61.1899	70.6312	70.893	46.7586	72.1604	0.700351	0.383372	0.842609	0.00172881	0.994463	0.969877	1	0.0563208
PRDM1	2.40541	2.15406	3.31347	2.5587	2.90809	2.30695	0.467317	0.565473	0.722626	0.224813	0.985284	0.978474	1	0.954264
ATG5	5.93503	5.25998	7.29156	3.13353	5.27715	4.91612	0.649113	0.645456	0.0371226	0.919093	0.991649	0.985028	0.546736	1
TMCC3	0.0865419	0.230369	0.487111	0.0841822	0.227408	0.168199	0.00127323	0.343751	0.195915	0.638331	0.0807736	0.969877	0.932381	1
PITHD1	21.8678	22.2252	23.7813	23.8906	20.7087	22.1805	0.735942	0.799757	0.771457	0.612047	0.998522	0.995326	1	1
MTA3	4.06424	3.98303	5.38404	4.79279	4.15503	3.87479	0.501729	0.753169	0.765536	0.964719	0.98682	0.992016	1	1
USP13	5.6017	5.28474	6.39454	4.76859	6.23705	5.06414	0.938725	0.957654	0.525642	0.258586	1	1	1	0.971444
ATP11B	3.97208	3.08471	5.03277	3.44233	3.04242	2.37257	0.629157	0.339697	0.491017	0.181041	0.991155	0.969877	1	0.923151
LAMC2	0.428175	0.369651	0.704669	0.551791	0.764636	0.552214	0.338484	0.413606	0.566202	0.268183	0.985284	0.969877	1	0.979656
CDK14	3.20612	2.61446	4.34909	3.06083	3.00442	2.60649	0.406634	0.379815	0.945548	0.581568	0.985284	0.969877	1	1
SEC61A1	72.4394	78.9711	63.4539	68.192	80.8768	83.2238	0.720318	0.674461	0.475541	0.596835	0.996301	0.988523	1	1
PPP1R12A	6.3767	6.04015	8.72325	6.81291	5.08389	4.7786	0.315747	0.436855	0.346504	0.97482	0.985284	0.969877	0.995742	1
CAMK2B	0.0298453	0.018112	0.0239922	0.0368509	0.0311795	0.034068	0.742203	0.95232	0.807355	0.943506	0.999831	1	1	1
CROCC	1.21325	1.34078	1.28317	1.2079	1.53499	1.45352	0.783785	0.491168	0.250276	0.933342	1	0.970047	0.971118	1
POLR3E	6.84246	6.2328	6.99591	5.41642	6.33174	6.5141	0.752782	0.989121	0.309221	0.607936	1	1	0.985378	1
ATP2B4	12.2199	10.7197	14.431	10.3374	16.8988	12.58	0.582362	0.463689	0.329683	0.0151219	0.991155	0.969877	0.989202	0.275799
ZC3H11A	11.8371	11.1153	17.0609	9.9552	9.44164	8.61486	0.181776	0.279415	0.775386	0.692273	0.985284	0.969877	1	1
RIOK2	3.41656	3.07483	4.57107	3.28577	2.42591	3.11545	0.443946	0.51136	0.707314	0.075321	0.985284	0.972514	1	0.676166
YIPF1	5.50643	5.86962	6.91938	6.13324	5.91423	6.65586	0.606611	0.983819	0.516951	0.255872	0.991155	1	1	0.969335
NDC1	16.3914	14.8433	19.3431	13.1264	18.7034	16.5897	0.578522	0.449377	0.298665	0.404659	0.991155	0.969877	0.985378	1
FLYWCH1	10.7621	10.4752	9.5558	12.8046	8.0262	8.62841	0.501935	0.645154	0.185382	0.406681	0.98682	0.984878	0.920499	1
UNKL	2.17556	1.97736	3.05625	1.64554	2.86481	2.63145	0.409453	0.557014	0.0186299	0.946761	0.985284	0.978474	0.380279	1
TBXAS1	0.0527228	0.00864785	0.0228121	0.0513972	0.00857367	0.00807184	0.283059	0.394278	0.125404	0.931438	0.985284	0.969877	0.855658	1
PARP12	3.41229	3.21467	3.87475	3.58485	3.76724	2.26698	0.990483	0.968571	0.328436	0.000259169	1	1	0.987909	0.0121598
ALDH18A1	39.3021	39.5776	35.6421	36.0623	47.6868	44.2639	0.773613	0.896473	0.417044	0.335161	1	1	1	0.989835
TARBP1	6.29979	5.57238	6.52341	5.19202	7.08704	6.24208	0.764485	0.970332	0.309886	0.556498	1	1	0.985378	1
GATB	3.14088	3.19116	2.57063	2.60849	3.5396	3.58106	0.261877	0.28248	0.109594	0.590106	0.985284	0.969877	0.828194	1
MXD1	0.886194	0.881058	1.49232	1.16949	1.00228	0.927351	0.190061	0.462703	0.947507	0.896515	0.985284	0.969877	1	1
CDK17	4.51087	3.62362	5.63138	4.17013	3.21726	2.92951	0.655666	0.460429	0.483119	0.888031	0.991649	0.969877	1	1
DNAJC25	2.66507	2.86075	3.49683	2.7058	3.08846	2.84749	0.604149	0.950602	0.3872	0.971962	0.991155	1	1	1
SLC2A3	10.2058	10.759	8.41614	12.9488	15.4565	13.3584	0.317311	0.347858	0.782264	0.231131	0.985284	0.969877	1	0.960183
PSD	0.0274854	0.0682925	0.0486628	0.0398777	0.0506253	0.0287897	0.611995	0.556691	0.954734	0.478172	0.991155	0.978474	1	1
CTDP1	4.65892	4.99609	4.35274	4.66736	5.67767	5.45797	0.48495	0.44051	0.292989	0.965056	0.985319	0.969877	0.985378	1
YBX3	31.6954	35.7802	25.6365	26.2201	38.723	38.4867	0.403654	0.339459	0.0988213	0.850982	0.985284	0.969877	0.806514	1
STYK1	0.0485419	0.0863175	0.0668119	0.054217	0.0492364	0.0775516	0.831471	0.607161	0.492736	0.458806	1	0.982717	1	1
WNK1	23.0395	18.6827	29.2055	19.6968	23.847	19.9249	0.266216	0.133581	0.952143	0.194787	0.985284	0.944825	1	0.932533
CCAR1	15.4526	13.2118	22.0509	13.6914	17.0234	15.7204	0.177515	0.116127	0.525262	0.589487	0.985284	0.921044	1	1
OGFR	25.7843	27.3166	22.1962	25.1237	23.0837	25.0885	0.568764	0.583228	0.901282	0.533991	0.991155	0.978561	1	1
GNA15	0.0602769	0.0141506	0	0.0183415	0	0.0599599	NA	NA	0.0605516	NA	NA	NA	0.690281	NA
CREB3L3	0.01475	0.0275213	0	0.0356744	0.0284236	0.0292526	NA	NA	0.929267	0.998551	NA	NA	1	1
PIGV	3.12136	2.44495	3.41804	3.34293	2.23336	2.08321	0.848365	0.734794	0.423633	0.972355	1	0.991938	1	1
PTPRU	12.5448	16.1193	10.7965	14.3301	12.5183	12.009	0.486865	0.210553	0.572712	0.88653	0.985319	0.969877	1	1
SNRNP40	19.3618	15.0537	17.961	20.4497	21.8716	22.5628	0.674682	0.64121	0.64145	0.831746	0.993646	0.984617	1	1
COL11A1	0.0100274	0.0252273	0.010668	0.0204114	0.0216076	0.0141426	0.96099	0.190505	0.889977	0.6298	1	0.969877	1	1
QSER1	5.40871	4.93021	9.40574	6.07318	4.57151	3.6497	0.0313856	0.098412	0.153099	0.165728	0.595837	0.905363	0.891519	0.906245
MPC1	22.5169	20.2345	22.2644	21.2695	20.3743	21.2412	0.95071	0.741075	1	0.767736	1	0.991938	1	1
ACAA1	7.86151	7.38833	5.98031	6.52883	6.76706	8.70569	0.178977	0.338399	0.161615	0.0436008	0.985284	0.969877	0.903458	0.517173
BCAT1	2.23125	0.916119	2.91377	2.10601	1.31326	1.39826	0.620703	0.0096951	0.589429	0.490923	0.991155	0.393492	1	1
HDAC7	11.2557	11.3803	7.99491	10.8585	12.3349	8.45618	0.113634	0.213215	0.424387	0.00599001	0.923414	0.969877	1	0.145329
LZTS1	0.021767	0.019353	0.014722	0.014251	0.006625	0.013683	0.598135	0.545986	0.799203	0.346964	0.991155	0.975795	1	0.997562
PRDM6	0.173618	0.145872	0.242114	0.293284	0.0629155	0.0734303	0.755633	0.793696	0.0916047	0.73766	1	0.994765	0.787061	1
SPAG4	1.50292	3.71255	1.85125	2.05738	3.71498	3.59736	0.832999	0.0251125	0.00552774	0.79012	1	0.610188	0.192548	1
NCKAP1	4.41332	3.91577	6.91648	4.96663	4.86204	3.14475	0.133407	0.21282	0.307576	0.00135432	0.93889	0.969877	0.985378	0.0466772
MRPS35	54.4483	53.4595	63.4599	53.319	62.2026	59.4849	0.333213	0.334696	0.812491	0.459578	0.985284	0.969877	1	1
GUCY1B3	0	0	0.0123609	0	0	0	NA	NA	NA	NA	NA	NA	NA	NA
SFSWAP	4.60185	5.01326	5.15883	4.48227	5.17647	5.17298	0.97502	0.674416	0.31992	0.83407	1	0.988523	0.986195	1
TNK2	3.07954	3.26207	3.45575	3.4426	3.06305	3.00291	0.910033	0.705263	0.920757	0.755659	1	0.990981	1	1
MON2	2.27517	1.44064	3.12401	1.89384	1.59733	1.33383	0.470528	0.15281	0.737735	0.55322	0.985318	0.960206	1	1
CDH3	0.0394107	0.0810329	0.0430473	0.022826	0.125571	0.138172	0.974207	0.361298	0.0111403	0.882805	1	0.969877	0.292921	1
GPBP1	6.10175	5.65491	8.56245	6.25377	4.92474	4.25168	0.269397	0.35434	0.311683	0.485404	0.985284	0.969877	0.985378	1
DGAT2	0.941494	1.04758	0.697099	1.20204	0.722852	0.734969	0.271883	0.179926	0.493763	0.767563	0.985284	0.969877	1	1
ZNF112	1.26701	0.912172	0.987261	0.967874	0.674101	0.675647	0.2568	0.71165	0.817789	0.805475	0.985284	0.991493	1	1
CS	49.0923	52.9403	45.2277	49.2568	56.7074	51.8183	0.926636	0.871164	0.952772	0.279398	1	1	1	0.986016
LTK	0.31377	0.321049	0.317185	0.292601	0.101983	0.119552	0.808396	0.691679	0.354546	0.797792	1	0.989432	0.995742	1
MRPS24	62.2639	64.6285	46.1946	58.2627	57.4764	66.4643	0.217319	0.361667	0.722306	0.450152	0.985284	0.969877	1	1
ELMO2	7.6178	7.40127	9.35215	8.53339	7.1007	6.65045	0.619153	0.754812	0.43578	0.885085	0.991155	0.992016	1	1
WAPL	11.2525	8.9039	16.4149	12.2271	9.86762	8.41057	0.166729	0.104732	0.211433	0.338405	0.972569	0.913065	0.94304	0.991081
VMP1	11.8788	10.1176	18.2002	12.0735	14.2923	14.3908	0.114961	0.143808	0.427977	0.956707	0.926777	0.954943	1	1
APPBP2	2.89397	2.48533	4.31564	3.0635	2.43757	1.94482	0.25649	0.316832	0.453459	0.298218	0.985284	0.969877	1	0.986628
POLD1	32.9799	37.9109	22.6536	27.4675	34.1762	38.4906	0.125831	0.123095	0.151846	0.395077	0.932083	0.929429	0.89049	1
EIF4B	112.851	119.653	130.468	102.661	140.88	117.189	0.188257	0.299439	0.805948	0.00580615	0.985284	0.969877	1	0.141801
SLC6A16	0.508753	0.358853	0.505689	0.439231	0.348062	0.375925	0.793283	0.848226	0.799606	0.814054	1	1	1	1
GLTSCR1	2.54614	2.07997	2.20938	2.48469	2.12643	2.27816	0.296355	0.685641	0.679242	0.430599	0.985284	0.988809	1	1
SPHK2	2.19709	2.23571	1.61336	2.64985	2.39715	2.44131	0.145194	0.209244	0.715576	0.649457	0.958493	0.969877	1	1
RPL18	159.088	167.031	108.919	151.766	149.161	163.149	0.182525	0.185418	0.96576	0.90581	0.985284	0.969877	1	1
CA11	14.7289	17.8701	11.1019	15.8894	12.2265	14.1973	0.210121	0.133256	0.658859	0.289224	0.985284	0.944825	1	0.986628
ISOC2	16.1017	16.7194	10.4549	13.2033	14.8458	19.0054	0.0527001	0.138932	0.139024	0.103901	0.734789	0.951625	0.877899	0.772738
U2AF2	51.2166	50.4601	41.5093	39.7663	68.1919	72.2893	0.442633	0.748066	0.00469403	0.969083	0.985284	0.992016	0.171678	1
EPN1	12.6879	14.0487	9.50919	12.144	12.9272	14.8031	0.176764	0.21845	0.375051	0.336326	0.985284	0.969877	1	0.989835
MED29	10.1611	11.0842	9.2404	11.2255	9.77152	9.88906	0.5362	0.450077	0.725576	0.808318	0.990605	0.969877	1	1
AHRR	13.9978	14.9046	11.6857	13.6292	10.6915	9.35026	0.410262	0.418725	0.175018	0.390799	0.985284	0.969877	0.914798	1
ZNF275	1.81799	0.725239	1.83275	1.64962	1.3761	0.93311	0.640874	0.115158	0.347623	0.053333	0.991456	0.921044	0.995742	0.580866
MTMR1	7.65302	7.37851	8.82019	6.573	10.3036	8.97567	0.840254	0.900901	0.134713	0.374156	1	1	0.871736	1
GPC1	11.202	11.5592	10.079	13.0806	9.6073	10.8682	0.53634	0.542985	0.54981	0.315048	0.990605	0.975622	1	0.986628
ADCK1	1.14172	1.39757	0.946995	1.10193	1.58258	1.44574	0.368859	0.225422	0.163868	0.91509	0.985284	0.969877	0.904515	1
HAGH	11.5664	10.89	8.63152	13.4287	9.22463	12.3243	0.171311	0.36746	0.838168	0.032088	0.978764	0.969877	1	0.432525
RNF4	10.2625	10.4275	11.8731	11.2709	11.7741	11.0383	0.661198	0.814631	0.954895	0.727445	0.992506	0.997163	1	1
CASP8	2.80419	2.3461	3.38514	2.72497	2.9058	2.34084	0.871788	0.661976	0.919424	0.270171	1	0.987261	1	0.981032
LIMCH1	20.43	14.9222	28.0848	18.5764	19.7221	18.8979	0.142116	0.070938	0.93559	0.741584	0.953713	0.846002	1	1
ASUN	21.1946	21.0214	35.8459	27.5887	17.9038	20.0209	0.0173901	0.076852	0.203539	0.449883	0.445805	0.8659	0.937328	1
TM7SF3	33.0453	32.6083	32.382	30.1311	36.3724	35.7339	0.938037	0.836377	0.515503	0.770411	1	0.999641	1	1
DLX3	11.3108	15.9348	11.7434	14.2401	8.52393	8.21683	0.930341	0.349674	0.0412077	0.96044	1	0.969877	0.577652	1
SPA17	0.471753	0.550508	0.736411	0.486475	0.577535	0.766484	0.409711	0.8629	0.0900132	0.225553	0.985284	1	0.781215	0.955413
TSPAN32	0	0	0.00849296	0	0	0.00518079	NA	NA	NA	NA	NA	NA	NA	NA
WISP2	61.9023	68.4162	46.9536	59.2202	45.6636	54.7029	0.263969	0.278726	0.542755	0.295458	0.985284	0.969877	1	0.986628
ATP2C2	0.052012	0.0280797	0.0259721	0.0226566	0.0108646	0.0342504	0.367463	0.772673	0.379063	0.173373	0.985284	0.992923	1	0.916948
NGFR	0.333134	0.399414	0.57996	0.556516	0.214441	0.18542	0.321495	0.805982	0.1458	0.765537	0.985284	0.995326	0.881957	1
CDON	2.30545	1.80494	2.36222	1.341	2.01248	1.78383	0.709481	0.902573	0.148969	0.800213	0.996065	1	0.885122	1
TAF2	4.08366	3.15344	5.97418	3.78717	3.50871	3.37472	0.237385	0.180317	0.944236	0.822678	0.985284	0.969877	1	1
HIPK2	1.04557	0.677126	1.84117	1.53455	0.768497	0.361026	0.115077	0.0837451	0.00310949	0.0134147	0.926777	0.880263	0.127921	0.254478
TNPO3	17.0181	15.9487	20.3346	17.7835	19.5433	18.3959	0.543467	0.493629	0.88227	0.689023	0.990605	0.970047	1	1
BORCS8-MEF2B	2.63289	2.9838	2.34573	4.33646	2.16445	2.00552	0.340977	0.275398	0.0427626	0.998395	0.985284	0.969877	0.589244	1
RFXANK	18.7425	21.9466	18.7213	25.7963	17.9211	18.7661	0.895736	0.643603	0.207027	0.739354	1	0.984617	0.938055	1
TMEM161A	8.91425	9.4652	7.6095	8.56091	7.83144	8.43773	0.352492	0.33357	0.830277	0.397766	0.985284	0.969877	1	1
LPAR2	1.58707	1.93326	1.94206	2.13269	1.42616	1.41488	0.854277	0.585938	0.588074	0.745847	1	0.978561	1	1
CTSA	24.2662	27.1925	19.9607	22.3961	24.1944	26.6632	0.426465	0.327056	0.492463	0.519962	0.985284	0.969877	1	1
SUGP2	8.44901	7.01854	10.3594	7.19785	8.75592	7.55811	0.543541	0.35999	0.66372	0.39368	0.990605	0.969877	1	1
SLC12A2	1.60769	1.20936	1.97573	1.28118	1.13889	1.12439	0.840459	0.507353	0.791535	0.811847	1	0.971895	1	1
SNX24	4.63298	4.27832	5.59387	6.70494	5.81549	3.93749	0.771045	0.79863	0.129209	0.00928419	1	0.995326	0.862446	0.19999
CNN2	52.5942	59.1594	46.136	54.4841	57.4142	60.6623	0.72594	0.585291	0.820799	0.9909	0.997173	0.978561	1	1
ABCA7	4.96067	5.66772	4.43296	5.24307	5.06425	5.07472	0.38911	0.257897	0.81557	0.70934	0.985284	0.969877	1	1
SNCAIP	0	0	0.00634737	0.00654272	0	0	NA	NA	NA	NA	NA	NA	NA	NA
DDX20	6.72985	5.91315	7.66234	6.88976	6.89133	5.9558	0.933543	0.662345	0.859028	0.468583	1	0.987416	1	1
BTBD1	35.9862	32.1387	37.3719	32.9967	38.0589	31.9998	0.743943	0.481771	0.814088	0.0912903	0.999911	0.969877	1	0.732059
FAR2	0.150665	0.121085	0.199788	0.127458	0.0821389	0.0359652	0.82417	0.674002	0.254387	0.356314	1	0.988523	0.972129	0.997562
SBNO2	15.3567	15.2753	14.2958	16.6908	14.8467	15.3709	0.677688	0.886147	0.71837	0.80217	0.994183	1	1	1
PMS1	2.00973	1.64696	3.52208	2.3744	1.57499	1.25946	0.0680974	0.150395	0.2669	0.408126	0.814089	0.960206	0.978847	1
HMG20B	84.3768	104.35	61.2592	86.7583	73.5492	84.3292	0.32392	0.0527282	0.633526	0.518227	0.985284	0.796761	1	1
CALCRL	0.00679143	0	0.00756757	0.00774864	0.0102275	0.00637488	0.999957	NA	0.96658	0.592491	1	NA	1	1
TAF11	22.918	26.4392	25.8904	25.0373	27.2271	25.9978	0.544656	0.958488	0.970755	0.62291	0.990605	1	1	1
ANKS1A	3.83017	3.71709	4.01777	3.65176	4.60912	4.37608	0.759026	0.752173	0.277805	0.970168	1	0.992016	0.984779	1
AP3D1	22.4952	23.4234	20.6601	20.0705	27.9113	26.3124	0.721845	0.728165	0.203568	0.549849	0.996424	0.99173	0.937328	1
ZNF76	3.29029	3.41135	2.92968	4.38029	2.51904	2.72186	0.393904	0.357951	0.273663	0.433807	0.985284	0.969877	0.982927	1
SLC9A3R2	16.1424	16.3986	13.2744	16.8649	15.4662	12.6049	0.347464	0.532558	0.21853	0.0925998	0.985284	0.975201	0.950006	0.736921
NTHL1	20.6322	20.2091	14.9931	20.8925	16.6426	18.7718	0.169864	0.302165	0.67379	0.417298	0.976991	0.969877	1	1
UHRF1BP1	10.5271	6.66933	16.806	12.4623	8.82175	7.03102	0.0821581	0.012192	0.0488911	0.175167	0.861031	0.447845	0.630739	0.917967
GNAI3	3.52825	3.44681	4.55503	3.74086	3.45272	3.08102	0.549017	0.779831	0.848292	0.776906	0.990605	0.993791	1	1
IPO5	28.3891	23.6822	29.1649	21.5699	30.2862	25.9929	0.850439	0.446238	0.380086	0.16823	1	0.969877	1	0.910743
OAT	15.2565	15.6873	17.596	14.2302	20.5559	18.8544	0.64555	0.792813	0.252007	0.523334	0.991649	0.994765	0.971991	1
WDR3	7.54698	5.8912	11.1518	7.21166	7.80421	7.20109	0.156782	0.0929134	0.816836	0.772849	0.966642	0.903746	1	1
PKN2	9.71074	7.66522	12.577	8.65991	6.78874	5.86541	0.343404	0.196303	0.175903	0.467279	0.985284	0.969877	0.914798	1
WDR18	19.4235	18.5938	14.452	18.7353	14.2459	16.729	0.200373	0.374638	0.616533	0.254707	0.985284	0.969877	1	0.968811
TRAM2	14.4217	12.5603	17.1987	13.9899	16.739	14.9423	0.556199	0.419007	0.740866	0.431376	0.991155	0.969877	1	1
NTN1	0.498134	0.579637	0.675874	0.890557	0.289408	0.199424	0.636704	0.931471	0.0260396	0.426899	0.991155	1	0.455595	1
GLP2R	10.8295	12.3327	9.83426	12.1716	12.5237	9.42041	0.561027	0.367729	0.411497	0.0425596	0.991155	0.969877	1	0.510576
MCM10	6.20441	5.74358	8.70844	5.91218	7.83912	6.61252	0.268927	0.352142	0.448589	0.345955	0.985284	0.969877	1	0.997562
DGKA	7.01959	6.91865	6.67565	6.79422	7.14493	7.25389	0.570732	0.652539	0.556028	0.699724	0.991155	0.985436	1	1
ERBB3	1.54107	1.42153	2.08444	1.5387	1.67843	1.35805	0.55044	0.716976	0.784584	0.445127	0.990824	0.991597	1	1
ANKRD44	0.195874	0.189796	0.288298	0.219469	0.218127	0.179378	0.701619	0.737238	0.883708	0.787242	0.994463	0.991938	1	1
KARS	56.0443	52.4212	61.4955	50.4654	60.4599	54.4628	0.484267	0.354762	0.951285	0.234341	0.985319	0.969877	1	0.961252
ADAT1	5.5056	4.82641	6.28274	5.44306	5.99137	5.30893	0.93994	0.809862	0.872307	0.570223	1	0.996502	1	1
PDIA5	5.29695	5.13275	5.72792	4.36446	6.54749	5.76994	0.871957	0.833774	0.113548	0.559087	1	0.998885	0.836819	1
TBC1D22B	8.19856	8.40492	10.0006	9.89035	8.15925	7.84006	0.558487	0.787913	0.545505	0.994998	0.991155	0.994312	1	1
NDUFB4	43.3416	84.9874	34.4562	79.9312	77.3147	55.5214	0.354475	0.000977647	0.0698333	0.00380278	0.985284	0.0861875	0.724243	0.102364
SPEN	10.1042	7.26848	12.9572	9.52276	9.86771	7.55621	0.361158	0.125469	0.547921	0.0657189	0.985284	0.932606	1	0.640821
MYLK	2.13673	1.78568	2.74884	1.80009	1.84694	1.54008	0.669282	0.587406	0.900156	0.544568	0.993274	0.978561	1	1
ZC3H15	14.9605	15.202	21.6182	17.635	14.3703	13.2591	0.161275	0.296501	0.228521	0.510878	0.970394	0.969877	0.956553	1
MAP2K4	4.19501	3.90049	6.90686	4.48151	4.76389	3.75307	0.0836872	0.209789	0.846091	0.133394	0.863968	0.969877	1	0.844447
TMEM206	5.63341	4.64048	6.36908	6.06354	5.67298	5.35631	0.973739	0.678171	0.846443	0.873346	1	0.988523	1	1
SNAP91	0.0187787	0.0210878	0	0.00715774	0.00503081	0	NA	NA	NA	NA	NA	NA	NA	NA
SLK	7.05417	5.63878	9.87623	7.18565	4.03127	4.04672	0.266306	0.156389	0.0983331	0.642628	0.985284	0.961518	0.805354	1
CYB5R4	1.40138	1.14054	1.32364	1.16493	1.45409	1.17984	0.479179	0.951055	0.505318	0.454242	0.985319	1	1	1
COL17A1	0.0127376	0.0579127	0.0349128	0.0435893	0.0442536	0.0446161	0.308569	0.44318	0.684483	0.989772	0.985284	0.969877	1	1
GSTO2	0.558124	0.768184	0.712171	0.768109	0.538321	0.60589	0.750404	0.530485	0.956379	0.651931	1	0.975201	1	1
SEC61A2	1.94056	1.49575	2.85784	1.96298	1.57804	1.51743	0.299214	0.27049	0.878367	0.870553	0.985284	0.969877	1	1
PRKCQ	0.0378637	0.0446242	0.0282231	0.0280247	0.0299229	0.0402345	0.674668	0.481903	0.416274	0.746239	0.993646	0.969877	1	1
TLE2	11.1095	13.1004	9.31932	14.4129	8.23739	9.65747	0.368557	0.202523	0.147164	0.14705	0.985284	0.969877	0.884785	0.873198
ASB1	4.81485	5.07001	5.20513	5.92268	5.3601	5.29382	0.871205	0.670025	0.876422	0.894683	1	0.98848	1	1
FAM107B	15.6181	14.3231	16.2655	15.648	14.4892	12.3254	0.9728	0.718899	0.317991	0.18408	1	0.991728	0.985378	0.925696
ME1	19.0051	17.3038	20.8365	18.512	21.6453	18.6483	0.710195	0.619676	0.967105	0.280064	0.996075	0.983519	1	0.986016
TBC1D1	5.04903	4.86365	5.88523	4.80573	5.89025	5.14954	0.898452	1	0.500653	0.512922	1	1	1	1
CDK13	4.99113	4.03652	6.52414	4.72116	5.90413	4.87711	0.48718	0.340356	0.606489	0.30821	0.985319	0.969877	1	0.986628
MTHFD2	45.257	37.6958	57.8022	54.9456	47.1436	40.0916	0.169301	0.0694976	0.108487	0.112605	0.97685	0.840773	0.825331	0.791584
SLC9A7	0.880654	0.813383	1.00698	0.879183	1.00907	0.782723	0.968103	0.919358	0.762164	0.303708	1	1	1	0.986628
FOXJ2	8.2305	7.51415	11.9878	11.1437	8.0058	6.84868	0.139634	0.250725	0.125843	0.400865	0.950561	0.969877	0.855658	1
YBX1	414.541	386.149	378.505	312.768	467.847	467.535	0.783585	0.514002	0.116658	0.403291	1	0.972514	0.842652	1
PDE4A	4.03396	3.58384	3.55383	4.10293	3.78482	3.31049	0.325056	0.581157	0.797025	0.667963	0.985284	0.978474	1	1
PPP2R5A	11.7522	9.96823	15.1092	11.1761	11.4257	9.85536	0.376272	0.285359	0.728282	0.334362	0.985284	0.969877	1	0.989835
ELAVL1	17.428	16.8352	19.6245	17.1723	21.3603	20.1199	0.718904	0.696988	0.515704	0.652247	0.996301	0.989804	1	1
DIP2B	9.09629	6.88908	11.5597	7.83001	11.9751	9.61583	0.38879	0.193599	0.260123	0.128275	0.985284	0.969877	0.972848	0.832253
SMARCD1	22.2859	21.1544	13.3036	11.7965	24.9052	14.9709	0.0323426	0.122839	0.290605	0.000294376	0.59788	0.929429	0.985378	0.0133705
KDM4A	17.5038	16.8645	20.0118	19.217	20.4989	17.7398	0.672014	0.65415	0.726519	0.311083	0.993646	0.985436	1	0.986628
NFYC	8.40594	8.46963	8.94878	10.3865	6.60925	7.07381	0.895648	0.933983	0.24731	0.430953	1	1	0.969654	1
ZMYND12	0	0.0168451	0.0209709	0.0377015	0	0	NA	0.990337	NA	NA	NA	1	NA	NA
SLC9A3	0.0147928	0.0146126	0.0292745	0	0.00932301	0.0141215	0.515861	0.592316	NA	0.597657	0.988126	0.979942	NA	1
NGEF	3.71701	4.5661	5.09641	5.71041	4.15901	4.35691	0.413547	0.839788	0.534038	0.45152	0.985284	1	1	1
ASPM	6.81622	5.62268	8.25989	4.74202	2.81856	2.82665	0.662699	0.405927	0.219459	0.663914	0.992506	0.969877	0.95099	1
ELOVL1	19.836	24.9894	24.1067	31.1692	18.0885	25.6028	0.419302	0.995478	0.369551	0.0070425	0.985284	1	0.999645	0.163547
ZNRD1	11.272	11.7586	9.37939	11.8029	9.99881	10.928	0.351516	0.368278	0.865495	0.441946	0.985284	0.969877	1	1
MPPED2	0	0.021381	0.0204775	0.0174822	0.00861129	0	NA	0.743578	NA	NA	NA	0.992016	NA	NA
ZBTB11	4.32345	3.62242	5.98917	3.92802	2.27111	2.25409	0.353156	0.354318	0.19264	0.709647	0.985284	0.969877	0.928723	1
ATXN3	0.311275	0.354363	0.387176	0.25391	0.260026	0.240274	0.871478	0.808225	0.740387	0.910568	1	0.996128	1	1
GOLGA5	11.2524	10.6574	14.5211	10.8581	10.9929	10.1063	0.348313	0.443143	0.879798	0.638055	0.985284	0.969877	1	1
FGFR2	3.4903	3.26971	3.73378	3.44869	3.8311	2.89808	0.818554	0.856178	0.980649	0.137356	1	1	1	0.852643
LRRC40	4.91014	4.13968	7.57644	5.64634	3.84143	3.2693	0.146641	0.196453	0.198951	0.529948	0.960871	0.969877	0.935725	1
ISOC1	9.45323	9.61422	11.6126	10.9093	11.8691	10.4128	0.478488	0.685253	0.952303	0.345821	0.985319	0.988809	1	0.997562
EML1	2.61123	2.94471	2.84965	2.73961	3.54565	2.68335	0.806954	0.52916	0.552059	0.0874211	1	0.975201	1	0.719693
TRMT11	3.47348	3.70441	4.6439	3.43986	4.20708	3.75096	0.445934	0.912006	0.417978	0.665563	0.985284	1	1	1
THUMPD1	3.46054	3.49843	4.63187	3.34068	2.39312	2.47448	0.442773	0.775249	0.654693	0.590094	0.985284	0.992923	1	1
MSANTD3	7.80462	8.80997	8.92094	9.10047	11.0067	9.11968	0.870561	0.838452	0.777051	0.201409	1	1	1	0.936948
KIF26A	64.4896	69.0698	53.9626	76.4374	54.6402	59.6572	0.548915	0.590551	0.186633	0.778094	0.990605	0.979428	0.920967	1
ATG2B	2.5543	1.84183	3.36523	2.04612	1.87091	1.57978	0.591972	0.30503	0.875939	0.593784	0.991155	0.969877	1	1
ARFGEF1	2.66213	2.10427	4.08741	2.70171	1.93574	1.66242	0.208519	0.172822	0.4303	0.663096	0.985284	0.969877	1	1
ZFAT	1.7401	1.44647	1.6898	1.50146	1.6705	1.70143	0.559624	0.828229	0.324127	0.667075	0.991155	0.997927	0.987729	1
MTFR1	9.37265	8.6477	11.1829	10.4683	10.301	8.86491	0.563771	0.546591	0.620985	0.32553	0.991155	0.975902	1	0.986877
STAG3	0.147607	0.0857838	0.133897	0.153663	0.0953748	0.0906222	0.824117	0.786363	0.793736	1	1	0.994307	1	1
FECH	10.9617	11.4852	11.9628	9.09577	12.8562	11.009	0.777626	0.994456	0.317649	0.246267	1	1	0.985378	0.962935
MYO9A	1.10609	0.676708	2.01493	1.25861	0.775977	0.713727	0.0872953	0.021645	0.387846	0.95067	0.871671	0.572142	1	1
PFKP	88.9582	95.3212	75.5825	79.2379	116.343	113.669	0.954121	0.854374	0.171654	0.283533	1	1	0.91066	0.986628
IDI1	14.7638	15.8607	15.3612	15.8025	16.5099	14.1559	0.959563	0.976424	0.66707	0.206594	1	1	1	0.939351
SP100	1.11923	1.00613	1.3003	0.984534	1.28667	1.16102	0.991912	0.868276	0.285032	0.832559	1	1	0.985378	1
KLF6	6.07142	4.85153	9.53672	8.91395	4.90789	4.69813	0.0990034	0.0806986	0.0496239	0.929568	0.905671	0.874243	0.63228	1
PLPP1	8.84321	11.1515	9.10065	8.86963	9.3582	9.01989	0.891607	0.40939	0.730796	0.961171	1	0.969877	1	1
NEO1	2.96527	2.3864	3.67454	3.92423	2.92289	2.37746	0.723047	0.522409	0.262303	0.30168	0.996828	0.974773	0.974832	0.986628
TRAM1	51.0352	41.9925	59.8704	47.7653	42.3985	37.7904	0.318961	0.115636	0.317311	0.243948	0.985284	0.921044	0.985378	0.962935
PHKA1	3.55048	3.63431	4.6014	3.34055	4.9846	3.8871	0.537123	0.886866	0.294649	0.112075	0.990605	1	0.985378	0.790882
TNFRSF1A	36.0172	37.8856	32.1309	33.6802	39.6824	31.5199	0.713409	0.709306	0.712152	0.0278804	0.996301	0.991386	1	0.399446
CACNB1	1.62844	1.22474	2.21562	2.55658	1.06569	1.06488	0.534341	0.334141	0.0845894	0.771562	0.990605	0.969877	0.766285	1
EVI5	1.91231	1.60648	2.15783	1.66386	1.78204	1.43439	0.969422	0.911947	0.836572	0.417973	1	1	1	1
STOML1	0.655111	0.612314	0.834587	1.15469	0.496465	0.522943	0.723876	0.854595	0.278548	0.833657	0.996828	1	0.984779	1
PKM	318.618	368.061	236.113	272.356	392.085	405.205	0.386852	0.155686	0.122164	0.628533	0.985284	0.961518	0.849162	1
DHX29	7.19404	5.3294	8.06156	5.5223	4.44229	4.14941	0.944045	0.355966	0.500581	0.975893	1	0.969877	1	1
DNTTIP2	5.72543	5.41149	6.17767	6.23712	3.0494	3.68382	0.883332	0.921679	0.136949	0.10064	1	1	0.874892	0.76145
METTL22	1.66922	1.68918	2.0809	2.37196	1.42558	1.27014	0.794583	0.91764	0.277408	0.808752	1	1	0.984779	1
TP53BP1	5.66021	4.57155	7.00944	4.61988	7.12315	5.20446	0.653966	0.446148	0.373451	0.0527508	0.991649	0.969877	1	0.577939
TRO	0.00621284	0.0164243	0	0	0	0.00577346	NA	NA	NA	NA	NA	NA	NA	NA
RRP15	3.93208	3.81466	4.24302	3.91195	4.03076	4.06337	0.843843	0.813214	0.578851	0.622232	1	0.997114	1	1
RHOA	285.259	306.014	230.315	275.982	330.557	339.578	0.719678	0.625689	0.539349	0.584686	0.996301	0.983655	1	1
DHX8	9.29531	9.0551	9.29308	8.68473	11.5594	10.7191	0.80328	0.86843	0.276703	0.655271	1	1	0.984084	1
PRKCZ	3.84487	3.89972	3.3622	4.36781	3.45553	3.47721	0.334959	0.358138	0.73103	0.613449	0.985284	0.969877	1	1
IARS2	55.5043	52.0653	68.2334	41.7675	75.0675	65.501	0.228334	0.195858	0.0409828	0.153037	0.985284	0.969877	0.577487	0.881655
SYT1	0.0774698	0.0431842	0.0957053	0.0672435	0.0309271	0.0355282	0.916406	0.510215	0.725994	0.895081	1	0.972514	1	1
NAV3	0.134736	0.0825021	0.271767	0.134707	0.159206	0.114286	0.335137	0.213401	0.830075	0.533265	0.985284	0.969877	1	1
IDH3G	36.1151	45.7379	28.0728	34.8418	39.1177	44.1861	0.300696	0.092893	0.334637	0.38181	0.985284	0.903746	0.990083	1
ROGDI	5.00285	5.23684	4.09846	4.64344	4.21127	3.93101	0.238232	0.308791	0.871215	0.971339	0.985284	0.969877	1	1
PDZD4	2.92596	3.66736	2.53865	3.27712	1.74153	2.21821	0.29615	0.149025	0.565153	0.0837515	0.985284	0.960206	1	0.705514
ATP2B3	0.00516881	0	0.0183503	0.00487708	0	0	0.189886	NA	NA	NA	0.985284	NA	NA	NA
ROCK1	4.7456	4.14481	6.33048	4.0544	3.5398	3.49412	0.451197	0.443077	0.963356	0.699883	0.985284	0.969877	1	1
CBFB	15.7718	15.0609	17.9911	14.4957	19.5686	16.9207	0.678887	0.638387	0.52545	0.308191	0.994463	0.984165	1	0.986628
PDK3	2.16639	3.30501	2.37688	2.33496	3.92898	3.20464	0.892165	0.176941	0.0623691	0.348504	1	0.969877	0.695333	0.997562
HYAL2	12.4065	10.928	9.81333	12.0488	9.49626	13.8072	0.256495	0.608688	0.471146	0.00358208	0.985284	0.982717	1	0.0977071
HDAC4	2.15758	3.67814	4.08805	3.6865	3.95691	3.66389	0.0363832	0.811575	0.638331	0.91586	0.626357	0.996649	1	1
RASSF1	16.0111	18.0668	17.0531	27.3448	13.8397	15.7817	0.898401	0.774102	0.0289865	0.351402	1	0.992923	0.481366	0.997562
FGFR3	10.0024	10.393	9.84678	11.9362	6.85415	6.87038	0.796564	0.736465	0.0768603	0.739682	1	0.991938	0.753316	1
IFI35	8.65229	8.82159	6.36039	8.08256	8.1655	9.65166	0.143463	0.207853	0.312533	0.131439	0.95602	0.969877	0.985378	0.838707
HEATR6	5.34711	4.33042	6.33435	5.2793	6.07925	4.90248	0.805765	0.532153	0.956902	0.240556	1	0.975201	1	0.961387
COASY	53.583	55.0461	48.4355	54.1932	41.0987	40.0746	0.847521	0.969659	0.121487	0.719346	1	1	0.849162	1
PLEKHH3	8.84521	8.22669	8.01734	11.2256	6.4555	7.16763	0.475946	0.652784	0.164012	0.297182	0.985319	0.985436	0.904515	0.986628
MEF2A	4.87415	4.28521	6.28826	5.04494	4.48131	4.22957	0.549576	0.525269	0.761641	0.962776	0.990748	0.974969	1	1
OTUD5	22.4385	30.5889	26.0058	34.4178	28.534	31.0966	0.472628	0.687375	0.616255	0.57678	0.985319	0.98888	1	1
TFE3	37.7191	35.7452	36.8837	45.5229	34.7395	36.4263	0.945272	0.743528	0.338331	0.789945	1	0.992016	0.992471	1
TBC1D25	6.46086	5.39629	5.12106	4.36105	6.56736	6.63814	0.196147	0.528675	0.0477423	0.696323	0.985284	0.975201	0.624279	1
ACSL4	9.31735	7.38947	13.1087	8.86407	7.72214	6.98656	0.186548	0.128991	0.463452	0.665754	0.985284	0.942267	1	1
INPP5A	6.03315	6.23663	5.02649	4.91951	7.30074	6.94175	0.295694	0.345093	0.0949239	0.944198	0.985284	0.969877	0.79388	1
GPKOW	34.7616	37.0556	34.5113	36.3892	32.1704	32.3056	0.893655	0.996425	0.570633	0.924059	1	1	1	1
GRIPAP1	10.6522	10.5041	11.6261	10.3725	11.3953	11.1728	0.860897	0.878877	0.636784	0.965878	1	1	1	1
FTSJ1	37.9997	46.8631	49.8131	42.5351	52.5475	42.0699	0.136181	0.549974	0.871922	0.0378723	0.944613	0.976929	1	0.477119
PRR11	23.5323	22.9933	25.3393	20.7803	27.7354	18.614	0.692762	0.676106	0.664924	0.00447268	0.994463	0.988523	1	0.116449
REEP1	0.512109	0.517023	0.520882	0.488373	0.713596	0.552094	0.830719	0.702981	0.428306	0.44178	1	0.990514	1	1
ATP11A	2.54936	2.27476	3.45449	2.81131	3.44183	2.24871	0.511558	0.550823	0.903737	0.00312096	0.98682	0.977098	1	0.0881277
POLR1A	8.64077	6.34101	7.1333	6.50482	9.30003	8.13628	0.293357	0.994267	0.253726	0.457898	0.985284	1	0.972129	1
LAPTM4A	80.469	80.8875	88.0902	83.357	92.3686	95.9961	0.282377	0.301521	0.772614	0.670801	0.985284	0.969877	1	1
TTC7A	16.8507	13.614	13.6663	20.3759	17.603	16.8968	0.318293	0.948584	0.402951	0.79672	0.985284	1	1	1
IP6K2	14.2432	20.2154	12.7543	16.6203	13.2253	15.1056	0.562169	0.125288	0.674176	0.345503	0.991155	0.93173	1	0.997562
SRBD1	3.23652	2.94216	4.12276	3.41042	1.75277	1.57498	0.637958	0.698187	0.106228	0.861667	0.991155	0.989979	0.821727	1
KIF2A	7.05425	5.06731	9.42531	5.98239	5.016	4.85715	0.371869	0.11574	0.640424	0.87299	0.985284	0.921044	1	1
RASGRP2	0.043416	0.0658988	0.0293472	0.0866008	0.00615073	0.00641659	0.591081	0.275192	0.0139821	0.9749	0.991155	0.969877	0.332852	1
PSME4	12.4883	9.63802	17.1	9.94753	11.5162	9.92004	0.257123	0.13006	0.901593	0.329162	0.985284	0.943838	1	0.988666
IFT80	2.21775	1.98749	3.0516	2.13551	1.61571	1.30781	0.46468	0.56875	0.456286	0.446387	0.985284	0.978474	1	1
SIRT2	8.73793	8.26675	7.02786	8.50213	6.60907	7.42993	0.252178	0.414011	0.755893	0.276414	0.985284	0.969877	1	0.985686
ERLEC1	20.0808	21.8063	24.9621	19.3651	24.2559	23.2307	0.36634	0.660538	0.391663	0.73895	0.985284	0.986825	1	1
PPP2R5B	2.93311	3.27695	3.28462	3.67227	2.85897	2.81218	0.904787	0.60064	0.737126	0.741956	1	0.982272	1	1
PYGM	0.0454659	0.00734879	0.0531305	0.0161653	0.0229099	0.0189864	0.97293	0.0607452	0.595018	0.812249	1	0.814644	1	1
PAGE1	0.175687	0.094892	0	0	0	0	NA	NA	NA	NA	NA	NA	NA	NA
PITX1	48.416	40.0679	41.4104	56.5739	27.9027	38.5561	0.628497	0.739721	0.0583025	0.0116768	0.991155	0.991938	0.67433	0.233271
MAST4	0.0520025	0.0416389	0.0519491	0.0396428	0.0454882	0.0560779	0.863726	0.990362	0.424105	0.787682	1	1	1	1
SDK2	0.00536843	0	0	0.00412956	0.00330088	0.00163612	NA	NA	0.492975	0.432562	NA	NA	1	1
NUP133	12.5589	11.7334	16.059	10.8563	14.3239	11.6391	0.387919	0.419641	0.660634	0.103313	0.985284	0.969877	1	0.772504
NUCKS1	86.2785	78.2593	94.442	78.6774	82.3404	78.4885	0.282541	0.160261	0.715255	0.183218	0.985284	0.96483	1	0.923999
VPS35	17.3655	16.2996	21.7532	15.8586	11.6977	15.0269	0.34935	0.403759	0.855591	0.0763652	0.985284	0.969877	1	0.682218
DNAJA2	23.6699	22.7317	25.4148	22.95	27.4069	25.6959	0.702042	0.643787	0.693043	0.519925	0.994463	0.984617	1	1
BCL3	5.92303	5.47863	5.86912	8.70374	5.26636	5.93778	0.64325	0.800449	0.185516	0.317311	0.991649	0.995326	0.920499	0.986628
KCNAB2	6.29726	4.19173	4.96449	5.79916	5.99133	6.42594	0.217523	0.947478	0.495153	0.422469	0.985284	1	1	1
ABCC9	0	0.00761263	0	0	0	0.00560506	NA	NA	NA	NA	NA	NA	NA	NA
GAL	87.6578	65.93	57.8275	58.943	72.1688	85.0432	0.120575	0.958961	0.109273	0.340761	0.928884	1	0.828194	0.994193
CLEC2D	0.0779398	0.079667	0.190206	0.17093	0.0540813	0.0293572	0.281556	0.350004	0.082442	0.443781	0.985284	0.969877	0.764418	1
FUNDC1	16.1164	18.6034	20.8582	17.7315	18.9267	16.9351	0.346776	0.70237	0.845096	0.441515	0.985284	0.990514	1	1
MAOB	18.4961	21.7	19.9355	17.9588	21.2686	20.9579	0.764661	0.835757	0.466726	0.894721	1	0.999491	1	1
RORA	0.0616826	0.0548157	0.117088	0.0731532	0.050451	0.0386402	0.558242	0.518454	0.725778	0.728491	0.991155	0.973429	1	1
DRD4	0.125525	0.0844748	0.121819	0.0550093	0.0038048	0.0278165	0.785854	0.918728	0.690977	0.00871807	1	1	1	0.192058
TGFBR3	5.2715	3.36835	5.95125	4.60559	3.64138	3.11383	0.987955	0.259388	0.409873	0.552867	1	0.969877	1	1
PLA2G10	0	0	0	0.0304552	0	0	NA	NA	NA	NA	NA	NA	NA	NA
HES2	0.920757	0.922088	0.959958	0.79401	0.300774	0.537733	0.774121	0.654703	0.803783	0.0690572	1	0.985436	1	0.650946
ATP1B3	187.042	209.555	145.084	195.164	162.35	175.904	0.551439	0.329629	0.422568	0.990086	0.990869	0.969877	1	1
NEDD4	6.92122	4.88702	9.66722	6.50213	4.6738	4.12361	0.271089	0.0773187	0.204823	0.601102	0.985284	0.866272	0.937433	1
PIGB	3.30695	3.46705	4.80087	4.1478	4.2116	3.81	0.251735	0.66777	0.920998	0.759097	0.985284	0.98848	1	1
MAPK6	9.97382	7.81575	14.9004	10.5526	6.65278	6.21991	0.130945	0.0859326	0.0924159	0.875001	0.935603	0.88177	0.789044	1
GNB5	5.31391	3.8411	3.73273	4.04413	3.71935	4.38358	0.0814434	0.541104	0.475764	0.120969	0.859474	0.975622	1	0.815153
RAB27A	2.85306	3.63905	3.16679	3.04376	3.44004	3.04304	0.882375	0.371055	0.581778	0.728688	1	0.969877	1	1
CECR5	7.59969	8.26042	6.25567	7.9867	8.27566	8.40497	0.284892	0.250371	0.626943	0.672256	0.985284	0.969877	1	1
UFD1L	6.00281	5.83339	5.12979	5.34923	6.42484	6.77212	0.337253	0.407924	0.219962	0.495612	0.985284	0.969877	0.951142	1
LRP6	4.94017	3.31427	6.51656	4.16521	3.65293	2.93011	0.461538	0.146325	0.485896	0.289545	0.985284	0.954943	1	0.986628
SCT	0	0.178132	0.053913	0	0	0	NA	0.0705362	NA	NA	NA	0.845631	NA	NA
PHRF1	12.8869	12.7834	10.5449	11.9008	13.2255	13.1655	0.364042	0.5075	0.567548	0.97547	0.985284	0.971895	1	1
IKBKAP	10.4588	8.87224	10.9671	9.25093	11.9502	9.62418	0.996183	0.636746	0.661098	0.134133	1	0.984165	1	0.846687
NUCB2	3.17282	3.82607	4.06722	3.43439	2.58928	2.67617	0.619071	0.717327	0.781522	0.591721	0.991155	0.991597	1	1
PFN2	20.7778	19.3788	23.1858	23.3893	19.6636	19.0999	0.655346	0.575021	0.422838	0.815181	0.991649	0.978474	1	1
PTPN3	1.38708	1.21662	1.49399	1.08955	1.65922	1.36218	0.769272	0.921127	0.208793	0.493448	1	1	0.940678	1
SPTB	0.0814061	0.0526335	0.0472817	0.0444432	0.0711074	0.0699881	0.422075	0.734117	0.352569	0.916987	0.985284	0.991938	0.995742	1
DAPP1	0.107526	0.143597	0.25489	0.120712	0.166571	0.124922	0.211547	0.720501	0.642072	0.586783	0.985284	0.991728	1	1
SLC44A1	3.05258	3.37019	3.59815	2.68555	5.42094	4.6317	0.885854	0.720479	0.0127634	0.435968	1	0.991728	0.318078	1
TMEM260	0.589544	0.59595	0.930264	0.653728	0.697118	0.559055	0.352333	0.640943	0.805469	0.517863	0.985284	0.984617	1	1
SMG6	4.51987	4.3901	4.21612	4.53823	4.99844	4.3995	0.445875	0.519606	0.76488	0.584878	0.985284	0.973753	1	1
EXOC5	4.58957	3.59318	4.90886	4.08669	3.08055	2.75963	0.838868	0.699504	0.407653	0.780127	1	0.989979	1	1
CLTCL1	4.12216	4.09263	3.80625	3.65656	3.95597	3.58097	0.422696	0.463512	0.6774	0.857757	0.985284	0.969877	1	1
FGF22	0.0283376	0.0840736	0.108013	0.169518	0.108545	0.074224	0.148775	0.95885	0.506441	0.596693	0.96113	1	1	1
FSTL3	31.38	33.6507	25.8841	37.4692	34.0572	40.9268	0.452274	0.467919	0.791507	0.167432	0.985284	0.969877	1	0.908824
DGCR2	6.63305	7.6571	6.08205	7.01411	7.41448	7.08385	0.452421	0.311645	0.698983	0.972088	0.985284	0.969877	1	1
RNF126	18.8399	17.851	15.4409	17.1153	12.7506	16.3186	0.366463	0.577516	0.839025	0.0808239	0.985284	0.978474	1	0.6976
MNT	4.52404	4.77979	4.08957	4.2139	4.74393	4.95489	0.376616	0.416258	0.282199	0.528468	0.985284	0.969877	0.985378	1
ZXDC	3.32309	2.59498	3.85257	3.87331	2.59889	2.34782	0.941293	0.598875	0.263043	0.784179	1	0.981621	0.976433	1
JMJD6	5.55405	5.54897	6.62299	7.48908	5.16223	5.19671	0.782588	0.990324	0.331723	0.796782	1	1	0.989202	1
POLB	6.81452	6.60915	7.59318	8.32082	7.06095	6.65377	0.987514	0.953446	0.500253	0.92002	1	1	1	1
ST6GALNAC1	0	0	0	0	0.00948125	0	NA	NA	NA	NA	NA	NA	NA	NA
WIPI1	6.61537	7.19372	6.89521	5.91099	6.33634	6.14398	0.804152	0.638805	0.673974	0.918942	1	0.984165	1	1
GBA2	5.83442	5.7382	6.70528	7.65525	6.88552	5.92558	0.914279	0.966797	0.564496	0.449996	1	1	1	1
NDST1	10.3807	9.88191	9.80878	9.25751	12.3231	9.81057	0.672948	0.853886	0.69025	0.0699701	0.993646	1	1	0.654249
ASNS	36.7723	28.9162	54.4471	59.8641	18.0508	16.8932	0.0422016	0.026349	1.1e-06	0.658283	0.673245	0.618148	0.000178066	1
AP3M2	1.89412	1.43539	2.66534	1.87281	1.55186	1.56499	0.411119	0.303928	0.957113	0.682813	0.985284	0.969877	1	1
CNGB1	1.20983	1.37173	0.837012	1.59705	0.979424	0.876022	0.166436	0.1509	0.306353	0.762146	0.972569	0.960206	0.985378	1
ST6GALNAC2	0.629819	0.680829	0.373516	0.681283	0.316591	0.265626	0.178717	0.164693	0.239128	0.723878	0.985284	0.968926	0.963761	1
PABPC1	176.888	205.397	169.692	196.262	197.841	189.818	0.622298	0.972314	0.61831	0.20672	0.991155	1	1	0.939351
TESK2	4.03448	2.64929	3.26824	4.56927	5.35235	4.79849	0.213887	0.968384	0.557692	0.687591	0.985284	1	1	1
CFAP20	17.4743	19.2014	17.0883	16.6173	20.3852	20.4876	0.830706	0.639065	0.392357	0.993906	1	0.984165	1	1
CSNK2A2	18.655	18.7424	22.9343	19.8759	22.1051	19.662	0.391758	0.533639	0.969863	0.392555	0.985284	0.97538	1	1
PTPN21	2.40759	2.10155	2.28136	2.05553	2.73103	2.26173	0.519945	0.726133	0.294016	0.366685	0.989249	0.99173	0.985378	1
EIF2B3	10.2288	9.22956	11.3033	12.7582	9.30027	9.22262	0.817186	0.656054	0.284944	0.800939	1	0.985527	0.985378	1
TCOF1	16.6031	14.8294	16.986	16.2087	19.5528	18.5976	0.969966	0.740142	0.571627	0.74579	1	0.991938	1	1
CDC42	58.8431	60.2599	63.3924	57.1181	70.8368	69.6236	0.536658	0.573196	0.479565	0.593718	0.990605	0.978474	1	1
OSBPL3	3.20088	2.34245	5.10812	3.80756	3.24495	2.82777	0.112463	0.0984641	0.661105	0.607821	0.922314	0.905363	1	1
EPHA8	0.00774846	0.00685451	0	0	0	0	NA	NA	NA	NA	NA	NA	NA	NA
SLC12A3	2.48923	2.73624	1.92512	1.76828	3.39162	2.76203	0.177917	0.150508	0.0231531	0.276819	0.985284	0.960206	0.427881	0.985686
RAD18	7.17666	5.89437	9.93541	7.04596	5.38911	4.61362	0.289583	0.197915	0.244293	0.445161	0.985284	0.969877	0.968041	1
ATP2B1	12.9752	11.1007	19.1677	14.9037	10.3062	9.11847	0.135477	0.172658	0.0703632	0.442401	0.944178	0.969877	0.725871	1
NCK2	5.04275	5.29121	6.66243	6.46591	4.57764	3.94426	0.457154	0.863221	0.168165	0.467032	0.985284	1	0.908841	1
MAP4K4	4.93485	4.34264	5.80341	4.99848	5.4288	5.06115	0.865965	0.743594	0.668376	0.809563	1	0.992016	1	1
MGAT4A	0.464117	0.418517	0.775362	0.525484	0.296999	0.245449	0.319818	0.44393	0.396153	0.69578	0.985284	0.969877	1	1
RPL31	95.7449	93.5237	87.0368	95.569	95.0363	102.584	0.798587	0.641878	0.960644	0.977843	1	0.984617	1	1
WDR1	35.9803	33.0723	32.2636	29.4142	42.6891	40.9136	0.732097	0.880364	0.162048	0.60721	0.998011	1	0.9037	1
SNX13	0.94052	0.937673	1.04366	0.639794	0.737951	0.71452	0.904321	0.7537	0.37929	0.898615	1	0.992016	1	1
ARHGAP10	1.7719	1.79158	2.259	2.47341	1.93699	1.6304	0.663508	0.97927	0.551878	0.581151	0.992506	1	1	1
RPS6KA2	0.227107	0.214624	0.235323	0.198714	0.14318	0.102341	0.805413	0.872781	0.679123	0.528141	1	1	1	1
ING3	2.30589	2.30186	2.46198	2.37963	1.70802	1.65616	0.748446	0.728058	0.674562	0.835398	1	0.99173	1	1
VASH1	2.40694	2.45069	2.10761	2.23779	1.49907	1.49983	0.359165	0.350153	0.606064	0.71308	0.985284	0.969877	1	1
LMCD1	2.90825	3.41274	2.83946	3.62258	2.91686	3.03982	0.576851	0.319134	0.976798	0.520002	0.991155	0.969877	1	1
WBSCR22	20.0091	19.5675	15.9712	15.6453	22.8644	24.7443	0.314261	0.4614	0.0317011	0.556264	0.985284	0.969877	0.501646	1
SEL1L	5.24075	4.15882	7.40897	5.26487	5.00789	4.07715	0.292654	0.225892	0.567592	0.24721	0.985284	0.969877	1	0.963975
TRIP13	60.2156	63.8978	63.9389	59.0403	69.1712	67.3222	0.579889	0.691276	0.724028	0.54364	0.991155	0.989432	1	1
ATP6AP1	41.1386	43.1808	34.5229	44.189	37.7827	40.8499	0.506886	0.54091	0.67806	0.605322	0.98682	0.975622	1	1
TCF3	29.03	27.7556	29.7422	29.4746	29.4565	30.5027	0.859821	0.74063	0.983491	0.866985	1	0.991938	1	1
TRIB2	1.01789	0.818276	1.47065	0.876891	0.730339	0.833909	0.444643	0.390314	0.645097	0.487365	0.985284	0.969877	1	1
DAZAP1	18.8578	18.5909	17.7655	19.0879	14.8754	20.9917	0.719211	0.803463	0.6524	0.0242382	0.996301	0.995326	1	0.371908
MBD3	12.1389	14.7932	10.1586	13.4853	10.533	12.1712	0.363485	0.234348	0.786872	0.215189	0.985284	0.969877	1	0.945775
HLTF	12.5132	11.3038	21.4016	14.641	11.2139	9.84349	0.0353627	0.0469897	0.150927	0.406833	0.618834	0.766474	0.88885	1
FAM50A	39.6323	46.3353	37.4165	45.9953	38.4673	40.0463	0.926145	0.567944	0.521992	0.835502	1	0.978474	1	1
FAM3A	11.6348	14.1222	8.72995	13.0975	11.3384	12.8717	0.178241	0.135922	0.943218	0.266845	0.985284	0.946141	1	0.978417
CPSF1	12.7802	13.4533	10.5473	11.7337	12.9874	13.7385	0.383322	0.418647	0.417036	0.687439	0.985284	0.969877	1	1
CYBRD1	10.8109	10.1827	12.9313	8.90572	10.3264	9.25468	0.521527	0.570208	0.66446	0.503979	0.989682	0.978474	1	1
PDCD2	10.8647	7.32682	7.70298	9.4681	11.8669	10.3445	0.112001	0.805581	0.591674	0.317311	0.922314	0.995326	1	0.986628
SLC6A15	6.49761	4.53981	8.15179	5.74931	6.2299	5.88932	0.577282	0.216968	0.718075	0.938239	0.991155	0.969877	1	1
RDH11	12.3662	12.809	15.4724	13.7627	14.727	14.6139	0.436747	0.611589	0.759532	0.954696	0.985284	0.982825	1	1
PRKACA	18.3616	21.0842	17.6976	19.7805	21.6205	21.7666	0.786876	0.604272	0.650358	0.983118	1	0.982717	1	1
ADGRL1	4.92772	5.04102	3.94097	5.79329	3.80195	4.18507	0.20499	0.307619	0.419917	0.276498	0.985284	0.969877	1	0.985686
ACTN1	22.8986	22.3415	19.3427	20.1943	26.6679	26.5901	0.490553	0.680604	0.196437	0.894859	0.98576	0.988805	0.932512	1
ZFYVE26	1.71944	1.47856	1.66501	1.32089	2.07453	1.95081	0.553682	0.761281	0.0816081	0.937216	0.990869	0.992016	0.764418	1
RPS6KA6	0	0	0	0	0	0	NA	NA	NA	NA	NA	NA	NA	NA
EPN2	5.11287	5.01119	7.69684	6.72106	5.05642	4.85418	0.18061	0.443059	0.397264	0.915448	0.985284	0.969877	1	1
PTPN18	4.51257	5.36725	3.79872	4.64478	4.88166	4.56994	0.245802	0.211751	0.760988	0.949505	0.985284	0.969877	1	1
LIMS2	4.4485	4.795	4.19946	4.17471	3.47572	3.95283	0.474048	0.447666	0.832354	0.205424	0.985319	0.969877	1	0.939351
SPEG	1.54672	1.32778	1.53604	1.46895	1.1612	1.09921	0.582707	0.810249	0.85915	0.955713	0.991155	0.99661	1	1
LNX1	0.0559017	0.0403439	0.0734478	0.0623131	0.076117	0.0408777	0.846657	0.67809	0.905817	0.505742	1	0.988523	1	1
ALDH3A2	11.5069	13.5657	11.1927	12.8453	14.2365	9.75881	0.856902	0.507903	0.340872	0.00162388	1	0.971895	0.993304	0.0536859
TFRC	99.2402	84.1974	115.197	80.2669	66.2708	59.6073	0.18235	0.0631894	0.125848	0.229908	0.985284	0.824264	0.855658	0.959066
SREBF1	34.3334	35.1867	26.348	31.562	29.7443	33.323	0.289645	0.416384	0.916382	0.441829	0.985284	0.969877	1	1
AFF4	12.5307	8.68784	18.7768	12.7751	10.0898	7.87958	0.136591	0.0572475	0.0998229	0.0932739	0.94488	0.805443	0.810424	0.738398
UBE2D1	5.18994	4.59699	7.2989	5.20051	5.54165	4.71963	0.303721	0.386287	0.971728	0.421273	0.985284	0.969877	1	1
MPP5	4.79282	3.6535	6.24835	4.49642	3.71639	3.27686	0.517683	0.25446	0.545283	0.711065	0.98885	0.969877	1	1
RHOBTB1	15.395	19.5104	13.679	14.3237	18.7103	16.869	0.540256	0.227555	0.458049	0.475026	0.990605	0.969877	1	1
ASAH2C	0.149766	0.122846	0.331839	0.215589	0.136315	0.129724	0.264996	0.222059	0.848439	0.911861	0.985284	0.969877	1	1
SMC1A	36.8334	38.3769	36.9567	27.4994	50.2788	42.336	0.857956	0.912631	0.0608914	0.0897276	1	1	0.692881	0.727113
HSD17B10	243.206	237.181	198.048	233.284	246.106	275.191	0.757819	0.94166	0.684089	0.714831	1	1	1	1
MARK2	5.13858	5.09514	5.14227	5.70326	5.64173	4.77814	0.671518	0.638044	0.759838	0.390641	0.993646	0.984165	1	1
HMMR	6.97611	6.98616	10.6877	8.73723	4.70695	4.64919	0.115816	0.306398	0.053766	0.777063	0.928884	0.969877	0.65806	1
CHFR	0.529071	0.45073	0.435063	0.449699	0.460395	0.458823	0.509565	0.65104	0.543	0.966749	0.98682	0.985436	1	1
P4HA2	7.42575	9.87041	7.73752	7.59698	10.4745	9.70198	0.834656	0.35099	0.197634	0.680063	1	0.969877	0.93428	1
NFATC3	8.34281	7.08414	12.1448	9.24455	7.7579	7.31762	0.140294	0.172461	0.542038	0.897898	0.95136	0.969877	1	1
TRNT1	5.57489	4.33423	7.17569	4.16789	5.47386	4.52527	0.53232	0.321399	0.471946	0.29963	0.990605	0.969877	1	0.986628
ACADVL	77.2038	93.6738	68.3613	85.323	72.081	77.0947	0.88927	0.504369	0.428802	0.910784	1	0.971895	1	1
STK10	4.15014	3.86204	4.23698	4.28126	4.94654	4.74636	0.680367	0.783702	0.425633	0.917865	0.994463	0.993913	1	1
FBXW11	10.1041	9.66906	11.9741	9.50567	14.1554	10.7465	0.584597	0.632932	0.489619	0.0252646	0.991155	0.983655	1	0.379349
ACAP1	0.266311	0.354328	0.250456	0.382537	0.192342	0.274328	0.673795	0.36894	0.989586	0.461082	0.993646	0.969877	1	1
CRMP1	1.21307	1.11654	1.28467	1.569	1.10893	1.16991	0.786633	0.936394	0.851098	0.598922	1	1	1	1
EVC	2.56408	1.89745	2.25337	2.10854	2.54913	2.09801	0.317311	0.900478	0.484794	0.343316	0.985284	1	1	0.997154
DERL2	6.25918	6.29501	6.27754	5.92899	7.68865	7.78211	0.67572	0.66953	0.180364	0.715373	0.993646	0.98848	0.916885	1
NDE1	10.1408	10.4023	9.97554	12.1891	10.0298	9.36096	0.79422	0.766497	0.395616	0.723809	1	0.992795	1	1
TMEM38A	8.53905	9.79023	7.307	11.379	6.64404	7.29738	0.357074	0.243355	0.16889	0.353439	0.985284	0.969877	0.909867	0.997562
AP1M1	3.96387	4.90781	3.55535	3.94854	4.65731	5.06113	0.383389	0.153699	0.181925	0.380619	0.985284	0.960458	0.917179	1
PVR	22.672	17.0744	26.5516	28.9366	19.6091	18.8829	0.444877	0.200113	0.0901634	0.768142	0.985284	0.969877	0.781416	1
XRCC1	15.5535	19.8467	16.1317	18.5843	18.8953	18.3335	0.969532	0.453595	0.961317	0.857858	1	0.969877	1	1
SCARB1	34.2187	35.6183	28.9446	28.4338	40.7001	41.6348	0.531834	0.585387	0.101171	0.948619	0.990605	0.978561	0.814968	1
MCM2	91.2939	105.875	64.7547	84.5718	102.029	104.073	0.260985	0.0894921	0.538942	0.534684	0.985284	0.893696	1	1
MOV10L1	0.184889	0.10985	0.297405	0.181029	0.239907	0.252212	0.58784	0.335524	0.344715	0.904874	0.991155	0.969877	0.995742	1
PANX2	3.67913	3.6701	3.9034	4.08814	2.8223	3.58808	0.792785	0.718381	0.988545	0.0847826	1	0.991711	1	0.708886
SELO	14.7285	17.9854	12.0625	15.8984	14.824	17.5934	0.338729	0.212174	0.674585	0.254813	0.985284	0.969877	1	0.968811
TP63	0.171183	0.126572	0.233212	0.204718	0.214335	0.0580757	0.787195	0.680864	0.210714	0.0166847	1	0.988805	0.941877	0.29412
ALPK1	0.481554	0.364171	0.537271	0.354972	0.500915	0.357526	0.984156	0.783747	0.571661	0.317258	1	0.993913	1	0.986628
LLGL2	7.53885	7.29054	5.6508	6.61625	7.34578	7.66667	0.162927	0.298777	0.405043	0.564544	0.970394	0.969877	1	1
PDE8A	7.64491	7.13217	9.09124	6.69808	6.88428	5.71891	0.727767	0.732442	0.824109	0.312322	0.997173	0.991938	1	0.986628
CLCN4	0.809831	0.695567	1.13062	1.17067	0.705419	0.626156	0.564626	0.617502	0.316033	0.829282	0.991155	0.983519	0.985378	1
NLE1	9.80865	11.4907	7.49245	10.7153	9.59885	10.2622	0.182994	0.145099	0.962098	0.536504	0.985284	0.954943	1	1
SDHA	112.788	136.791	96.6519	116.513	96.8438	126.491	0.994394	0.391886	0.999583	0.0352813	1	0.969877	1	0.459754
SMARCE1	3.91371	4.27784	6.71798	5.05867	6.4383	5.85253	0.0544756	0.390538	0.390647	0.718685	0.746421	0.969877	1	1
GSDMB	0.254204	0.258682	0.348668	0.217702	0.123938	0.107154	0.707746	0.935732	0.632323	0.844824	0.996065	1	1	1
KDM5A	8.35196	6.82895	9.67423	6.33431	8.55751	7.70755	0.718077	0.484385	0.287244	0.61521	0.996301	0.970029	0.985378	1
ADAM11	1.15488	1.18964	1.26273	1.50407	0.715824	0.996428	0.856489	0.800812	0.610729	0.0902929	1	0.995326	1	0.727989
PPP2R3A	1.37272	0.942728	1.93063	1.2545	1.04976	0.960402	0.448321	0.201266	0.908166	0.851298	0.985284	0.969877	1	1
FERMT2	15.8522	10.5407	21.8644	24.2016	19.046	16.4223	0.22765	0.0221963	0.123818	0.298511	0.985284	0.577363	0.852125	0.986628
DHRS9	0	0	0	0	0	0	NA	NA	NA	NA	NA	NA	NA	NA
PTGS2	2.19264	2.19952	3.20196	2.95173	1.92048	1.59994	0.317311	0.66698	0.251963	0.541081	0.985284	0.98848	0.971991	1
IGF2BP2	3.91927	2.79723	5.60771	3.32241	2.95835	3.03143	0.318082	0.106349	0.803878	0.581238	0.985284	0.913336	1	1
MAP3K13	1.66561	1.67668	2.02997	1.52973	1.74903	1.75141	0.867356	0.88803	0.309919	0.723826	1	1	0.985378	1
ST6GAL1	4.82885	5.10924	3.67914	4.42216	3.4625	3.40146	0.121712	0.226637	0.656048	0.722118	0.928884	0.969877	1	1
TBX21	0	0	0	0	0	0	NA	NA	NA	NA	NA	NA	NA	NA
FRY	0.643584	0.362907	0.969135	0.492394	0.585428	0.506228	0.42139	0.152358	0.53398	0.697002	0.985284	0.960206	1	1
PICALM	24.8652	20.5297	36.1192	27.1911	22.6759	21.4855	0.0775341	0.0620354	0.293326	0.682513	0.84774	0.823419	0.985378	1
NSF	9.66987	9.91818	9.83246	8.79128	12.7948	11.3977	0.854682	0.850673	0.190144	0.420258	1	1	0.92665	1
GLI2	3.46528	1.52896	1.55792	1.83523	3.18291	1.45103	0.000841044	0.589032	0.970866	1.79e-07	0.0586183	0.97895	1	2.0249e-05
CLASP1	7.26727	5.50229	9.74772	4.18159	8.39096	6.83721	0.362215	0.145412	0.0230777	0.23222	0.985284	0.954943	0.42776	0.960183
MRPS34	180.425	178.101	151.84	196.806	150.298	176.255	0.909279	0.882087	0.406828	0.368968	1	1	1	1
NOTCH3	0.433088	0.549707	0.812539	0.746934	0.459624	0.38196	0.198362	0.724434	0.430866	0.599744	0.985284	0.99173	1	1
CLNS1A	26.9617	30.3002	29.0071	27.2399	30.2076	29.7842	0.695557	0.984984	0.777905	0.821852	0.994463	1	1	1
PPP2R2C	0.0615829	0.0497237	0.0698785	0.0984984	0.0323249	0.0252514	0.983038	0.897248	0.247083	0.762763	1	1	0.969654	1
TEAD2	22.0043	23.2846	11.7189	22.8201	22.4189	23.5476	0.0097237	0.0256156	0.878515	0.723495	0.319967	0.612587	1	1
EED	4.45091	4.75677	5.74132	4.7503	5.01844	5.38012	0.550069	0.994753	0.361134	0.50298	0.990748	1	0.99629	1
SNCB	0	0	0.0230243	0	0	0.0177628	NA	NA	NA	NA	NA	NA	NA	NA
TSG101	12.6657	12.5083	13.7782	12.1973	13.748	13.0628	0.821053	0.868763	0.663909	0.678005	1	1	1	1
NCBP3	3.74438	3.44963	3.90463	3.44177	4.05554	3.66247	0.741631	0.838035	0.471286	0.747749	0.999831	0.999846	1	1
ATP2A3	2.54667	2.73366	2.08284	2.78924	2.3808	2.45072	0.248737	0.243504	0.852437	0.607384	0.985284	0.969877	1	1
CA12	0.879445	0.783654	0.878627	0.81789	1.18455	0.937687	0.68843	0.820735	0.363737	0.317311	0.994463	0.997927	0.997591	0.986628
MGLL	22.043	24.4783	21.5239	23.6991	22.1733	23.0548	0.910944	0.720179	0.916799	0.783894	1	0.991728	1	1
NTN4	16.2882	11.9409	22.5534	10.6557	19.3371	14.2245	0.173849	0.0478769	0.171958	0.0279768	0.982099	0.771648	0.911047	0.400205
BCS1L	5.45321	5.75998	5.54035	5.72246	5.35196	6.06459	0.709351	0.606907	0.617063	0.30169	0.996065	0.982717	1	0.986628
NUAK1	9.06312	7.73784	11.3607	10.0805	9.14908	8.40876	0.42373	0.368395	0.675237	0.73694	0.985284	0.969877	1	1
DPP8	2.63809	1.97258	3.1737	2.14014	2.34102	2.15769	0.883403	0.488668	0.456555	0.969107	1	0.970047	1	1
SLC24A1	0.719728	0.646431	0.737215	0.733473	0.706006	0.615147	0.816228	0.848737	0.841427	0.767313	1	1	1	1
ZNF532	2.07518	1.49505	2.66875	2.019	1.96889	1.95431	0.638961	0.354484	0.616324	0.709274	0.991155	0.969877	1	1
SCARF1	0.132976	0.135529	0.118874	0.120499	0.0574213	0.0926834	0.697655	0.642794	0.927399	0.493607	0.994463	0.984617	1	1
LMAN1	24.6402	19.8644	32.632	19.8211	19.6092	17.3579	0.192212	0.0981877	0.555907	0.396374	0.985284	0.905363	1	1
HACD3	16.5755	16.7156	17.6063	13.0392	20.3314	19.1781	0.907355	0.955705	0.117283	0.659509	1	1	0.843315	1
IPCEF1	0.0244061	0.0162647	0.0350441	0.01741	0.0128105	0.0082243	0.76322	0.543254	0.607691	0.614933	1	0.975622	1	1
ZZEF1	5.77794	4.83118	6.49973	5.29653	6.60215	5.51566	0.992026	0.710989	0.668369	0.332288	1	0.991493	1	0.989835
ENO1	689.453	627.316	569.557	676.339	790.406	826.229	0.823123	0.707087	0.562928	0.715709	1	0.991062	1	1
MYDGF	104.872	100.756	69.8264	100.659	88.8598	107.802	0.134197	0.332495	0.952828	0.201122	0.941755	0.969877	1	0.936948
ANO8	3.44082	3.37303	5.02033	4.2448	3.33992	2.97985	0.2422	0.508921	0.481699	0.753814	0.985284	0.971895	1	1
TUBE1	2.18934	1.95285	3.34869	2.937	1.5285	1.47079	0.226543	0.390106	0.171194	0.867784	0.985284	0.969877	0.910325	1
ARHGEF10L	2.90041	2.95254	2.53166	2.97841	3.05916	2.61656	0.305955	0.378213	0.85285	0.5019	0.985284	0.969877	1	1
TXK	0.0219524	0.0641449	0.048687	0.0778119	0.0652931	0.0621852	0.466169	0.602975	0.966905	0.952409	0.985284	0.982717	1	1
KCNQ2	0.0516308	0.0364663	0.0390504	0.0655185	0.0106287	0.0315652	0.581408	0.89721	0.653105	0.197486	0.991155	1	1	0.933414
TACR2	0	0.0374339	0.0300602	0	0.0362998	0.0136886	NA	0.657788	NA	0.273774	NA	0.986136	NA	0.983245
ACTR6	7.58773	7.62031	9.94877	9.59862	8.14356	7.91038	0.36916	0.584133	0.643322	0.935369	0.985284	0.978561	1	1
TIPIN	4.40991	3.3169	5.49369	5.01976	4.00103	3.84525	0.681001	0.351549	0.647276	0.865618	0.994463	0.969877	1	1
SRI	27.6004	28.8833	25.434	27.8313	27.1931	30.0101	0.779475	0.772686	0.829078	0.513026	1	0.992923	1	1
EIF4G3	13.348	10.8562	17.6944	11.1074	13.6998	11.5578	0.31466	0.220392	0.754469	0.196045	0.985284	0.969877	1	0.932533
NUP37	14.4128	16.5884	22.3374	19.9061	15.9532	18.6769	0.0904586	0.375861	0.803729	0.293317	0.87882	0.969877	1	0.986628
SEMA3A	0.109832	0.0768082	0.251695	0.122973	0.0555106	0.0477254	0.234243	0.169127	0.449324	0.836373	0.985284	0.969877	1	1
GTSE1	9.66183	11.321	10.1062	7.64571	11.2554	10.4669	0.988226	0.595183	0.11493	0.70291	1	0.979963	0.839289	1
SEMA3C	7.73998	7.14634	10.0017	8.22254	6.63633	6.10788	0.403725	0.510412	0.329205	0.786664	0.985284	0.972514	0.988624	1
TTC38	18.1121	19.1083	15.5714	19.3389	17.2941	19.195	0.473673	0.458395	0.980482	0.479284	0.985319	0.969877	1	1
ACAT1	21.2699	22.9439	23.7652	20.4905	22.0856	22.388	0.651459	0.869477	0.674471	0.940169	0.991649	1	1	1
GRAMD4	4.05811	4.54119	4.41022	3.85912	4.23347	3.91815	0.865467	0.601775	0.63799	0.912678	1	0.982707	1	1
CELSR1	3.96613	3.58435	4.51112	3.77105	5.38389	4.18892	0.992968	0.902009	0.421425	0.130428	1	1	1	0.835131
WNT8B	0	0	0.021869	0	0	0.017119	NA	NA	NA	NA	NA	NA	NA	NA
ZNF638	3.40101	3.09695	4.47209	2.90943	1.99334	1.82754	0.493484	0.573023	0.465005	0.939872	0.98576	0.978474	1	1
SLC25A40	5.41421	5.69848	6.71438	5.44935	5.43728	4.47472	0.649275	0.98288	0.708766	0.283413	0.991649	1	1	0.986628
TIMM21	4.11962	3.88627	5.33649	3.76313	4.84023	4.60178	0.56411	0.717189	0.245905	0.963405	0.991155	0.991597	0.968664	1
ADD2	0.106202	0.0629714	0.113728	0.117901	0.100819	0.0943763	0.895195	0.679256	0.887585	0.955277	1	0.988805	1	1
RASAL2	1.16803	0.873608	2.05975	0.912996	1.35972	1.09103	0.113777	0.0966383	0.268082	0.358407	0.923414	0.905363	0.979372	0.998924
VPS9D1	2.34016	2.52984	2.07281	2.53232	2.10973	2.31221	0.380402	0.291086	0.689879	0.361895	0.985284	0.969877	1	0.999766
ZNF37A	1.86555	1.22354	2.34794	1.80457	1.0472	1.02151	0.700551	0.256273	0.368958	0.852561	0.994463	0.969877	0.999101	1
MARK3	13.399	11.9157	16.4319	15.1311	13.5651	11.8326	0.484752	0.409315	0.30278	0.320157	0.985319	0.969877	0.985378	0.986628
SLC25A3	71.4266	80.8891	58.344	76.4844	75.8438	81.4273	0.467559	0.38209	0.932488	0.932852	0.985284	0.969877	1	1
FNDC3B	1.76	1.13236	3.10885	2.31718	1.54625	1.22889	0.0628833	0.0413083	0.266705	0.389498	0.792055	0.739265	0.978847	1
FOSL2	10.3695	9.94125	13.2036	11.305	14.2225	12.0369	0.375904	0.487308	0.681875	0.170539	0.985284	0.970047	1	0.913389
CACNG4	2.6627	2.86577	2.90016	2.68214	2.60921	2.80507	0.8017	0.60264	0.400189	0.450462	1	0.982717	1	1
FRYL	1.33283	1.00716	1.70536	1.05862	1.12835	0.846426	0.754084	0.44703	0.963212	0.230468	1	0.969877	1	0.959515
TMEM131	3.38725	2.83824	3.78404	2.81431	3.9003	3.02869	0.943055	0.806108	0.426924	0.195261	1	0.995326	1	0.932533
FSCN1	148.316	157.183	94.982	115.345	146.778	179.176	0.0840376	0.076978	0.0788252	0.177679	0.864997	0.8659	0.755682	0.919455
ACTB	722.926	758.374	577.651	617.059	880.832	973.787	0.674317	0.675994	0.0665044	0.811905	0.993646	0.988523	0.715629	1
MOCOS	6.19567	5.31686	8.1157	7.83557	6.29848	5.35044	0.442422	0.341339	0.303641	0.401413	0.985284	0.969877	0.985378	1
PLD1	0.648676	0.526791	0.943617	0.50457	0.641957	0.442816	0.477181	0.451061	0.735151	0.245621	0.985319	0.969877	1	0.962935
WDR62	6.05842	5.92141	5.07733	5.789	5.9575	6.15778	0.305008	0.371839	0.606488	0.585435	0.985284	0.969877	1	1
DLG1	4.45317	3.83744	4.87076	3.40692	4.28063	3.39756	0.903356	0.901912	0.62945	0.150851	1	1	1	0.879679
RAB7A	83.9618	83.3663	87.7503	79.4076	92.7911	89.991	0.384023	0.362765	0.833554	0.250175	0.985284	0.969877	1	0.967082
BCAP29	2.88145	2.35487	3.74025	2.76418	2.60842	2.39074	0.582361	0.461566	0.899128	0.865504	0.991155	0.969877	1	1
SEC31B	0.412955	0.223774	0.522458	0.308739	0.221487	0.228157	0.791271	0.260509	0.943325	0.937579	1	0.969877	1	1
SART3	10.6496	10.1865	11.3203	9.56014	12.1191	10.3362	0.955266	0.869637	0.624816	0.23191	1	1	1	0.960183
PAX2	0	0	0	0	0	0.00629521	NA	NA	NA	NA	NA	NA	NA	NA
EXOSC7	7.55665	7.77469	8.42708	6.75525	7.34097	7.79242	0.962041	0.869604	0.415422	0.488454	1	1	1	1
KIFAP3	6.79421	6.00748	8.12185	7.52221	6.44251	5.94492	0.747934	0.568671	0.616267	0.801135	1	0.978474	1	1
MKRN2	18.698	18.954	29.2841	23.8897	21.8097	14.5695	0.0412754	0.143244	0.0495275	0.00372968	0.666797	0.954943	0.631656	0.100593
MCM6	40.4935	39.1612	44.2443	37.5418	46.5178	43.2463	0.496106	0.540057	0.607353	0.34108	0.98576	0.975622	1	0.994649
REXO2	14.948	15.6681	18.3953	16.0561	14.9356	13.6671	0.465044	0.679645	0.511952	0.467912	0.985284	0.988805	1	1
RBM7	2.15686	2.90699	2.31919	2.08596	1.85907	1.94614	0.837249	0.291323	0.697246	0.507831	1	0.969877	1	1
RBMS2	6.84228	5.91422	8.76277	6.47265	8.39944	8.21346	0.487198	0.390916	0.230331	0.879244	0.985319	0.969877	0.958108	1
BAZ2A	11.8797	8.77481	13.975	10.3638	11.0781	10.8208	0.564715	0.226904	0.740438	1	0.991155	0.969877	1	1
PTPN23	11.828	12.5659	9.7209	11.2034	12.0698	11.8973	0.326455	0.317311	0.690058	0.934953	0.985284	0.969877	1	1
MLH1	11.1182	11.4601	13.9422	12.4531	14.1269	12.7994	0.408964	0.655356	0.794321	0.41924	0.985284	0.985436	1	1
UNG	26.7374	51.0625	40.6568	42.7999	59.0403	59.4082	0.0498478	0.646678	0.162649	0.721248	0.719419	0.985028	0.9037	1
FMO4	0.0610054	0.0254457	0.0384106	0.0186611	0.0894099	0.0308632	0.422809	0.813924	0.319336	0.221834	0.985284	0.997114	0.985989	0.949314
KLHL20	3.48552	3.29096	5.04283	3.60598	4.18177	3.17954	0.258394	0.45098	0.975044	0.147466	0.985284	0.969877	1	0.873198
RGS11	1.63062	2.00842	1.90012	2.3738	0.873502	0.999744	0.989009	0.486979	0.0897826	0.407702	1	0.970047	0.780296	1
SLC46A1	4.5187	4.28456	4.37149	4.51318	4.14252	4.01542	0.568158	0.682933	0.987816	0.820331	0.991155	0.988809	1	1
PLXNA2	1.99947	1.47004	2.25809	1.99673	2.07782	1.60299	0.97177	0.619915	0.954581	0.291444	1	0.983519	1	0.986628
SPAG5	15.0803	16.2791	15.5563	14.3746	19.1298	18.0916	0.986586	0.803443	0.348039	0.71447	1	0.995326	0.995742	1
ANKRD13A	7.76587	7.1879	8.53904	7.6118	8.8374	6.61564	0.98864	0.917594	0.73896	0.0699228	1	1	1	0.654249
TPD52	6.45242	18.8568	27.1795	7.118	23.0749	20.7263	4.48e-09	0.283475	5.28e-06	0.431888	1.49585e-06	0.969877	0.000702089	1
ACACB	1.50384	1.40685	1.52892	1.40677	1.52144	1.30759	0.634506	0.698113	0.670549	0.662115	0.991155	0.989979	1	1
TRAF4	17.1974	14.9913	15.2277	23.9777	14.2905	16.0995	0.547589	0.926084	0.113882	0.3973	0.990605	1	0.837585	1
PAG1	0.333951	0.235236	0.608224	0.415528	0.163027	0.141739	0.273892	0.19693	0.244365	0.783384	0.985284	0.969877	0.968041	1
GPATCH1	3.12788	3.20534	3.97455	3.31303	3.93368	3.26994	0.645407	0.969607	0.611268	0.424076	0.991649	1	1	1
ICAM3	3.29037	3.24639	1.92703	2.90806	1.66092	2.74618	0.0156828	0.0769242	0.647476	0.001641	0.423796	0.8659	1	0.0541296
NT5C2	12.7162	9.57383	9.59159	16.1402	8.38733	12.7152	0.185123	0.814801	0.318345	0.00262782	0.985284	0.997163	0.985378	0.0779372
MCAM	39.2418	39.7399	36.2929	41.8952	37.1992	37.3583	0.847351	0.941412	0.581952	0.924587	1	1	1	1
GPC4	0	0	0	0.036042	0.007673	0	NA	NA	NA	NA	NA	NA	NA	NA
MBNL3	2.07733	1.59288	2.11237	1.01255	0.658368	0.912276	0.68998	0.941133	0.772074	0.173749	0.994463	1	1	0.917459
CAMSAP3	3.41155	3.78498	3.28312	3.91432	3.68775	3.90298	0.538505	0.366522	0.686612	0.410959	0.990605	0.969877	1	1
RAP1GAP	7.56095	7.47385	6.8689	7.26414	8.9203	8.94628	0.467722	0.55474	0.280702	0.73919	0.985284	0.978377	0.984779	1
XAB2	23.961	26.9548	15.5249	21.0405	23.5598	26.2848	0.0807439	0.0694623	0.295547	0.460941	0.858357	0.840773	0.985378	1
ARHGEF1	7.87324	8.34627	6.99954	7.48215	8.3741	8.64967	0.422861	0.393425	0.410425	0.5866	0.985284	0.969877	1	1
STXBP2	14.3187	17.2482	11.8319	17.136	13.8061	14.9008	0.386233	0.240853	0.534586	0.586464	0.985284	0.969877	1	1
MAP2K7	11.9138	11.8973	10.0259	10.8925	10.5156	11.0168	0.375381	0.471564	0.851324	0.631674	0.985284	0.969877	1	1
DGKD	11.1075	11.1164	11.5502	12.006	10.3452	9.73818	0.925536	0.99996	0.515038	0.774057	1	1	1	1
CTTNBP2	0.37119	0.333025	0.413673	0.263277	0.233418	0.280193	0.928042	0.991283	0.596603	0.630026	1	1	1	1
RARB	0.0626957	0.0563069	0.0879128	0.0606706	0.0544614	0.0109137	0.787325	0.801466	0.161172	0.0746794	1	0.995326	0.903458	0.673027
TOP2B	24.6206	22.4024	25.0009	16.4023	22.3063	18.7953	0.890675	0.711897	0.575179	0.216064	1	0.991493	1	0.945775
TM9SF3	17.0042	16.0386	20.7833	15.0884	17.2207	15.2912	0.482638	0.460576	0.912714	0.409127	0.985319	0.969877	1	1
NFKB2	9.86963	10.2002	11.9194	15.3928	8.87528	9.24439	0.52743	0.756921	0.0596878	0.546076	0.990055	0.992016	0.682104	1
UBE2T	47.8822	49.2202	57.5337	57.4641	47.878	51.7283	0.269977	0.360987	0.472946	0.845148	0.985284	0.969877	1	1
PPP1R12B	1.80335	1.25209	2.12066	1.08619	1.8477	1.47177	0.984484	0.437426	0.138185	0.384124	1	0.969877	0.875834	1
DNAJC10	2.46209	2.13694	3.00372	2.21169	1.8749	1.80732	0.851414	0.735019	0.990507	0.856202	1	0.991938	1	1
GTF3C1	14.6803	14.2036	11.5481	12.957	17.5245	15.8663	0.283012	0.48124	0.3648	0.494125	0.985284	0.969877	0.997591	1
IL4R	1.87627	1.89999	2.09835	2.48436	1.72908	1.61902	0.944789	0.758749	0.530605	0.96026	1	0.992016	1	1
USP33	9.5598	8.12294	10.0496	9.96617	7.48363	6.44821	0.957459	0.699479	0.179096	0.4309	1	0.989979	0.915992	1
CAPN6	0.057536	0.139898	0.155858	0.193563	0.241599	0.294199	0.325489	0.904873	0.25855	0.607568	0.985284	1	0.972554	1
SNRPA	48.792	53.0831	40.1973	48.0394	52.1815	55.8993	0.495628	0.503252	0.645108	0.900475	0.98576	0.971268	1	1
SPAG6	0.0107343	0	0	0	0	0.0101108	NA	NA	NA	NA	NA	NA	NA	NA
EXOSC5	26.1396	20.4635	22.3752	18.7516	18.0534	22.1544	0.552549	0.754175	0.432229	0.115304	0.990869	0.992016	1	0.798679
DYNC1I2	9.00994	9.06825	11.6243	7.71376	10.5279	10.6967	0.352382	0.563617	0.103163	0.787445	0.985284	0.978474	0.81967	1
APBB1IP	0.0503799	0.0876391	0.0219188	0.0781873	0.0899425	0.068895	0.286039	0.0874292	0.881079	0.728889	0.985284	0.885777	1	1
LRCH4	3.16888	3.51919	3.20314	3.36344	3.1901	3.44714	0.654811	0.437382	0.560115	0.343024	0.991649	0.969877	1	0.996977
FAM76B	3.42026	3.0684	4.39493	3.72174	2.43548	1.81841	0.563706	0.652399	0.143732	0.133396	0.991155	0.985436	0.881562	0.844447
SIRT6	9.33244	9.2624	8.53161	11.2441	6.36246	8.31067	0.549822	0.635856	0.322857	0.0337714	0.990748	0.983837	0.987212	0.447029
POLD3	7.34844	7.83394	9.04673	7.32132	8.38001	7.64001	0.609958	0.9939	0.682086	0.706749	0.991155	1	1	1
ACTN2	0	0	0	0	0	0	NA	NA	NA	NA	NA	NA	NA	NA
CAPZB	58.4948	60.8052	47.6557	56.7307	61.9035	65.9091	0.459131	0.599742	0.651099	0.940543	0.985284	0.982076	1	1
GPR137B	2.09942	3.12703	2.10874	2.20398	3.14893	2.62486	0.658861	0.144036	0.185053	0.373531	0.992506	0.954943	0.919854	1
JADE1	3.70993	3.44064	5.24824	4.7375	3.47745	2.77233	0.341992	0.495555	0.198051	0.204847	0.985284	0.970047	0.93428	0.939351
SLC25A43	6.58676	2.02468	7.39672	6.98773	6.65536	5.08995	0.987204	0.000854858	0.412843	0.129893	1	0.0806118	1	0.834748
UBE2A	9.59776	12.0109	10.3996	12.8454	12.0272	10.1366	0.886649	0.527857	0.422494	0.192966	1	0.975201	1	0.932325
FGFR1	2.98668	2.73181	3.20659	3.20223	2.12567	1.96552	0.799226	0.872577	0.400146	0.986917	1	1	1	1
SMC1B	0.203128	0.308294	0.578215	0.331611	0.231519	0.115101	0.0405807	0.478316	0.257559	0.222471	0.661666	0.969877	0.972129	0.950228
FBLN1	55.82	58.2897	46.9721	58.2647	49.4967	54.0935	0.568896	0.683383	0.557029	0.772022	0.991155	0.988809	1	1
ITGA8	0	0	0	0	0	0	NA	NA	NA	NA	NA	NA	NA	NA
CST7	0	0	0	0	0	0	NA	NA	NA	NA	NA	NA	NA	NA
MAP2	0.305414	0.211338	0.24376	0.297839	0.125461	0.192422	0.469671	0.932314	0.795017	0.383039	0.985318	1	1	1
PIAS2	1.03062	0.749691	1.05746	0.735338	1.10175	0.882581	0.741596	0.857354	0.308667	0.387363	0.999831	1	0.985378	1
AMPH	0.00732966	0	0	0	0	0	NA	NA	NA	NA	NA	NA	NA	NA
ARAF	26.6934	23.4702	24.3349	24.9054	27.4673	29.781	0.744566	0.818862	0.479414	0.603828	1	0.997927	1	1
MCCC1	8.58919	8.95967	10.8062	8.75481	10.7612	9.32172	0.472086	0.688367	0.592974	0.351159	0.985319	0.989432	1	0.997562
LAMP3	0.0629823	0.0769334	0.167479	0.191701	0.0363467	0.0410572	0.228876	0.482844	0.1027	0.884094	0.985284	0.970029	0.817781	1
FAP	0.0795267	0.0707699	0.0699811	0.057146	0.123605	0.0602339	0.771098	0.799003	0.727885	0.282773	1	0.995326	1	0.986628
NEBL	0.495937	0.515955	0.699891	0.59658	0.38014	0.270488	0.567927	0.842971	0.367117	0.398685	0.991155	1	0.999101	1
ACER3	2.71559	2.424	3.8926	2.45886	2.04421	1.77815	0.333022	0.441002	0.73823	0.659537	0.985284	0.969877	1	1
UBE2K	18.3225	16.3406	22.6119	19.1122	14.3915	15.7277	0.382862	0.336803	0.383657	0.527391	0.985284	0.969877	1	1
PIK3C3	1.57927	1.40378	1.70204	1.02077	1.58002	1.30957	0.796551	0.897293	0.183747	0.526535	1	1	0.918537	1
N4BP2	0.774354	0.620957	1.04929	0.598205	0.423141	0.399281	0.62918	0.52744	0.872347	0.898298	0.991155	0.975201	1	1
TIGAR	8.06699	6.92097	9.70792	8.76007	7.1776	6.84383	0.59854	0.505582	0.441695	0.960469	0.991155	0.971895	1	1
TULP3	17.1326	17.5202	18.7009	19.9183	18.8297	16.3283	0.818002	0.920874	0.374226	0.318179	1	1	1	0.986628
SYNJ2	4.44146	3.98133	5.12433	3.62191	5.94882	4.72737	0.931698	0.868481	0.160896	0.204789	1	1	0.903458	0.939351
PPP2R5C	6.82221	6.1635	8.08747	6.32588	6.68983	6.02007	0.779049	0.634019	0.864583	0.664926	1	0.983655	1	1
GNB1	35.6755	34.9021	39.0432	36.2884	38.5007	37.3151	0.581395	0.560909	0.98798	0.679198	0.991155	0.978474	1	1
HOXA9	0.368925	0.215129	0.21012	0.125577	0.176139	0.0964091	0.158785	0.623883	0.92926	0.26449	0.967315	0.983519	1	0.976033
EDN1	5.8623	4.95318	8.99867	6.57378	8.53423	7.66615	0.122904	0.133897	0.39068	0.599864	0.928884	0.944825	1	1
MLLT10	4.59369	3.75805	6.42709	4.24055	4.40836	3.76894	0.329767	0.254475	0.985369	0.426863	0.985284	0.969877	1	1
ZCWPW1	0.170718	0.219077	0.345953	0.182967	0.0685495	0.0582752	0.339587	0.720422	0.273523	0.930277	0.985284	0.991728	0.982927	1
ADCYAP1R1	0	0	0.00676074	0	0	0	NA	NA	NA	NA	NA	NA	NA	NA
FGF20	0	0	0	0	0	0.023282	NA	NA	NA	NA	NA	NA	NA	NA
NRDC	23.4003	21.6612	31.3683	21.1803	25.7722	22.6976	0.174664	0.206467	0.741793	0.354981	0.983494	0.969877	1	0.997562
VDAC3	26.7046	29.2665	28.9962	26.2496	31.7618	32.7002	0.665914	0.92966	0.367165	0.906973	0.992548	1	0.999101	1
PCM1	3.92944	3.29733	5.7516	3.72235	2.33463	2.12071	0.273577	0.276188	0.184514	0.888875	0.985284	0.969877	0.919491	1
TNRC6C	0.209261	0.237045	0.269303	0.30248	0.197508	0.123957	0.886275	0.914467	0.35696	0.435331	1	1	0.996043	1
CBFA2T2	2.39952	1.64351	2.3028	1.9938	2.32725	2.18623	0.548925	0.76492	0.299597	0.941614	0.990605	0.992354	0.985378	1
BRINP1	0.433032	0.474973	0.290884	0.329105	0.585313	0.355267	0.204812	0.197548	0.500749	0.131961	0.985284	0.969877	1	0.839869
ITCH	11.9768	9.5097	14.1466	10.5632	9.67906	9.06674	0.554024	0.30994	0.655985	0.857881	0.990869	0.969877	1	1
TP53INP2	11.5215	14.8921	8.04638	11.3912	12.6535	12.3445	0.099343	0.0604194	0.628059	0.994936	0.905671	0.814293	1	1
SDF4	32.0978	35.5989	24.7	28.2299	27.5631	38.9574	0.294994	0.289562	0.173461	0.00680011	0.985284	0.969877	0.914094	0.160346
TP73	0.89233	1.05927	0.699466	1.02398	1.12691	0.975643	0.343881	0.174979	0.651546	0.645065	0.985284	0.969877	1	1
TOLLIP	3.6208	3.60905	3.17645	4.08595	3.45882	3.65839	0.340862	0.387164	0.930312	0.414992	0.985284	0.969877	1	1
UBE2D4	3.02947	2.75059	2.43003	2.75509	3.28684	3.018	0.18729	0.41847	0.393582	0.944295	0.985284	0.969877	1	1
RUNX1T1	0	0	0	0.00354103	0	0	NA	NA	NA	NA	NA	NA	NA	NA
CDH17	0	0	0	0	0	0	NA	NA	NA	NA	NA	NA	NA	NA
THOC1	2.39108	2.58633	4.1276	3.04703	2.59428	2.41932	0.0903311	0.447428	0.887841	0.964824	0.87882	0.969877	1	1
FKBP7	3.30942	3.14327	3.13508	2.77922	3.4305	3.1621	0.512802	0.578263	0.327774	0.962258	0.986978	0.978474	0.987877	1
OSBPL6	0.799533	0.604362	1.45666	1.29182	0.421421	0.453714	0.111608	0.165371	0.112995	0.782165	0.920954	0.968926	0.834069	1
SLC1A3	2.62167	1.17774	3.68604	1.99699	2.81942	2.76923	0.415341	0.0148468	0.0634696	0.74796	0.985284	0.487875	0.699892	1
XRCC5	61.1091	59.3916	82.2535	61.1982	68.9051	63.7096	0.0469642	0.139706	0.917564	0.320622	0.704031	0.951994	1	0.986628
LXN	4.76386	7.71316	5.07926	4.69696	8.65207	8.24396	0.829874	0.151275	0.0165638	0.969151	1	0.960206	0.362507	1
SP140	0.0382472	0.0259692	0.0166458	0.0326269	0.0431558	0.0238827	0.286219	0.418236	0.965385	0.498421	0.985284	0.969877	1	1
MKNK1	2.71132	2.739	2.62916	2.68576	2.79806	2.73134	0.511428	0.542659	0.461715	0.773499	0.98682	0.975622	1	1
TNS1	3.80665	3.16181	3.29653	3.0026	4.33484	3.55475	0.317477	0.653977	0.266966	0.24825	0.985284	0.985436	0.978847	0.964223
REXO1	7.51037	7.35629	7.36083	8.77602	7.68833	7.52649	0.643985	0.729906	0.750452	0.892847	0.991649	0.991785	1	1
SAR1A	14.1024	13.6199	15.9661	14.3998	14.8538	21.3913	0.701249	0.662826	0.108179	0.0171231	0.994463	0.987416	0.824679	0.299272
CDC14A	0.893775	0.650273	1.88445	1.20146	0.923286	0.717483	0.022153	0.0624264	0.45901	0.429225	0.503087	0.823419	1	1
RAPGEF3	0.254847	0.137867	0.422648	0.448915	0.0726904	0.066171	0.413861	0.128678	0.019557	0.998878	0.985284	0.942048	0.388985	1
CEACAM1	0	0.0103525	0	0	0	0	NA	NA	NA	NA	NA	NA	NA	NA
SENP1	5.34846	4.40582	8.1188	5.59359	5.6108	3.54936	0.136703	0.189463	0.213183	0.00172637	0.94488	0.969877	0.945735	0.0563208
CIC	10.9285	10.8123	9.65624	10.1604	11.4922	11.0208	0.489554	0.596161	0.614477	0.884036	0.985659	0.980321	1	1
LIPE	2.29149	2.26038	1.66576	2.2497	1.99491	2.1208	0.118339	0.186323	0.609809	0.455579	0.928884	0.969877	1	1
FDFT1	24.1859	27.4888	21.112	25.9341	24.9963	34.8246	0.57645	0.464888	0.208286	0.0148793	0.991155	0.969877	0.94011	0.273852
PAFAH1B3	38.4742	41.3001	27.6273	40.6091	35.5255	42.5075	0.155833	0.182749	0.948464	0.17854	0.965496	0.969877	1	0.921126
OPHN1	1.4105	1.30907	2.29124	1.71439	1.54158	1.42098	0.176053	0.383792	0.92495	0.953716	0.985284	0.969877	1	1
KIF22	41.3919	49.5405	31.6257	40.6458	41.5751	45.2501	0.263422	0.128161	0.723571	0.567922	0.985284	0.941246	1	1
LRRC16A	13.464	10.9611	18.8459	11.3055	17.0011	13.4943	0.204831	0.17591	0.37192	0.0574208	0.985284	0.969877	1	0.601037
PGM1	37.9727	44.0261	29.3974	35.4459	43.1874	42.9622	0.29162	0.180354	0.451797	0.857271	0.985284	0.969877	1	1
DDX1	29.0225	25.8871	35.7177	26.3992	25.8393	24.8391	0.291658	0.265458	0.719112	0.662945	0.985284	0.969877	1	1
DNM2	15.3246	16.0878	13.3694	16.2102	16.025	15.7823	0.490323	0.591229	0.913781	0.94393	0.98576	0.979428	1	1
EPB41L2	5.75507	4.40041	7.18465	5.46448	6.21779	5.40454	0.627631	0.342133	0.82772	0.489255	0.991155	0.969877	1	1
RIMS1	0.0223703	0.00287199	0.0229187	0.0164558	0.0210339	0.0238889	0.92931	0.0336035	0.410501	0.906088	1	0.680986	1	1
MOXD1	0.0911637	0.109039	0.152091	0.11302	0.101706	0.0591023	0.605447	0.900187	0.69063	0.428984	0.991155	1	1	1
STX7	1.78255	1.71549	2.47456	1.7898	1.74662	1.53289	0.44201	0.708194	0.851172	0.756268	0.985284	0.991062	1	1
RABL2B	2.02391	1.84248	1.43793	1.78637	1.65545	1.66495	0.118788	0.277089	0.699511	0.709085	0.928884	0.969877	1	1
KEAP1	13.8258	14.4994	9.36329	12.7855	14.2881	15.4759	0.0884536	0.172024	0.39118	0.569342	0.875428	0.969877	1	1
PTPRH	1.88099	2.09519	2.79191	3.40386	1.97023	1.56657	0.302525	0.842621	0.104223	0.378524	0.985284	1	0.821727	1
DCT	0	0	0	0	0	0	NA	NA	NA	NA	NA	NA	NA	NA
SLC35C2	6.84389	3.82846	5.08945	6.58659	5.49571	5.76111	0.12612	0.791954	0.892487	0.601065	0.932083	0.994765	1	1
CRYBG3	1.02075	0.704357	1.5168	0.8378	0.552004	0.430393	0.387322	0.215304	0.436027	0.469068	0.985284	0.969877	1	1
EPHA6	0.0672635	0.050608	0.062545	0.104753	0.0549236	0.0622274	0.82353	0.998405	0.806669	0.768183	1	1	1	1
RFX3	0.471469	0.379664	0.629482	0.485525	0.461419	0.392451	0.66582	0.627113	0.885218	0.651055	0.992548	0.983655	1	1
RIF1	2.13363	1.60922	2.61791	1.82122	0.875838	0.960728	0.831247	0.492955	0.279985	0.522146	1	0.970047	0.984779	1
RAB21	3.88911	3.75213	5.07064	4.35817	3.79734	3.39087	0.545691	0.75375	0.708569	0.780729	0.990605	0.992016	1	1
SLC4A4	0	0	0	0	0	0	NA	NA	NA	NA	NA	NA	NA	NA
SMARCA2	2.66434	2.49555	3.50413	2.54352	2.91604	2.43677	0.597117	0.724509	0.609037	0.402224	0.991155	0.99173	1	1
SESN1	1.24598	1.58225	1.43868	0.978956	2.11507	1.6038	0.941082	0.418212	0.0438894	0.248228	1	0.969877	0.598129	0.964223
MID2	2.90082	1.90378	4.59574	3.55087	2.16243	2.11467	0.164595	0.0520142	0.355729	0.770462	0.972116	0.796761	0.996043	1
COL5A3	0.237702	0.168476	0.0928259	0.116801	0.258141	0.298855	0.182991	0.293088	0.0635752	0.688261	0.985284	0.969877	0.699892	1
SRCAP	8.34447	5.97701	4.14116	5.94943	8.83302	8.2101	0.00242822	0.148269	0.123981	0.807852	0.126267	0.960206	0.852932	1
PUM3	8.95221	7.6088	12.9152	9.10961	7.20668	7.12646	0.151534	0.164419	0.444957	0.838203	0.962383	0.968926	1	1
CNOT4	2.96284	2.93024	3.81819	3.35751	2.9438	2.40052	0.603442	0.857209	0.57152	0.310315	0.991155	1	1	0.986628
PSEN1	2.94503	3.08365	4.10704	4.06881	3.43539	3.15501	0.394095	0.808366	0.700486	0.940989	0.985284	0.996214	1	1
CPOX	4.89448	5.44356	5.50637	4.18097	8.35843	7.69609	0.978513	0.642245	0.00584492	0.761014	1	0.984617	0.200385	1
CLDND1	2.69952	1.82626	4.38053	3.14452	2.73022	2.70146	0.136026	0.0433558	0.960839	0.76831	0.944178	0.745443	1	1
MOK	0.564506	0.417528	0.531258	0.513747	0.377828	0.425208	0.622844	0.994821	0.815568	0.68095	0.991155	1	1	1
HSP90AA1	93.5201	84.304	146.343	59.3101	118.496	91.793	0.00802272	0.00656372	0.0484137	0.000456672	0.283207	0.321469	0.62938	0.0194022
RBL1	8.21455	6.78894	10.0394	7.91376	5.72009	4.45213	0.552883	0.398359	0.0840289	0.131155	0.990869	0.969877	0.765671	0.838257
DLGAP4	5.93543	5.78215	6.37175	6.36753	5.85921	5.66013	0.868433	0.853912	0.862353	0.99017	1	1	1	1
IGSF9B	0	0.00638426	0.0112877	0.00827505	0	0	NA	0.695209	NA	NA	NA	0.989696	NA	NA
NDC80	12.1406	13.787	17.9006	17.2744	10.0271	8.99636	0.154178	0.496029	0.0143914	0.509452	0.963357	0.970047	0.338626	1
AP4E1	4.34207	4.02531	6.62461	4.44367	4.24809	3.89426	0.168728	0.311081	0.952206	0.847558	0.976195	0.969877	1	1
RSBN1	0.903014	0.967412	1.57031	1.04893	0.963981	1.05058	0.154167	0.518962	0.551062	0.540969	0.963357	0.973465	1	1
MAGI3	2.11414	1.4631	2.58802	1.7558	1.73487	1.36634	0.78265	0.366884	0.938226	0.362999	1	0.969877	1	1
CXCL2	0.853679	0.469466	2.39448	2.08599	0.566332	0.667571	0.000308932	0.000169013	0.0178112	0.554865	0.0267254	0.0250271	0.37432	1
COL4A4	1.43089	1.08151	1.81464	1.1011	1.01605	0.93542	0.740536	0.461989	0.904919	0.876481	0.999708	0.969877	1	1
TCF7	0.564787	0.531092	0.723872	0.906901	0.480106	0.411872	0.74198	0.836177	0.309874	0.670532	0.999831	0.999641	0.985378	1
OSTM1	2.69611	2.28271	3.34177	3.14939	2.40115	2.25342	0.783674	0.629567	0.671422	0.999013	1	0.983655	1	1
CDH7	0	0	0	0	0	0	NA	NA	NA	NA	NA	NA	NA	NA
PCNP	47.0948	45.3031	50.3065	45.2201	56.534	52.2384	0.561843	0.457467	0.672962	0.318321	0.991155	0.969877	1	0.986628
EXD2	2.52766	2.22753	2.40722	2.63453	3.12941	2.75184	0.471767	0.717649	0.402824	0.662421	0.985319	0.991597	1	1
ARG2	3.31473	2.98206	4.84721	5.36883	3.27079	2.8835	0.238016	0.345769	0.131897	0.678184	0.985284	0.969877	0.867465	1
MEF2C	0.00350245	0.00456753	0	0.00430072	0.00325936	0.00285295	NA	NA	0.856407	0.868629	NA	NA	1	1
UBA5	4.08009	4.09513	4.66261	3.96799	4.48722	3.97224	0.975485	0.875684	0.675812	0.621328	1	1	1	1
STK17B	2.63742	2.15023	3.94369	2.45879	1.86265	1.79278	0.280892	0.236254	0.755755	0.861627	0.985284	0.969877	1	1
CDC14B	1.00256	1.10689	1.08798	1.09967	0.977158	0.853186	0.857295	0.676916	0.90631	0.670494	1	0.988523	1	1
ZNF510	1.81381	1.28308	1.99702	1.47398	1.54347	1.13576	0.848487	0.593494	0.922167	0.201475	1	0.979963	1	0.936948
LRP2	0	0.00444199	0	0.00273189	0	0	NA	NA	NA	NA	NA	NA	NA	NA
ZNF506	0.0219601	0.0537261	0.0422758	0.0531647	0.020082	0.00929507	0.555493	0.63015	0.153095	0.390119	0.991155	0.983655	0.891519	1
JMJD4	4.9102	6.26232	4.69557	7.6214	4.49955	5.9072	0.539786	0.214675	0.56773	0.0458155	0.990605	0.969877	1	0.53165
DUSP12	15.0341	14.8973	21.4387	19.8322	14.3082	14.6978	0.178456	0.278723	0.178227	0.845177	0.985284	0.969877	0.915822	1
AACS	4.71962	5.18216	4.26203	4.88007	4.73263	4.8272	0.410601	0.366135	0.743419	0.629181	0.985284	0.969877	1	1
KIAA0141	8.52059	10.2036	8.78634	7.74114	9.01337	9.82472	0.805373	0.505877	0.206764	0.452873	1	0.971895	0.938055	1
CADPS2	0.00652637	0.00576323	0	0	0	0.00614719	NA	NA	NA	NA	NA	NA	NA	NA
PCDHB4	0.008072	0.009634	0	0.01253	0.00995	0	NA	NA	NA	NA	NA	NA	NA	NA
PCDHA6	0	0	0	0.00536536	0	0.006243	NA	NA	0.603968	NA	NA	NA	1	NA
HSPB11	9.18903	7.47005	9.43811	8.35767	8.5567	9.81951	0.885598	0.755071	0.345865	0.194634	1	0.992016	0.995742	0.932533
PHLPP1	2.76785	2.64818	2.95941	2.43509	3.61406	3.13258	0.789055	0.779703	0.105196	0.620635	1	0.993791	0.821727	1
ATP8B1	1.6854	1.16514	2.06131	1.29757	2.30611	1.44136	0.855979	0.367195	0.352808	0.0231554	1	0.969877	0.995742	0.360914
SMARCD3	5.85922	6.92517	4.72335	6.11656	3.54498	4.16465	0.247075	0.177105	0.314116	0.126281	0.985284	0.969877	0.985378	0.828353
WDR70	11.167	11.369	13.302	11.0789	13.3916	12.7163	0.532116	0.736932	0.466962	0.814926	0.990605	0.991938	1	1
FYB	0.0353416	0.0117185	0.0349436	0.0229754	0.0329808	0.0106089	0.936101	0.320784	0.592182	0.205001	1	0.969877	1	0.939351
STRADB	3.43873	2.87312	3.88514	3.84835	3.20668	2.34654	0.975823	0.77494	0.271596	0.0461066	1	0.992923	0.982305	0.533349
BZW1	26.4622	24.3236	28.9171	21.9922	26.3953	25.3704	0.645639	0.514041	0.50038	0.662177	0.991649	0.972514	1	1
C1QTNF3	0.416939	0.379551	0.41035	0.272303	0.332158	0.230815	0.704363	0.793512	0.884069	0.410049	0.995577	0.994765	1	1
ME2	3.74166	3.01648	5.42132	3.67651	4.41914	3.54992	0.292925	0.205974	0.715742	0.182636	0.985284	0.969877	1	0.923151
C5orf22	19.8506	16.9926	30.2611	21.4493	15.8527	14.0324	0.0545849	0.0981491	0.0558622	0.317311	0.746844	0.905363	0.665741	0.986628
CCNT2	1.4116	1.01034	1.86021	1.19572	0.98444	0.926398	0.624457	0.32299	0.903643	0.965097	0.991155	0.969877	1	1
FAM135A	0.646248	0.566168	0.883131	0.723631	0.383309	0.323798	0.587549	0.642034	0.359265	0.693679	0.991155	0.984617	0.996043	1
EPB41L3	14.4002	14.275	14.1359	12.5344	15.7437	11.4515	0.848135	0.974607	0.824147	0.00877188	1	1	1	0.192783
COBLL1	1.004	0.656169	1.41526	0.594884	0.651838	0.649936	0.498726	0.255583	0.408158	0.819384	0.98639	0.969877	1	1
DLG3	6.47069	6.39231	7.20893	6.54331	6.95953	6.5118	0.987079	1	0.739009	0.879459	1	1	1	1
KCNK2	0	0	0.0118922	0	0	0.00998404	NA	NA	NA	NA	NA	NA	NA	NA
SERTAD4	2.88927	1.88071	4.16172	2.90323	2.20002	1.9148	0.3229	0.0768686	0.55294	0.662483	0.985284	0.8659	1	1
TRAF5	2.37769	1.89289	3.50516	2.04726	1.85234	1.39894	0.308946	0.288778	0.64084	0.238834	0.985284	0.969877	1	0.961324
MRPL22	12.591	11.8009	11.8998	13.3575	12.39	13.1007	0.763089	0.93146	0.976289	0.553345	1	1	1	1
GEMIN5	9.69082	7.10273	13.8476	8.95377	11.8949	10.0568	0.181417	0.0732272	0.508338	0.262425	0.985284	0.858879	1	0.97411
NFE2L1	25.8921	23.2932	27.9104	37.2569	27.0651	24.4127	0.689266	0.498496	0.0731292	0.334657	0.994463	0.970047	0.7384	0.989835
SEMA5B	0	0.00590074	0.00747083	0	0	0.00631446	NA	0.993786	NA	NA	NA	1	NA	NA
GSK3B	9.65856	7.76038	12.6711	8.90047	9.49388	8.08949	0.314713	0.201248	0.914969	0.337109	0.985284	0.969877	1	0.989835
ITGB5	26.7114	26.8771	24.7129	25.5284	28.9124	29.3745	0.79251	0.881429	0.599888	0.982513	1	1	1	1
ERC1	5.50399	4.8174	7.05123	4.58151	6.3251	4.959	0.546483	0.533378	0.473335	0.17547	0.990605	0.975332	1	0.917967
XPO1	20.9941	17.0604	21.3226	17.5218	17.134	12.0282	0.961866	0.496102	0.108224	0.00357127	1	0.970047	0.824679	0.0977012
LINC01587	0.0277657	0.0631065	0	0	0.0272918	0	NA	NA	NA	NA	NA	NA	NA	NA
RNF13	5.01785	4.33084	6.93513	4.98732	4.14967	3.43262	0.342571	0.372467	0.439047	0.280348	0.985284	0.969877	1	0.986016
TRPM3	0.0167241	0.024231	0.0456893	0.0273535	0.00518897	0.0107658	0.350455	0.6396	0.488895	0.343875	0.985284	0.984328	1	0.997317
PALB2	3.92873	3.28042	4.4192	3.43179	3.55994	3.09502	0.971461	0.733047	0.833795	0.636256	1	0.991938	1	1
DOPEY1	0.620676	0.475586	0.777192	0.515708	0.305254	0.251955	0.759017	0.591167	0.44255	0.693467	1	0.979428	1	1
LYRM2	2.80701	2.68078	3.36254	2.94459	2.70134	2.55478	0.897841	0.999235	0.889803	0.964888	1	1	1	1
BCKDHB	7.08942	7.3548	7.45679	6.45132	8.01376	5.89223	0.828719	0.758631	0.983162	0.0519758	1	0.992016	1	0.573452
KAT6A	3.32232	2.31512	5.16491	3.26293	3.21818	2.54841	0.142868	0.0858848	0.787436	0.185181	0.954394	0.88177	1	0.926686
ZCCHC6	3.00231	2.21663	4.03333	2.35607	2.17551	1.83875	0.487237	0.246182	0.904723	0.522124	0.985319	0.969877	1	1
ULK2	1.31219	1.46278	1.60479	1.31506	1.30243	1.00785	0.892859	0.714718	0.910499	0.255625	1	0.991493	1	0.969335
GRHL2	0.013656	0.00610179	0.0219441	0.00527272	0.01058	0.0129704	0.678775	0.226939	0.121521	0.805477	0.994463	0.969877	0.849162	1
TNPO1	11.5261	7.1266	19.7268	10.644	9.55737	8.20004	0.0441577	0.0126257	0.478708	0.366547	0.683259	0.454474	1	1
PLOD1	39.2069	46.2105	30.6966	36.8921	52.445	53.977	0.317311	0.173638	0.0938168	0.851711	0.985284	0.969877	0.79029	1
P2RX5	6.96979	5.00331	7.45295	6.84834	7.78978	6.91337	0.873732	0.499448	0.700178	0.567139	1	0.970047	1	1
ITGAE	6.12735	5.73595	5.74875	6.96402	5.99901	7.02015	0.505318	0.678417	0.704013	0.159312	0.98682	0.988523	1	0.893959
DIS3	3.75518	3.05003	3.71331	2.99279	1.45742	1.99009	0.605799	0.989538	0.532934	0.0791252	0.991155	1	1	0.695088
PIBF1	2.33401	2.07699	3.87272	2.56543	2.12607	1.85135	0.127489	0.216537	0.73381	0.664967	0.932083	0.969877	1	1
TDRD3	1.66154	1.46679	2.2913	1.71041	1.27225	1.28759	0.45763	0.586266	0.87046	0.669396	0.985284	0.978561	1	1
NUFIP1	3.8264	3.0653	5.07221	4.03358	3.26693	2.70988	0.500008	0.317311	0.398442	0.351593	0.986589	0.969877	1	0.997562
PDS5B	3.73314	3.46861	4.02828	2.85435	2.21045	2.21708	0.843801	0.907285	0.840836	0.667533	1	1	1	1
OXCT1	97.8514	92.4296	104.792	74.9315	121.073	106.471	0.328015	0.238571	0.186806	0.0295696	0.985284	0.969877	0.920967	0.415891
RRAGB	3.69909	4.60708	3.41005	2.8533	4.287	4.51606	0.440251	0.171659	0.0295893	0.429192	0.985284	0.969877	0.486298	1
CYLD	2.40723	1.98942	3.00339	2.77602	2.05837	1.93506	0.77284	0.59915	0.661645	0.938446	1	0.981755	1	1
SLC27A5	3.27761	3.43585	1.83896	3.05287	2.44908	3.78572	0.0102913	0.043528	0.200126	0.00533925	0.329182	0.746207	0.93701	0.133764
ZNF324	0.744814	2.40281	0.940777	2.36604	1.94078	1.95815	0.741242	0.0100816	0.955067	0.644287	0.999831	0.401817	1	1
ZNF416	3.68603	3.50774	3.31125	5.772	2.57935	2.77424	0.386461	0.495907	0.066542	0.448936	0.985284	0.970047	0.715629	1
ZNF586	3.96518	3.77825	5.45299	5.07891	2.83776	2.98069	0.406329	0.607646	0.213246	0.492718	0.985284	0.982717	0.945735	1
ZNF446	2.75392	3.58852	1.58954	2.60291	2.78605	2.41497	0.0182284	0.0133117	0.695939	0.566725	0.457682	0.462953	1	1
ZNF264	1.17043	1.24863	1.36455	1.44459	1.07729	1.23641	0.999781	0.849351	0.846198	0.372635	1	1	1	1
RPS5	228.733	236.149	156.647	224.972	197.022	229.863	0.18309	0.220782	0.793475	0.400432	0.985284	0.969877	1	1
FAT1	5.97259	3.34573	7.98803	4.74466	5.76722	4.13628	0.384425	0.036849	0.939867	0.0315337	0.985284	0.706918	1	0.428798
YTHDC1	7.42291	6.9418	7.65402	5.39679	8.17097	6.8124	0.805226	0.94809	0.224486	0.30415	1	1	0.954621	0.986628
CHMP2B	12.2663	10.4947	15.2346	11.1676	14.9014	12.0861	0.454093	0.344076	0.632054	0.085115	0.985284	0.969877	1	0.70983
SMAP2	11.5172	10.9895	12.7758	12.6908	10.3729	9.82617	0.729201	0.750647	0.380333	0.811898	0.997377	0.992016	1	1
PPIE	6.84889	6.8054	6.67532	8.70969	6.58874	6.53986	0.630178	0.687139	0.351537	0.791674	0.991155	0.988834	0.995742	1
ZMPSTE24	19.9152	16.7892	23.3082	18.9229	19.0173	17.9997	0.516885	0.332334	0.830697	0.718841	0.988481	0.969877	1	1
STARD7	51.6081	51.3141	50.5545	43.7267	59.4418	55.6082	0.845269	0.729759	0.351399	0.365481	1	0.991785	0.995742	1
NOA1	15.2833	17.7883	11.16	14.587	17.4957	16.0041	0.149481	0.141866	0.657211	0.542705	0.961446	0.954533	1	1
REST	5.27075	4.1016	7.45152	5.29283	3.70931	3.64991	0.292612	0.20422	0.442421	0.714467	0.985284	0.969877	1	1
SSH1	3.22528	2.67766	4.57826	3.31094	3.61097	2.82464	0.297688	0.338681	0.979254	0.153053	0.985284	0.969877	1	0.881655
GSTP1	250.7	251.316	166.23	240.72	199.382	238.345	0.127937	0.214524	0.69125	0.265572	0.932083	0.969877	1	0.977028
APLP2	46.0185	48.6983	50.1479	42.1603	58.0506	51.2548	0.503601	0.622406	0.488354	0.180241	0.98682	0.983519	1	0.923151
FAM234B	1.33924	1.27947	2.3127	1.60697	1.60591	1.35093	0.10839	0.335341	0.892973	0.580272	0.919285	0.969877	1	1
SLCO1A2	0	0	0.00403638	0	0	0	NA	NA	NA	NA	NA	NA	NA	NA
WBP11	28.7593	28.3206	30.6352	27.0453	34.4869	32.0457	0.728081	0.71869	0.506797	0.428597	0.997173	0.991728	1	1
EIF3I	155.488	158.096	142.966	146.544	164.863	177.653	0.760023	0.717874	0.588602	0.963547	1	0.991597	1	1
NKAIN1	0.0509401	0.124157	0.0911247	0.0593676	0.0127413	0.072232	0.578413	0.490829	0.612283	0.0152938	0.991155	0.970047	1	0.277112
COL16A1	4.9942	5.21539	5.86246	4.83929	5.74028	5.45009	0.872649	0.848463	0.37411	0.901606	1	1	1	1
TXLNA	20.258	20.6225	21.1465	21.7093	20.6423	19.7073	0.869887	0.891331	0.703939	0.722142	1	1	1	1
APOB	0	0.00247698	0	0.00323217	0	0	NA	NA	NA	NA	NA	NA	NA	NA
NCOA1	1.12209	0.775141	1.70947	1.1191	1.02967	1.13663	0.31578	0.197332	0.500262	0.469924	0.985284	0.969877	1	1
AGBL5	9.71547	11.4757	8.64755	9.97111	9.92059	9.95296	0.482527	0.277527	0.898209	0.854747	0.985319	0.969877	1	1
EFR3B	2.73994	2.67741	2.53446	2.44869	1.86786	1.7528	0.411488	0.520587	0.716643	0.952382	0.985284	0.974057	1	1
KIF3C	3.8346	3.89063	3.72785	3.80664	3.84337	3.82282	0.547243	0.51547	0.611359	0.687807	0.990605	0.972788	1	1
RAB10	52.8777	48.3345	69.4469	59.2827	47.5124	40.0168	0.133997	0.109816	0.0531247	0.0942777	0.941738	0.915484	0.654246	0.741
HADHA	97.2884	103.077	90.324	96.3453	107.272	108.693	0.727718	0.804503	0.850928	0.48968	0.997173	0.995326	1	1
MAPRE3	3.69657	3.392	4.55457	4.89772	2.69953	3.10895	0.702802	0.740966	0.311125	0.235483	0.99513	0.991938	0.985378	0.961324
CAD	22.3104	23.3723	18.4169	21.0687	25.6885	24.1641	0.434693	0.46179	0.517826	0.537796	0.985284	0.969877	1	1
CD59	73.9184	80.3151	66.7646	68.7503	77.5915	80.4063	0.844259	0.954523	0.62589	0.648909	1	1	1	1
CD82	2.99739	3.8617	2.09055	3.46229	4.3592	5.48361	0.0708291	0.0413433	0.034044	0.0740549	0.826498	0.739265	0.524068	0.670347
BCORL1	3.33776	3.93993	4.06019	4.00087	3.77905	3.22354	0.782316	0.65398	0.793502	0.540843	1	0.985436	1	1
ATRX	3.73325	3.41523	4.62452	2.89854	1.84983	2.07046	0.684324	0.720679	0.668093	0.304815	0.994463	0.991728	1	0.986628
AK6	8.90187	7.26986	13.1282	9.84188	9.49465	4.20707	0.125187	0.116503	0.00654859	2.91e-08	0.931591	0.921616	0.2135	3.60117e-06
MYNN	4.54496	3.98883	5.244	4.69447	3.04116	2.40667	0.931529	0.818096	0.0870098	0.183361	1	0.997927	0.773938	0.924022
MECOM	2.45671	1.85971	3.36472	2.55777	1.30963	1.40332	0.482555	0.317311	0.305638	0.470448	0.985319	0.969877	0.985378	1
SCAMP1	8.56849	7.65063	10.6209	8.34029	5.44629	5.3675	0.512716	0.464468	0.21407	0.905723	0.986978	0.969877	0.946338	1
PREP	16.0108	15.7146	16.6886	13.5012	20.7401	19.0822	0.969993	0.93417	0.159787	0.537625	1	1	0.901267	1
HACE1	0.559889	0.540231	0.870489	0.602692	0.657807	0.37924	0.373373	0.594272	0.78549	0.0761454	0.985284	0.979963	1	0.681245
SEH1L	4.37461	3.71742	5.25551	3.55205	4.90896	4.33895	0.797005	0.652209	0.247543	0.607724	1	0.985436	0.970098	1
WDR47	3.45662	2.9502	5.86381	4.272	3.07883	2.45414	0.0853432	0.137413	0.178177	0.20436	0.865264	0.950558	0.915822	0.939351
WDFY1	5.30356	4.79894	7.67087	5.43745	4.42602	3.82061	0.247505	0.375366	0.367977	0.476781	0.985284	0.969877	0.999101	1
OVGP1	0.620273	0.884771	1.03259	0.889589	0.635446	0.552274	0.282643	0.826575	0.644327	0.709859	0.985284	0.997927	1	1
SLC25A24	9.52274	8.97792	11.9662	4.16751	5.22912	4.49826	0.417353	0.489956	0.48552	0.467967	0.985284	0.970047	1	1
MAP3K4	3.69029	3.09132	4.92746	3.59782	4.14152	3.28745	0.449501	0.378782	0.87137	0.256275	0.985284	0.969877	1	0.969339
PILRA	0.428892	0.360163	0.316437	0.295719	0.0981019	0.178547	0.293835	0.524416	0.722695	0.304082	0.985284	0.974969	1	0.986628
IGSF9	0.0524162	0.0494076	0.049434	0.0574692	0.0553227	0.0626536	0.802455	0.822571	0.700015	0.76861	1	0.997927	1	1
ABCB1	0.236848	0.152646	0.283765	0.255542	0.176881	0.155098	0.987945	0.51814	0.755991	0.881744	1	0.973274	1	1
ZNF213	3.25267	3.59061	3.03896	4.3951	2.73522	2.41964	0.484721	0.333307	0.138109	0.670294	0.985319	0.969877	0.875834	1
AKR1B1	112.433	112.783	103.197	110.958	103.854	120.475	0.76593	0.686321	1	0.437244	1	0.988809	1	1
CPNE3	10.742	8.83749	12.992	9.84694	11.1828	8.86512	0.493788	0.329985	0.887605	0.105107	0.98576	0.969877	1	0.774354
RRN3	9.77102	7.75734	11.1004	12.7597	9.51002	8.06391	0.721793	0.410839	0.119383	0.317311	0.996424	0.969877	0.84803	0.986628
CTTN	23.6879	22.3163	25.5486	20.6693	22.0429	27.4402	0.687466	0.592117	0.183456	0.115297	0.994463	0.979942	0.918317	0.798679
WNT11	0.55049	0.575402	0.891469	1.29577	0.319266	0.279707	0.317311	0.652203	0.010936	0.806194	0.985284	0.985436	0.289183	1
MTIF2	12.0421	13.0756	17.7637	12.6114	11.3008	10.2424	0.153647	0.429958	0.491334	0.56126	0.963357	0.969877	1	1
DDHD2	3.48699	3.52227	3.82808	2.97926	4.54106	2.8544	0.892584	0.755738	0.681864	0.00460343	1	0.992016	1	0.118883
TTC39A	0.234149	0.279413	0.238636	0.349152	0.287734	0.25646	0.782417	0.595427	0.958731	0.839641	1	0.979963	1	1
EPS15	5.19378	4.13775	7.27573	5.09057	5.20678	4.67366	0.312203	0.241238	0.996224	0.694613	0.985284	0.969877	1	1
ORC1	22.7411	25.3582	16.8455	20.3479	28.3599	25.8009	0.225208	0.185523	0.264599	0.37157	0.985284	0.969877	0.977334	1
MGST2	10.3623	10.6338	8.74978	6.34197	11.3141	10.4964	0.364006	0.426765	0.018124	0.689171	0.985284	0.969877	0.377402	1
CHERP	12.6807	13.6844	10.6647	11.1977	16.6801	16.7252	0.428178	0.408858	0.0813921	0.957301	0.985284	0.969877	0.764418	1
ATG16L1	3.7278	3.74726	4.06896	3.79351	4.71745	4.74609	0.878802	0.761835	0.213114	0.690983	1	0.992016	0.945735	1
USP40	1.97851	1.68611	2.59724	2.0573	1.48809	1.41333	0.582545	0.586256	0.650599	0.921061	0.991155	0.978561	1	1
POMGNT1	10.9422	12.2382	8.61798	10.7786	11.9353	12.1437	0.238289	0.190998	0.516439	0.754662	0.985284	0.969877	1	1
RAD54L	11.6104	12.5652	13.5033	10.9334	12.1702	12.3561	0.595247	0.924009	0.508059	0.766556	0.991155	1	1	1
MAST2	7.40752	6.88807	7.41315	8.22069	7.33869	6.57279	0.696899	0.892632	0.499893	0.613061	0.994463	1	1	1
DNAJA1	57.3292	64.2837	61.7058	53.4436	62.3638	60.9892	0.539299	0.795619	0.720852	0.567883	0.990605	0.995259	1	1
B4GALT1	92.9239	94.6119	88.7103	92.4525	98.4996	95.0643	0.637554	0.622652	0.814629	0.229818	0.991155	0.983519	1	0.959066
CHMP5	27.7102	29.6649	32.9401	28.9651	36.8281	33.3042	0.406789	0.576703	0.602356	0.300542	0.985284	0.978474	1	0.986628
NFX1	11.1476	9.36272	13.4548	12.1556	9.78878	8.84512	0.498892	0.358851	0.295862	0.634096	0.98639	0.969877	0.985378	1
DIMT1	6.82529	6.69738	7.58114	7.09048	8.11816	7.58628	0.978725	0.990663	0.609699	0.844342	1	1	1	1
IPO11	4.33851	3.6745	5.78138	4.27256	3.43873	3.07773	0.454125	0.437964	0.534707	0.793645	0.985284	0.969877	1	1
FOLH1	0	0.00966942	0	0	0	0	NA	NA	NA	NA	NA	NA	NA	NA
EIF2AK1	43.8379	49.5904	43.7142	41.5178	52.3505	50.0426	0.78386	0.975744	0.517358	0.457694	1	1	1	1
EPDR1	5.95823	5.74542	6.75813	6.07666	6.73861	5.80355	0.961983	0.97957	0.940397	0.453283	1	1	1	1
SNX10	1.41038	1.35416	1.8692	1.53544	1.3493	1.20294	0.607952	0.850159	0.952063	0.77638	0.991155	1	1	1
SEPHS1	22.6022	22.1287	21.9973	21.2114	27.8656	26.8381	0.900544	0.959101	0.268916	0.674454	1	1	0.979372	1
MRPL28	51.412	47.0749	36.3735	52.3945	41.9517	56.2495	0.137757	0.453604	0.97342	0.0483161	0.945809	0.969877	1	0.548584
ITPKC	3.55927	2.79131	4.83298	6.03887	2.57811	2.6935	0.403999	0.252121	0.0398235	0.551112	0.985284	0.969877	0.568768	1
CEACAM6	0	0	0	0	0	0	NA	NA	NA	NA	NA	NA	NA	NA
RBM22	16.715	16.7125	18.9781	18.7168	16.8295	15.9267	0.693237	0.761753	0.471966	0.718082	0.994463	0.992016	1	1
TMED2	62.4908	64.9	71.7186	63.0578	73.8495	71.3741	0.368604	0.467293	0.753606	0.509276	0.985284	0.969877	1	1
ERO1B	1.05579	0.924661	1.52777	0.97257	0.679177	0.667792	0.441376	0.495104	0.792556	0.856961	0.985284	0.970047	1	1
ZFAND6	11.4514	11.2207	13.1069	15.5867	12.0131	12.8512	0.639303	0.740435	0.425629	0.49798	0.991155	0.991938	1	1
HSD17B2	0	0	0	0	0	0	NA	NA	NA	NA	NA	NA	NA	NA
TXLNG	11.3044	8.22663	16.271	11.0102	8.86355	7.82899	0.183526	0.0685665	0.317311	0.507063	0.985284	0.840773	0.985378	1
PPEF1	0.415827	0.390989	0.449377	0.449481	0.218569	0.337984	0.930895	0.870699	0.995243	0.296146	1	1	1	0.986628
LAT2	0.1108	0.0758942	0.114706	0.117133	0.125338	0.058323	0.857294	0.867365	0.647713	0.25082	1	1	1	0.967869
HUWE1	50.5868	35.7723	56.8266	39.5858	58.0941	42.3412	0.421463	0.0532833	0.868186	0.00539164	0.985284	0.796761	1	0.134893
ZW10	7.74659	6.65832	10.3857	7.52553	8.3749	7.65499	0.319989	0.305333	0.759281	0.720708	0.985284	0.969877	1	1
ALG9	3.50005	3.71746	3.41951	2.82559	4.11237	4.13127	0.575432	0.453907	0.0594428	0.638943	0.991155	0.969877	0.679722	1
ACOX3	2.24108	2.00039	1.93053	2.39829	2.36832	2.41087	0.330232	0.518758	0.462766	0.651222	0.985284	0.973465	1	1
MTMR2	17.7472	15.6294	24.9496	17.61	16.5058	14.5123	0.154375	0.17598	0.387213	0.291116	0.963376	0.969877	1	0.986628
PPP1R15A	18.498	17.0883	29.2281	41.2029	13.4207	13.3923	0.0375639	0.122835	4.93e-06	0.991477	0.63718	0.929429	0.00066505	1
HSD17B14	0.151571	0.0853405	0.134421	0.16537	0.144567	0.0238274	0.801048	0.777328	0.0514322	0.00483419	1	0.992923	0.646933	0.123802
TRIP6	51.207	54.6261	42.8653	58.8476	48.5287	56.1713	0.550312	0.60332	0.638306	0.445427	0.990824	0.982717	1	1
ACHE	0.0286003	0.0276239	0	0.050231	0.0302003	0.0200184	NA	NA	0.527653	0.630807	NA	NA	1	1
FTL	1148.74	1109.88	864.141	1087.75	1030.05	1210.72	0.437319	0.77185	0.903063	0.355382	0.985284	0.992923	1	0.997562
SRRT	26.2446	29.7872	21.1935	23.1286	32.0481	31.3346	0.399803	0.328137	0.193425	0.737653	0.985284	0.969877	0.928723	1
BAX	23.0943	28.2197	15.643	21.7876	21.2654	26.8816	0.116561	0.0515044	0.391984	0.0706809	0.928884	0.796761	1	0.656817
NLK	5.92445	5.24237	6.34258	4.74316	5.77257	5.38794	0.860431	0.95792	0.354448	0.8154	1	1	0.995742	1
PIGS	17.201	19.3437	15.0056	16.4086	16.6615	16.8329	0.509566	0.371409	0.908814	0.918736	0.98682	0.969877	1	1
ADAMTS2	0.00342088	0.00634586	0.00387237	0.0102529	0.00418584	0	0.985822	0.385085	NA	NA	1	0.969877	NA	NA
ATXN7L3	7.84614	5.105	5.5711	12.7011	12.8457	5.72462	0.113251	0.788867	0.00783371	2.93e-10	0.922793	0.994312	0.239856	4.91148e-08
PGS1	5.92488	6.19253	4.89386	5.99763	5.52067	5.65848	0.282381	0.269367	0.980205	0.707346	0.985284	0.969877	1	1
PSMC5	35.4693	36.4291	33.5028	35.3055	41.221	43.3463	0.928051	0.963935	0.416339	0.772008	1	1	1	1
UIMC1	8.58145	7.72499	10.4452	9.55523	10.1277	8.975	0.564759	0.514097	0.988248	0.449858	0.991155	0.972514	1	1
CETP	0.192118	0.176538	0.172703	0.122301	0.208437	0.109324	0.672059	0.625477	0.779189	0.26317	0.993646	0.983655	1	0.974139
MMP2	6.1315	6.66043	6.64786	7.30823	8.3837	9.35461	0.897518	0.724473	0.194353	0.273029	1	0.99173	0.929554	0.983002
LPCAT2	3.74983	2.9279	4.34711	3.35568	4.53348	3.72714	0.922262	0.580143	0.380277	0.257385	1	0.978474	1	0.969632
GNAO1	2.70152	2.46389	3.02846	3.45137	2.3162	2.22555	0.907444	0.990363	0.479466	0.844548	1	1	1	1
OGFOD1	13.4244	12.1186	19.9488	16.961	15.4687	14.8231	0.129141	0.127073	0.549729	0.73003	0.932411	0.938003	1	1
SH3BP2	1.50463	0.986026	1.77039	1.92454	0.98649	0.992988	0.98259	0.357602	0.255331	0.794965	1	0.969877	0.972129	1
NOP14	24.3771	24.21	22.9687	26.4604	28.3354	26.4275	0.852956	0.923121	0.901767	0.492067	1	1	1	1
ADD1	8.96836	6.51611	5.81906	8.23804	10.1074	6.88648	0.0577746	0.487103	0.622337	0.0050602	0.763058	0.970047	1	0.128519
L2HGDH	4.32533	3.86034	4.81114	3.93085	4.59082	4.13067	0.952246	0.945968	0.54977	0.723828	1	1	1	1
TXNDC16	2.42015	2.14891	2.58253	1.93541	1.66349	1.71355	0.746969	0.947062	0.818336	0.630343	1	1	1	1
C14orf166	9.30462	10.3286	10.0449	9.9322	11.1077	10.2476	0.955387	0.801813	0.781389	0.657591	1	0.995326	1	1
NID2	12.9724	15.1661	18.2297	12.8976	16.459	12.775	0.216644	0.623847	0.91691	0.0370868	0.985284	0.983519	1	0.472268
GMCL1	7.11433	6.99603	8.20861	6.74869	7.66894	6.55844	0.836125	0.950984	0.80511	0.399581	1	1	1	1
SF3B2	36.8847	39.2308	36.6864	34.5149	44.489	41.77	0.887432	0.986181	0.45611	0.484737	1	1	1	1
KLHL42	4.81903	4.3967	5.78957	3.9161	4.85287	3.7598	0.788793	0.780645	0.731375	0.0999314	1	0.993791	1	0.757974
GNAS	97.4302	105.971	83.9313	101.628	96.9905	106.958	0.985692	0.849168	0.893182	0.833694	1	1	1	1
DNM1L	8.07	6.65575	11.0973	6.90983	8.53286	6.9131	0.269417	0.20023	0.724513	0.216303	0.985284	0.969877	1	0.945775
PTHLH	0.193863	0.142652	0.251318	0.291912	0.16155	0.132513	0.875951	0.728577	0.445961	0.703433	1	0.991785	1	1
ERGIC2	6.86633	6.74235	8.03272	6.22351	6.32152	6.20329	0.829066	0.863005	0.734697	0.853419	1	1	1	1
TFAP2C	15.0346	12.5009	20.0058	18.8127	12.5122	12.8738	0.290655	0.151893	0.0876394	0.693591	0.985284	0.960206	0.774321	1
AURKA	37.85	40.2962	43.6602	45.6421	40.1137	41.4489	0.437257	0.630576	0.629826	0.883549	0.985284	0.983655	1	1
PIR	22.8842	24.2006	19.0676	26.0519	24.1929	23.3731	0.456873	0.461565	0.583662	0.7858	0.985284	0.969877	1	1
AAMDC	5.61494	6.18983	4.56502	5.90648	3.98683	5.68986	0.259032	0.199235	0.912406	0.0101464	0.985284	0.969877	1	0.212462
RFX2	1.38245	1.2582	1.8103	1.9405	1.22301	1.13474	0.68558	0.751059	0.415298	0.965138	0.994463	0.992016	1	1
METTL2A	13.0401	11.7145	12.2353	14.0345	10.7366	11.8712	0.739976	0.988268	0.598029	0.358523	0.99961	1	1	0.998924
SULT2B1	0.446771	0.493364	0.377807	0.648656	0.210583	0.369888	0.463923	0.40299	0.646707	0.184169	0.985284	0.969877	1	0.925696
ALG6	1.04819	1.0768	1.47088	1.1705	0.928581	0.866924	0.509034	0.77775	0.819478	0.932891	0.98682	0.993009	1	1
CNOT3	13.4875	13.9796	13.0067	15.4796	13.6086	14.1643	0.789813	0.870828	0.736649	0.773264	1	1	1	1
GP6	0.0319796	0.0136795	0.0208718	0.0037649	0.028092	2.85283e-05	0.562306	0.824057	5.1e-06	5.13e-14	0.991155	0.997927	0.000683033	1.29578e-11
PTPN4	2.0955	1.51042	2.27848	1.71815	1.11358	1.11834	0.867531	0.657075	0.590413	0.754941	1	0.985847	1	1
DDX18	11.167	9.98228	13.9687	10.2715	10.6883	9.68093	0.414481	0.399608	0.915834	0.557841	0.985284	0.969877	1	1
KHSRP	54.1181	55.121	44.7878	59.7875	50.3155	52.9888	0.510865	0.709113	0.433366	0.98871	0.98682	0.991386	1	1
GNA11	5.4875	16.9439	13.4412	5.69809	16.1261	17.2477	0.000311329	0.489479	1.39e-06	0.639067	0.0268109	0.970047	0.000217447	1
ASAP3	8.11016	7.70169	7.54932	8.03415	5.14559	4.26782	0.537491	0.664048	0.0530099	0.31173	0.990605	0.987785	0.653965	0.986628
EDEM2	19.4553	20.629	14.9394	16.1679	18.8919	19.7777	0.247097	0.26851	0.410099	0.742988	0.985284	0.969877	1	1
DNMT3B	3.09863	3.01726	2.80234	2.88969	2.81828	2.50609	0.422109	0.465963	0.89105	0.697872	0.985284	0.969877	1	1
TPX2	116.105	123.621	135.251	135.542	125.063	116.677	0.177295	0.293797	0.317311	0.119645	0.985284	0.969877	0.985378	0.811974
PDRG1	26.9131	24.4044	25.6984	44.4957	20.5759	23.8704	0.897655	0.781816	0.0139047	0.256853	1	0.993913	0.332852	0.969339
EPB41L1	20.2089	18.9074	19.3848	17.6603	20.9894	19.6228	0.854965	0.891664	0.662645	0.614558	1	1	1	1
DOCK9	1.39814	1.08078	1.81569	1.1302	1.84827	1.37525	0.709925	0.459917	0.237632	0.206292	0.996075	0.969877	0.962884	0.939351
ANKRD10	9.81725	11.2155	10.0307	8.01438	11.4269	11.4177	0.913384	0.599405	0.0824944	0.856707	1	0.982032	0.764418	1
TGDS	3.18209	2.86369	4.35917	3.36581	3.19178	2.45781	0.437142	0.532296	0.620578	0.118266	0.985284	0.975201	1	0.808268
DOCK3	0.158705	0.120363	0.145465	0.080636	0.242976	0.239829	0.834763	0.953176	0.0635637	0.992976	1	1	0.699892	1
C3orf18	6.85704	7.136	7.78155	10.3041	5.70591	6.09664	0.946309	0.922688	0.0951346	0.5171	1	1	0.79388	1
COQ9	19.1245	21.6986	19.139	19.0637	21.4235	21.4688	0.988956	0.728192	0.574536	0.989166	1	0.99173	1	1
TMEM40	0.665335	0.932762	0.730994	0.977269	0.831343	1.02437	0.963909	0.326389	0.466661	0.248341	1	0.969877	1	0.964223
KIF9	0.93431	0.794195	1.13085	0.875465	0.99542	1.05584	0.896007	0.840703	0.25675	0.62307	1	1	0.972129	1
ARHGAP28	0.542196	0.430001	0.973345	0.656214	0.666639	0.581357	0.201334	0.214155	0.741372	0.718518	0.985284	0.969877	1	1
CRLS1	5.70242	4.90163	5.97815	5.58575	5.56291	5.78199	0.799686	0.979274	0.686348	0.640533	1	1	1	1
PPP1R13B	3.48744	3.60427	4.00185	3.88351	3.10582	2.83137	0.975728	0.809373	0.616839	0.895911	1	0.996283	1	1
ATRN	6.69394	6.94823	7.70782	6.65992	8.39641	6.81759	0.889905	0.962068	0.66299	0.222337	1	1	1	0.950098
SMOX	31.4421	31.4413	31.5776	49.0193	21.4822	25.1415	0.854729	0.808726	0.00857438	0.229082	1	0.996283	0.249697	0.959066
FKBP1A	32.8863	34.0329	75.2693	31.1568	35.3489	88.7303	7.26e-05	0.00242947	1.9e-07	9.23e-13	0.0078507	0.163872	3.86484e-05	2.15433e-10
NSFL1C	6.02163	6.66912	7.04921	7.38103	6.50417	6.73191	0.826546	0.85163	0.89183	0.579001	1	1	1	1
SLC4A11	1.84901	1.60296	1.68399	1.41493	1.53976	1.42782	0.433119	0.655234	0.512253	0.979514	0.985284	0.985436	1	1
C20orf194	0.98529	0.7149	1.13708	0.975534	0.799255	0.687122	0.976956	0.652382	0.831542	0.72346	1	0.985436	1	1
ZNF343	2.05228	1.60239	2.84133	2.56009	1.85655	1.80754	0.447887	0.36354	0.68798	0.821009	0.985284	0.969877	1	1
EBF4	0.149076	0.202396	0.101378	0.345348	0.0476921	0.060407	0.436927	0.238974	0.0248059	0.655815	0.985284	0.969877	0.442325	1
CPXM1	0	0.015361	0	0	0	0	NA	NA	NA	NA	NA	NA	NA	NA
MAVS	8.62641	7.85699	7.35379	7.88628	8.52712	8.00808	0.349952	0.576522	0.764609	0.874415	0.985284	0.978474	1	1
RP5-1187M17.10	1.37988	1.23587	1.73399	1.91498	0.870862	0.671026	0.808836	0.803558	0.0249062	0.408124	1	0.995326	0.442705	1
XRN2	29.1035	28.7337	31.7581	24.9595	34.1105	30.9913	0.650153	0.669501	0.37551	0.320565	0.991649	0.98848	1	0.986628
KIZ	2.67131	2.70847	4.25387	3.28435	2.57693	2.31633	0.158135	0.475273	0.643046	0.756418	0.966642	0.969877	1	1
DYNLL1	66.8885	76.4661	72.9332	46.2269	66.0976	75.6347	0.501941	0.57964	0.023288	0.503771	0.98682	0.978474	0.429237	1
TESC	0.861086	0.860266	0.769137	1.2487	0.481093	0.288663	0.549895	0.481625	0.0159689	0.196641	0.990748	0.969877	0.356019	0.933137
SNX5	8.97615	8.85069	10.4728	7.20743	10.1909	10.0863	0.694767	0.80073	0.095397	0.92814	0.994463	0.995326	0.79388	1
RPL6	207.2	211.788	211.106	205.499	230.9	238.658	0.448323	0.47571	0.741197	0.629519	0.985284	0.969877	1	1
MAPKAPK5	2.8692	2.67878	3.33556	2.8615	3.3698	3.07788	1	0.986429	0.42792	0.908711	1	1	1	1
P2RX7	0.0766985	0.0860247	0.0325015	0.0428923	0.122121	0.0541384	0.179623	0.205052	0.508687	0.220084	0.985284	0.969877	1	0.947719
ESF1	3.33706	3.55149	3.65241	3.27986	2.57349	2.20097	0.883867	0.64834	0.549364	0.502885	1	0.985319	1	1
RBBP9	5.62134	5.44149	5.58786	5.01556	5.21298	5.05999	0.655042	0.670481	0.679881	0.861285	0.991649	0.98848	1	1
ANAPC5	14.1426	14.571	13.9946	14.1548	17.0981	13.5669	0.874721	0.954325	0.895468	0.0570703	1	1	1	0.599271
SLC23A2	2.87942	2.39646	3.42104	3.09055	2.70603	2.26747	0.92576	0.686294	0.721859	0.413428	1	0.988809	1	1
SLC8B1	11.8955	11.1997	11.4069	12.0957	9.71734	8.9078	0.810071	0.920464	0.316457	0.720804	1	1	0.985378	1
TMEM230	13.5313	15.1698	13.7299	12.6266	15.6611	15.3742	0.958768	0.799436	0.377569	0.884089	1	0.995326	1	1
DZANK1	0.351119	0.182546	0.331877	0.304044	0.227698	0.233609	0.635861	0.540553	0.986902	0.94409	0.991155	0.975622	1	1
KDM2B	3.89652	4.10191	3.70245	3.50847	5.01094	4.587	0.489818	0.414432	0.159044	0.811184	0.985659	0.969877	0.899967	1
TASP1	1.81864	1.80476	2.11789	1.85069	1.88976	2.01627	0.936049	0.876858	0.389284	0.443828	1	1	1	1
OAS1	0.872918	0.848739	0.683469	0.777586	0.671675	0.66345	0.34233	0.355414	0.840855	0.844605	0.985284	0.969877	1	1
GCN1	41.5934	38.8023	34.5001	36.4242	45.6165	41.0255	0.471406	0.855738	0.683028	0.278098	0.985319	1	1	0.986016
RPLP0	529.015	560.549	310.537	573.661	335.103	527.654	0.0249607	0.0228846	0.474899	2.69e-05	0.532106	0.584978	1	0.00171038
PXN	37.4063	36.0732	35.2998	35.2362	43.1063	41.6356	0.924498	0.872713	0.526652	0.656766	1	1	1	1
SIRT4	1.48631	1.93713	1.05395	1.3472	1.19676	1.55847	0.161743	0.0429939	0.296074	0.0839446	0.970394	0.744206	0.985378	0.70585
KIF16B	1.18204	1.00219	1.69421	1.08572	1.2052	1.10381	0.446082	0.449655	0.522508	0.903055	0.985284	0.969877	1	1
TRMT6	5.70225	4.0058	6.26567	3.82646	5.62472	3.84111	0.936931	0.397846	0.612449	0.0112681	1	0.969877	1	0.227571
PEBP1	251.994	288.848	178.885	209.961	258.378	276.56	0.263035	0.104125	0.34304	0.907643	0.985284	0.911939	0.99471	1
TBX5	0	0	0	0	0	0	NA	NA	NA	NA	NA	NA	NA	NA
BRAP	6.03754	5.00434	7.54571	7.2211	5.94577	6.0247	0.590091	0.476605	0.759899	0.763953	0.991155	0.969877	1	1
ERP29	90.9805	100.511	80.0208	107.117	80.2266	85.636	0.912729	0.872916	0.187346	0.884804	1	1	0.922174	1
FUS	41.1607	38.9299	37.6049	47.324	43.2302	46.0808	0.801213	0.904941	0.699573	0.688601	1	1	1	1
IGBP1	44.2095	46.2922	32.7202	34.8826	40.4203	48.7192	0.20314	0.267161	0.156353	0.160015	0.985284	0.969877	0.895773	0.895454
FXYD5	45.0487	49.1551	36.8011	49.1322	37.7732	45.5075	0.427166	0.473183	0.550371	0.161147	0.985284	0.969877	1	0.897972
ZNF302	3.28105	2.61137	3.50797	3.06725	2.15411	1.75137	0.816964	0.830121	0.317735	0.363122	1	0.998049	0.985378	1
GRAMD1A	13.774	15.5772	11.4273	15.1328	12.059	12.0658	0.395506	0.3419	0.344785	0.848907	0.985284	0.969877	0.995742	1
FXYD3	0.163787	0.27228	0.0514153	0.0747377	0.230542	0.215781	0.0506136	0.0135604	0.069126	0.900545	0.719938	0.467317	0.721215	1
HEPH	0	0	0	0	0	0.00552523	NA	NA	NA	NA	NA	NA	NA	NA
CDIP1	11.0381	13.1613	8.89315	13.9507	10.7664	11.2228	0.288714	0.149091	0.467921	0.656391	0.985284	0.960206	1	1
CMTM1	0.011855	0.110451	0.0319741	0.0307574	0.00678537	0.0131449	0.317311	0.119695	0.540923	0.392404	0.985284	0.927178	1	1
KCNH4	0.0565982	0.0375027	0.032388	0.0431	0.059802	0.082291	0.351354	0.716109	0.314568	0.632328	0.985284	0.991521	0.985378	1
GANAB	126.357	124.639	104.879	118.63	126.993	126.116	0.84495	0.919537	0.927585	0.367382	1	1	1	1
GMIP	5.04974	5.02009	5.13675	5.36606	5.05076	5.58011	0.712457	0.663744	0.672618	0.386026	0.996301	0.98772	1	1
RBM41	1.6565	1.64761	2.95052	2.24784	1.32345	1.05035	0.0808656	0.350186	0.163563	0.32489	0.858357	0.969877	0.904515	0.986628
BIRC5	48.4787	58.9832	40.3196	56.7562	47.2707	51.8086	0.527766	0.271393	0.510044	0.754064	0.990055	0.969877	1	1
LAG3	0.0402881	0.10523	0.109001	0.075435	0.0499836	0.113463	0.297668	0.799799	0.384587	0.26053	0.985284	0.995326	1	0.973524
MLF2	57.5066	62.9243	49.5577	57.6901	55.7171	62.5806	0.656958	0.614078	0.929596	0.606432	0.991895	0.983318	1	1
OTUB2	0.772104	0.910901	0.949457	0.915349	0.766945	0.698333	0.857027	0.656446	0.955943	0.915974	1	0.985527	1	1
DDX24	17.7661	18.4521	17.4219	17.3463	20.599	20.1626	0.839135	0.774798	0.536642	0.857456	1	0.992923	1	1
ZBTB25	1.28427	1.58811	2.07301	1.86736	1.35966	1.49506	0.184561	0.97732	0.949077	0.39249	0.985284	1	1	1
NECAP1	5.40481	4.77645	7.55377	6.21979	5.15245	4.68961	0.317311	0.392841	0.479532	0.776598	0.985284	0.969877	1	1
ARHGAP4	0.445945	0.479964	0.346626	0.446786	0.322276	0.332059	0.353162	0.321826	0.98775	0.905054	0.985284	0.969877	1	1
ANKRD24	0.0347402	0.0949574	0.107027	0.0841636	0.017128	0.0175096	0.232501	0.831186	0.176937	0.996437	0.985284	0.998101	0.914798	1
DHX32	10.7021	9.9886	14.5847	11.9951	12.8356	11.417	0.249715	0.335736	0.952128	0.412596	0.985284	0.969877	1	1
RCOR1	10.9742	9.60115	15.6891	11.4214	13.0017	10.739	0.192487	0.200164	0.90892	0.138198	0.985284	0.969877	1	0.853965
GPATCH2L	0.960414	0.721051	0.966768	0.711848	0.820433	0.616858	0.703306	0.947822	0.781303	0.350725	0.995304	1	1	0.997562
LTBP4	6.69931	7.99251	5.83977	7.82509	4.9745	5.2168	0.347557	0.210255	0.264804	0.512135	0.985284	0.969877	0.977705	1
BLVRB	66.7171	72.144	57.7919	89.4322	46.2889	59.2176	0.676705	0.66512	0.0438826	0.112376	0.993897	0.988383	0.598129	0.791047
SLC9A1	3.30065	3.22433	3.95693	3.94354	3.31802	3.59863	0.82989	0.993216	0.875152	0.331462	1	1	1	0.989449
SPTLC1	10.2054	9.40662	11.6798	8.66201	12.2736	11.0916	0.696994	0.627517	0.20982	0.498215	0.994463	0.983655	0.941877	1
PAPOLA	10.2706	7.60249	12.4216	8.03254	7.08718	6.80145	0.493852	0.200569	0.659925	0.975993	0.98576	0.969877	1	1
CCNK	5.63476	5.08647	6.42617	5.86176	5.74812	8.59359	0.942179	0.855327	0.0746511	0.00226151	1	1	0.743329	0.0694959
PCBP4	7.94074	10.0167	8.91086	14.4333	6.39784	7.53928	0.938796	0.566931	0.0244918	0.157644	1	0.978474	0.441329	0.888116
YPEL3	3.14292	4.71584	2.23196	2.45308	3.50964	3.39009	0.0812252	0.0126602	0.104817	0.802036	0.859298	0.454474	0.821727	1
MRPS33	4.20576	4.5705	4.01189	4.31076	4.35786	4.41211	0.49937	0.371549	0.61679	0.601746	0.98639	0.969877	1	1
NDUFB2	19.0958	18.7007	13.0655	16.0481	19.4636	22.2865	0.107896	0.223414	0.181904	0.302466	0.917138	0.969877	0.917179	0.986628
NUDC	75.8298	83.8204	66.5523	75.5812	88.242	90.4062	0.727957	0.860497	0.634721	0.565413	0.997173	1	1	1
MAEA	6.99595	7.2704	5.45738	5.85048	7.99612	8.31428	0.176404	0.264012	0.0975334	0.554338	0.985284	0.969877	0.803688	1
ICAM1	5.78556	5.25016	7.04273	7.82656	4.70855	4.64937	0.711414	0.71754	0.125682	0.778497	0.996301	0.991597	0.855658	1
STRN4	13.583	14.1293	12.8706	15.9763	12.1767	11.6466	0.733262	0.81594	0.180037	0.865596	0.998118	0.99721	0.916885	1
LYZ	0	0.0627421	0.0522785	0.0269884	0.0212864	0.0403993	NA	0.674328	0.385996	0.457253	NA	0.988523	1	1
MUL1	15.0569	15.4401	11.9169	15.6764	13.0673	13.848	0.270838	0.434179	0.622753	0.678085	0.985284	0.969877	1	1
TFAP4	4.60876	4.67357	4.3091	2.49279	4.96736	5.60186	0.486668	0.521418	0.000633047	0.316625	0.985319	0.974518	0.0390225	0.986628
PDCD7	16.7793	18.1133	19.7907	18.343	17.7022	17.1089	0.579984	0.860136	0.761982	0.83554	0.991155	1	1	1
SPG21	29.8718	33.7194	28.7888	28.8642	34.8676	37.5181	0.9289	0.729473	0.279988	0.632905	1	0.991785	0.984779	1
DNAJB11	13.6188	12.9805	14.0217	9.19569	15.6656	15.0991	0.992603	0.810237	0.0250169	0.766322	1	0.99661	0.44396	1
P3H2	10.2291	9.69713	12.3521	11.5533	11.033	9.87773	0.527777	0.57604	0.645706	0.498876	0.990055	0.978474	1	1
THPO	0.212877	0.328269	0.16624	0.495542	0.237826	0.165053	0.515814	0.191266	0.229411	0.436028	0.988126	0.969877	0.956701	1
CHRD	0.643547	1.27488	0.808265	1.10748	0.448983	0.522051	0.752834	0.150533	0.315073	0.609788	1	0.960206	0.985378	1
FLT3LG	1.10479	1.23656	0.8575	1.36681	0.616653	0.89675	0.281848	0.208165	0.592346	0.126923	0.985284	0.969877	1	0.829317
RAB11FIP3	7.94254	8.89609	6.27872	7.32666	7.03491	7.07922	0.226222	0.187902	0.921309	0.745452	0.985284	0.969877	1	1
GNPTG	5.7047	7.15736	5.02242	6.21544	5.14523	5.09472	0.390574	0.200305	0.662701	0.765263	0.985284	0.969877	1	1
ZNF268	0.40057	0.417526	0.425727	0.450849	0.260567	0.296731	0.840938	0.71782	0.815473	0.71544	1	0.991597	1	1
GOLGA3	8.20948	9.51105	8.83899	6.54162	9.30248	11.5418	0.928063	0.654042	0.00858433	0.101656	1	0.985436	0.249697	0.764762
PABPC4	30.5055	36.0301	25.3587	25.7956	37.7471	36.6271	0.472381	0.311091	0.127633	0.68683	0.985319	0.969877	0.859943	1
CERS4	3.05198	2.99352	2.26211	3.21831	1.93313	2.26269	0.110862	0.235559	0.636984	0.204253	0.920954	0.969877	1	0.939351
MCOLN1	7.63905	8.28361	5.99286	5.83303	7.4051	8.00684	0.216189	0.200042	0.132973	0.41226	0.985284	0.969877	0.870591	1
USP48	6.54031	5.90882	7.60506	4.76996	6.97363	6.31662	0.852228	0.677853	0.1584	0.69955	1	0.988523	0.899463	1
EFNB1	2.93653	2.85071	2.81867	2.58659	2.2991	2.24495	0.540258	0.563915	0.824188	0.776709	0.990605	0.978474	1	1
PDPR	9.09251	8.46358	8.75146	6.5818	9.56669	7.14457	0.691184	0.771222	0.516314	0.0406886	0.994463	0.992923	1	0.497188
AARS	87.1668	78.9104	111.83	136.405	71.0731	70.5005	0.0759084	0.0471404	0.00138732	0.642387	0.844847	0.768054	0.0694256	1
GLG1	8.0931	8.36232	9.01028	8.40687	10.1885	9.38397	0.968261	0.978432	0.465247	0.64829	1	1	1	1
KIF4A	13.8094	14.2002	17.1502	14.1836	17.2806	15.2799	0.454222	0.611845	0.713712	0.391932	0.985284	0.982825	1	1
TNRC6A	3.63227	2.55769	5.25171	3.54704	3.36924	2.82557	0.297059	0.0907372	0.838795	0.401748	0.985284	0.898388	1	1
PLEKHG2	2.53476	2.56519	2.51684	2.95965	3.25394	3.23821	0.565974	0.578253	0.395787	0.662753	0.991155	0.978474	1	1
DLL3	1.34591	1.11112	0.877052	1.14122	0.78511	1.06362	0.101629	0.317311	0.665054	0.115529	0.907685	0.969877	1	0.798741
NAT14	21.1221	24.1768	13.9113	19.8192	12.7769	16.651	0.0790034	0.0690854	0.437076	0.0609858	0.849968	0.840773	1	0.620573
PITPNM2	4.47351	4.25961	3.94112	3.95625	4.33814	3.94972	0.32509	0.454805	0.683206	0.80161	0.985284	0.969877	1	1
EXOC1	3.27036	2.75086	4.17092	3.04554	3.2898	2.63212	0.634307	0.539739	0.901353	0.215886	0.991155	0.975622	1	0.945775
RBM27	14.8284	13.2054	18.4429	13.0354	11.7179	10.6357	0.438407	0.392279	0.502902	0.523282	0.985284	0.969877	1	1
POU4F3	0	0.024817	0.072979	0.040277	0	0.032805	NA	0.35423	0.936189	NA	NA	0.969877	1	NA
OSBPL8	3.82995	2.8238	4.78986	3.61287	2.45864	2.22192	0.65191	0.280401	0.28432	0.786156	0.991649	0.969877	0.985378	1
DTX2	2.80158	2.85532	3.18874	3.1925	3.07145	3.18316	0.946053	0.778446	0.587903	0.539814	1	0.993469	1	1
PUS7	7.39867	5.26283	10.5903	6.50104	7.55119	6.30803	0.201208	0.0591484	0.809456	0.332009	0.985284	0.811802	1	0.989667
NRCAM	0.228632	0.250907	0.291847	0.276833	0.155781	0.173523	0.897779	0.879287	0.762446	0.770708	1	1	1	1
LAMB1	29.6596	25.3918	35.8418	25.4799	31.1769	26.3352	0.328928	0.23636	0.988315	0.131038	0.985284	0.969877	1	0.838091
DLD	14.7822	13.6285	18.4628	13.0085	12.8887	12.2384	0.428126	0.376567	0.915529	0.814738	0.985284	0.969877	1	1
WDR7	0.893956	0.847408	1.01007	0.615099	0.885843	0.600382	0.942678	0.859532	0.575594	0.167038	1	1	1	0.908149
TXNL1	4.97478	4.73878	5.44868	6.23114	6.60102	6.40477	0.906184	0.894676	0.652242	0.91537	1	1	1	1
ABCC6	0.229699	0.24984	0.214261	0.235244	0.164167	0.206339	0.663047	0.599679	0.838794	0.609499	0.992506	0.982076	1	1
CMTM6	8.54465	7.31275	10.7633	7.95212	9.73677	8.03115	0.468825	0.364447	0.781417	0.21953	0.985284	0.969877	1	0.947213
ITGA6	8.19869	5.73988	11.1987	7.06984	7.38553	5.72328	0.282242	0.0746687	0.678551	0.130499	0.985284	0.859215	1	0.835131
RAPGEF4	0.0508228	0.0310673	0.0995083	0.0422869	0.026568	0.0420184	0.508134	0.277264	0.711129	0.602171	0.98682	0.969877	1	1
AC013461.1	3.7879	3.00678	5.46971	3.12946	3.7855	3.38649	0.299584	0.1924	0.416375	0.790982	0.985284	0.969877	1	1
SMPX	0	0	0.0444105	0	0.0365955	0	NA	NA	NA	NA	NA	NA	NA	NA
FH	96.7433	88.5845	105.254	93.1212	102.374	100.499	0.294756	0.177652	0.979214	0.30651	0.985284	0.969877	1	0.986628
SEL1L3	3.84403	3.2746	5.36139	4.71696	2.78179	2.59185	0.3734	0.369966	0.13648	0.95963	0.985284	0.969877	0.874418	1
CDV3	23.8491	18.7327	31.6165	24.2175	20.6372	18.2944	0.190691	0.0823133	0.266292	0.379496	0.985284	0.878375	0.978847	1
ALKBH5	37.1273	41.5085	36.7893	37.4354	42.8659	43.9234	0.900168	0.845687	0.548476	0.937799	1	1	1	1
APOH	0	0	0	0	0	0	NA	NA	NA	NA	NA	NA	NA	NA
NLRP1	0.392929	0.398357	0.527912	0.408798	0.510484	0.401959	0.688069	0.93611	0.603362	0.488167	0.994463	1	1	1
PITPNM3	1.84015	1.76649	2.06458	2.28078	1.9458	1.50617	0.894883	0.828372	0.580041	0.300375	1	0.997927	1	0.986628
SPAG7	16.4488	18.0592	13.2816	14.4775	16.7019	17.3132	0.309322	0.346163	0.463901	0.789054	0.985284	0.969877	1	1
ORC6	11.5453	11.1212	17.6129	14.7984	11.8674	10.7048	0.118939	0.247415	0.251594	0.487815	0.928884	0.969877	0.971991	1
ZFHX4	0	0.00223149	0.0204418	0.0030349	0.00108313	0.00190441	NA	0.0224044	0.813925	0.467697	NA	0.58092	1	1
ZC3HC1	8.98318	9.46533	7.84633	11.4903	9.15502	9.84779	0.397113	0.439164	0.652068	0.509276	0.985284	0.969877	1	1
RGS17	0	0	0.0111436	0.0119532	0	0.00494189	NA	NA	0.51965	NA	NA	NA	1	NA
TMEM101	10.0553	11.6325	6.45497	8.99822	9.85503	12.2092	0.0499479	0.0553235	0.129535	0.103794	0.719419	0.801369	0.862764	0.772738
CCDC80	2.29342	2.33618	2.19785	1.46197	2.9848	2.52031	0.545643	0.478215	0.0239861	0.435029	0.990605	0.969877	0.436474	1
PSME1	80.6384	92.4598	60.9324	74.138	64.3483	83.9195	0.25547	0.206722	0.838099	0.0807999	0.985284	0.969877	1	0.6976
PPP2R3C	3.9433	3.82342	4.3951	4.51454	2.97812	2.85222	0.943103	0.8848	0.297658	0.853851	1	1	0.985378	1
HAUS4	29.8689	35.8697	22.9194	35.9012	29.7682	29.4728	0.289439	0.185053	0.389123	0.84873	0.985284	0.969877	1	1
SLC7A8	0.960203	0.806786	0.665331	0.88445	0.529276	0.585539	0.202037	0.382127	0.737698	0.689788	0.985284	0.969877	1	1
OSGEP	5.33341	4.83149	4.33185	4.43586	4.32115	5.91181	0.225935	0.480549	0.105806	0.0209927	0.985284	0.969877	0.821727	0.340443
SLC22A17	0.00975343	0.0289542	0	0.0111284	0.0221403	0	NA	NA	NA	NA	NA	NA	NA	NA
RNF31	5.43095	7.80841	7.02895	6.72019	6.94473	7.41591	0.515991	0.51531	0.525172	0.463021	0.988126	0.972788	1	1
SCFD1	4.08241	3.84607	5.29526	4.0259	3.23096	3.31197	0.560336	0.711199	0.845401	0.535087	0.991155	0.991493	1	1
G2E3	1.39684	1.4801	2.11653	1.4959	0.919127	0.814532	0.286525	0.771503	0.29699	0.726534	0.985284	0.992923	0.985378	1
HECTD1	7.60108	6.05748	9.43388	5.74257	5.87856	5.16624	0.583674	0.307807	0.893031	0.534807	0.991155	0.969877	1	1
HNRNPC	59.101	62.0869	61.2636	52.7984	79.1394	80.0514	0.655167	0.725859	0.0622358	0.478527	0.991649	0.99173	0.695333	1
SUPT16H	20.4128	12.8263	28.0919	13.2026	22.9052	18.3369	0.140814	0.0262441	0.181757	0.109976	0.952343	0.618148	0.917179	0.78782
TOX4	9.23919	8.48106	10.2794	11.004	8.55875	7.1391	0.852046	0.745593	0.182315	0.305783	1	0.992016	0.917293	0.986628
GEMIN2	3.6882	3.77968	5.59892	4.08816	3.93505	3.58432	0.2115	0.553508	0.991622	0.893539	0.985284	0.978135	1	1
TGM1	4.13245	3.37259	2.46727	4.02427	3.89929	3.75064	0.0185139	0.190623	0.878338	0.861106	0.461803	0.969877	1	1
TINF2	6.33107	7.53584	6.42844	5.35354	8.32383	5.01414	0.70953	0.420348	0.927446	0.00086778	0.996065	0.969877	1	0.0326551
SEMA6A	0	0.00336367	0	0.0043744	0	0.00357523	NA	NA	0.973805	NA	NA	NA	1	NA
TRPM7	5.47683	4.74864	6.00578	4.52814	3.1606	2.75007	0.930936	0.884228	0.242785	0.598799	1	1	0.966807	1
TYRO3	6.08609	6.67675	5.86448	7.9003	6.17651	6.24313	0.570719	0.462216	0.469963	0.696277	0.991155	0.969877	1	1
WDR76	19.8014	21.0281	24.1255	22.3457	25.2602	21.968	0.413167	0.656064	0.950095	0.310613	0.985284	0.985527	1	0.986628
CAPN3	0.0546447	0.000106216	0.0120399	0.0254469	0	0.0147886	0.0594819	2.27e-07	0.756189	NA	0.773159	8.27415e-05	1	NA
SNAP23	7.40601	6.83332	8.54009	5.71725	9.11395	8.27522	0.83829	0.783245	0.0900269	0.662725	1	0.993913	0.781215	1
TBX15	0.110171	0.0192352	0.0594548	0.0125927	0.0293955	0.0410279	0.260653	0.324277	0.0611519	0.712093	0.985284	0.969877	0.693599	1
PHGDH	82.3308	91.2622	70.3385	116.412	60.2149	65.483	0.980095	0.726969	0.00461685	0.803324	1	0.99173	0.169188	1
COL9A3	7.2835	9.54572	6.28766	7.20096	8.31281	7.67369	0.366119	0.133008	0.621072	0.775254	0.985284	0.944825	1	1
EZR	95.0287	99.9639	92.5822	100.801	107.848	106.547	0.574952	0.654424	0.907917	0.339063	0.991155	0.985436	1	0.992062
MYL6	158.177	154.908	107.304	124.905	176.053	198.837	0.165327	0.331117	0.0604193	0.633128	0.972427	0.969877	0.689195	1
AGO1	3.61185	3.05717	3.66475	2.43488	3.78526	3.31576	0.67287	0.957092	0.115666	0.675805	0.993646	1	0.840778	1
CLSPN	6.06843	5.90968	6.74868	5.42128	6.27146	5.60312	0.972507	0.922333	0.690974	0.606766	1	1	1	1
RFFL	1.34741	1.0351	1.5272	0.685676	1.43699	1.1385	0.894659	0.656852	0.0394065	0.380255	1	0.98559	0.564883	1
UNC13D	16.6735	19.3511	12.9676	17.7276	19.9655	22.8567	0.23999	0.178141	0.232644	0.303181	0.985284	0.969877	0.960068	0.986628
MFSD11	2.62061	2.80726	2.1115	2.56037	3.05817	2.72633	0.228113	0.231147	0.363367	0.748761	0.985284	0.969877	0.997591	1
DPYSL2	10.3625	12.3385	12.7944	10.965	16.8431	16.3091	0.444268	0.995394	0.0845264	0.846201	0.985284	1	0.766088	1
TGFB2	4.67714	3.65068	7.37386	5.20975	3.34361	3.22156	0.121231	0.0914777	0.275614	0.814215	0.928884	0.901681	0.98331	1
GPATCH2	2.49503	2.0846	3.13751	2.39794	2.07921	1.84025	0.745782	0.60471	0.867389	0.748874	1	0.982717	1	1
NUP50	8.01301	7.87813	12.1842	6.95619	8.83532	7.29188	0.0946628	0.262301	0.668741	0.270657	0.892779	0.969877	1	0.981117
CDC45	15.525	16.0595	16.9042	17.3035	17.1168	17.1613	0.826065	0.957434	0.980603	0.957856	1	1	1	1
COMT	9.98756	9.72245	8.61985	10.2651	9.78956	10.3319	0.410814	0.560419	0.868563	0.596269	0.985284	0.978474	1	1
XXbac-B461K10.4	0.82542	0.84926	1.81285	0.546845	0.752587	1.38389	0.0239941	0.164286	0.00103729	0.00330985	0.523688	0.968926	0.0558099	0.0921908
ECHDC1	6.59077	5.71237	8.3151	6.80669	6.60027	5.99954	0.55874	0.422395	0.914446	0.718479	0.991155	0.969877	1	1
LRRFIP2	4.2073	4.22239	6.42767	5.14185	4.38624	3.70273	0.166795	0.449583	0.522075	0.365897	0.972569	0.969877	1	1
SEC22C	5.44049	4.84374	6.45922	6.17556	5.75535	5.42712	0.797979	0.730819	0.833335	0.866853	1	0.991785	1	1
XYLB	1.38993	1.16589	1.50761	1.05428	1.26953	1.04489	0.786269	0.978729	0.571568	0.444081	1	1	1	1
HDAC6	4.9612	5.86293	4.13225	5.02125	5.19408	5.09686	0.263241	0.161126	0.660565	0.808428	0.985284	0.966194	1	1
CDC6	16.5484	16.5004	23.4132	19.9866	19.1148	17.1118	0.146708	0.30326	0.489264	0.443634	0.960871	0.969877	1	1
UPRT	3.18481	4.32325	4.59103	3.90532	5.47196	4.36886	0.265608	0.751596	0.406432	0.190178	0.985284	0.992016	1	0.930545
CDC23	10.7897	10.0504	13.9146	10.9802	11.8066	10.6671	0.349654	0.416722	0.995729	0.496839	0.985284	0.969877	1	1
AAAS	20.7146	23.2449	17.2023	22.7242	18.1898	18.8944	0.394351	0.341067	0.465584	0.778863	0.985284	0.969877	1	1
CBX5	10.1368	7.24405	8.34728	8.46473	9.11128	8.33141	0.314617	0.999792	0.834746	0.705466	0.985284	1	1	1
SUCO	1.87	1.6284	2.38772	1.68634	1.23068	1.12015	0.65914	0.676908	0.627068	0.873464	0.992506	0.988523	1	1
MSH2	25.2783	22.9976	32.6594	25.5566	21.634	18.3694	0.231913	0.229029	0.190296	0.236858	0.985284	0.969877	0.926754	0.961324
MAP3K1	3.10525	1.90036	3.76713	2.57822	2.5683	2.18769	0.791113	0.153724	0.885988	0.484471	1	0.960458	1	1
DHPS	17.7188	20.5854	14.2658	21.419	17.0902	18.3535	0.330749	0.214	0.541996	0.620439	0.985284	0.969877	1	1
HOOK2	2.10482	2.46034	1.80907	2.06227	2.31794	2.40709	0.334598	0.184464	0.209439	0.573722	0.985284	0.969877	0.941877	1
ARCN1	31.4885	27.6254	40.7135	29.9937	33.4489	30.1001	0.205475	0.147172	0.916789	0.28043	0.985284	0.957604	1	0.986016
EPB41L4B	0.921961	0.902128	1.42142	1.08658	0.834601	0.824536	0.319333	0.560294	0.864641	0.859385	0.985284	0.978474	1	1
TMEM38B	4.09597	3.96055	5.66407	4.65221	4.87634	3.40406	0.393215	0.627204	0.553206	0.0109189	0.985284	0.983655	1	0.222223
PSMD5	18.2501	16.2921	23.0341	18.4643	20.079	17.8427	0.333179	0.307955	0.886896	0.412269	0.985284	0.969877	1	1
PTGS1	40.2795	43.1507	41.1975	41.7947	41.1767	38.3864	0.793897	0.934167	0.660293	0.445781	1	1	1	1
NUP188	24.3541	22.9385	24.7654	22.8704	32.5507	29.0556	0.885744	0.723154	0.319693	0.293003	1	0.99173	0.985989	0.986628
CRAT	12.3346	14.9289	10.5222	13.7905	10.6913	11.181	0.463868	0.265075	0.487095	0.640353	0.985284	0.969877	1	1
SH2D3C	0.0174593	0.0269392	0.0630928	0.0717349	0.0302637	0.0204351	0.226765	0.494174	0.31101	0.645192	0.985284	0.970047	0.985378	1
NANS	14.8547	16.1607	14.0096	17.1188	16.2867	16.3902	0.71836	0.691387	0.853858	0.938682	0.996301	0.989432	1	1
TBC1D2	7.89041	7.54673	8.92484	8.38859	8.83885	8.76592	0.909349	0.929755	0.647799	0.800383	1	1	1	1
WHRN	6.86032	6.58308	8.48467	7.87592	7.39219	7.32972	0.594993	0.704449	0.957395	0.823644	0.991155	0.990514	1	1
CWF19L1	11.0419	10.3326	11.3356	8.92231	11.0838	11.0676	0.928497	0.899089	0.266838	0.860431	1	1	0.978847	1
SEMA4G	0.120651	0.0646788	0.136461	0.102321	0.0729523	0.086764	0.956944	0.52958	0.855127	0.771786	1	0.975201	1	1
BTAF1	8.07601	5.88374	11.2024	6.64911	4.57422	3.91616	0.253442	0.0891656	0.131623	0.433855	0.985284	0.892315	0.86675	1
IKZF5	2.74811	2.3199	3.12155	2.04368	2.804	2.37159	0.9409	0.82274	0.216877	0.453023	1	0.997927	0.94829	1
TLL2	0.0203741	0.00113387	0.0113578	0	0	0.00482145	0.464692	0.0170239	NA	NA	0.985284	0.514626	NA	NA
CYP26A1	0	0.0491007	0.029778	0.0222115	0.0254406	0	NA	0.453859	NA	NA	NA	0.969877	NA	NA
SORBS1	0.519721	0.2875	0.356629	0.200484	0.24638	0.18817	0.298853	0.955782	0.723784	0.568952	0.985284	1	1	1
BAMBI	11.578	12.6272	12.9917	13.2946	8.15015	8.59791	0.695686	0.977463	0.140581	0.487199	0.994463	1	0.879457	1
IL11	0.642869	0.700461	1.02147	1.68302	0.642192	0.47006	0.342729	0.798883	0.0108178	0.33784	0.985284	0.995326	0.287707	0.990567
WAC	9.0912	7.16719	14.6436	10.7131	6.92525	6.1587	0.0711159	0.0539712	0.0761109	0.604161	0.827231	0.797949	0.751707	1
CREM	3.78956	3.6807	4.35638	5.03766	2.54824	2.99763	0.953429	0.949086	0.228649	0.193048	1	1	0.956553	0.932325
NUBP2	15.2534	22.5239	14.0049	14.806	12.7481	19.9914	0.635543	0.114545	0.221861	0.00336282	0.991155	0.921044	0.952212	0.0930932
SMIM24	0.024512	0	0.0306257	0.0283681	0.024213	0	0.869345	NA	NA	NA	1	NA	NA	NA
HIVEP1	1.84577	1.15187	2.51419	1.77836	0.917417	1.28422	0.487393	0.132296	0.786908	0.0795287	0.985319	0.944825	1	0.695689
FKBP5	1.74399	1.52528	2.72836	2.12507	1.81507	1.46496	0.216028	0.351697	0.656956	0.427087	0.985284	0.969877	1	1
SRPK1	18.2029	14.6212	25.7024	18.6458	16.0293	14.029	0.149087	0.105614	0.201367	0.274193	0.961446	0.913336	0.937316	0.983245
BRPF3	3.19784	2.42132	3.52298	3.57633	3.63662	3.18327	0.902707	0.643223	0.947504	0.671996	1	0.984617	1	1
MRPS18A	58.0309	70.2522	39.1782	61.8748	55.8543	61.9045	0.0834381	0.0504718	0.786094	0.685174	0.863968	0.788658	1	1
PGC	0	0.0180153	0	0	0	0	NA	NA	NA	NA	NA	NA	NA	NA
TMEM14A	30.448	33.8653	31.4218	33.0837	38.1905	42.9042	0.764478	0.992469	0.284801	0.406531	1	1	0.985378	1
EFHC1	0.750974	0.92258	1.71884	0.871305	0.877401	0.688864	0.0162013	0.307483	0.985393	0.45559	0.431478	0.969877	1	1
HSP90AB1	499.109	523.869	472.441	429.066	670.185	664.954	0.664587	0.725274	0.0807969	0.362353	0.992548	0.99173	0.764418	0.999766
CDC5L	8.67125	8.31819	9.26958	7.15936	8.06776	6.89094	0.989344	0.942216	0.832285	0.394536	1	1	1	1
ITPR3	33.2037	30.5001	33.3785	37.6509	33.1949	28.9613	0.851524	0.608363	0.26882	0.214466	1	0.982717	0.979372	0.94544
ZNF184	4.33585	4.39349	6.27224	5.77749	2.78585	2.25873	0.258724	0.586001	0.014486	0.290952	0.985284	0.978561	0.338626	0.986628
DSP	31.1562	26.6043	39.289	26.1469	37.1725	29.6838	0.246499	0.145383	0.645101	0.0314593	0.985284	0.954943	1	0.42871
SIRT1	9.78275	8.5332	14.4524	10.1287	9.22678	7.23058	0.142475	0.16685	0.32429	0.0989704	0.953778	0.969877	0.987729	0.753482
HNRNPH3	23.908	22.3905	35.539	29.8773	27.9221	25.4158	0.0700748	0.121793	0.448006	0.373892	0.821536	0.929349	1	1
IFT74	1.13197	1.06578	1.59667	1.08698	0.867	0.741752	0.484757	0.669245	0.672227	0.707785	0.985319	0.98848	1	1
JAK2	1.35002	1.15565	2.39189	1.56783	0.857367	0.785999	0.0870117	0.17622	0.204857	0.939353	0.869751	0.969877	0.937433	1
ABL1	16.2335	18.698	16.9039	24.1763	17.9805	15.1068	0.973303	0.6742	0.0618634	0.219217	1	0.988523	0.695333	0.947213
ACOT7	20.9593	20.8256	17.2956	19.9949	20.6932	22.9527	0.433889	0.494693	0.515167	0.434458	0.985284	0.970047	1	1
SH3GLB1	9.39069	8.28976	10.4329	9.1107	9.10199	8.15951	0.798451	0.66188	0.872594	0.588229	1	0.987261	1	1
CDC7	8.43476	7.5975	12.6308	8.50312	5.65656	5.27662	0.109093	0.183455	0.169489	0.812529	0.920258	0.969877	0.910302	1
SYDE2	0.96299	0.630492	1.39328	1.09277	0.62005	0.496676	0.441687	0.233424	0.281699	0.515314	0.985284	0.969877	0.984779	1
PCSK5	0.00604261	0.00880818	0.003611	0.00530615	0.00300592	0	0.510687	0.178192	NA	NA	0.98682	0.969877	NA	NA
SCD	105.425	111.51	115.242	99.7206	158.34	142.225	0.285263	0.398752	0.180757	0.0507262	0.985284	0.969877	0.916885	0.565844
TMED1	16.1646	17.994	12.8729	15.8466	16.0444	19.0231	0.282364	0.30129	0.454551	0.257461	0.985284	0.969877	1	0.969632
ABLIM1	3.80272	2.66563	5.45131	3.11862	3.83922	3.04611	0.314187	0.0932305	0.63569	0.254893	0.985284	0.903746	1	0.968811
ERMP1	10.6246	4.69333	10.7553	8.23219	11.6789	9.42118	0.883946	0.0199649	0.404458	0.137472	1	0.551675	1	0.852911
RAB18	7.17105	6.28324	9.88528	7.02375	6.27969	5.47568	0.298791	0.291804	0.582018	0.502156	0.985284	0.969877	1	1
NRP1	1.67236	1.37813	2.10123	1.50714	1.95845	1.66669	0.769722	0.635052	0.359454	0.625402	1	0.983655	0.996043	1
PRTFDC1	9.37898	8.85772	10.5344	8.60069	7.71718	7.07146	0.760619	0.788997	0.575245	0.734387	1	0.994312	1	1
PALMD	1.228	1.1826	1.43997	1.35541	1.05688	1.01112	0.979894	0.967598	0.85255	0.919125	1	1	1	1
TSPAN15	5.252	5.2485	5.12657	6.42898	6.37074	5.9143	0.611107	0.578726	0.962267	0.834998	0.991155	0.978474	1	1
H2AFY2	3.42613	4.18197	4.50127	5.79119	3.08349	3.21575	0.496008	0.775213	0.159075	0.517505	0.98576	0.992923	0.899967	1
FAM21A	7.87244	7.34542	9.30624	7.04154	11.7699	9.87791	0.74878	0.748	0.0934333	0.238793	1	0.992016	0.789877	0.961324
MAST3	3.32099	3.48979	3.49714	3.07358	3.92554	3.99357	0.774249	0.60021	0.146412	0.579258	1	0.98219	0.882933	1
MZF1	3.87122	3.89836	3.78111	3.34533	3.01019	3.2412	0.559401	0.537579	0.654908	0.411765	0.991155	0.975622	1	1
OCEL1	13.1273	15.6976	12.2386	15.6488	11.205	13.4955	0.71976	0.454101	0.549771	0.123263	0.996301	0.969877	1	0.820813
MYO9B	10.2698	9.82197	8.1057	8.96293	12.1475	11.1782	0.241627	0.431685	0.256466	0.606327	0.985284	0.969877	0.972129	1
KCNK6	0.173378	0.290656	0.183028	0.230508	0.290629	0.32594	0.869154	0.325422	0.267397	0.740989	1	0.969877	0.978847	1
PSMD8	51.9294	47.2858	49.2917	63.1416	45.1777	52.0384	0.956041	0.594024	0.275484	0.469736	1	0.979963	0.98331	1
FBXL19	7.97304	8.07362	8.80879	8.19526	8.27358	12.021	0.996878	0.883521	0.0617168	0.00657846	1	1	0.695333	0.156114
STX1B	1.19098	1.4652	1.04679	0.944616	1.14529	0.811089	0.426531	0.27176	0.829	0.135585	0.985284	0.969877	1	0.8492
HSD3B7	8.11415	9.45084	6.72723	7.68341	9.59564	11.2904	0.296285	0.195679	0.0605997	0.202724	0.985284	0.969877	0.690407	0.937295
SETD1A	11.2809	11.6062	10.2966	9.38577	13.0613	12.0289	0.574889	0.581174	0.208394	0.611448	0.991155	0.978474	0.94011	1
BCL7C	10.8161	11.9991	8.14543	11.3619	11.3206	12.9293	0.175737	0.153398	0.489535	0.248382	0.985284	0.960206	1	0.964223
MAGEB2	45.4083	49.0941	43.3548	38.8776	58.7405	60.4203	0.935331	0.981792	0.0459624	0.848185	1	1	0.613799	1
EFNA2	0.639789	0.906202	0.475421	0.670175	0.229895	0.698483	0.252055	0.0676649	0.474385	0.000603894	0.985284	0.840773	1	0.0241022
CIRBP	15.6137	15.6381	12.2921	21.2094	9.34695	11.3583	0.261187	0.47058	0.00479775	0.135022	0.985284	0.969877	0.174443	0.848714
ATP5D	108.212	111.227	78.3099	74.2087	59.7506	111.066	0.314623	0.380483	0.115257	1.39e-09	0.985284	0.969877	0.839447	1.97155e-07
CBARP	2.33277	2.37252	2.5333	3.53977	1.57264	1.78692	0.793724	0.725012	0.169698	0.355068	1	0.99173	0.910302	0.997562
HNRNPM	58.7399	58.5241	62.1245	52.8971	86.0228	82.0784	0.592044	0.552958	0.0468828	0.1866	0.991155	0.978122	0.619865	0.929376
MARCH2	4.32415	4.75247	3.68818	5.20856	4.00161	4.38546	0.267131	0.216651	0.772674	0.289904	0.985284	0.969877	1	0.986628
NDUFB7	189.833	184.39	116.394	158.838	141.774	192.713	0.0471763	0.130068	0.585875	0.0107146	0.704756	0.943838	1	0.220253
TECR	21.5112	24.2561	14.047	22.9183	17.7754	21.6292	0.0734789	0.0723975	0.821786	0.13148	0.834778	0.852665	1	0.838707
TIMM13	57.666	56.9979	46.1027	55.7192	51.2436	63.393	0.401061	0.694927	0.732954	0.189813	0.985284	0.989696	1	0.930545
CDC34	36.063	36.8312	36.1419	47.5169	18.277	33.8026	0.86184	0.865819	0.161692	4.21e-06	1	1	0.903458	0.000343488
MTAP	4.60282	4.18033	4.03842	4.15874	3.42378	4.14307	0.317311	0.53028	0.688996	0.0837556	0.985284	0.975201	1	0.705514
MISP	39.3711	44.5146	33.1311	43.6143	46.033	47.0399	0.515506	0.367679	0.9539	0.809732	0.988028	0.969877	1	1
CEP170B	15.9427	14.9078	16.8773	18.9652	14.2866	13.4982	0.918498	0.769406	0.12608	0.64426	1	0.992923	0.855982	1
POLR2E	46.9913	45.3497	34.9611	40.7283	43.5286	47.7162	0.212271	0.448098	0.553123	0.752905	0.985284	0.969877	1	1
POLRMT	19.4546	19.8933	15.5571	20.2771	17.9818	20.4482	0.317719	0.384925	0.963732	0.328555	0.985284	0.969877	1	0.988076
HCN2	12.7869	15.0313	9.67144	13.6105	12.5269	13.178	0.188797	0.168758	0.930959	0.578539	0.985284	0.969877	1	1
CDHR5	0.0254919	0	0.0210649	0.0204594	0.00436707	0.0295918	0.752271	NA	0.410799	0.0116751	1	NA	1	0.233271
IZUMO4	0.151413	0.123516	0.12883	0.145247	0.128028	0.160838	0.759196	0.806558	0.546195	0.704503	1	0.995326	1	1
RASSF7	8.93301	8.5091	9.63927	12.4486	6.87101	4.98893	0.956981	0.903119	0.0020242	0.0645265	1	1	0.0923197	0.636259
GADD45B	11.0263	9.02955	10.0107	16.5324	9.69648	9.26835	0.560402	0.954498	0.0311147	0.866438	0.991155	1	0.496845	1
PALM	13.3102	15.3945	9.26308	14.537	9.5858	10.1669	0.0993941	0.116731	0.200529	0.573069	0.905671	0.922654	0.937316	1
MADCAM1	0.0403829	0.0737816	0.0656768	0.0361577	0.043359	0.0590019	0.692682	0.714335	0.330645	0.682622	0.994463	0.991493	0.989202	1
MKNK2	20.3756	23.9974	20.5135	22.5083	20.4582	21.9949	0.991521	0.648761	0.931012	0.591466	1	0.985319	1	1
ARVCF	0.735469	0.551317	0.59971	0.702424	0.492947	0.569828	0.374311	0.820746	0.903556	0.595015	0.985284	0.997927	1	1
TRMT2A	9.532	8.15089	8.86225	8.59231	9.73829	10.128	0.594543	0.876159	0.339022	0.667695	0.991155	1	0.992694	1
RANBP1	27.5276	28.6402	29.572	23.3085	31.357	32.0661	0.70038	0.828897	0.16964	0.950856	0.994463	0.998049	0.910302	1
ZDHHC8	5.00442	4.72914	4.85033	4.57924	4.27448	4.33707	0.572749	0.691754	0.83155	0.591582	0.991155	0.989432	1	1
KLHL22	1.53655	1.73362	1.29781	1.33013	1.19281	1.66387	0.289015	0.204369	0.204844	0.0372437	0.985284	0.969877	0.937433	0.473391
MED15	5.20171	5.91595	5.31492	5.3645	6.0608	6.35917	0.723739	0.440075	0.338139	0.515983	0.996828	0.969877	0.992471	1
SNAP29	7.43858	7.42147	8.48982	8.14266	9.06367	8.07049	0.87608	0.984594	0.840244	0.550484	1	1	1	1
CRKL	10.7136	10.7149	14.5701	12.4628	12.5963	11.3267	0.253071	0.446545	0.808078	0.470334	0.985284	0.969877	1	1
LZTR1	4.22758	4.19521	3.08172	3.63868	3.95853	4.27094	0.103615	0.180475	0.313271	0.340863	0.911468	0.969877	0.985378	0.994332
MMP11	0.473964	0.47361	0.338621	0.56386	0.336526	0.348731	0.260769	0.313049	0.760506	0.893904	0.985284	0.969877	1	1
CECR2	0.00563541	0	0	0	0	0.00715449	NA	NA	NA	NA	NA	NA	NA	NA
SMARCB1	27.8445	29.7796	21.3914	30.011	31.5506	31.1497	0.291746	0.343627	0.972302	0.830432	0.985284	0.969877	1	1
P2RX6	0.21722	0.282201	0.275874	0.361135	0.231085	0.239151	0.904979	0.680032	0.909746	0.930111	1	0.988805	1	1
DERL3	0.459759	0.661419	0.312466	0.619406	0.396391	0.523517	0.214685	0.101524	0.827104	0.369413	0.985284	0.906574	1	1
BCL2L13	4.43642	4.27818	5.29418	5.80193	5.02426	4.2114	0.819015	0.963143	0.429293	0.352926	1	1	1	0.997562
DDTL	10.4406	11.2518	8.11429	8.97212	9.31626	11.9798	0.218268	0.241905	0.148942	0.0598871	0.985284	0.969877	0.885122	0.613879
DDT	40.0058	40.6075	17.2432	21.2349	34.016	44.3691	0.000440602	0.00814748	0.000943119	0.0403255	0.035382	0.356261	0.0519441	0.494061
CABIN1	5.62767	5.38848	4.79226	4.95738	6.28292	5.61444	0.33126	0.424683	0.440489	0.60762	0.985284	0.969877	1	1
TBC1D10A	1.10049	1.22611	0.993231	1.36202	0.812374	1.07327	0.501103	0.406351	0.97071	0.143522	0.98682	0.969877	1	0.864557
SUSD2	1.75187	1.64761	1.24071	1.32443	1.87508	1.82506	0.106101	0.209377	0.122639	0.822023	0.916702	0.969877	0.849162	1
SF3A1	21.9778	25.0407	17.9212	22.0089	26.4174	25.7475	0.406511	0.285817	0.45974	0.747999	0.985284	0.969877	1	1
GGT5	0	0.00574115	0.00762907	0.0115583	0.0126579	0.0125936	NA	0.949434	0.668423	0.979348	NA	1	1	1
RNF215	0.723837	0.741313	0.693678	0.896278	0.750925	0.7032	0.681745	0.543404	0.999974	0.989993	0.994463	0.975622	1	1
SEC14L2	1.01665	0.865045	0.813233	1.37989	0.818066	0.89141	0.31946	0.549927	0.563522	0.541444	0.985284	0.976929	1	1
SPECC1L	4.00474	2.73231	6.21466	5.46733	4.04113	2.99848	0.145632	0.0580855	0.148499	0.103892	0.959677	0.807742	0.885122	0.772738
PPIL2	3.04841	2.7383	2.51126	2.3395	3.20626	2.753	0.22033	0.472195	0.198819	0.523013	0.985284	0.969877	0.935725	1
YPEL1	0.103569	0.169221	0.0948421	0.050032	0.0324101	0.0739898	0.752849	0.303108	0.469774	0.213749	1	0.969877	1	0.944255
SNRPD3	23.0896	26.0942	21.8789	23.348	27.2432	30.1805	0.816915	0.65469	0.281319	0.494378	1	0.985436	0.984779	1
PES1	22.3881	24.0343	18.6038	21.4935	25.5983	26.5513	0.450377	0.425263	0.320403	0.857066	0.985284	0.969877	0.986759	1
MAPK1	6.87872	5.92425	8.51679	6.34955	7.76433	6.47392	0.591436	0.445388	0.673575	0.30444	0.991155	0.969877	1	0.986628
GGT1	1.62098	2.71683	1.55687	2.22666	1.45731	1.3388	0.51254	0.0509072	0.428542	0.939248	0.986978	0.793197	1	1
PRODH	0.229053	0.226516	0.10182	0.193507	0.103248	0.155283	0.245607	0.186565	0.845018	0.487643	0.985284	0.969877	1	1
PPM1F	2.24805	2.2455	2.37557	2.29809	2.22068	2.06393	0.790482	0.678188	0.732825	0.987979	1	0.988523	1	1
SLC35E4	2.31111	2.02491	2.43994	3.18526	1.7877	1.76043	0.718881	0.929394	0.259867	0.781253	0.996301	1	0.972848	1
TOP3B	2.74816	2.78946	2.37753	2.66996	2.38797	2.25163	0.291533	0.370433	0.974699	0.978166	0.985284	0.969877	1	1
CRYBB3	0.09898	0	0.076833	0.275845	0.232757	0.231566	0.570025	NA	0.896952	0.993732	0.991155	NA	1	1
DGCR14	2.69141	3.39119	1.97478	2.18311	3.52049	3.42537	0.126135	0.0695156	0.0179248	0.767299	0.932083	0.840773	0.374511	1
MFNG	0.179412	0.152908	0.285468	0.0548283	0.112729	0.146403	0.601331	0.51389	0.119384	0.661837	0.991155	0.972514	0.84803	1
CARD10	8.46352	8.40344	8.2389	9.49614	8.22626	9.16076	0.649296	0.664453	0.900228	0.279284	0.991649	0.988156	1	0.986016
LRP5L	0.707308	0.491697	0.926111	0.739255	0.488709	0.563265	0.669287	0.390629	0.982248	0.601194	0.993274	0.969877	1	1
SLC25A1	63.5528	69.2687	51.8844	64.0024	62.4931	71.9607	0.465813	0.47442	0.78068	0.471327	0.985284	0.969877	1	1
GRK3	0.0866385	0.0707124	0.136538	0.119092	0.0833321	0.0767302	0.665244	0.612859	0.883059	0.959684	0.992548	0.982892	1	1
PLA2G3	0.730134	0.527976	0.383078	0.300328	0.693043	0.827263	0.035008	0.35456	0.00252779	0.396845	0.617701	0.969877	0.109691	1
LGALS2	0	0.0440602	0	0	0	0	NA	NA	NA	NA	NA	NA	NA	NA
GGA1	4.06554	3.84764	3.5725	4.4054	3.21159	3.30899	0.320203	0.468836	0.626463	0.514348	0.985284	0.969877	1	1
HIRA	9.96752	7.46496	8.38114	8.80563	11.4969	10.8275	0.355415	0.944495	0.284297	0.758154	0.985284	1	0.985378	1
SH3BP1	1.26841	1.22308	0.823274	1.16281	0.920383	0.968983	0.120071	0.187481	0.949272	0.646633	0.928884	0.969877	1	1
LGALS1	284.136	279.972	197.141	256.882	234.427	296.515	0.209705	0.380896	0.763968	0.0809076	0.985284	0.969877	1	0.6976
HPS4	1.16599	0.966495	1.59943	1.76559	1.21517	1.22213	0.556239	0.492992	0.704274	0.75016	0.991155	0.970047	1	1
PIK3IP1	0.413527	0.398071	0.305132	0.362342	0.36309	0.394846	0.293947	0.377197	0.473757	0.801026	0.985284	0.969877	1	1
RP1-37E16.12	0.011075	0.030474	0.091044	0.103841	0.225702	0.082807	0.0302965	0.314615	0.913232	0.0653594	0.583607	0.969877	1	0.639491
SRRD	3.55913	3.0259	3.51341	3.71017	3.74704	3.36409	0.601437	0.890624	0.893659	0.81109	0.991155	1	1	1
PATZ1	6.70661	6.61904	5.77221	7.27456	5.94061	6.00946	0.323831	0.451662	0.73282	0.772289	0.985284	0.969877	1	1
TRIOBP	3.41999	3.47889	3.12484	4.03651	3.3999	3.49686	0.4413	0.417159	0.97666	0.521434	0.985284	0.969877	1	1
TFIP11	4.45454	4.4621	4.53667	4.07431	5.01173	5.09816	0.701982	0.677021	0.178784	0.641083	0.994463	0.988523	0.915992	1
GCAT	11.0353	12.3345	8.37214	8.55571	10.5298	12.1849	0.18512	0.153294	0.0827555	0.211368	0.985284	0.960206	0.764646	0.942401
GGTLC2	0.315641	0.642149	0.254895	0.376105	0.139096	0.370068	0.484448	0.0540714	0.60244	0.0243763	0.985319	0.797976	1	0.373235
ANKRD54	7.11753	7.44705	6.05122	7.13215	5.24923	7.96961	0.338602	0.344072	0.492761	0.0013027	0.985284	0.969877	1	0.0454934
EIF3L	57.107	61.5279	52.8085	53.9703	64.7314	63.8129	0.942309	0.886545	0.585477	0.609343	1	1	1	1
SNU13	59.1324	61.5136	56.8573	66.3863	49.2487	60.3775	0.910471	0.893805	0.500148	0.216188	1	1	1	0.945775
MICALL1	4.97165	4.89337	4.37602	5.26585	3.86899	4.59722	0.359327	0.47687	0.867796	0.108309	0.985284	0.969877	1	0.782657
POLR2F	5.55106	5.0887	3.92712	4.65035	5.92103	6.69177	0.0860958	0.293742	0.0801095	0.243782	0.866512	0.969877	0.759084	0.962935
CCDC134	2.59829	2.47068	2.73398	2.54804	2.73157	2.63549	0.710179	0.790537	0.423912	0.876992	0.996075	0.994765	1	1
DEPDC5	0.921127	0.967501	0.997418	0.878706	1.21357	1.28852	0.852692	0.640644	0.0891147	0.579755	1	0.984617	0.780296	1
PICK1	4.08691	4.7198	3.93702	5.01822	4.08852	4.86315	0.523909	0.383612	0.811374	0.150332	0.990055	0.969877	1	0.879431
TTC28	1.30911	0.512907	1.52766	1.34567	1.55397	1.12914	0.967694	0.0622809	0.889927	0.178401	1	0.823419	1	0.920925
CENPM	18.9411	19.1276	15.0526	21.6918	14.9374	17.5013	0.306107	0.395641	0.395583	0.291019	0.985284	0.969877	1	0.986628
SEPT3	3.15701	3.2843	3.70562	3.68581	2.2976	2.36239	0.899876	0.831478	0.351243	0.611804	1	0.998101	0.995742	1
KDELR3	10.7435	11.4938	10.678	10.4046	11.8357	10.9198	0.826264	0.68857	0.722819	0.622778	1	0.989432	1	1
CYP2D6	0.0926827	0.0333636	0.0544883	0.147612	0.0119187	0.0513679	0.430766	0.764752	0.374713	0.0814485	0.985284	0.992272	1	0.699431
DDX17	20.1552	17.877	22.435	15.7953	23.4711	19.5834	0.662994	0.488994	0.380007	0.191412	0.992506	0.970047	1	0.931196
DMC1	0.438126	0.574542	0.685268	0.698715	0.636711	0.393945	0.406905	0.967941	0.631397	0.125444	0.985284	1	1	0.825408
TCF20	5.89545	3.64462	7.35669	4.92044	6.10601	5.30015	0.59534	0.0919017	0.48635	0.483763	0.991155	0.901681	1	1
HSCB	6.35472	6.51664	6.37906	8.86796	5.39263	6.32118	0.678149	0.63701	0.252441	0.209587	0.994463	0.984165	0.971991	0.942015
CBY1	8.40661	9.2995	7.6854	8.64966	7.96078	7.60881	0.49534	0.371948	0.821451	0.974392	0.98576	0.969877	1	1
TOMM22	42.4254	38.9152	36.16	40.2695	39.0524	42.248	0.556255	0.997178	0.939979	0.601906	0.991155	1	1	1
RSPH14	0.0171285	0.0669053	0.0167968	0.0718684	0.015624	0	0.892668	0.0881838	NA	NA	1	0.888588	NA	NA
XBP1	29.7844	26.5432	37.9346	47.3136	23.7763	24.1264	0.229536	0.176111	0.00804077	0.933827	0.985284	0.969877	0.242362	1
RTCB	28.31	31.0018	26.4624	26.9659	34.7241	33.1508	0.826392	0.696901	0.401524	0.58306	1	0.989804	1	1
JOSD1	28.875	27.9795	30.6954	35.4683	22.6362	25.5481	0.734849	0.68635	0.156397	0.358606	0.998438	0.988809	0.895773	0.998924
FBXO7	8.80364	9.74549	9.30223	11.0041	10.3233	9.51807	0.973394	0.709859	0.676275	0.654108	1	0.991493	1	1
GTPBP1	4.54381	3.88683	4.14016	8.41471	6.88944	3.17346	0.393457	0.721518	0.0031482	1.92e-08	0.985284	0.99173	0.128586	2.42485e-06
POLDIP3	22.9673	23.4894	21.767	19.3134	18.0806	23.6744	0.81749	0.859101	0.338322	0.0371859	1	1	0.992471	0.473203
RAB36	0.560932	0.581359	0.563992	0.463542	0.710929	0.578441	0.757451	0.646779	0.332456	0.550351	1	0.985028	0.989202	1
TIMP3	47.4458	54.1789	47.0205	55.638	47.5502	43.9845	0.80504	0.923562	0.205368	0.322261	1	1	0.937433	0.986628
PPP6R2	8.68367	8.46863	6.52045	6.93278	8.57001	8.37333	0.163453	0.270616	0.317311	0.883908	0.970394	0.969877	0.985378	1
SBF1	17.0497	16.7973	12.2642	15.5896	14.6871	15.7882	0.132375	0.333992	0.950036	0.606083	0.937961	0.969877	1	1
SUN2	10.0051	11.0553	9.7868	11.9421	10.0518	6.05926	0.776878	0.576348	0.0258695	0.000697259	1	0.978474	0.453898	0.0272389
CYB5R3	26.568	29.075	19.974	21.486	18.2215	32.9844	0.248596	0.275193	0.0581816	9.14e-06	0.985284	0.969877	0.674179	0.000687888
DNAL4	3.07895	2.93601	2.65531	3.44432	1.93885	2.02448	0.339734	0.427397	0.337447	0.516758	0.985284	0.969877	0.99209	1
MIOX	0.0198249	0.0205871	0.0250261	0	0	0	0.887793	0.967516	NA	NA	1	1	NA	NA
LMF2	20.0984	21.6658	15.5443	21.4989	17.5565	20.3529	0.258709	0.256207	0.831444	0.323347	0.985284	0.969877	1	0.986628
RHBDD3	4.94669	5.20904	4.61389	6.85148	3.41324	3.8119	0.481137	0.463335	0.0905698	0.248795	0.985319	0.969877	0.783479	0.96476
PACSIN2	16.1923	14.3372	18.8029	16.911	17.99	16.8035	0.625293	0.436915	0.987401	0.648035	0.991155	0.969877	1	1
TTLL1	1.13479	1.41447	0.805671	1.53524	0.455881	0.620848	0.188656	0.113283	0.0953323	0.304906	0.985284	0.91854	0.79388	0.986628
RASL10A	0.0363857	0.0327378	0.12669	0.0409524	0	0.0524005	0.181017	0.191459	0.498109	NA	0.985284	0.969877	1	NA
AP1B1	21.16	19.7346	16.0541	18.334	20.8743	22.7604	0.228443	0.455166	0.3093	0.517507	0.985284	0.969877	0.985378	1
HMGXB4	5.33133	4.72698	6.2848	5.02823	5.56318	4.95947	0.823098	0.756369	0.752842	0.596973	1	0.992016	1	1
TOM1	3.7424	4.39424	2.92441	3.77062	3.72241	4.1158	0.169378	0.109933	0.459862	0.263415	0.97685	0.915484	1	0.974139
NEFH	5.38539	4.72168	5.84948	4.82467	6.03694	4.73524	0.883833	0.938219	0.769136	0.176408	1	1	1	0.918276
CHKB	3.47789	3.5521	3.52734	3.22411	2.36849	2.66149	0.671755	0.583701	0.933052	0.317311	0.993646	0.978561	1	0.986628
BIK	1.68537	1.49528	1.23179	1.96898	1.89444	2.75602	0.129353	0.296968	0.0589624	0.0150239	0.932515	0.969877	0.677558	0.274628
HMOX1	10.8057	10.8049	9.96598	12.3846	14.2269	14.1608	0.603619	0.671294	0.53678	0.974781	0.991155	0.98848	1	1
MCAT	14.1454	14.0742	10.1767	13.1538	12.7546	14.1437	0.147258	0.297853	0.71968	0.462399	0.960992	0.969877	1	1
THOC5	5.99221	6.58538	6.55209	6.50043	6.83504	6.50205	0.922461	0.717606	0.725121	0.97432	1	0.991597	1	1
MCM5	26.2033	31.1702	16.6716	23.0621	29.5641	33.8359	0.0689241	0.0574194	0.0931336	0.326171	0.818318	0.805572	0.789877	0.987259
APOBEC3H	0.223804	0.499837	0.111132	0.34097	0.13425	0.133546	0.309923	0.00848439	0.335772	0.975921	0.985284	0.365366	0.990671	1
ARSA	6.45729	7.10506	5.85632	7.55368	4.53405	5.70361	0.42829	0.373652	0.505564	0.0740465	0.985284	0.969877	1	0.670347
TSPO	83.1682	79.7755	52.8454	80.2435	53.0722	74.6107	0.0402855	0.21793	0.561293	0.0180418	0.66088	0.969877	1	0.309463
RASD2	0.351844	0.362702	0.370531	0.371582	0.297095	0.256958	0.824312	0.715763	0.964285	0.781446	1	0.991521	1	1
TTLL12	21.3532	23.0254	19.0187	23.1564	20.5891	22.5126	0.632446	0.566192	0.914791	0.50336	0.991155	0.978474	1	1
CBX7	1.03968	1.77032	1.14461	0.964401	0.965965	0.777929	0.871707	0.10615	0.947074	0.402399	1	0.913336	1	1
PDGFB	4.56618	3.91913	6.16735	4.62572	4.52576	3.39981	0.417311	0.386804	0.562057	0.0559103	0.985284	0.969877	1	0.593691
CABP7	0.02296	0.045155	0.039615	0.049119	0.088018	0.036096	0.62991	0.715112	0.996874	0.314975	0.991155	0.991493	1	0.986628
RPL3	294.938	324.475	240.965	314.748	280.428	299.893	0.772623	0.571523	0.573639	0.900191	1	0.978474	1	1
ZMAT5	3.12841	3.39848	2.70103	3.9312	2.49463	3.03707	0.341575	0.268095	0.69174	0.136695	0.985284	0.969877	1	0.851623
RBFOX2	3.43572	2.66734	4.11301	3.89248	3.46252	2.91512	0.804658	0.508365	0.619779	0.420531	1	0.971895	1	1
SYNGR1	1.51867	1.81941	1.5874	2.03594	0.963116	1.1155	0.698063	0.397183	0.32582	0.351791	0.994463	0.969877	0.987729	0.997562
TAB1	8.21187	8.41215	7.22162	8.64278	7.18302	8.33473	0.41098	0.429161	0.901338	0.191381	0.985284	0.969877	1	0.931196
ASCC2	7.04168	8.04937	5.71601	6.61127	8.15137	7.57435	0.228555	0.181825	0.431421	0.812223	0.985284	0.969877	1	1
MTMR3	2.37027	2.0351	2.73267	2.47971	2.14379	2.11537	0.957905	0.826971	0.871307	0.733355	1	0.997927	1	1
MIEF1	9.29886	9.47949	8.29323	6.98738	10.1738	9.55844	0.487383	0.53516	0.115653	0.762707	0.985319	0.975509	0.840778	1
APOL4	0.00944191	0	0	0	0	0	NA	NA	NA	NA	NA	NA	NA	NA
APOL1	0.0354928	0.0511347	0.0214049	0.106369	0.112365	0.0608278	0.500071	0.248852	0.771446	0.365483	0.986589	0.969877	1	1
PNPLA3	2.25923	2.25511	3.96595	3.13067	2.76415	2.39909	0.0774824	0.292067	0.812223	0.573086	0.84774	0.969877	1	1
MYH9	76.295	77.073	67.6859	72.2356	97.8584	87.6342	0.88261	0.963163	0.586135	0.0471067	1	1	1	0.539168
SAMM50	15.4825	16.188	13.3293	15.289	16.506	15.7488	0.455821	0.570325	0.858604	0.763075	0.985284	0.978474	1	1
TXN2	23.993	26.9923	17.3421	21.7058	23.5689	23.6407	0.189996	0.150159	0.685343	0.99438	0.985284	0.960206	1	1
FOXRED2	11.4229	14.5862	9.67587	11.4981	10.6917	9.46569	0.389675	0.197545	0.55045	0.445424	0.985284	0.969877	1	1
EIF3D	46.9873	52.6278	40.0846	47.2215	50.9979	50.1436	0.618849	0.518946	0.98425	0.595708	0.991155	0.973465	1	1
TNRC6B	2.31403	1.78855	2.30641	1.75171	2.26528	2.00823	0.639593	0.932954	0.309618	0.757541	0.991263	1	0.985378	1
SGSM3	11.4404	12.7487	8.87961	11.9147	10.2912	11.7738	0.226075	0.179107	0.924776	0.27934	0.985284	0.969877	1	0.986016
IFT27	0.988416	0.923992	0.717546	0.947554	0.685084	0.917882	0.209467	0.317002	0.617422	0.21331	0.985284	0.969877	1	0.943446
KIAA0930	8.22063	8.46593	7.95871	7.59722	8.90638	9.33116	0.635099	0.584628	0.259896	0.518625	0.991155	0.978561	0.972848	1
NCF4	0	0	0	0	0.0193132	0	NA	NA	NA	NA	NA	NA	NA	NA
CSF2RB	0	0	0	0	0	0	NA	NA	NA	NA	NA	NA	NA	NA
SLC25A17	8.86393	8.53305	10.5501	8.63205	10.6044	5.42602	0.632105	0.700924	0.184375	4.54e-06	0.991155	0.990353	0.91947	0.00036878
FAM118A	1.46475	1.18341	1.85613	1.84819	1.23773	1.10281	0.742966	0.580922	0.445759	0.773614	0.999911	0.978474	1	1
[truncated: 20,924 more rows]
