# Supplementary material for: Non-coding RNAs participate in the regulatory network of CLDN4 via ceRNA mediated miRNA evasion
Source: Nat Commun. 2017 Aug 18;8:289. doi: 10.1038/s41467-017-00304-1 (PMC5561086; doi:10.1038/s41467-017-00304-1)
Supplement: Supplementary file 11 — Supplementary Data 10 [file 41467_2017_304_MOESM11_ESM.xlsx]

## Sheet: Sheet1
Supplementary Data 10 Clinical information of 104 patients with gastric cancer
Patient No.	Gender	Age (years)	Race	Borrmann type	Differentiation	T category	N category	M category	TNM stage	Therapy before Surgery
1	Male	55	Asian	IV	Poor	T4a	N3b	M0	IIIC	None
2	Male	65	Asian	IV	Poor	T4a	N3a	M0	IIIC	None
3	Female	43	Asian	III	Poor	T3	N0	M0	IIA	None
4	Male	50	Asian	III	Poor	T4b	N3b	M0	IIIC	None
5	Male	75	Asian	III	Poor	T3	N3	M0	IIIB	None
6	Male	70	Asian	III	Poor	T4a	N3b	M0	IIIC	None
7	Male	53	Asian	III	Poor	T4a	N3a	M0	IIIC	None
8	Male	68	Asian	III	Poor	T4a	N3b	M0	IIIC	None
9	Male	54	Asian	III	Poor	T4b	N2	M0	IIIC	None
10	Male	69	Asian	III	Moderate	T3	N0	M0	IIA	None
11	Male	62	Asian	Early stage	Poor	T1	N0	M0	IA	None
12	Female	70	Asian	III	Poor	T3	N0	M0	IIA	None
13	Male	61	Asian	III	Moderate	T2	N2	M0	IIB	None
14	Male	51	Asian	III	Poor	T4a	N3b	M0	IIIC	None
15	Male	60	Asian	III	Moderate	T4a	N2	M0	IIIB	None
16	Male	26	Asian	III	Poor	T4a	N3a	M0	IIIC	None
17	Male	68	Asian	III	Well	T4b	N3b	M0	IIIC	None
18	Male	70	Asian	III	Moderate	T4a	N3a	M0	IIIC	None
19	Male	68	Asian	III	Poor	T4a	N0	M0	IIB	None
20	Male	53	Asian	III	Poor	T4a	N2	M0	IIIB	None
21	Male	68	Asian	III	Poor	T4a	N3a	M0	IIIC	None
22	Male	37	Asian	III	Poor	T2	N2	M0	IIB	None
23	Male	49	Asian	III	Poor	T3	N0	M0	IIA	None
24	Male	52	Asian	III	Poor	T4a	N3a	M0	IIIC	None
25	Male	66	Asian	III	Moderate	T3	N2	M0	IIIA	None
26	Male	45	Asian	III	Poor	T4a	N3a	M0	IIIC	None
27	Female	52	Asian	III	Poor	T4a	N3a	M0	IIIC	None
28	Male	54	Asian	III	Poor	T2	N2	M0	IIB	None
29	Male	52	Asian	III	Poor	T3	N2	M0	IIIA	None
30	Male	69	Asian	III	Poor	T4a	N3a	M0	IIIC	None
31	Male	38	Asian	III	Moderate	T4a	N3a	M0	IIIC	None
32	Female	47	Asian	III	Poor	T3	N2	M0	IIIA	None
33	Female	63	Asian	I	Moderate	T2	N1	M0	IIA	None
34	Male	66	Asian	Early stage	Poor	T1	N0	M0	IA	None
35	Male	78	Asian	III	Poor	T3	N1	M0	IIB	None
36	Male	74	Asian	III	Poor	T4a	N3b	M0	IIIC	None
37	Female	84	Asian	III	Poor	T4a	N3a	M0	IIIC	None
38	Female	52	Asian	III	Well	T4a	N1	M0	IIIA	None
39	Male	57	Asian	III	Poor	T2	N0	M0	IB	None
40	Male	64	Asian	III	Poor	T4a	N3a	M0	IIIC	None
41	Female	71	Asian	II	Moderate	T3	N2	M0	IIIA	None
42	Male	59	Asian	III	Poor	T4a	N1	M0	IIIA	None
43	Male	52	Asian	III	Poor	T3	N0	M0	IIA	None
44	Male	55	Asian	IV	Moderate	T4a	N0	M0	IIB	None
45	Male	65	Asian	III	Moderate	T4a	N3b	M0	IIIC	None
46	Female	66	Asian	III	Poor	T3	N0	M0	IIA	None
47	Male	67	Asian	II	Moderate	T3	N1	M0	IIB	None
48	Male	62	Asian	III	Moderate	T2	N1	M0	IIA	None
49	Male	67	Asian	III	Moderate	T4a	N1	M0	IIIA	None
50	Male	59	Asian	III	Poor	T2	N3a	M0	IIIA	None
51	Female	74	Asian	III	Poor	T4a	N3a	M0	IIIC	None
52	Male	73	Asian	III	Poor	T4b	N2	M0	IIIC	None
53	Male	57	Asian	III	Poor	T4a	N2	M0	IIIB	None
54	Male	59	Asian	IV	Poor	T4a	N2	M0	IIIB	None
55	Male	78	Asian	III	Poor	T4a	N2	M0	IIIB	None
56	Male	71	Asian	Early stage	Poor	T1	N1	M0	IB	None
57	Male	48	Asian	III	Poor	T3	N2	M0	IIIA	None
58	Male	57	Asian	III	Moderate	T3	N0	M0	IIA	None
59	Female	70	Asian	IV	Poor	T4a	N1	M0	IIIA	None
60	Female	56	Asian	Early stage	Poor	T1	N0	M0	IA	None
61	Male	61	Asian	II	Moderate	T3	N1	M0	IIB	None
62	Male	69	Asian	III	Poor	T4a	N3b	M0	IIIC	None
63	Female	57	Asian	IV	Poor	T2	N0	M0	IB	None
64	Female	53	Asian	III	Poor	T4a	N3a	M0	IIIC	None
65	Female	65	Asian	III	Poor	T4a	N3a	M0	IIIC	None
66	Female	46	Asian	III	Poor	T2	N3b	M0	IIIA	None
67	Male	73	Asian	III	Poor	T4a	N2	M0	IIIB	None
68	Female	73	Asian	III	Poor	T2	N1	M0	IIA	None
69	Male	41	Asian	III	Moderate	T4a	N3b	M0	IIIC	None
70	Male	59	Asian	III	Moderate	T3	N0	M0	IIA	None
71	Male	48	Asian	III	Poor	T4a	N3a	M0	IIIC	None
72	Female	44	Asian	III	Poor	T3	N3	M0	IIIB	None
73	Female	78	Asian	III	Poor	T4a	N3a	M0	IIIC	None
74	Female	55	Asian	IV	Poor	T4a	N3b	M0	IIIC	None
75	Female	63	Asian	III	Moderate	T4a	N2	M0	IIIB	None
76	Male	43	Asian	III	Poor	T4a	N3b	M0	IIIC	None
77	Male	79	Asian	I	Moderate	T2	N0	M0	IB	None
78	Female	61	Asian	II	Moderate	T3	N0	M0	IIA	None
79	Female	47	Asian	Early stage	Poor	T1	N0	M0	IA	None
80	Male	53	Asian	II	Moderate	T2	N0	M0	IB	None
81	Male	70	Asian	III	Moderate	T4a	N3b	M0	IIIC	None
82	Male	43	Asian	III	Poor	T2	N1	M0	IIA	None
83	Male	57	Asian	III	Poor	T2	N1	M0	IIA	None
84	Female	73	Asian	Early stage	Moderate	T1	N0	M0	IA	None
85	Male	68	Asian	III	Moderate	T4a	N0	M0	IIB	None
86	Female	40	Asian	IV	Poor	T4a	N2	M0	IIIB	None
87	Female	50	Asian	III	Moderate	T4a	N2	M0	IIIB	None
88	Male	78	Asian	IV	Moderate	T4a	N3b	M0	IIIC	None
89	Male	58	Asian	IV	Poor	T4b	N0	M0	IIIB	None
90	Female	65	Asian	II	Poor	T2	N0	M0	IB	None
91	Female	56	Asian	III	Moderate	T4a	N3a	M0	IIIC	None
92	Female	53	Asian	III	Moderate	T3	N2	M0	IIIA	None
93	Male	66	Asian	III	Poor	T4a	N1	M0	IIIA	None
94	Male	60	Asian	III	Poor	T3	N0	M0	IIA	None
95	Male	68	Asian	III	Poor	T3	N3b	M0	IIIA	None
96	Male	75	Asian	I	Moderate	T4a	N1	M0	IIIA	None
97	Female	75	Asian	III	Poor	T3	N2	M0	IIIA	None
98	Male	63	Asian	IV	Moderate	T3	N2	M0	IIIA	None
99	Male	61	Asian	III	Poor	T3	N0	M0	IIA	None
100	Female	40	Asian	III	Poor	T4b	N3a	M0	IIIC	None
101	Female	71	Asian	III	Poor	T4a	N2	M0	IIIB	None
102	Male	78	Asian	Early stage	Poor	T1	N0	M0	IA	None
103	Female	78	Asian	III	Poor	T3	N1	M0	IIB	None
104	Male	66	Asian	I	Well	T2	N1	M0	IIA	None
