# Supplementary material for: Non-coding RNAs participate in the regulatory network of CLDN4 via ceRNA mediated miRNA evasion
Source: Nat Commun. 2017 Aug 18;8:289. doi: 10.1038/s41467-017-00304-1 (PMC5561086; doi:10.1038/s41467-017-00304-1)
Supplement: Supplementary file 12 — Supplementary Data 11 [file 41467_2017_304_MOESM12_ESM.xlsx]

## Sheet: Sheet1
Supplementary Data 11. Sequences of primers used in reverse transcription and real-time PCR
Primers	Sequences
β-catenin-forward	5’-TTGTGCGGCGCCATTTTAAG-3’
β-catenin-reverse	5’-TCCTCAGACCTTCCTCCGTC-3’
Cytokeratin-forward	5’-GCCGTGGTTGTGAAGAAGATC-3’
Cytokeratin-reverse	5’-CCTGTTCCCAGTGCTACCCT-3’
CLDN4-forward	5’-TGCCTGGAGGATGAAAGCG-3’
CLDN4-reverse	5’-GAAGTCTTGGATGATGTTGTGGG-3’
Desmoplakin-forward	5’-TACGACTGGAGCGACAAGAAC-3’
Desmoplakin-reverse	5’-GGATGCTGATTGAGGACAAGT-3’
E-cadherin-forward	5’-AAGTGCTGCAGCCAAAGACAGA-3’
E-cadherin-reverse	5’-AGGTAGACCCACCTCAATCATCCTC-3’
Fibronectin 1-forward	5’-GACGACTCCCTTTTCTCCTCTT-3’
Fibronectin 1-reverse	5’-GCTCATCTCCCTCCTCACTCA-3’
FOXC2-forward	5’-ATCACCTTGAACGGCATCTAC-3’
FOXC2-reverse	5’-ACCTTGACGAAGCACTCGTT-3’
FSP-1-forward	5’-TGGTTTGATCCTGACTGCTG-3’
FSP-1-reverse	5’-TGAACTTGTCACCCTCTTTGC-3’
GAPDH-forward	5’-CGGATTTGGTCGTATTGGG-3’
GAPDH-reverse	5’-CTGGAAGATGGTGATGGGATT-3’
KRTAP5-AS1-forward	5’-CACACGTTTCTGGAGTGAGG-3’
KRTAP5-AS1-reverse	5’-ACCTGCACCTGCTCTAGCTC-3’
Laminin-forward	5’-CTCTCACCATAGCCTCCAACA-3’
Laminin-reverse	5’-GCACATCTCTCACACCAAGC-3’
miR-3620-3p-forward	5’-TCACCCTGCATCCCGCAC-3’
miR-3620-3p-reverse	5’-GCTGTCAACGATACGCTACGT-3’
miR-596-forward	5’-AAGCCTGCCCGGCTCCT-3’
miR-596-reverse	5’-GCTGTCAACGATACGCTACGT-3’
MMP2-forward	5’-CTTTGACGGTAAGGACGGACT-3’
MMP2-reverse	5’-CATACTTCACACGGACCACTTG-3’
MMP9-forward	5’-CCAACTACGACACCGACGAC-3’
MMP9-reverse	5’-TGGAAGATGAATGGAAACTGG-3’
Mucin-1-forward	5’-AGTGCTTACAGTTGTTACGGGTTCT-3’
Mucin-1-reverse	5’-CATCCTGTCCCTGAGTGGTGG-3’
N-cadherin-forward	5’-TGGACCATCACTCGGCTTA-3’
N-cadherin-reverse	5’-ACACTGGCAAACCTTCACG-3’
RT-primer1	5’-GCTGTCAACGATACGCTACGTAACGGCATGACAG
	TGTTTTTTTTTTTTTTTTTTTTTTTTA-3’
RT-primer2	5’-GCTGTCAACGATACGCTACGTAACGGCATGACAG
	5’-TGTTTTTTTTTTTTTTTTTTTTTTTTC-3’
RT-primer3	5’-GCTGTCAACGATACGCTACGTAACGGCATGACAG
	TGTTTTTTTTTTTTTTTTTTTTTTTTG-3’
Slug-forward	5’-CCAAACTACAGCGAACTGGAC-3’
Slug-reverse	5’-AGCTGAGGATCTCTGGTTGTG-3’
α-SMA-forward	5’-GGGACATCAAGGAGAAACTGTG-3’
α-SMA-reverse	5’-CCATCAGGCAACTCGTAACTC-3’
SNAI1-forward	5’-AGTGGTTCTTCTGCGCTACTG-3’
SNAI1-reverse	5’-TGCTGGAAGGTAAACTCTGGA-3’
Syndecan 1-forward	5’-CCTGGAGTGTATGACTGCACA-3’
Syndecan 1-reverse	5’-ACACAAATGAACCCAGCCTCT-3’
TUBB2A-forward	5’-GCCGTGCTGTTGCCGATG-3’
TUBB2A-reverse	5’-GATGCTCAACGTGCAGAACAAGA-3’
Twist1-forward	5’-GTCCGCAGTCTTACGAGGAG-3’
Twist1-reverse	5’-TGGAGGACCTGGTAGAGGAA-3’
U6 snRNA-forward	5’-CGCTTCGGCAGCACATATAC-3’
U6 snRNA-reverse	5’-TTCACGAATTTGCGTGTCAT-3’
Vimentin-forward	5’-CCTGAACCTGAGGGAAACTAA-3’
Vimentin-reverse	5’-GCAGAAAGGCACTTGAAAGC-3’
ZEB1-forward	5’-ACTCTGATTCTACACCGC-3’
ZEB1-reverse	5’-TGTCACATTGATAGGGCTT-3’
ZEB2-forward	5’-TGAGGATGACGGTATTGC-3’
ZEB2-reverse	5’-ATCTCGTTGTTGTGCCAG-3’
ZO-1-forward	5’-CACGCAGTTACGAGCAAG-3’
ZO-1-reverse	5’-TGAAGGTATCAGCGGAGG-3’
